# Supplementary material for: Terahertz spectroscopy of collective charge density wave dynamics at the atomic scale
Source: Nat Phys. 2024 Jul 15;20(10):1603–8. doi: 10.1038/s41567-024-02552-7 (PMC11473363; doi:10.1038/s41567-024-02552-7)
Supplement: Supplementary file 2 — Source data for Fig. 1b–g. [file 41567_2024_2552_MOESM2_ESM.xlsx]

## Sheet: Fig1b
x-Frequency (THz)	y-PSD (norm.)	x-Frequency (THz)	y-PSD (norm.)
0	0.000305311	0	0.000370014
0.0551471	0.0014293	0.0195567	0.000362099
0.110294	0.0080637	0.0391134	0.000344579
0.165441	0.0309132	0.0586701	0.000344536
0.220588	0.0878184	0.0782269	0.000419039
0.275735	0.196483	0.0977836	0.000638573
0.330882	0.360454	0.11734	0.00104059
0.386029	0.559125	0.136897	0.00157296
0.441176	0.753304	0.156454	0.00206222
0.496324	0.903775	0.17601	0.00226763
0.551471	0.987428	0.195567	0.00208607
0.606618	1	0.215124	0.00186328
0.661765	0.949119	0.234681	0.00256337
0.716912	0.847765	0.254237	0.00550366
0.772059	0.712248	0.273794	0.0117056
0.827206	0.561565	0.293351	0.0214064
0.882353	0.414686	0.312907	0.0342757
0.9375	0.286414	0.332464	0.050137
0.992647	0.184678	0.352021	0.0692326
1.04779	0.11071	0.371578	0.0913829
1.10294	0.0612298	0.391134	0.114723
1.15809	0.0309171	0.410691	0.13557
1.21324	0.0141611	0.430248	0.150067
1.26838	0.00602159	0.449804	0.1563
1.32353	0.00268302	0.469361	0.154864
1.37868	0.00158396	0.488918	0.147468
1.43382	0.00128023	0.508475	0.135345
1.48897	0.00112748	0.528031	0.119407
1.54412	0.000933466	0.547588	0.101819
1.59926	0.000698923	0.567145	0.0866902
1.65441	0.000473264	0.586701	0.0783429
1.70956	0.000293441	0.606258	0.0783751
1.76471	0.000169689	0.625815	0.084327
1.81985	9.3527e-05	0.645372	0.091332
1.875	5.05142e-05	0.664928	0.0953037
1.93015	2.77701e-05	0.684485	0.0949802
1.98529	1.60138e-05	0.704042	0.0915611
2.04044	9.65742e-06	0.723598	0.086899
2.09559	6.0203e-06	0.743155	0.0820273
2.15074	3.89178e-06	0.762712	0.0768914
2.20588	2.63121e-06	0.782269	0.0709218
2.26103	1.98779e-06	0.801825	0.0637021
2.31618	1.87737e-06	0.821382	0.055337
2.37132	2.09485e-06	0.840939	0.0464824
2.42647	2.32253e-06	0.860495	0.0380999
2.48162	2.37684e-06	0.880052	0.0310443
2.53676	2.3523e-06	0.899609	0.0257096
2.59191	2.42763e-06	0.919166	0.0219554
2.64706	2.58492e-06	0.938722	0.0193196
2.70221	2.62774e-06	0.958279	0.0173046
2.75735	2.39562e-06	0.977836	0.0155336
2.8125	1.92416e-06	0.997392	0.0137684
2.86765	1.49006e-06	1.01695	0.0118966
2.92279	1.4527e-06	1.03651	0.00993843
2.97794	1.98612e-06	1.05606	0.0080256
3.03309	3.07037e-06	1.07562	0.00631881
3.08824	4.78628e-06	1.09518	0.00491347
3.14338	7.45179e-06	1.11473	0.00380743
3.19853	1.12343e-05	1.13429	0.00294079
3.25368	1.55821e-05	1.15385	0.00225269
3.30882	1.9323e-05	1.1734	0.00170583
3.36397	2.15774e-05	1.19296	0.0012788
3.41912	2.24114e-05	1.21252	0.000953442
3.47426	2.23797e-05	1.23207	0.000711778
3.52941	2.16156e-05	1.25163	0.000537829
3.58456	1.97073e-05	1.27119	0.000417474
3.63971	1.64899e-05	1.29074	0.000337081
3.69485	1.26169e-05	1.3103	0.000283778
3.75	9.09698e-06	1.32986	0.000246883
3.80515	6.44599e-06	1.34941	0.000218657
3.86029	4.53643e-06	1.36897	0.000194372
3.91544	3.09213e-06	1.38853	0.000172281
3.97059	2.03128e-06	1.40808	0.000153059
4.02574	1.38416e-06	1.42764	0.000138281
4.08088	1.09959e-06	1.4472	0.000128761
4.13603	1.0095e-06	1.46675	0.000123852
4.19118	9.45926e-07	1.48631	0.000121683
4.24632	8.62329e-07	1.50587	0.000119708
4.30147	8.80462e-07	1.52542	0.000115518
4.35662	1.26291e-06	1.54498	0.000107924
4.41176	2.27124e-06	1.56454	9.75612e-05
4.46691	3.99053e-06	1.58409	8.61745e-05
4.52206	6.37712e-06	1.60365	7.51156e-05
4.57721	9.48368e-06	1.62321	6.45828e-05
4.63235	1.33989e-05	1.64276	5.42372e-05
4.6875	1.78031e-05	1.66232	4.4188e-05
4.74265	2.17855e-05	1.68188	3.51275e-05
4.79779	2.43856e-05	1.70143	2.76658e-05
4.85294	2.52875e-05	1.72099	2.18112e-05
4.90809	2.48029e-05	1.74055	1.71066e-05
4.96324	2.32579e-05	1.7601	1.30939e-05
5.01838	2.06609e-05	1.77966	9.61609e-06
5.07353	1.70081e-05	1.79922	6.80205e-06
5.12868	1.27087e-05	1.81877	4.83486e-06
5.18382	8.5453e-06	1.83833	3.68256e-06
5.23897	5.22032e-06	1.85789	3.02671e-06
5.29412	3.00018e-06	1.87744	2.4945e-06
5.34926	1.78142e-06	1.897	1.9577e-06
5.40441	1.41019e-06	1.91656	1.54677e-06
5.45956	1.92028e-06	1.93611	1.39075e-06
5.51471	3.5289e-06	1.95567	1.4451e-06
5.56985	6.41297e-06	1.97523	1.58864e-06
5.625	1.04428e-05	1.99478	1.7615e-06
5.68015	1.51361e-05	2.01434	1.92442e-06
5.73529	1.99048e-05	2.0339	1.97277e-06
5.79044	2.43321e-05	2.05346	1.81253e-06
5.84559	2.81539e-05	2.07301	1.49615e-06
5.90074	3.09778e-05	2.09257	1.18425e-06
5.95588	3.21756e-05	2.11213	9.73675e-07
6.01103	3.125e-05	2.13168	8.38984e-07
6.06618	2.83415e-05	2.15124	7.35252e-07
6.12132	2.42391e-05	2.1708	6.67088e-07
6.17647	1.98061e-05	2.19035	6.3779e-07
6.23162	1.54704e-05	2.20991	6.15693e-07
6.28676	1.13354e-05	2.22947	5.92305e-07
6.34191	7.61847e-06	2.24902	6.08326e-07
6.39706	4.72038e-06	2.26858	6.75617e-07
6.45221	2.87861e-06	2.28814	7.29269e-07
6.50735	1.95974e-06	2.30769	7.10834e-07
6.5625	1.61614e-06	2.32725	6.5307e-07
6.61765	1.5145e-06	2.34681	6.21933e-07
6.67279	1.43297e-06	2.36636	6.11934e-07
6.72794	1.27439e-06	2.38592	5.68625e-07
6.78309	1.03516e-06	2.40548	4.91178e-07
6.83824	7.45899e-07	2.42503	4.35425e-07
6.89338	4.7133e-07	2.44459	4.19306e-07
6.94853	4.42916e-07	2.46415	4.01158e-07
7.00368	1.2108e-06	2.4837	3.63753e-07
7.05882	3.5082e-06	2.50326	3.47536e-07
7.11397	7.72404e-06	2.52282	3.73001e-07
7.16912	1.34515e-05	2.54237	3.95451e-07
7.22426	1.96868e-05	2.56193	3.78469e-07
7.27941	2.55155e-05	2.58149	3.57488e-07
7.33456	3.0525e-05	2.60104	3.77832e-07
7.38971	3.46098e-05	2.6206	4.12269e-07
7.44485	3.76032e-05	2.64016	4.01806e-07
7.5	3.92134e-05	2.65971	3.5124e-07
		2.67927	3.18586e-07
		2.69883	3.21504e-07
		2.71838	3.20246e-07
		2.73794	2.96042e-07

## Sheet: Fig1d
x-Delay (ps)	y-I_THz (pA)	x-Delay (ps)	y-I_THz (pA)
-2.1	-1.30119	3.7	-1.02631
-1.9	-1.28013	3.9	-1.01873
-1.7	-1.3513	4.1	-1.00732
-1.5	-1.67428	4.3	-0.992241
-1.3	-3.70614	4.5	-0.974003
-1.1	-3.53532	4.7	-0.95341
-0.9	-2.88918	4.9	-0.931516
-0.7	-2.37475	5.1	-0.909552
-0.5	-2.32713	5.3	-0.888825
-0.3	-3.95137	5.5	-0.870616
-0.1	-7.3981	5.7	-0.856076
0.1	-6.68984	5.9	-0.84613
0.3	-3.32345	6.1	-0.841405
0.5	-2.59764	6.3	-0.842185
0.7	-2.42137	6.5	-0.848385
0.9	-2.66611	6.7	-0.859574
1.1	-3.36324	6.9	-0.875018
1.3	-3.70359	7.1	-0.893749
1.5	-2.95412	7.3	-0.914662
1.7	-2.3084	7.5	-0.936607
1.9	-2.03985	7.7	-0.958501
2.1	-1.85516	7.9	-0.979411
2.3	-1.58017	8.1	-0.998632
2.5	-1.43381	8.3	-1.01573
2.7	-1.31396	8.5	-1.03057
2.9	-1.22157	8.7	-1.04329
3.1	-1.25518	8.9	-1.05426
3.3	-1.24085	9.1	-1.06402
3.5	-1.13297	9.3	-1.07319
3.7	-0.914086	9.5	-1.08238
3.9	-0.65817	9.7	-1.09208
4.1	-0.740543	9.9	-1.1026
4.3	-1.15872	10.1	-1.11401
4.5	-1.35949	10.3	-1.1261
4.7	-1.28657	10.5	-1.13838
4.9	-1.07661	10.7	-1.15011
5.1	-0.815422	10.9	-1.16037
5.3	-0.589226	11.1	-1.16813
5.5	-0.553017	11.3	-1.17239
5.7	-0.717341	11.5	-1.17226
5.9	-0.964966	11.7	-1.16706
6.1	-1.06193	11.9	-1.15645
6.3	-0.973363	12.1	-1.14043
6.5	-0.800457	12.3	-1.11947
6.7	-0.672924	12.5	-1.09441
6.9	-0.711832	12.7	-1.06647
7.1	-0.90071	12.9	-1.0372
7.3	-1.0466	13.1	-1.00831
7.5	-1.04369	13.3	-0.981597
7.7	-0.989784	13.5	-0.958787
7.9	-0.999002	13.7	-0.941413
8.1	-0.945684	13.9	-0.93069
8.3	-1.00878	14.1	-0.927419
8.5	-1.15972	14.3	-0.931922
8.7	-1.2386	14.5	-0.94402
8.9	-1.16552	14.7	-0.963044
9.1	-1.13043	14.9	-0.987886
9.3	-1.0297	15.1	-1.01709
9.5	-0.85857	15.3	-1.04896
9.7	-0.772488	15.5	-1.08169
9.9	-0.881322	15.7	-1.1135
10.1	-1.09237	15.9	-1.14276
10.3	-1.20139	16.1	-1.1681
10.5	-1.22271	16.3	-1.18849
10.7	-1.1838	16.5	-1.20331
10.9	-1.15686	16.7	-1.21233
11.1	-1.17848	16.9	-1.21574
11.3	-1.22454	17.1	-1.21403
11.5	-1.26784	17.3	-1.20801
11.7	-1.23211	17.5	-1.19862
11.9	-1.18674	17.7	-1.18691
12.1	-1.154	17.9	-1.17386
12.3	-1.07716	18.1	-1.1604
12.5	-1.09496	18.3	-1.14723
12.7	-1.16929	18.5	-1.13486
12.9	-1.07552	18.7	-1.12357
13.1	-0.899756	18.9	-1.11341
13.3	-0.907729	19.1	-1.10424
13.5	-1.01752	19.3	-1.09581
13.7	-1.07113	19.5	-1.0878
13.9	-0.976144	19.7	-1.07988
14.1	-0.781149	19.9	-1.0718
14.3	-0.646675	20.1	-1.06342
14.5	-0.791504	20.3	-1.05473
14.7	-1.07592	20.5	-1.0459
14.9	-1.15835	20.7	-1.03723
15.1	-1.09436	20.9	-1.02912
15.3	-1.10153	21.1	-1.02201
15.5	-1.09054	21.3	-1.01634
15.7	-1.00504	21.5	-1.01249
15.9	-1.0074	21.7	-1.01066
16.1	-1.09714	21.9	-1.01088
16.3	-1.24692	22.1	-1.01298
16.5	-1.26395	22.3	-1.01653
16.7	-1.22803	22.5	-1.02092
16.9	-1.30683	22.7	-1.02537
17.1	-1.33711	22.9	-1.02899
17.3	-1.29324	23.1	-1.03088
17.5	-1.2355	23.3	-1.03021
17.7	-1.15954
17.9	-1.12815
18.1	-1.1446
18.3	-1.07277
18.5	-1.02326
18.7	-1.04784
18.9	-1.07279
19.1	-1.11446
19.3	-1.15151
19.5	-1.12211
19.7	-1.08998
19.9	-1.13247
20.1	-1.09404
20.3	-1.03725
20.5	-1.02623
20.7	-1.02888
20.9	-1.00284
21.1	-0.992169
21.3	-0.973442
21.5	-1.00205
21.7	-1.03468
21.9	-1.07147
22.1	-1.09944
22.3	-1.02408
22.5	-1.0106
22.7	-1.03359
22.9	-1.04284
23.1	-1.06662
23.3	-1.1242

## Sheet: Fig1f
x-Delay (ps)	y-I_THz (pA)
-2	-1.7508
-1.8	-1.71838
-1.6	-1.82069
-1.4	-1.90115
-1.2	-2.17274
-1	-1.81435
-0.8	-1.27013
-0.6	-0.868556
-0.4	-0.792506
-0.2	-1.24204
4.44089e-16	-1.57179
0.2	-1.40025
0.4	-1.1146
0.6	-1.00106
0.8	-0.977749
1	-1.12092
1.2	-1.62655
1.4	-2.01485
1.6	-2.14574
1.8	-2.03177
2	-1.90299
2.2	-1.71567
2.4	-1.62053
2.6	-1.59968
2.8	-1.5245
3	-1.48771
3.2	-1.45146
3.4	-1.4393
3.6	-1.30834
3.8	-1.18554
4	-1.34318
4.2	-1.51561
4.4	-1.57249
4.6	-1.54903
4.8	-1.46231
5	-1.36021
5.2	-1.30187
5.4	-1.28719
5.6	-1.27532
5.8	-1.27225
6	-1.37588
6.2	-1.46023
6.4	-1.425
6.6	-1.34854
6.8	-1.34581
7	-1.28177
7.2	-1.35474
7.4	-1.44269
7.6	-1.41426
7.8	-1.32529
8	-1.38184
8.2	-1.41325
8.4	-1.51893
8.6	-1.51212
8.8	-1.46444
9	-1.37858
9.2	-1.37983
9.4	-1.39295
9.6	-1.44133
9.8	-1.38634
10	-1.37732
10.2	-1.34169
10.4	-1.39367
10.6	-1.38786
10.8	-1.37016
11	-1.27682
11.2	-1.37657
11.4	-1.37626
11.6	-1.35257
11.8	-1.36687
12	-1.51344
12.2	-1.53079
12.4	-1.488
12.6	-1.43237
12.8	-1.43886
13	-1.45742
13.2	-1.48375
13.4	-1.36527
13.6	-1.37729
13.8	-1.31445
14	-1.26828
14.2	-1.21326
14.4	-1.27042
14.6	-1.34981
14.8	-1.42294
15	-1.49611
15.2	-1.44673
15.4	-1.32932
15.6	-1.34332
15.8	-1.31914
16	-1.29065
16.2	-1.31039
16.4	-1.33592
16.6	-1.41467
16.8	-1.53339
17	-1.47702
17.2	-1.50956
17.4	-1.48776
17.6	-1.50613
17.8	-1.46163
18	-1.39608
18.2	-1.42389
18.4	-1.45336
18.6	-1.46143
18.8	-1.45402
19	-1.43804
19.2	-1.47712
19.4	-1.51745
19.6	-1.45093
19.8	-1.38335
20	-1.37492
20.2	-1.43521
20.4	-1.42629
20.6	-1.42355
20.8	-1.4402
21	-1.40756
21.2	-1.44695
21.4	-1.49402
21.6	-1.40762
21.8	-1.37964
22	-1.39446
22.2	-1.42557
22.4	-1.39078
22.6	-1.36426
22.8	-1.40432
23	-1.42396
23.2	-1.4135
23.4	-1.45445

## Sheet: Fig1g
x-Frequency (THz)	y-PSD (pA^2/THz)	x-Frequency (THz)	y-PSD (pA^2/THz)
0	0.0284008	0	0.00362765
0.0151976	0.0328881	0.0162338	0.00436919
0.0303951	0.0406175	0.0324675	0.00612835
0.0455927	0.0424267	0.0487013	0.00817349
0.0607903	0.0402591	0.0649351	0.010477
0.0759878	0.0502801	0.0811688	0.013475
0.0911854	0.0886656	0.0974026	0.0169438
0.106383	0.153446	0.113636	0.0197703
0.121581	0.22123	0.12987	0.0212521
0.136778	0.263293	0.146104	0.0223526
0.151976	0.26664	0.162338	0.025113
0.167173	0.24154	0.178571	0.0305522
0.182371	0.210583	0.194805	0.0372131
0.197568	0.190601	0.211039	0.0419082
0.212766	0.182709	0.227273	0.0420144
0.227964	0.176076	0.243506	0.037303
0.243161	0.159312	0.25974	0.0299369
0.258359	0.1295	0.275974	0.0229404
0.273556	0.0932733	0.292208	0.0185066
0.288754	0.0611801	0.308442	0.0172553
0.303951	0.0404804	0.324675	0.0185602
0.319149	0.0313628	0.340909	0.0213062
0.334347	0.0284069	0.357143	0.0244626
0.349544	0.0253791	0.373377	0.0274033
0.364742	0.0195942	0.38961	0.0301755
0.379939	0.0131741	0.405844	0.033529
0.395137	0.01114	0.422078	0.0381618
0.410334	0.0179787	0.438312	0.0433322
0.425532	0.034418	0.454545	0.0462827
0.440729	0.0558236	0.470779	0.0438619
0.455927	0.0734698	0.487013	0.0354887
0.471125	0.0788856	0.503247	0.0245053
0.486322	0.0690847	0.519481	0.0160253
0.50152	0.0488096	0.535714	0.0130158
0.516717	0.0275523	0.551948	0.0143717
0.531915	0.0133929	0.568182	0.0166236
0.547112	0.00860625	0.584416	0.0171789
0.56231	0.0104219	0.600649	0.0159179
0.577508	0.0156594	0.616883	0.0142518
0.592705	0.0246277	0.633117	0.01328
0.607903	0.0405988	0.649351	0.0129015
0.6231	0.0652626	0.665584	0.0122577
0.638298	0.094238	0.681818	0.0107033
0.653495	0.117047	0.698052	0.00840656
0.668693	0.122647	0.714286	0.0062088
0.683891	0.107056	0.730519	0.00497008
0.699088	0.0772531	0.746753	0.00497637
0.714286	0.047773	0.762987	0.0058569
0.729483	0.0318695	0.779221	0.00694533
0.744681	0.0335567	0.795455	0.00765685
0.759878	0.0462806	0.811688	0.00761666
0.775076	0.0587239	0.827922	0.00666576
0.790274	0.0628544	0.844156	0.00494764
0.805471	0.0582662	0.86039	0.00299521
0.820669	0.0505126	0.876623	0.00155075
0.835866	0.0458602	0.892857	0.00109242
0.851064	0.0468595	0.909091	0.00145893
0.866261	0.0514896	0.925325	0.00199389
0.881459	0.0554987	0.941558	0.00211674
0.896657	0.0555267	0.957792	0.00174202
0.911854	0.0507678	0.974026	0.00116391
0.927052	0.0425865	0.99026	0.00069074
0.942249	0.0330689	1.00649	0.000554904
0.957447	0.0238671	1.02273	0.00110595
0.972644	0.0159313	1.03896	0.00279471
0.987842	0.00980611	1.05519	0.00573732
1.00304	0.0058989	1.07143	0.00931206
1.01824	0.00447586	1.08766	0.012326
1.03343	0.00549131	1.1039	0.0136772
1.04863	0.00843126	1.12013	0.0129501
1.06383	0.0123138	1.13636	0.0105427
1.07903	0.0159653	1.1526	0.00737351
1.09422	0.018527	1.16883	0.00443271
1.10942	0.0198405	1.18506	0.00240334
1.12462	0.0203077	1.2013	0.00149227
1.13982	0.0202794	1.21753	0.00150984
1.15502	0.0195679	1.23377	0.00208435
1.17021	0.0176194	1.25	0.00283377
1.18541	0.0141953	1.26623	0.00343429
1.20061	0.00985449	1.28247	0.00366203
1.21581	0.00573205	1.2987	0.0034559
1.231	0.0028294	1.31494	0.00293533
1.2462	0.00146022	1.33117	0.0023107
1.2614	0.00126013	1.3474	0.00174622
1.2766	0.00160667	1.36364	0.00129352
1.29179	0.0020096	1.37987	0.000929734
1.30699	0.00221457	1.3961	0.000627461
1.32219	0.00211782	1.41234	0.000384559
1.33739	0.00172514	1.42857	0.000213224
1.35258	0.00121934	1.44481	0.000121041
1.36778	0.000980358	1.46104	9.59953e-05
1.38298	0.00141121	1.47727	0.000103303
1.39818	0.00265012	1.49351	0.000120572
1.41337	0.0044156	1.50974	0.000202672
1.42857	0.00613355	1.52597	0.00048731
1.44377	0.0072441	1.54221	0.00107005
1.45897	0.00745538	1.55844	0.00184177
1.47416	0.00680603	1.57468	0.00248977
1.48936	0.00556991	1.59091	0.0027171
1.50456	0.00410937	1.60714	0.00247714
1.51976	0.00274832	1.62338	0.00198794
1.53495	0.00169022	1.63961	0.00153528
1.55015	0.000993728	1.65584	0.00127846
1.56535	0.000610335	1.67208	0.00120726
1.58055	0.000459291	1.68831	0.00121021
1.59574	0.000489529	1.70455	0.00115636
1.61094	0.000684909	1.72078	0.000961995
1.62614	0.00101313	1.73701	0.000644379
1.64134	0.00137194	1.75325	0.000325258
1.65653	0.00160075	1.76948	0.000152701
1.67173	0.00157082	1.78571	0.000190138
1.68693	0.00128145	1.80195	0.000368626
1.70213	0.000866976	1.81818	0.000543578
1.71733	0.000499864	1.83442	0.000603928
1.73252	0.000278042	1.85065	0.000545553
1.74772	0.000193236	1.86688	0.000460582
1.76292	0.000184727	1.88312	0.000461596
1.77812	0.000203429	1.89935	0.000601259
1.79331	0.000228611	1.91558	0.000840678
1.80851	0.000251108	1.93182	0.00107827
1.82371	0.000265546	1.94805	0.00121148
1.83891	0.000279081	1.96429	0.00119058
1.8541	0.000310166	1.98052	0.00103563
1.8693	0.000366135	1.99675	0.000812055
1.8845	0.000424291	2.01299	0.000587143
1.8997	0.000443444
1.91489	0.00039781
1.93009	0.000298934
1.94529	0.000185314
1.96049	9.36347e-05
1.97568	3.93845e-05
1.99088	1.81666e-05
2.00608	1.75804e-05

## Sheet: Fig1c
	x (nm)	0	0.00703297	0.0140659	0.0210989	0.0281319	0.0351648	0.0421978	0.0492308	0.0562637	0.0632967	0.0703297	0.0773626	0.0843956	0.0914286	0.0984615	0.105495	0.112527	0.11956	0.126593	0.133626	0.140659	0.147692	0.154725	0.161758	0.168791	0.175824	0.182857	0.18989	0.196923	0.203956	0.210989	0.218022	0.225055	0.232088	0.239121	0.246154	0.253187	0.26022	0.267253	0.274286	0.281319	0.288352	0.295385	0.302418	0.309451	0.316484	0.323516	0.330549
y (nm)	z (nm)
0		0.0427119	0.0427119	0.0427119	0.0427119	0.0427119	0.0427119	0.0537853	0.0537853	0.0537853	0.0537853	0.0537853	0.0537853	0.059322	0.059322	0.059322	0.059322	0.059322	0.059322	0.059322	0.0696045	0.0696045	0.0696045	0.0696045	0.0696045	0.0696045	0.0664407	0.0664407	0.0664407	0.0664407	0.0664407	0.0664407	0.0537853	0.0537853	0.0537853	0.0537853	0.0537853	0.0537853	0.0522034	0.0522034	0.0522034	0.0522034	0.0522034	0.0522034	0.0522034	0.0529944	0.0529944	0.0529944	0.0529944
0.00703297		0.0427119	0.0427119	0.0427119	0.0427119	0.0427119	0.0427119	0.0537853	0.0537853	0.0537853	0.0537853	0.0537853	0.0537853	0.059322	0.059322	0.059322	0.059322	0.059322	0.059322	0.059322	0.0696045	0.0696045	0.0696045	0.0696045	0.0696045	0.0696045	0.0664407	0.0664407	0.0664407	0.0664407	0.0664407	0.0664407	0.0537853	0.0537853	0.0537853	0.0537853	0.0537853	0.0537853	0.0522034	0.0522034	0.0522034	0.0522034	0.0522034	0.0522034	0.0522034	0.0529944	0.0529944	0.0529944	0.0529944
0.0140659		0.0427119	0.0427119	0.0427119	0.0427119	0.0427119	0.0427119	0.0537853	0.0537853	0.0537853	0.0537853	0.0537853	0.0537853	0.059322	0.059322	0.059322	0.059322	0.059322	0.059322	0.059322	0.0696045	0.0696045	0.0696045	0.0696045	0.0696045	0.0696045	0.0664407	0.0664407	0.0664407	0.0664407	0.0664407	0.0664407	0.0537853	0.0537853	0.0537853	0.0537853	0.0537853	0.0537853	0.0522034	0.0522034	0.0522034	0.0522034	0.0522034	0.0522034	0.0522034	0.0529944	0.0529944	0.0529944	0.0529944
0.0210989		0.0427119	0.0427119	0.0427119	0.0427119	0.0427119	0.0427119	0.0537853	0.0537853	0.0537853	0.0537853	0.0537853	0.0537853	0.059322	0.059322	0.059322	0.059322	0.059322	0.059322	0.059322	0.0696045	0.0696045	0.0696045	0.0696045	0.0696045	0.0696045	0.0664407	0.0664407	0.0664407	0.0664407	0.0664407	0.0664407	0.0537853	0.0537853	0.0537853	0.0537853	0.0537853	0.0537853	0.0522034	0.0522034	0.0522034	0.0522034	0.0522034	0.0522034	0.0522034	0.0529944	0.0529944	0.0529944	0.0529944
0.0281319		0.0427119	0.0427119	0.0427119	0.0427119	0.0427119	0.0427119	0.0537853	0.0537853	0.0537853	0.0537853	0.0537853	0.0537853	0.059322	0.059322	0.059322	0.059322	0.059322	0.059322	0.059322	0.0696045	0.0696045	0.0696045	0.0696045	0.0696045	0.0696045	0.0664407	0.0664407	0.0664407	0.0664407	0.0664407	0.0664407	0.0537853	0.0537853	0.0537853	0.0537853	0.0537853	0.0537853	0.0522034	0.0522034	0.0522034	0.0522034	0.0522034	0.0522034	0.0522034	0.0529944	0.0529944	0.0529944	0.0529944
0.0351648		0.0427119	0.0427119	0.0427119	0.0427119	0.0427119	0.0427119	0.0537853	0.0537853	0.0537853	0.0537853	0.0537853	0.0537853	0.059322	0.059322	0.059322	0.059322	0.059322	0.059322	0.059322	0.0696045	0.0696045	0.0696045	0.0696045	0.0696045	0.0696045	0.0664407	0.0664407	0.0664407	0.0664407	0.0664407	0.0664407	0.0537853	0.0537853	0.0537853	0.0537853	0.0537853	0.0537853	0.0522034	0.0522034	0.0522034	0.0522034	0.0522034	0.0522034	0.0522034	0.0529944	0.0529944	0.0529944	0.0529944
0.0421978		0.0300565	0.0300565	0.0300565	0.0300565	0.0300565	0.0300565	0.0466667	0.0466667	0.0466667	0.0466667	0.0466667	0.0466667	0.059322	0.059322	0.059322	0.059322	0.059322	0.059322	0.059322	0.0759322	0.0759322	0.0759322	0.0759322	0.0759322	0.0759322	0.0688136	0.0688136	0.0688136	0.0688136	0.0688136	0.0688136	0.0458757	0.0458757	0.0458757	0.0458757	0.0458757	0.0458757	0.039548	0.039548	0.039548	0.039548	0.039548	0.039548	0.039548	0.0411299	0.0411299	0.0411299	0.0411299
0.0492308		0.0300565	0.0300565	0.0300565	0.0300565	0.0300565	0.0300565	0.0466667	0.0466667	0.0466667	0.0466667	0.0466667	0.0466667	0.059322	0.059322	0.059322	0.059322	0.059322	0.059322	0.059322	0.0759322	0.0759322	0.0759322	0.0759322	0.0759322	0.0759322	0.0688136	0.0688136	0.0688136	0.0688136	0.0688136	0.0688136	0.0458757	0.0458757	0.0458757	0.0458757	0.0458757	0.0458757	0.039548	0.039548	0.039548	0.039548	0.039548	0.039548	0.039548	0.0411299	0.0411299	0.0411299	0.0411299
0.0562637		0.0300565	0.0300565	0.0300565	0.0300565	0.0300565	0.0300565	0.0466667	0.0466667	0.0466667	0.0466667	0.0466667	0.0466667	0.059322	0.059322	0.059322	0.059322	0.059322	0.059322	0.059322	0.0759322	0.0759322	0.0759322	0.0759322	0.0759322	0.0759322	0.0688136	0.0688136	0.0688136	0.0688136	0.0688136	0.0688136	0.0458757	0.0458757	0.0458757	0.0458757	0.0458757	0.0458757	0.039548	0.039548	0.039548	0.039548	0.039548	0.039548	0.039548	0.0411299	0.0411299	0.0411299	0.0411299
0.0632967		0.0300565	0.0300565	0.0300565	0.0300565	0.0300565	0.0300565	0.0466667	0.0466667	0.0466667	0.0466667	0.0466667	0.0466667	0.059322	0.059322	0.059322	0.059322	0.059322	0.059322	0.059322	0.0759322	0.0759322	0.0759322	0.0759322	0.0759322	0.0759322	0.0688136	0.0688136	0.0688136	0.0688136	0.0688136	0.0688136	0.0458757	0.0458757	0.0458757	0.0458757	0.0458757	0.0458757	0.039548	0.039548	0.039548	0.039548	0.039548	0.039548	0.039548	0.0411299	0.0411299	0.0411299	0.0411299
0.0703297		0.0300565	0.0300565	0.0300565	0.0300565	0.0300565	0.0300565	0.0466667	0.0466667	0.0466667	0.0466667	0.0466667	0.0466667	0.059322	0.059322	0.059322	0.059322	0.059322	0.059322	0.059322	0.0759322	0.0759322	0.0759322	0.0759322	0.0759322	0.0759322	0.0688136	0.0688136	0.0688136	0.0688136	0.0688136	0.0688136	0.0458757	0.0458757	0.0458757	0.0458757	0.0458757	0.0458757	0.039548	0.039548	0.039548	0.039548	0.039548	0.039548	0.039548	0.0411299	0.0411299	0.0411299	0.0411299
0.0773626		0.0300565	0.0300565	0.0300565	0.0300565	0.0300565	0.0300565	0.0466667	0.0466667	0.0466667	0.0466667	0.0466667	0.0466667	0.059322	0.059322	0.059322	0.059322	0.059322	0.059322	0.059322	0.0759322	0.0759322	0.0759322	0.0759322	0.0759322	0.0759322	0.0688136	0.0688136	0.0688136	0.0688136	0.0688136	0.0688136	0.0458757	0.0458757	0.0458757	0.0458757	0.0458757	0.0458757	0.039548	0.039548	0.039548	0.039548	0.039548	0.039548	0.039548	0.0411299	0.0411299	0.0411299	0.0411299
0.0843956		0.0348023	0.0348023	0.0348023	0.0348023	0.0348023	0.0348023	0.0466667	0.0466667	0.0466667	0.0466667	0.0466667	0.0466667	0.0569492	0.0569492	0.0569492	0.0569492	0.0569492	0.0569492	0.0569492	0.0751412	0.0751412	0.0751412	0.0751412	0.0751412	0.0751412	0.0751412	0.0751412	0.0751412	0.0751412	0.0751412	0.0751412	0.0506215	0.0506215	0.0506215	0.0506215	0.0506215	0.0506215	0.0411299	0.0411299	0.0411299	0.0411299	0.0411299	0.0411299	0.0411299	0.0419209	0.0419209	0.0419209	0.0419209
0.0914286		0.0348023	0.0348023	0.0348023	0.0348023	0.0348023	0.0348023	0.0466667	0.0466667	0.0466667	0.0466667	0.0466667	0.0466667	0.0569492	0.0569492	0.0569492	0.0569492	0.0569492	0.0569492	0.0569492	0.0751412	0.0751412	0.0751412	0.0751412	0.0751412	0.0751412	0.0751412	0.0751412	0.0751412	0.0751412	0.0751412	0.0751412	0.0506215	0.0506215	0.0506215	0.0506215	0.0506215	0.0506215	0.0411299	0.0411299	0.0411299	0.0411299	0.0411299	0.0411299	0.0411299	0.0419209	0.0419209	0.0419209	0.0419209
0.0984615		0.0348023	0.0348023	0.0348023	0.0348023	0.0348023	0.0348023	0.0466667	0.0466667	0.0466667	0.0466667	0.0466667	0.0466667	0.0569492	0.0569492	0.0569492	0.0569492	0.0569492	0.0569492	0.0569492	0.0751412	0.0751412	0.0751412	0.0751412	0.0751412	0.0751412	0.0751412	0.0751412	0.0751412	0.0751412	0.0751412	0.0751412	0.0506215	0.0506215	0.0506215	0.0506215	0.0506215	0.0506215	0.0411299	0.0411299	0.0411299	0.0411299	0.0411299	0.0411299	0.0411299	0.0419209	0.0419209	0.0419209	0.0419209
0.105495		0.0348023	0.0348023	0.0348023	0.0348023	0.0348023	0.0348023	0.0466667	0.0466667	0.0466667	0.0466667	0.0466667	0.0466667	0.0569492	0.0569492	0.0569492	0.0569492	0.0569492	0.0569492	0.0569492	0.0751412	0.0751412	0.0751412	0.0751412	0.0751412	0.0751412	0.0751412	0.0751412	0.0751412	0.0751412	0.0751412	0.0751412	0.0506215	0.0506215	0.0506215	0.0506215	0.0506215	0.0506215	0.0411299	0.0411299	0.0411299	0.0411299	0.0411299	0.0411299	0.0411299	0.0419209	0.0419209	0.0419209	0.0419209
0.112527		0.0348023	0.0348023	0.0348023	0.0348023	0.0348023	0.0348023	0.0466667	0.0466667	0.0466667	0.0466667	0.0466667	0.0466667	0.0569492	0.0569492	0.0569492	0.0569492	0.0569492	0.0569492	0.0569492	0.0751412	0.0751412	0.0751412	0.0751412	0.0751412	0.0751412	0.0751412	0.0751412	0.0751412	0.0751412	0.0751412	0.0751412	0.0506215	0.0506215	0.0506215	0.0506215	0.0506215	0.0506215	0.0411299	0.0411299	0.0411299	0.0411299	0.0411299	0.0411299	0.0411299	0.0419209	0.0419209	0.0419209	0.0419209
0.11956		0.0348023	0.0348023	0.0348023	0.0348023	0.0348023	0.0348023	0.0466667	0.0466667	0.0466667	0.0466667	0.0466667	0.0466667	0.0569492	0.0569492	0.0569492	0.0569492	0.0569492	0.0569492	0.0569492	0.0751412	0.0751412	0.0751412	0.0751412	0.0751412	0.0751412	0.0751412	0.0751412	0.0751412	0.0751412	0.0751412	0.0751412	0.0506215	0.0506215	0.0506215	0.0506215	0.0506215	0.0506215	0.0411299	0.0411299	0.0411299	0.0411299	0.0411299	0.0411299	0.0411299	0.0419209	0.0419209	0.0419209	0.0419209
0.126593		0.0348023	0.0348023	0.0348023	0.0348023	0.0348023	0.0348023	0.0466667	0.0466667	0.0466667	0.0466667	0.0466667	0.0466667	0.0569492	0.0569492	0.0569492	0.0569492	0.0569492	0.0569492	0.0569492	0.0751412	0.0751412	0.0751412	0.0751412	0.0751412	0.0751412	0.0751412	0.0751412	0.0751412	0.0751412	0.0751412	0.0751412	0.0506215	0.0506215	0.0506215	0.0506215	0.0506215	0.0506215	0.0411299	0.0411299	0.0411299	0.0411299	0.0411299	0.0411299	0.0411299	0.0419209	0.0419209	0.0419209	0.0419209
0.133626		0.0427119	0.0427119	0.0427119	0.0427119	0.0427119	0.0427119	0.0506215	0.0506215	0.0506215	0.0506215	0.0506215	0.0506215	0.060113	0.060113	0.060113	0.060113	0.060113	0.060113	0.060113	0.0767232	0.0767232	0.0767232	0.0767232	0.0767232	0.0767232	0.0735593	0.0735593	0.0735593	0.0735593	0.0735593	0.0735593	0.0553672	0.0553672	0.0553672	0.0553672	0.0553672	0.0553672	0.0482486	0.0482486	0.0482486	0.0482486	0.0482486	0.0482486	0.0482486	0.0482486	0.0482486	0.0482486	0.0482486
0.140659		0.0427119	0.0427119	0.0427119	0.0427119	0.0427119	0.0427119	0.0506215	0.0506215	0.0506215	0.0506215	0.0506215	0.0506215	0.060113	0.060113	0.060113	0.060113	0.060113	0.060113	0.060113	0.0767232	0.0767232	0.0767232	0.0767232	0.0767232	0.0767232	0.0735593	0.0735593	0.0735593	0.0735593	0.0735593	0.0735593	0.0553672	0.0553672	0.0553672	0.0553672	0.0553672	0.0553672	0.0482486	0.0482486	0.0482486	0.0482486	0.0482486	0.0482486	0.0482486	0.0482486	0.0482486	0.0482486	0.0482486
0.147692		0.0427119	0.0427119	0.0427119	0.0427119	0.0427119	0.0427119	0.0506215	0.0506215	0.0506215	0.0506215	0.0506215	0.0506215	0.060113	0.060113	0.060113	0.060113	0.060113	0.060113	0.060113	0.0767232	0.0767232	0.0767232	0.0767232	0.0767232	0.0767232	0.0735593	0.0735593	0.0735593	0.0735593	0.0735593	0.0735593	0.0553672	0.0553672	0.0553672	0.0553672	0.0553672	0.0553672	0.0482486	0.0482486	0.0482486	0.0482486	0.0482486	0.0482486	0.0482486	0.0482486	0.0482486	0.0482486	0.0482486
0.154725		0.0427119	0.0427119	0.0427119	0.0427119	0.0427119	0.0427119	0.0506215	0.0506215	0.0506215	0.0506215	0.0506215	0.0506215	0.060113	0.060113	0.060113	0.060113	0.060113	0.060113	0.060113	0.0767232	0.0767232	0.0767232	0.0767232	0.0767232	0.0767232	0.0735593	0.0735593	0.0735593	0.0735593	0.0735593	0.0735593	0.0553672	0.0553672	0.0553672	0.0553672	0.0553672	0.0553672	0.0482486	0.0482486	0.0482486	0.0482486	0.0482486	0.0482486	0.0482486	0.0482486	0.0482486	0.0482486	0.0482486
0.161758		0.0427119	0.0427119	0.0427119	0.0427119	0.0427119	0.0427119	0.0506215	0.0506215	0.0506215	0.0506215	0.0506215	0.0506215	0.060113	0.060113	0.060113	0.060113	0.060113	0.060113	0.060113	0.0767232	0.0767232	0.0767232	0.0767232	0.0767232	0.0767232	0.0735593	0.0735593	0.0735593	0.0735593	0.0735593	0.0735593	0.0553672	0.0553672	0.0553672	0.0553672	0.0553672	0.0553672	0.0482486	0.0482486	0.0482486	0.0482486	0.0482486	0.0482486	0.0482486	0.0482486	0.0482486	0.0482486	0.0482486
0.168791		0.0427119	0.0427119	0.0427119	0.0427119	0.0427119	0.0427119	0.0506215	0.0506215	0.0506215	0.0506215	0.0506215	0.0506215	0.060113	0.060113	0.060113	0.060113	0.060113	0.060113	0.060113	0.0767232	0.0767232	0.0767232	0.0767232	0.0767232	0.0767232	0.0735593	0.0735593	0.0735593	0.0735593	0.0735593	0.0735593	0.0553672	0.0553672	0.0553672	0.0553672	0.0553672	0.0553672	0.0482486	0.0482486	0.0482486	0.0482486	0.0482486	0.0482486	0.0482486	0.0482486	0.0482486	0.0482486	0.0482486
0.175824		0.0522034	0.0522034	0.0522034	0.0522034	0.0522034	0.0522034	0.0537853	0.0537853	0.0537853	0.0537853	0.0537853	0.0537853	0.059322	0.059322	0.059322	0.059322	0.059322	0.059322	0.059322	0.0664407	0.0664407	0.0664407	0.0664407	0.0664407	0.0664407	0.0664407	0.0664407	0.0664407	0.0664407	0.0664407	0.0664407	0.060904	0.060904	0.060904	0.060904	0.060904	0.060904	0.0616949	0.0616949	0.0616949	0.0616949	0.0616949	0.0616949	0.0616949	0.060904	0.060904	0.060904	0.060904
0.182857		0.0522034	0.0522034	0.0522034	0.0522034	0.0522034	0.0522034	0.0537853	0.0537853	0.0537853	0.0537853	0.0537853	0.0537853	0.059322	0.059322	0.059322	0.059322	0.059322	0.059322	0.059322	0.0664407	0.0664407	0.0664407	0.0664407	0.0664407	0.0664407	0.0664407	0.0664407	0.0664407	0.0664407	0.0664407	0.0664407	0.060904	0.060904	0.060904	0.060904	0.060904	0.060904	0.0616949	0.0616949	0.0616949	0.0616949	0.0616949	0.0616949	0.0616949	0.060904	0.060904	0.060904	0.060904
0.18989		0.0522034	0.0522034	0.0522034	0.0522034	0.0522034	0.0522034	0.0537853	0.0537853	0.0537853	0.0537853	0.0537853	0.0537853	0.059322	0.059322	0.059322	0.059322	0.059322	0.059322	0.059322	0.0664407	0.0664407	0.0664407	0.0664407	0.0664407	0.0664407	0.0664407	0.0664407	0.0664407	0.0664407	0.0664407	0.0664407	0.060904	0.060904	0.060904	0.060904	0.060904	0.060904	0.0616949	0.0616949	0.0616949	0.0616949	0.0616949	0.0616949	0.0616949	0.060904	0.060904	0.060904	0.060904
0.196923		0.0522034	0.0522034	0.0522034	0.0522034	0.0522034	0.0522034	0.0537853	0.0537853	0.0537853	0.0537853	0.0537853	0.0537853	0.059322	0.059322	0.059322	0.059322	0.059322	0.059322	0.059322	0.0664407	0.0664407	0.0664407	0.0664407	0.0664407	0.0664407	0.0664407	0.0664407	0.0664407	0.0664407	0.0664407	0.0664407	0.060904	0.060904	0.060904	0.060904	0.060904	0.060904	0.0616949	0.0616949	0.0616949	0.0616949	0.0616949	0.0616949	0.0616949	0.060904	0.060904	0.060904	0.060904
0.203956		0.0522034	0.0522034	0.0522034	0.0522034	0.0522034	0.0522034	0.0537853	0.0537853	0.0537853	0.0537853	0.0537853	0.0537853	0.059322	0.059322	0.059322	0.059322	0.059322	0.059322	0.059322	0.0664407	0.0664407	0.0664407	0.0664407	0.0664407	0.0664407	0.0664407	0.0664407	0.0664407	0.0664407	0.0664407	0.0664407	0.060904	0.060904	0.060904	0.060904	0.060904	0.060904	0.0616949	0.0616949	0.0616949	0.0616949	0.0616949	0.0616949	0.0616949	0.060904	0.060904	0.060904	0.060904
0.210989		0.0522034	0.0522034	0.0522034	0.0522034	0.0522034	0.0522034	0.0537853	0.0537853	0.0537853	0.0537853	0.0537853	0.0537853	0.059322	0.059322	0.059322	0.059322	0.059322	0.059322	0.059322	0.0664407	0.0664407	0.0664407	0.0664407	0.0664407	0.0664407	0.0664407	0.0664407	0.0664407	0.0664407	0.0664407	0.0664407	0.060904	0.060904	0.060904	0.060904	0.060904	0.060904	0.0616949	0.0616949	0.0616949	0.0616949	0.0616949	0.0616949	0.0616949	0.060904	0.060904	0.060904	0.060904
0.218022		0.0553672	0.0553672	0.0553672	0.0553672	0.0553672	0.0553672	0.0537853	0.0537853	0.0537853	0.0537853	0.0537853	0.0537853	0.0545763	0.0545763	0.0545763	0.0545763	0.0545763	0.0545763	0.0545763	0.0585311	0.0585311	0.0585311	0.0585311	0.0585311	0.0585311	0.0577401	0.0577401	0.0577401	0.0577401	0.0577401	0.0577401	0.060113	0.060113	0.060113	0.060113	0.060113	0.060113	0.0664407	0.0664407	0.0664407	0.0664407	0.0664407	0.0664407	0.0664407	0.0664407	0.0664407	0.0664407	0.0664407
0.225055		0.0553672	0.0553672	0.0553672	0.0553672	0.0553672	0.0553672	0.0537853	0.0537853	0.0537853	0.0537853	0.0537853	0.0537853	0.0545763	0.0545763	0.0545763	0.0545763	0.0545763	0.0545763	0.0545763	0.0585311	0.0585311	0.0585311	0.0585311	0.0585311	0.0585311	0.0577401	0.0577401	0.0577401	0.0577401	0.0577401	0.0577401	0.060113	0.060113	0.060113	0.060113	0.060113	0.060113	0.0664407	0.0664407	0.0664407	0.0664407	0.0664407	0.0664407	0.0664407	0.0664407	0.0664407	0.0664407	0.0664407
0.232088		0.0553672	0.0553672	0.0553672	0.0553672	0.0553672	0.0553672	0.0537853	0.0537853	0.0537853	0.0537853	0.0537853	0.0537853	0.0545763	0.0545763	0.0545763	0.0545763	0.0545763	0.0545763	0.0545763	0.0585311	0.0585311	0.0585311	0.0585311	0.0585311	0.0585311	0.0577401	0.0577401	0.0577401	0.0577401	0.0577401	0.0577401	0.060113	0.060113	0.060113	0.060113	0.060113	0.060113	0.0664407	0.0664407	0.0664407	0.0664407	0.0664407	0.0664407	0.0664407	0.0664407	0.0664407	0.0664407	0.0664407
0.239121		0.0553672	0.0553672	0.0553672	0.0553672	0.0553672	0.0553672	0.0537853	0.0537853	0.0537853	0.0537853	0.0537853	0.0537853	0.0545763	0.0545763	0.0545763	0.0545763	0.0545763	0.0545763	0.0545763	0.0585311	0.0585311	0.0585311	0.0585311	0.0585311	0.0585311	0.0577401	0.0577401	0.0577401	0.0577401	0.0577401	0.0577401	0.060113	0.060113	0.060113	0.060113	0.060113	0.060113	0.0664407	0.0664407	0.0664407	0.0664407	0.0664407	0.0664407	0.0664407	0.0664407	0.0664407	0.0664407	0.0664407
0.246154		0.0553672	0.0553672	0.0553672	0.0553672	0.0553672	0.0553672	0.0537853	0.0537853	0.0537853	0.0537853	0.0537853	0.0537853	0.0545763	0.0545763	0.0545763	0.0545763	0.0545763	0.0545763	0.0545763	0.0585311	0.0585311	0.0585311	0.0585311	0.0585311	0.0585311	0.0577401	0.0577401	0.0577401	0.0577401	0.0577401	0.0577401	0.060113	0.060113	0.060113	0.060113	0.060113	0.060113	0.0664407	0.0664407	0.0664407	0.0664407	0.0664407	0.0664407	0.0664407	0.0664407	0.0664407	0.0664407	0.0664407
0.253187		0.0553672	0.0553672	0.0553672	0.0553672	0.0553672	0.0553672	0.0537853	0.0537853	0.0537853	0.0537853	0.0537853	0.0537853	0.0545763	0.0545763	0.0545763	0.0545763	0.0545763	0.0545763	0.0545763	0.0585311	0.0585311	0.0585311	0.0585311	0.0585311	0.0585311	0.0577401	0.0577401	0.0577401	0.0577401	0.0577401	0.0577401	0.060113	0.060113	0.060113	0.060113	0.060113	0.060113	0.0664407	0.0664407	0.0664407	0.0664407	0.0664407	0.0664407	0.0664407	0.0664407	0.0664407	0.0664407	0.0664407
0.26022		0.0553672	0.0553672	0.0553672	0.0553672	0.0553672	0.0553672	0.0498305	0.0498305	0.0498305	0.0498305	0.0498305	0.0498305	0.0466667	0.0466667	0.0466667	0.0466667	0.0466667	0.0466667	0.0466667	0.0466667	0.0466667	0.0466667	0.0466667	0.0466667	0.0466667	0.0458757	0.0458757	0.0458757	0.0458757	0.0458757	0.0458757	0.0585311	0.0585311	0.0585311	0.0585311	0.0585311	0.0585311	0.0727684	0.0727684	0.0727684	0.0727684	0.0727684	0.0727684	0.0727684	0.0735593	0.0735593	0.0735593	0.0735593
0.267253		0.0553672	0.0553672	0.0553672	0.0553672	0.0553672	0.0553672	0.0498305	0.0498305	0.0498305	0.0498305	0.0498305	0.0498305	0.0466667	0.0466667	0.0466667	0.0466667	0.0466667	0.0466667	0.0466667	0.0466667	0.0466667	0.0466667	0.0466667	0.0466667	0.0466667	0.0458757	0.0458757	0.0458757	0.0458757	0.0458757	0.0458757	0.0585311	0.0585311	0.0585311	0.0585311	0.0585311	0.0585311	0.0727684	0.0727684	0.0727684	0.0727684	0.0727684	0.0727684	0.0727684	0.0735593	0.0735593	0.0735593	0.0735593
0.274286		0.0553672	0.0553672	0.0553672	0.0553672	0.0553672	0.0553672	0.0498305	0.0498305	0.0498305	0.0498305	0.0498305	0.0498305	0.0466667	0.0466667	0.0466667	0.0466667	0.0466667	0.0466667	0.0466667	0.0466667	0.0466667	0.0466667	0.0466667	0.0466667	0.0466667	0.0458757	0.0458757	0.0458757	0.0458757	0.0458757	0.0458757	0.0585311	0.0585311	0.0585311	0.0585311	0.0585311	0.0585311	0.0727684	0.0727684	0.0727684	0.0727684	0.0727684	0.0727684	0.0727684	0.0735593	0.0735593	0.0735593	0.0735593
0.281319		0.0553672	0.0553672	0.0553672	0.0553672	0.0553672	0.0553672	0.0498305	0.0498305	0.0498305	0.0498305	0.0498305	0.0498305	0.0466667	0.0466667	0.0466667	0.0466667	0.0466667	0.0466667	0.0466667	0.0466667	0.0466667	0.0466667	0.0466667	0.0466667	0.0466667	0.0458757	0.0458757	0.0458757	0.0458757	0.0458757	0.0458757	0.0585311	0.0585311	0.0585311	0.0585311	0.0585311	0.0585311	0.0727684	0.0727684	0.0727684	0.0727684	0.0727684	0.0727684	0.0727684	0.0735593	0.0735593	0.0735593	0.0735593
0.288352		0.0553672	0.0553672	0.0553672	0.0553672	0.0553672	0.0553672	0.0498305	0.0498305	0.0498305	0.0498305	0.0498305	0.0498305	0.0466667	0.0466667	0.0466667	0.0466667	0.0466667	0.0466667	0.0466667	0.0466667	0.0466667	0.0466667	0.0466667	0.0466667	0.0466667	0.0458757	0.0458757	0.0458757	0.0458757	0.0458757	0.0458757	0.0585311	0.0585311	0.0585311	0.0585311	0.0585311	0.0585311	0.0727684	0.0727684	0.0727684	0.0727684	0.0727684	0.0727684	0.0727684	0.0735593	0.0735593	0.0735593	0.0735593
0.295385		0.0553672	0.0553672	0.0553672	0.0553672	0.0553672	0.0553672	0.0498305	0.0498305	0.0498305	0.0498305	0.0498305	0.0498305	0.0466667	0.0466667	0.0466667	0.0466667	0.0466667	0.0466667	0.0466667	0.0466667	0.0466667	0.0466667	0.0466667	0.0466667	0.0466667	0.0458757	0.0458757	0.0458757	0.0458757	0.0458757	0.0458757	0.0585311	0.0585311	0.0585311	0.0585311	0.0585311	0.0585311	0.0727684	0.0727684	0.0727684	0.0727684	0.0727684	0.0727684	0.0727684	0.0735593	0.0735593	0.0735593	0.0735593
0.302418		0.0553672	0.0553672	0.0553672	0.0553672	0.0553672	0.0553672	0.0498305	0.0498305	0.0498305	0.0498305	0.0498305	0.0498305	0.0466667	0.0466667	0.0466667	0.0466667	0.0466667	0.0466667	0.0466667	0.0466667	0.0466667	0.0466667	0.0466667	0.0466667	0.0466667	0.0458757	0.0458757	0.0458757	0.0458757	0.0458757	0.0458757	0.0585311	0.0585311	0.0585311	0.0585311	0.0585311	0.0585311	0.0727684	0.0727684	0.0727684	0.0727684	0.0727684	0.0727684	0.0727684	0.0735593	0.0735593	0.0735593	0.0735593
0.309451		0.0529944	0.0529944	0.0529944	0.0529944	0.0529944	0.0529944	0.0450847	0.0450847	0.0450847	0.0450847	0.0450847	0.0450847	0.039548	0.039548	0.039548	0.039548	0.039548	0.039548	0.039548	0.0371751	0.0371751	0.0371751	0.0371751	0.0371751	0.0371751	0.0379661	0.0379661	0.0379661	0.0379661	0.0379661	0.0379661	0.0585311	0.0585311	0.0585311	0.0585311	0.0585311	0.0585311	0.0767232	0.0767232	0.0767232	0.0767232	0.0767232	0.0767232	0.0767232	0.0759322	0.0759322	0.0759322	0.0759322
0.316484		0.0529944	0.0529944	0.0529944	0.0529944	0.0529944	0.0529944	0.0450847	0.0450847	0.0450847	0.0450847	0.0450847	0.0450847	0.039548	0.039548	0.039548	0.039548	0.039548	0.039548	0.039548	0.0371751	0.0371751	0.0371751	0.0371751	0.0371751	0.0371751	0.0379661	0.0379661	0.0379661	0.0379661	0.0379661	0.0379661	0.0585311	0.0585311	0.0585311	0.0585311	0.0585311	0.0585311	0.0767232	0.0767232	0.0767232	0.0767232	0.0767232	0.0767232	0.0767232	0.0759322	0.0759322	0.0759322	0.0759322
0.323516		0.0529944	0.0529944	0.0529944	0.0529944	0.0529944	0.0529944	0.0450847	0.0450847	0.0450847	0.0450847	0.0450847	0.0450847	0.039548	0.039548	0.039548	0.039548	0.039548	0.039548	0.039548	0.0371751	0.0371751	0.0371751	0.0371751	0.0371751	0.0371751	0.0379661	0.0379661	0.0379661	0.0379661	0.0379661	0.0379661	0.0585311	0.0585311	0.0585311	0.0585311	0.0585311	0.0585311	0.0767232	0.0767232	0.0767232	0.0767232	0.0767232	0.0767232	0.0767232	0.0759322	0.0759322	0.0759322	0.0759322
0.330549		0.0529944	0.0529944	0.0529944	0.0529944	0.0529944	0.0529944	0.0450847	0.0450847	0.0450847	0.0450847	0.0450847	0.0450847	0.039548	0.039548	0.039548	0.039548	0.039548	0.039548	0.039548	0.0371751	0.0371751	0.0371751	0.0371751	0.0371751	0.0371751	0.0379661	0.0379661	0.0379661	0.0379661	0.0379661	0.0379661	0.0585311	0.0585311	0.0585311	0.0585311	0.0585311	0.0585311	0.0767232	0.0767232	0.0767232	0.0767232	0.0767232	0.0767232	0.0767232	0.0759322	0.0759322	0.0759322	0.0759322
0.337582		0.0529944	0.0529944	0.0529944	0.0529944	0.0529944	0.0529944	0.0450847	0.0450847	0.0450847	0.0450847	0.0450847	0.0450847	0.039548	0.039548	0.039548	0.039548	0.039548	0.039548	0.039548	0.0371751	0.0371751	0.0371751	0.0371751	0.0371751	0.0371751	0.0379661	0.0379661	0.0379661	0.0379661	0.0379661	0.0379661	0.0585311	0.0585311	0.0585311	0.0585311	0.0585311	0.0585311	0.0767232	0.0767232	0.0767232	0.0767232	0.0767232	0.0767232	0.0767232	0.0759322	0.0759322	0.0759322	0.0759322
0.344615		0.0529944	0.0529944	0.0529944	0.0529944	0.0529944	0.0529944	0.0450847	0.0450847	0.0450847	0.0450847	0.0450847	0.0450847	0.039548	0.039548	0.039548	0.039548	0.039548	0.039548	0.039548	0.0371751	0.0371751	0.0371751	0.0371751	0.0371751	0.0371751	0.0379661	0.0379661	0.0379661	0.0379661	0.0379661	0.0379661	0.0585311	0.0585311	0.0585311	0.0585311	0.0585311	0.0585311	0.0767232	0.0767232	0.0767232	0.0767232	0.0767232	0.0767232	0.0767232	0.0759322	0.0759322	0.0759322	0.0759322
0.351648		0.059322	0.059322	0.059322	0.059322	0.059322	0.059322	0.0419209	0.0419209	0.0419209	0.0419209	0.0419209	0.0419209	0.0324294	0.0324294	0.0324294	0.0324294	0.0324294	0.0324294	0.0324294	0.0245198	0.0245198	0.0245198	0.0245198	0.0245198	0.0245198	0.0300565	0.0300565	0.0300565	0.0300565	0.0300565	0.0300565	0.0522034	0.0522034	0.0522034	0.0522034	0.0522034	0.0522034	0.0830508	0.0830508	0.0830508	0.0830508	0.0830508	0.0830508	0.0830508	0.0854237	0.0854237	0.0854237	0.0854237
0.358681		0.059322	0.059322	0.059322	0.059322	0.059322	0.059322	0.0419209	0.0419209	0.0419209	0.0419209	0.0419209	0.0419209	0.0324294	0.0324294	0.0324294	0.0324294	0.0324294	0.0324294	0.0324294	0.0245198	0.0245198	0.0245198	0.0245198	0.0245198	0.0245198	0.0300565	0.0300565	0.0300565	0.0300565	0.0300565	0.0300565	0.0522034	0.0522034	0.0522034	0.0522034	0.0522034	0.0522034	0.0830508	0.0830508	0.0830508	0.0830508	0.0830508	0.0830508	0.0830508	0.0854237	0.0854237	0.0854237	0.0854237
0.365714		0.059322	0.059322	0.059322	0.059322	0.059322	0.059322	0.0419209	0.0419209	0.0419209	0.0419209	0.0419209	0.0419209	0.0324294	0.0324294	0.0324294	0.0324294	0.0324294	0.0324294	0.0324294	0.0245198	0.0245198	0.0245198	0.0245198	0.0245198	0.0245198	0.0300565	0.0300565	0.0300565	0.0300565	0.0300565	0.0300565	0.0522034	0.0522034	0.0522034	0.0522034	0.0522034	0.0522034	0.0830508	0.0830508	0.0830508	0.0830508	0.0830508	0.0830508	0.0830508	0.0854237	0.0854237	0.0854237	0.0854237
0.372747		0.059322	0.059322	0.059322	0.059322	0.059322	0.059322	0.0419209	0.0419209	0.0419209	0.0419209	0.0419209	0.0419209	0.0324294	0.0324294	0.0324294	0.0324294	0.0324294	0.0324294	0.0324294	0.0245198	0.0245198	0.0245198	0.0245198	0.0245198	0.0245198	0.0300565	0.0300565	0.0300565	0.0300565	0.0300565	0.0300565	0.0522034	0.0522034	0.0522034	0.0522034	0.0522034	0.0522034	0.0830508	0.0830508	0.0830508	0.0830508	0.0830508	0.0830508	0.0830508	0.0854237	0.0854237	0.0854237	0.0854237
0.37978		0.059322	0.059322	0.059322	0.059322	0.059322	0.059322	0.0419209	0.0419209	0.0419209	0.0419209	0.0419209	0.0419209	0.0324294	0.0324294	0.0324294	0.0324294	0.0324294	0.0324294	0.0324294	0.0245198	0.0245198	0.0245198	0.0245198	0.0245198	0.0245198	0.0300565	0.0300565	0.0300565	0.0300565	0.0300565	0.0300565	0.0522034	0.0522034	0.0522034	0.0522034	0.0522034	0.0522034	0.0830508	0.0830508	0.0830508	0.0830508	0.0830508	0.0830508	0.0830508	0.0854237	0.0854237	0.0854237	0.0854237
0.386813		0.059322	0.059322	0.059322	0.059322	0.059322	0.059322	0.0419209	0.0419209	0.0419209	0.0419209	0.0419209	0.0419209	0.0324294	0.0324294	0.0324294	0.0324294	0.0324294	0.0324294	0.0324294	0.0245198	0.0245198	0.0245198	0.0245198	0.0245198	0.0245198	0.0300565	0.0300565	0.0300565	0.0300565	0.0300565	0.0300565	0.0522034	0.0522034	0.0522034	0.0522034	0.0522034	0.0522034	0.0830508	0.0830508	0.0830508	0.0830508	0.0830508	0.0830508	0.0830508	0.0854237	0.0854237	0.0854237	0.0854237
0.393846		0.0656497	0.0656497	0.0656497	0.0656497	0.0656497	0.0656497	0.0458757	0.0458757	0.0458757	0.0458757	0.0458757	0.0458757	0.0363842	0.0363842	0.0363842	0.0363842	0.0363842	0.0363842	0.0363842	0.0300565	0.0300565	0.0300565	0.0300565	0.0300565	0.0300565	0.0348023	0.0348023	0.0348023	0.0348023	0.0348023	0.0348023	0.0545763	0.0545763	0.0545763	0.0545763	0.0545763	0.0545763	0.0838418	0.0838418	0.0838418	0.0838418	0.0838418	0.0838418	0.0838418	0.0877966	0.0877966	0.0877966	0.0877966
0.400879		0.0656497	0.0656497	0.0656497	0.0656497	0.0656497	0.0656497	0.0458757	0.0458757	0.0458757	0.0458757	0.0458757	0.0458757	0.0363842	0.0363842	0.0363842	0.0363842	0.0363842	0.0363842	0.0363842	0.0300565	0.0300565	0.0300565	0.0300565	0.0300565	0.0300565	0.0348023	0.0348023	0.0348023	0.0348023	0.0348023	0.0348023	0.0545763	0.0545763	0.0545763	0.0545763	0.0545763	0.0545763	0.0838418	0.0838418	0.0838418	0.0838418	0.0838418	0.0838418	0.0838418	0.0877966	0.0877966	0.0877966	0.0877966
0.407912		0.0656497	0.0656497	0.0656497	0.0656497	0.0656497	0.0656497	0.0458757	0.0458757	0.0458757	0.0458757	0.0458757	0.0458757	0.0363842	0.0363842	0.0363842	0.0363842	0.0363842	0.0363842	0.0363842	0.0300565	0.0300565	0.0300565	0.0300565	0.0300565	0.0300565	0.0348023	0.0348023	0.0348023	0.0348023	0.0348023	0.0348023	0.0545763	0.0545763	0.0545763	0.0545763	0.0545763	0.0545763	0.0838418	0.0838418	0.0838418	0.0838418	0.0838418	0.0838418	0.0838418	0.0877966	0.0877966	0.0877966	0.0877966
0.414945		0.0656497	0.0656497	0.0656497	0.0656497	0.0656497	0.0656497	0.0458757	0.0458757	0.0458757	0.0458757	0.0458757	0.0458757	0.0363842	0.0363842	0.0363842	0.0363842	0.0363842	0.0363842	0.0363842	0.0300565	0.0300565	0.0300565	0.0300565	0.0300565	0.0300565	0.0348023	0.0348023	0.0348023	0.0348023	0.0348023	0.0348023	0.0545763	0.0545763	0.0545763	0.0545763	0.0545763	0.0545763	0.0838418	0.0838418	0.0838418	0.0838418	0.0838418	0.0838418	0.0838418	0.0877966	0.0877966	0.0877966	0.0877966
0.421978		0.0656497	0.0656497	0.0656497	0.0656497	0.0656497	0.0656497	0.0458757	0.0458757	0.0458757	0.0458757	0.0458757	0.0458757	0.0363842	0.0363842	0.0363842	0.0363842	0.0363842	0.0363842	0.0363842	0.0300565	0.0300565	0.0300565	0.0300565	0.0300565	0.0300565	0.0348023	0.0348023	0.0348023	0.0348023	0.0348023	0.0348023	0.0545763	0.0545763	0.0545763	0.0545763	0.0545763	0.0545763	0.0838418	0.0838418	0.0838418	0.0838418	0.0838418	0.0838418	0.0838418	0.0877966	0.0877966	0.0877966	0.0877966
0.429011		0.0656497	0.0656497	0.0656497	0.0656497	0.0656497	0.0656497	0.0458757	0.0458757	0.0458757	0.0458757	0.0458757	0.0458757	0.0363842	0.0363842	0.0363842	0.0363842	0.0363842	0.0363842	0.0363842	0.0300565	0.0300565	0.0300565	0.0300565	0.0300565	0.0300565	0.0348023	0.0348023	0.0348023	0.0348023	0.0348023	0.0348023	0.0545763	0.0545763	0.0545763	0.0545763	0.0545763	0.0545763	0.0838418	0.0838418	0.0838418	0.0838418	0.0838418	0.0838418	0.0838418	0.0877966	0.0877966	0.0877966	0.0877966
0.436044		0.0632768	0.0632768	0.0632768	0.0632768	0.0632768	0.0632768	0.0545763	0.0545763	0.0545763	0.0545763	0.0545763	0.0545763	0.0466667	0.0466667	0.0466667	0.0466667	0.0466667	0.0466667	0.0466667	0.0427119	0.0427119	0.0427119	0.0427119	0.0427119	0.0427119	0.0466667	0.0466667	0.0466667	0.0466667	0.0466667	0.0466667	0.0616949	0.0616949	0.0616949	0.0616949	0.0616949	0.0616949	0.0838418	0.0838418	0.0838418	0.0838418	0.0838418	0.0838418	0.0838418	0.0862147	0.0862147	0.0862147	0.0862147
0.443077		0.0632768	0.0632768	0.0632768	0.0632768	0.0632768	0.0632768	0.0545763	0.0545763	0.0545763	0.0545763	0.0545763	0.0545763	0.0466667	0.0466667	0.0466667	0.0466667	0.0466667	0.0466667	0.0466667	0.0427119	0.0427119	0.0427119	0.0427119	0.0427119	0.0427119	0.0466667	0.0466667	0.0466667	0.0466667	0.0466667	0.0466667	0.0616949	0.0616949	0.0616949	0.0616949	0.0616949	0.0616949	0.0838418	0.0838418	0.0838418	0.0838418	0.0838418	0.0838418	0.0838418	0.0862147	0.0862147	0.0862147	0.0862147
0.45011		0.0632768	0.0632768	0.0632768	0.0632768	0.0632768	0.0632768	0.0545763	0.0545763	0.0545763	0.0545763	0.0545763	0.0545763	0.0466667	0.0466667	0.0466667	0.0466667	0.0466667	0.0466667	0.0466667	0.0427119	0.0427119	0.0427119	0.0427119	0.0427119	0.0427119	0.0466667	0.0466667	0.0466667	0.0466667	0.0466667	0.0466667	0.0616949	0.0616949	0.0616949	0.0616949	0.0616949	0.0616949	0.0838418	0.0838418	0.0838418	0.0838418	0.0838418	0.0838418	0.0838418	0.0862147	0.0862147	0.0862147	0.0862147
0.457143		0.0632768	0.0632768	0.0632768	0.0632768	0.0632768	0.0632768	0.0545763	0.0545763	0.0545763	0.0545763	0.0545763	0.0545763	0.0466667	0.0466667	0.0466667	0.0466667	0.0466667	0.0466667	0.0466667	0.0427119	0.0427119	0.0427119	0.0427119	0.0427119	0.0427119	0.0466667	0.0466667	0.0466667	0.0466667	0.0466667	0.0466667	0.0616949	0.0616949	0.0616949	0.0616949	0.0616949	0.0616949	0.0838418	0.0838418	0.0838418	0.0838418	0.0838418	0.0838418	0.0838418	0.0862147	0.0862147	0.0862147	0.0862147
0.464176		0.0632768	0.0632768	0.0632768	0.0632768	0.0632768	0.0632768	0.0545763	0.0545763	0.0545763	0.0545763	0.0545763	0.0545763	0.0466667	0.0466667	0.0466667	0.0466667	0.0466667	0.0466667	0.0466667	0.0427119	0.0427119	0.0427119	0.0427119	0.0427119	0.0427119	0.0466667	0.0466667	0.0466667	0.0466667	0.0466667	0.0466667	0.0616949	0.0616949	0.0616949	0.0616949	0.0616949	0.0616949	0.0838418	0.0838418	0.0838418	0.0838418	0.0838418	0.0838418	0.0838418	0.0862147	0.0862147	0.0862147	0.0862147
0.471209		0.0632768	0.0632768	0.0632768	0.0632768	0.0632768	0.0632768	0.0545763	0.0545763	0.0545763	0.0545763	0.0545763	0.0545763	0.0466667	0.0466667	0.0466667	0.0466667	0.0466667	0.0466667	0.0466667	0.0427119	0.0427119	0.0427119	0.0427119	0.0427119	0.0427119	0.0466667	0.0466667	0.0466667	0.0466667	0.0466667	0.0466667	0.0616949	0.0616949	0.0616949	0.0616949	0.0616949	0.0616949	0.0838418	0.0838418	0.0838418	0.0838418	0.0838418	0.0838418	0.0838418	0.0862147	0.0862147	0.0862147	0.0862147
0.478242		0.0632768	0.0632768	0.0632768	0.0632768	0.0632768	0.0632768	0.0545763	0.0545763	0.0545763	0.0545763	0.0545763	0.0545763	0.0466667	0.0466667	0.0466667	0.0466667	0.0466667	0.0466667	0.0466667	0.0427119	0.0427119	0.0427119	0.0427119	0.0427119	0.0427119	0.0466667	0.0466667	0.0466667	0.0466667	0.0466667	0.0466667	0.0616949	0.0616949	0.0616949	0.0616949	0.0616949	0.0616949	0.0838418	0.0838418	0.0838418	0.0838418	0.0838418	0.0838418	0.0838418	0.0862147	0.0862147	0.0862147	0.0862147
0.485275		0.0553672	0.0553672	0.0553672	0.0553672	0.0553672	0.0553672	0.060113	0.060113	0.060113	0.060113	0.060113	0.060113	0.0569492	0.0569492	0.0569492	0.0569492	0.0569492	0.0569492	0.0569492	0.0514124	0.0514124	0.0514124	0.0514124	0.0514124	0.0514124	0.0561582	0.0561582	0.0561582	0.0561582	0.0561582	0.0561582	0.0640678	0.0640678	0.0640678	0.0640678	0.0640678	0.0640678	0.0783051	0.0783051	0.0783051	0.0783051	0.0783051	0.0783051	0.0783051	0.0783051	0.0783051	0.0783051	0.0783051
0.492308		0.0553672	0.0553672	0.0553672	0.0553672	0.0553672	0.0553672	0.060113	0.060113	0.060113	0.060113	0.060113	0.060113	0.0569492	0.0569492	0.0569492	0.0569492	0.0569492	0.0569492	0.0569492	0.0514124	0.0514124	0.0514124	0.0514124	0.0514124	0.0514124	0.0561582	0.0561582	0.0561582	0.0561582	0.0561582	0.0561582	0.0640678	0.0640678	0.0640678	0.0640678	0.0640678	0.0640678	0.0783051	0.0783051	0.0783051	0.0783051	0.0783051	0.0783051	0.0783051	0.0783051	0.0783051	0.0783051	0.0783051
0.499341		0.0553672	0.0553672	0.0553672	0.0553672	0.0553672	0.0553672	0.060113	0.060113	0.060113	0.060113	0.060113	0.060113	0.0569492	0.0569492	0.0569492	0.0569492	0.0569492	0.0569492	0.0569492	0.0514124	0.0514124	0.0514124	0.0514124	0.0514124	0.0514124	0.0561582	0.0561582	0.0561582	0.0561582	0.0561582	0.0561582	0.0640678	0.0640678	0.0640678	0.0640678	0.0640678	0.0640678	0.0783051	0.0783051	0.0783051	0.0783051	0.0783051	0.0783051	0.0783051	0.0783051	0.0783051	0.0783051	0.0783051
0.506374		0.0553672	0.0553672	0.0553672	0.0553672	0.0553672	0.0553672	0.060113	0.060113	0.060113	0.060113	0.060113	0.060113	0.0569492	0.0569492	0.0569492	0.0569492	0.0569492	0.0569492	0.0569492	0.0514124	0.0514124	0.0514124	0.0514124	0.0514124	0.0514124	0.0561582	0.0561582	0.0561582	0.0561582	0.0561582	0.0561582	0.0640678	0.0640678	0.0640678	0.0640678	0.0640678	0.0640678	0.0783051	0.0783051	0.0783051	0.0783051	0.0783051	0.0783051	0.0783051	0.0783051	0.0783051	0.0783051	0.0783051
0.513407		0.0553672	0.0553672	0.0553672	0.0553672	0.0553672	0.0553672	0.060113	0.060113	0.060113	0.060113	0.060113	0.060113	0.0569492	0.0569492	0.0569492	0.0569492	0.0569492	0.0569492	0.0569492	0.0514124	0.0514124	0.0514124	0.0514124	0.0514124	0.0514124	0.0561582	0.0561582	0.0561582	0.0561582	0.0561582	0.0561582	0.0640678	0.0640678	0.0640678	0.0640678	0.0640678	0.0640678	0.0783051	0.0783051	0.0783051	0.0783051	0.0783051	0.0783051	0.0783051	0.0783051	0.0783051	0.0783051	0.0783051
0.52044		0.0553672	0.0553672	0.0553672	0.0553672	0.0553672	0.0553672	0.060113	0.060113	0.060113	0.060113	0.060113	0.060113	0.0569492	0.0569492	0.0569492	0.0569492	0.0569492	0.0569492	0.0569492	0.0514124	0.0514124	0.0514124	0.0514124	0.0514124	0.0514124	0.0561582	0.0561582	0.0561582	0.0561582	0.0561582	0.0561582	0.0640678	0.0640678	0.0640678	0.0640678	0.0640678	0.0640678	0.0783051	0.0783051	0.0783051	0.0783051	0.0783051	0.0783051	0.0783051	0.0783051	0.0783051	0.0783051	0.0783051
0.527473		0.0490395	0.0490395	0.0490395	0.0490395	0.0490395	0.0490395	0.060113	0.060113	0.060113	0.060113	0.060113	0.060113	0.0569492	0.0569492	0.0569492	0.0569492	0.0569492	0.0569492	0.0569492	0.0561582	0.0561582	0.0561582	0.0561582	0.0561582	0.0561582	0.0561582	0.0561582	0.0561582	0.0561582	0.0561582	0.0561582	0.0585311	0.0585311	0.0585311	0.0585311	0.0585311	0.0585311	0.0640678	0.0640678	0.0640678	0.0640678	0.0640678	0.0640678	0.0640678	0.0656497	0.0656497	0.0656497	0.0656497
0.534505		0.0490395	0.0490395	0.0490395	0.0490395	0.0490395	0.0490395	0.060113	0.060113	0.060113	0.060113	0.060113	0.060113	0.0569492	0.0569492	0.0569492	0.0569492	0.0569492	0.0569492	0.0569492	0.0561582	0.0561582	0.0561582	0.0561582	0.0561582	0.0561582	0.0561582	0.0561582	0.0561582	0.0561582	0.0561582	0.0561582	0.0585311	0.0585311	0.0585311	0.0585311	0.0585311	0.0585311	0.0640678	0.0640678	0.0640678	0.0640678	0.0640678	0.0640678	0.0640678	0.0656497	0.0656497	0.0656497	0.0656497
0.541538		0.0490395	0.0490395	0.0490395	0.0490395	0.0490395	0.0490395	0.060113	0.060113	0.060113	0.060113	0.060113	0.060113	0.0569492	0.0569492	0.0569492	0.0569492	0.0569492	0.0569492	0.0569492	0.0561582	0.0561582	0.0561582	0.0561582	0.0561582	0.0561582	0.0561582	0.0561582	0.0561582	0.0561582	0.0561582	0.0561582	0.0585311	0.0585311	0.0585311	0.0585311	0.0585311	0.0585311	0.0640678	0.0640678	0.0640678	0.0640678	0.0640678	0.0640678	0.0640678	0.0656497	0.0656497	0.0656497	0.0656497
0.548571		0.0490395	0.0490395	0.0490395	0.0490395	0.0490395	0.0490395	0.060113	0.060113	0.060113	0.060113	0.060113	0.060113	0.0569492	0.0569492	0.0569492	0.0569492	0.0569492	0.0569492	0.0569492	0.0561582	0.0561582	0.0561582	0.0561582	0.0561582	0.0561582	0.0561582	0.0561582	0.0561582	0.0561582	0.0561582	0.0561582	0.0585311	0.0585311	0.0585311	0.0585311	0.0585311	0.0585311	0.0640678	0.0640678	0.0640678	0.0640678	0.0640678	0.0640678	0.0640678	0.0656497	0.0656497	0.0656497	0.0656497
0.555604		0.0490395	0.0490395	0.0490395	0.0490395	0.0490395	0.0490395	0.060113	0.060113	0.060113	0.060113	0.060113	0.060113	0.0569492	0.0569492	0.0569492	0.0569492	0.0569492	0.0569492	0.0569492	0.0561582	0.0561582	0.0561582	0.0561582	0.0561582	0.0561582	0.0561582	0.0561582	0.0561582	0.0561582	0.0561582	0.0561582	0.0585311	0.0585311	0.0585311	0.0585311	0.0585311	0.0585311	0.0640678	0.0640678	0.0640678	0.0640678	0.0640678	0.0640678	0.0640678	0.0656497	0.0656497	0.0656497	0.0656497
0.562637		0.0490395	0.0490395	0.0490395	0.0490395	0.0490395	0.0490395	0.060113	0.060113	0.060113	0.060113	0.060113	0.060113	0.0569492	0.0569492	0.0569492	0.0569492	0.0569492	0.0569492	0.0569492	0.0561582	0.0561582	0.0561582	0.0561582	0.0561582	0.0561582	0.0561582	0.0561582	0.0561582	0.0561582	0.0561582	0.0561582	0.0585311	0.0585311	0.0585311	0.0585311	0.0585311	0.0585311	0.0640678	0.0640678	0.0640678	0.0640678	0.0640678	0.0640678	0.0640678	0.0656497	0.0656497	0.0656497	0.0656497
0.56967		0.0363842	0.0363842	0.0363842	0.0363842	0.0363842	0.0363842	0.0506215	0.0506215	0.0506215	0.0506215	0.0506215	0.0506215	0.0561582	0.0561582	0.0561582	0.0561582	0.0561582	0.0561582	0.0561582	0.060904	0.060904	0.060904	0.060904	0.060904	0.060904	0.0577401	0.0577401	0.0577401	0.0577401	0.0577401	0.0577401	0.0529944	0.0529944	0.0529944	0.0529944	0.0529944	0.0529944	0.0490395	0.0490395	0.0490395	0.0490395	0.0490395	0.0490395	0.0490395	0.0498305	0.0498305	0.0498305	0.0498305
0.576703		0.0363842	0.0363842	0.0363842	0.0363842	0.0363842	0.0363842	0.0506215	0.0506215	0.0506215	0.0506215	0.0506215	0.0506215	0.0561582	0.0561582	0.0561582	0.0561582	0.0561582	0.0561582	0.0561582	0.060904	0.060904	0.060904	0.060904	0.060904	0.060904	0.0577401	0.0577401	0.0577401	0.0577401	0.0577401	0.0577401	0.0529944	0.0529944	0.0529944	0.0529944	0.0529944	0.0529944	0.0490395	0.0490395	0.0490395	0.0490395	0.0490395	0.0490395	0.0490395	0.0498305	0.0498305	0.0498305	0.0498305
0.583736		0.0363842	0.0363842	0.0363842	0.0363842	0.0363842	0.0363842	0.0506215	0.0506215	0.0506215	0.0506215	0.0506215	0.0506215	0.0561582	0.0561582	0.0561582	0.0561582	0.0561582	0.0561582	0.0561582	0.060904	0.060904	0.060904	0.060904	0.060904	0.060904	0.0577401	0.0577401	0.0577401	0.0577401	0.0577401	0.0577401	0.0529944	0.0529944	0.0529944	0.0529944	0.0529944	0.0529944	0.0490395	0.0490395	0.0490395	0.0490395	0.0490395	0.0490395	0.0490395	0.0498305	0.0498305	0.0498305	0.0498305
0.590769		0.0363842	0.0363842	0.0363842	0.0363842	0.0363842	0.0363842	0.0506215	0.0506215	0.0506215	0.0506215	0.0506215	0.0506215	0.0561582	0.0561582	0.0561582	0.0561582	0.0561582	0.0561582	0.0561582	0.060904	0.060904	0.060904	0.060904	0.060904	0.060904	0.0577401	0.0577401	0.0577401	0.0577401	0.0577401	0.0577401	0.0529944	0.0529944	0.0529944	0.0529944	0.0529944	0.0529944	0.0490395	0.0490395	0.0490395	0.0490395	0.0490395	0.0490395	0.0490395	0.0498305	0.0498305	0.0498305	0.0498305
0.597802		0.0363842	0.0363842	0.0363842	0.0363842	0.0363842	0.0363842	0.0506215	0.0506215	0.0506215	0.0506215	0.0506215	0.0506215	0.0561582	0.0561582	0.0561582	0.0561582	0.0561582	0.0561582	0.0561582	0.060904	0.060904	0.060904	0.060904	0.060904	0.060904	0.0577401	0.0577401	0.0577401	0.0577401	0.0577401	0.0577401	0.0529944	0.0529944	0.0529944	0.0529944	0.0529944	0.0529944	0.0490395	0.0490395	0.0490395	0.0490395	0.0490395	0.0490395	0.0490395	0.0498305	0.0498305	0.0498305	0.0498305
0.604835		0.0363842	0.0363842	0.0363842	0.0363842	0.0363842	0.0363842	0.0506215	0.0506215	0.0506215	0.0506215	0.0506215	0.0506215	0.0561582	0.0561582	0.0561582	0.0561582	0.0561582	0.0561582	0.0561582	0.060904	0.060904	0.060904	0.060904	0.060904	0.060904	0.0577401	0.0577401	0.0577401	0.0577401	0.0577401	0.0577401	0.0529944	0.0529944	0.0529944	0.0529944	0.0529944	0.0529944	0.0490395	0.0490395	0.0490395	0.0490395	0.0490395	0.0490395	0.0490395	0.0498305	0.0498305	0.0498305	0.0498305
0.611868		0.0292655	0.0292655	0.0292655	0.0292655	0.0292655	0.0292655	0.0442938	0.0442938	0.0442938	0.0442938	0.0442938	0.0442938	0.0529944	0.0529944	0.0529944	0.0529944	0.0529944	0.0529944	0.0529944	0.0640678	0.0640678	0.0640678	0.0640678	0.0640678	0.0640678	0.0632768	0.0632768	0.0632768	0.0632768	0.0632768	0.0632768	0.0490395	0.0490395	0.0490395	0.0490395	0.0490395	0.0490395	0.0411299	0.0411299	0.0411299	0.0411299	0.0411299	0.0411299	0.0411299	0.0419209	0.0419209	0.0419209	0.0419209
0.618901		0.0292655	0.0292655	0.0292655	0.0292655	0.0292655	0.0292655	0.0442938	0.0442938	0.0442938	0.0442938	0.0442938	0.0442938	0.0529944	0.0529944	0.0529944	0.0529944	0.0529944	0.0529944	0.0529944	0.0640678	0.0640678	0.0640678	0.0640678	0.0640678	0.0640678	0.0632768	0.0632768	0.0632768	0.0632768	0.0632768	0.0632768	0.0490395	0.0490395	0.0490395	0.0490395	0.0490395	0.0490395	0.0411299	0.0411299	0.0411299	0.0411299	0.0411299	0.0411299	0.0411299	0.0419209	0.0419209	0.0419209	0.0419209
0.625934		0.0292655	0.0292655	0.0292655	0.0292655	0.0292655	0.0292655	0.0442938	0.0442938	0.0442938	0.0442938	0.0442938	0.0442938	0.0529944	0.0529944	0.0529944	0.0529944	0.0529944	0.0529944	0.0529944	0.0640678	0.0640678	0.0640678	0.0640678	0.0640678	0.0640678	0.0632768	0.0632768	0.0632768	0.0632768	0.0632768	0.0632768	0.0490395	0.0490395	0.0490395	0.0490395	0.0490395	0.0490395	0.0411299	0.0411299	0.0411299	0.0411299	0.0411299	0.0411299	0.0411299	0.0419209	0.0419209	0.0419209	0.0419209
0.632967		0.0292655	0.0292655	0.0292655	0.0292655	0.0292655	0.0292655	0.0442938	0.0442938	0.0442938	0.0442938	0.0442938	0.0442938	0.0529944	0.0529944	0.0529944	0.0529944	0.0529944	0.0529944	0.0529944	0.0640678	0.0640678	0.0640678	0.0640678	0.0640678	0.0640678	0.0632768	0.0632768	0.0632768	0.0632768	0.0632768	0.0632768	0.0490395	0.0490395	0.0490395	0.0490395	0.0490395	0.0490395	0.0411299	0.0411299	0.0411299	0.0411299	0.0411299	0.0411299	0.0411299	0.0419209	0.0419209	0.0419209	0.0419209
0.64		0.0292655	0.0292655	0.0292655	0.0292655	0.0292655	0.0292655	0.0442938	0.0442938	0.0442938	0.0442938	0.0442938	0.0442938	0.0529944	0.0529944	0.0529944	0.0529944	0.0529944	0.0529944	0.0529944	0.0640678	0.0640678	0.0640678	0.0640678	0.0640678	0.0640678	0.0632768	0.0632768	0.0632768	0.0632768	0.0632768	0.0632768	0.0490395	0.0490395	0.0490395	0.0490395	0.0490395	0.0490395	0.0411299	0.0411299	0.0411299	0.0411299	0.0411299	0.0411299	0.0411299	0.0419209	0.0419209	0.0419209	0.0419209
0.647033		0.0292655	0.0292655	0.0292655	0.0292655	0.0292655	0.0292655	0.0442938	0.0442938	0.0442938	0.0442938	0.0442938	0.0442938	0.0529944	0.0529944	0.0529944	0.0529944	0.0529944	0.0529944	0.0529944	0.0640678	0.0640678	0.0640678	0.0640678	0.0640678	0.0640678	0.0632768	0.0632768	0.0632768	0.0632768	0.0632768	0.0632768	0.0490395	0.0490395	0.0490395	0.0490395	0.0490395	0.0490395	0.0411299	0.0411299	0.0411299	0.0411299	0.0411299	0.0411299	0.0411299	0.0419209	0.0419209	0.0419209	0.0419209
0.654066		0.0292655	0.0292655	0.0292655	0.0292655	0.0292655	0.0292655	0.0442938	0.0442938	0.0442938	0.0442938	0.0442938	0.0442938	0.0529944	0.0529944	0.0529944	0.0529944	0.0529944	0.0529944	0.0529944	0.0640678	0.0640678	0.0640678	0.0640678	0.0640678	0.0640678	0.0632768	0.0632768	0.0632768	0.0632768	0.0632768	0.0632768	0.0490395	0.0490395	0.0490395	0.0490395	0.0490395	0.0490395	0.0411299	0.0411299	0.0411299	0.0411299	0.0411299	0.0411299	0.0411299	0.0419209	0.0419209	0.0419209	0.0419209
0.661099		0.0245198	0.0245198	0.0245198	0.0245198	0.0245198	0.0245198	0.0411299	0.0411299	0.0411299	0.0411299	0.0411299	0.0411299	0.0561582	0.0561582	0.0561582	0.0561582	0.0561582	0.0561582	0.0561582	0.0711864	0.0711864	0.0711864	0.0711864	0.0711864	0.0711864	0.0719774	0.0719774	0.0719774	0.0719774	0.0719774	0.0719774	0.0506215	0.0506215	0.0506215	0.0506215	0.0506215	0.0506215	0.0324294	0.0324294	0.0324294	0.0324294	0.0324294	0.0324294	0.0324294	0.0300565	0.0300565	0.0300565	0.0300565
0.668132		0.0245198	0.0245198	0.0245198	0.0245198	0.0245198	0.0245198	0.0411299	0.0411299	0.0411299	0.0411299	0.0411299	0.0411299	0.0561582	0.0561582	0.0561582	0.0561582	0.0561582	0.0561582	0.0561582	0.0711864	0.0711864	0.0711864	0.0711864	0.0711864	0.0711864	0.0719774	0.0719774	0.0719774	0.0719774	0.0719774	0.0719774	0.0506215	0.0506215	0.0506215	0.0506215	0.0506215	0.0506215	0.0324294	0.0324294	0.0324294	0.0324294	0.0324294	0.0324294	0.0324294	0.0300565	0.0300565	0.0300565	0.0300565
0.675165		0.0245198	0.0245198	0.0245198	0.0245198	0.0245198	0.0245198	0.0411299	0.0411299	0.0411299	0.0411299	0.0411299	0.0411299	0.0561582	0.0561582	0.0561582	0.0561582	0.0561582	0.0561582	0.0561582	0.0711864	0.0711864	0.0711864	0.0711864	0.0711864	0.0711864	0.0719774	0.0719774	0.0719774	0.0719774	0.0719774	0.0719774	0.0506215	0.0506215	0.0506215	0.0506215	0.0506215	0.0506215	0.0324294	0.0324294	0.0324294	0.0324294	0.0324294	0.0324294	0.0324294	0.0300565	0.0300565	0.0300565	0.0300565
0.682198		0.0245198	0.0245198	0.0245198	0.0245198	0.0245198	0.0245198	0.0411299	0.0411299	0.0411299	0.0411299	0.0411299	0.0411299	0.0561582	0.0561582	0.0561582	0.0561582	0.0561582	0.0561582	0.0561582	0.0711864	0.0711864	0.0711864	0.0711864	0.0711864	0.0711864	0.0719774	0.0719774	0.0719774	0.0719774	0.0719774	0.0719774	0.0506215	0.0506215	0.0506215	0.0506215	0.0506215	0.0506215	0.0324294	0.0324294	0.0324294	0.0324294	0.0324294	0.0324294	0.0324294	0.0300565	0.0300565	0.0300565	0.0300565
0.689231		0.0245198	0.0245198	0.0245198	0.0245198	0.0245198	0.0245198	0.0411299	0.0411299	0.0411299	0.0411299	0.0411299	0.0411299	0.0561582	0.0561582	0.0561582	0.0561582	0.0561582	0.0561582	0.0561582	0.0711864	0.0711864	0.0711864	0.0711864	0.0711864	0.0711864	0.0719774	0.0719774	0.0719774	0.0719774	0.0719774	0.0719774	0.0506215	0.0506215	0.0506215	0.0506215	0.0506215	0.0506215	0.0324294	0.0324294	0.0324294	0.0324294	0.0324294	0.0324294	0.0324294	0.0300565	0.0300565	0.0300565	0.0300565
0.696264		0.0245198	0.0245198	0.0245198	0.0245198	0.0245198	0.0245198	0.0411299	0.0411299	0.0411299	0.0411299	0.0411299	0.0411299	0.0561582	0.0561582	0.0561582	0.0561582	0.0561582	0.0561582	0.0561582	0.0711864	0.0711864	0.0711864	0.0711864	0.0711864	0.0711864	0.0719774	0.0719774	0.0719774	0.0719774	0.0719774	0.0719774	0.0506215	0.0506215	0.0506215	0.0506215	0.0506215	0.0506215	0.0324294	0.0324294	0.0324294	0.0324294	0.0324294	0.0324294	0.0324294	0.0300565	0.0300565	0.0300565	0.0300565
0.703297		0.0276836	0.0276836	0.0276836	0.0276836	0.0276836	0.0276836	0.0427119	0.0427119	0.0427119	0.0427119	0.0427119	0.0427119	0.0585311	0.0585311	0.0585311	0.0585311	0.0585311	0.0585311	0.0585311	0.0735593	0.0735593	0.0735593	0.0735593	0.0735593	0.0735593	0.0703955	0.0703955	0.0703955	0.0703955	0.0703955	0.0703955	0.0545763	0.0545763	0.0545763	0.0545763	0.0545763	0.0545763	0.0348023	0.0348023	0.0348023	0.0348023	0.0348023	0.0348023	0.0348023	0.0355932	0.0355932	0.0355932	0.0355932
0.71033		0.0276836	0.0276836	0.0276836	0.0276836	0.0276836	0.0276836	0.0427119	0.0427119	0.0427119	0.0427119	0.0427119	0.0427119	0.0585311	0.0585311	0.0585311	0.0585311	0.0585311	0.0585311	0.0585311	0.0735593	0.0735593	0.0735593	0.0735593	0.0735593	0.0735593	0.0703955	0.0703955	0.0703955	0.0703955	0.0703955	0.0703955	0.0545763	0.0545763	0.0545763	0.0545763	0.0545763	0.0545763	0.0348023	0.0348023	0.0348023	0.0348023	0.0348023	0.0348023	0.0348023	0.0355932	0.0355932	0.0355932	0.0355932
0.717363		0.0276836	0.0276836	0.0276836	0.0276836	0.0276836	0.0276836	0.0427119	0.0427119	0.0427119	0.0427119	0.0427119	0.0427119	0.0585311	0.0585311	0.0585311	0.0585311	0.0585311	0.0585311	0.0585311	0.0735593	0.0735593	0.0735593	0.0735593	0.0735593	0.0735593	0.0703955	0.0703955	0.0703955	0.0703955	0.0703955	0.0703955	0.0545763	0.0545763	0.0545763	0.0545763	0.0545763	0.0545763	0.0348023	0.0348023	0.0348023	0.0348023	0.0348023	0.0348023	0.0348023	0.0355932	0.0355932	0.0355932	0.0355932
0.724396		0.0276836	0.0276836	0.0276836	0.0276836	0.0276836	0.0276836	0.0427119	0.0427119	0.0427119	0.0427119	0.0427119	0.0427119	0.0585311	0.0585311	0.0585311	0.0585311	0.0585311	0.0585311	0.0585311	0.0735593	0.0735593	0.0735593	0.0735593	0.0735593	0.0735593	0.0703955	0.0703955	0.0703955	0.0703955	0.0703955	0.0703955	0.0545763	0.0545763	0.0545763	0.0545763	0.0545763	0.0545763	0.0348023	0.0348023	0.0348023	0.0348023	0.0348023	0.0348023	0.0348023	0.0355932	0.0355932	0.0355932	0.0355932
0.731429		0.0276836	0.0276836	0.0276836	0.0276836	0.0276836	0.0276836	0.0427119	0.0427119	0.0427119	0.0427119	0.0427119	0.0427119	0.0585311	0.0585311	0.0585311	0.0585311	0.0585311	0.0585311	0.0585311	0.0735593	0.0735593	0.0735593	0.0735593	0.0735593	0.0735593	0.0703955	0.0703955	0.0703955	0.0703955	0.0703955	0.0703955	0.0545763	0.0545763	0.0545763	0.0545763	0.0545763	0.0545763	0.0348023	0.0348023	0.0348023	0.0348023	0.0348023	0.0348023	0.0348023	0.0355932	0.0355932	0.0355932	0.0355932
0.738462		0.0276836	0.0276836	0.0276836	0.0276836	0.0276836	0.0276836	0.0427119	0.0427119	0.0427119	0.0427119	0.0427119	0.0427119	0.0585311	0.0585311	0.0585311	0.0585311	0.0585311	0.0585311	0.0585311	0.0735593	0.0735593	0.0735593	0.0735593	0.0735593	0.0735593	0.0703955	0.0703955	0.0703955	0.0703955	0.0703955	0.0703955	0.0545763	0.0545763	0.0545763	0.0545763	0.0545763	0.0545763	0.0348023	0.0348023	0.0348023	0.0348023	0.0348023	0.0348023	0.0348023	0.0355932	0.0355932	0.0355932	0.0355932
0.745495		0.0419209	0.0419209	0.0419209	0.0419209	0.0419209	0.0419209	0.0498305	0.0498305	0.0498305	0.0498305	0.0498305	0.0498305	0.060904	0.060904	0.060904	0.060904	0.060904	0.060904	0.060904	0.0711864	0.0711864	0.0711864	0.0711864	0.0711864	0.0711864	0.0672316	0.0672316	0.0672316	0.0672316	0.0672316	0.0672316	0.0561582	0.0561582	0.0561582	0.0561582	0.0561582	0.0561582	0.0458757	0.0458757	0.0458757	0.0458757	0.0458757	0.0458757	0.0458757	0.0442938	0.0442938	0.0442938	0.0442938
0.752527		0.0419209	0.0419209	0.0419209	0.0419209	0.0419209	0.0419209	0.0498305	0.0498305	0.0498305	0.0498305	0.0498305	0.0498305	0.060904	0.060904	0.060904	0.060904	0.060904	0.060904	0.060904	0.0711864	0.0711864	0.0711864	0.0711864	0.0711864	0.0711864	0.0672316	0.0672316	0.0672316	0.0672316	0.0672316	0.0672316	0.0561582	0.0561582	0.0561582	0.0561582	0.0561582	0.0561582	0.0458757	0.0458757	0.0458757	0.0458757	0.0458757	0.0458757	0.0458757	0.0442938	0.0442938	0.0442938	0.0442938
0.75956		0.0419209	0.0419209	0.0419209	0.0419209	0.0419209	0.0419209	0.0498305	0.0498305	0.0498305	0.0498305	0.0498305	0.0498305	0.060904	0.060904	0.060904	0.060904	0.060904	0.060904	0.060904	0.0711864	0.0711864	0.0711864	0.0711864	0.0711864	0.0711864	0.0672316	0.0672316	0.0672316	0.0672316	0.0672316	0.0672316	0.0561582	0.0561582	0.0561582	0.0561582	0.0561582	0.0561582	0.0458757	0.0458757	0.0458757	0.0458757	0.0458757	0.0458757	0.0458757	0.0442938	0.0442938	0.0442938	0.0442938
0.766593		0.0419209	0.0419209	0.0419209	0.0419209	0.0419209	0.0419209	0.0498305	0.0498305	0.0498305	0.0498305	0.0498305	0.0498305	0.060904	0.060904	0.060904	0.060904	0.060904	0.060904	0.060904	0.0711864	0.0711864	0.0711864	0.0711864	0.0711864	0.0711864	0.0672316	0.0672316	0.0672316	0.0672316	0.0672316	0.0672316	0.0561582	0.0561582	0.0561582	0.0561582	0.0561582	0.0561582	0.0458757	0.0458757	0.0458757	0.0458757	0.0458757	0.0458757	0.0458757	0.0442938	0.0442938	0.0442938	0.0442938
0.773626		0.0419209	0.0419209	0.0419209	0.0419209	0.0419209	0.0419209	0.0498305	0.0498305	0.0498305	0.0498305	0.0498305	0.0498305	0.060904	0.060904	0.060904	0.060904	0.060904	0.060904	0.060904	0.0711864	0.0711864	0.0711864	0.0711864	0.0711864	0.0711864	0.0672316	0.0672316	0.0672316	0.0672316	0.0672316	0.0672316	0.0561582	0.0561582	0.0561582	0.0561582	0.0561582	0.0561582	0.0458757	0.0458757	0.0458757	0.0458757	0.0458757	0.0458757	0.0458757	0.0442938	0.0442938	0.0442938	0.0442938
0.780659		0.0419209	0.0419209	0.0419209	0.0419209	0.0419209	0.0419209	0.0498305	0.0498305	0.0498305	0.0498305	0.0498305	0.0498305	0.060904	0.060904	0.060904	0.060904	0.060904	0.060904	0.060904	0.0711864	0.0711864	0.0711864	0.0711864	0.0711864	0.0711864	0.0672316	0.0672316	0.0672316	0.0672316	0.0672316	0.0672316	0.0561582	0.0561582	0.0561582	0.0561582	0.0561582	0.0561582	0.0458757	0.0458757	0.0458757	0.0458757	0.0458757	0.0458757	0.0458757	0.0442938	0.0442938	0.0442938	0.0442938
0.787692		0.0561582	0.0561582	0.0561582	0.0561582	0.0561582	0.0561582	0.0553672	0.0553672	0.0553672	0.0553672	0.0553672	0.0553672	0.0585311	0.0585311	0.0585311	0.0585311	0.0585311	0.0585311	0.0585311	0.060904	0.060904	0.060904	0.060904	0.060904	0.060904	0.0585311	0.0585311	0.0585311	0.0585311	0.0585311	0.0585311	0.0553672	0.0553672	0.0553672	0.0553672	0.0553672	0.0553672	0.0553672	0.0553672	0.0553672	0.0553672	0.0553672	0.0553672	0.0553672	0.0537853	0.0537853	0.0537853	0.0537853
0.794725		0.0561582	0.0561582	0.0561582	0.0561582	0.0561582	0.0561582	0.0553672	0.0553672	0.0553672	0.0553672	0.0553672	0.0553672	0.0585311	0.0585311	0.0585311	0.0585311	0.0585311	0.0585311	0.0585311	0.060904	0.060904	0.060904	0.060904	0.060904	0.060904	0.0585311	0.0585311	0.0585311	0.0585311	0.0585311	0.0585311	0.0553672	0.0553672	0.0553672	0.0553672	0.0553672	0.0553672	0.0553672	0.0553672	0.0553672	0.0553672	0.0553672	0.0553672	0.0553672	0.0537853	0.0537853	0.0537853	0.0537853
0.801758		0.0561582	0.0561582	0.0561582	0.0561582	0.0561582	0.0561582	0.0553672	0.0553672	0.0553672	0.0553672	0.0553672	0.0553672	0.0585311	0.0585311	0.0585311	0.0585311	0.0585311	0.0585311	0.0585311	0.060904	0.060904	0.060904	0.060904	0.060904	0.060904	0.0585311	0.0585311	0.0585311	0.0585311	0.0585311	0.0585311	0.0553672	0.0553672	0.0553672	0.0553672	0.0553672	0.0553672	0.0553672	0.0553672	0.0553672	0.0553672	0.0553672	0.0553672	0.0553672	0.0537853	0.0537853	0.0537853	0.0537853
0.808791		0.0561582	0.0561582	0.0561582	0.0561582	0.0561582	0.0561582	0.0553672	0.0553672	0.0553672	0.0553672	0.0553672	0.0553672	0.0585311	0.0585311	0.0585311	0.0585311	0.0585311	0.0585311	0.0585311	0.060904	0.060904	0.060904	0.060904	0.060904	0.060904	0.0585311	0.0585311	0.0585311	0.0585311	0.0585311	0.0585311	0.0553672	0.0553672	0.0553672	0.0553672	0.0553672	0.0553672	0.0553672	0.0553672	0.0553672	0.0553672	0.0553672	0.0553672	0.0553672	0.0537853	0.0537853	0.0537853	0.0537853
0.815824		0.0561582	0.0561582	0.0561582	0.0561582	0.0561582	0.0561582	0.0553672	0.0553672	0.0553672	0.0553672	0.0553672	0.0553672	0.0585311	0.0585311	0.0585311	0.0585311	0.0585311	0.0585311	0.0585311	0.060904	0.060904	0.060904	0.060904	0.060904	0.060904	0.0585311	0.0585311	0.0585311	0.0585311	0.0585311	0.0585311	0.0553672	0.0553672	0.0553672	0.0553672	0.0553672	0.0553672	0.0553672	0.0553672	0.0553672	0.0553672	0.0553672	0.0553672	0.0553672	0.0537853	0.0537853	0.0537853	0.0537853
0.822857		0.0561582	0.0561582	0.0561582	0.0561582	0.0561582	0.0561582	0.0553672	0.0553672	0.0553672	0.0553672	0.0553672	0.0553672	0.0585311	0.0585311	0.0585311	0.0585311	0.0585311	0.0585311	0.0585311	0.060904	0.060904	0.060904	0.060904	0.060904	0.060904	0.0585311	0.0585311	0.0585311	0.0585311	0.0585311	0.0585311	0.0553672	0.0553672	0.0553672	0.0553672	0.0553672	0.0553672	0.0553672	0.0553672	0.0553672	0.0553672	0.0553672	0.0553672	0.0553672	0.0537853	0.0537853	0.0537853	0.0537853
0.82989		0.0561582	0.0561582	0.0561582	0.0561582	0.0561582	0.0561582	0.0553672	0.0553672	0.0553672	0.0553672	0.0553672	0.0553672	0.0585311	0.0585311	0.0585311	0.0585311	0.0585311	0.0585311	0.0585311	0.060904	0.060904	0.060904	0.060904	0.060904	0.060904	0.0585311	0.0585311	0.0585311	0.0585311	0.0585311	0.0585311	0.0553672	0.0553672	0.0553672	0.0553672	0.0553672	0.0553672	0.0553672	0.0553672	0.0553672	0.0553672	0.0553672	0.0553672	0.0553672	0.0537853	0.0537853	0.0537853	0.0537853
0.836923		0.0616949	0.0616949	0.0616949	0.0616949	0.0616949	0.0616949	0.0537853	0.0537853	0.0537853	0.0537853	0.0537853	0.0537853	0.0537853	0.0537853	0.0537853	0.0537853	0.0537853	0.0537853	0.0537853	0.0482486	0.0482486	0.0482486	0.0482486	0.0482486	0.0482486	0.0474576	0.0474576	0.0474576	0.0474576	0.0474576	0.0474576	0.0506215	0.0506215	0.0506215	0.0506215	0.0506215	0.0506215	0.0585311	0.0585311	0.0585311	0.0585311	0.0585311	0.0585311	0.0585311	0.0553672	0.0553672	0.0553672	0.0553672
0.843956		0.0616949	0.0616949	0.0616949	0.0616949	0.0616949	0.0616949	0.0537853	0.0537853	0.0537853	0.0537853	0.0537853	0.0537853	0.0537853	0.0537853	0.0537853	0.0537853	0.0537853	0.0537853	0.0537853	0.0482486	0.0482486	0.0482486	0.0482486	0.0482486	0.0482486	0.0474576	0.0474576	0.0474576	0.0474576	0.0474576	0.0474576	0.0506215	0.0506215	0.0506215	0.0506215	0.0506215	0.0506215	0.0585311	0.0585311	0.0585311	0.0585311	0.0585311	0.0585311	0.0585311	0.0553672	0.0553672	0.0553672	0.0553672
0.850989		0.0616949	0.0616949	0.0616949	0.0616949	0.0616949	0.0616949	0.0537853	0.0537853	0.0537853	0.0537853	0.0537853	0.0537853	0.0537853	0.0537853	0.0537853	0.0537853	0.0537853	0.0537853	0.0537853	0.0482486	0.0482486	0.0482486	0.0482486	0.0482486	0.0482486	0.0474576	0.0474576	0.0474576	0.0474576	0.0474576	0.0474576	0.0506215	0.0506215	0.0506215	0.0506215	0.0506215	0.0506215	0.0585311	0.0585311	0.0585311	0.0585311	0.0585311	0.0585311	0.0585311	0.0553672	0.0553672	0.0553672	0.0553672
0.858022		0.0616949	0.0616949	0.0616949	0.0616949	0.0616949	0.0616949	0.0537853	0.0537853	0.0537853	0.0537853	0.0537853	0.0537853	0.0537853	0.0537853	0.0537853	0.0537853	0.0537853	0.0537853	0.0537853	0.0482486	0.0482486	0.0482486	0.0482486	0.0482486	0.0482486	0.0474576	0.0474576	0.0474576	0.0474576	0.0474576	0.0474576	0.0506215	0.0506215	0.0506215	0.0506215	0.0506215	0.0506215	0.0585311	0.0585311	0.0585311	0.0585311	0.0585311	0.0585311	0.0585311	0.0553672	0.0553672	0.0553672	0.0553672
0.865055		0.0616949	0.0616949	0.0616949	0.0616949	0.0616949	0.0616949	0.0537853	0.0537853	0.0537853	0.0537853	0.0537853	0.0537853	0.0537853	0.0537853	0.0537853	0.0537853	0.0537853	0.0537853	0.0537853	0.0482486	0.0482486	0.0482486	0.0482486	0.0482486	0.0482486	0.0474576	0.0474576	0.0474576	0.0474576	0.0474576	0.0474576	0.0506215	0.0506215	0.0506215	0.0506215	0.0506215	0.0506215	0.0585311	0.0585311	0.0585311	0.0585311	0.0585311	0.0585311	0.0585311	0.0553672	0.0553672	0.0553672	0.0553672
0.872088		0.0616949	0.0616949	0.0616949	0.0616949	0.0616949	0.0616949	0.0537853	0.0537853	0.0537853	0.0537853	0.0537853	0.0537853	0.0537853	0.0537853	0.0537853	0.0537853	0.0537853	0.0537853	0.0537853	0.0482486	0.0482486	0.0482486	0.0482486	0.0482486	0.0482486	0.0474576	0.0474576	0.0474576	0.0474576	0.0474576	0.0474576	0.0506215	0.0506215	0.0506215	0.0506215	0.0506215	0.0506215	0.0585311	0.0585311	0.0585311	0.0585311	0.0585311	0.0585311	0.0585311	0.0553672	0.0553672	0.0553672	0.0553672
0.879121		0.0751412	0.0751412	0.0751412	0.0751412	0.0751412	0.0751412	0.0537853	0.0537853	0.0537853	0.0537853	0.0537853	0.0537853	0.0514124	0.0514124	0.0514124	0.0514124	0.0514124	0.0514124	0.0514124	0.039548	0.039548	0.039548	0.039548	0.039548	0.039548	0.0363842	0.0363842	0.0363842	0.0363842	0.0363842	0.0363842	0.0466667	0.0466667	0.0466667	0.0466667	0.0466667	0.0466667	0.0616949	0.0616949	0.0616949	0.0616949	0.0616949	0.0616949	0.0616949	0.0632768	0.0632768	0.0632768	0.0632768
0.886154		0.0751412	0.0751412	0.0751412	0.0751412	0.0751412	0.0751412	0.0537853	0.0537853	0.0537853	0.0537853	0.0537853	0.0537853	0.0514124	0.0514124	0.0514124	0.0514124	0.0514124	0.0514124	0.0514124	0.039548	0.039548	0.039548	0.039548	0.039548	0.039548	0.0363842	0.0363842	0.0363842	0.0363842	0.0363842	0.0363842	0.0466667	0.0466667	0.0466667	0.0466667	0.0466667	0.0466667	0.0616949	0.0616949	0.0616949	0.0616949	0.0616949	0.0616949	0.0616949	0.0632768	0.0632768	0.0632768	0.0632768
0.893187		0.0751412	0.0751412	0.0751412	0.0751412	0.0751412	0.0751412	0.0537853	0.0537853	0.0537853	0.0537853	0.0537853	0.0537853	0.0514124	0.0514124	0.0514124	0.0514124	0.0514124	0.0514124	0.0514124	0.039548	0.039548	0.039548	0.039548	0.039548	0.039548	0.0363842	0.0363842	0.0363842	0.0363842	0.0363842	0.0363842	0.0466667	0.0466667	0.0466667	0.0466667	0.0466667	0.0466667	0.0616949	0.0616949	0.0616949	0.0616949	0.0616949	0.0616949	0.0616949	0.0632768	0.0632768	0.0632768	0.0632768
0.90022		0.0751412	0.0751412	0.0751412	0.0751412	0.0751412	0.0751412	0.0537853	0.0537853	0.0537853	0.0537853	0.0537853	0.0537853	0.0514124	0.0514124	0.0514124	0.0514124	0.0514124	0.0514124	0.0514124	0.039548	0.039548	0.039548	0.039548	0.039548	0.039548	0.0363842	0.0363842	0.0363842	0.0363842	0.0363842	0.0363842	0.0466667	0.0466667	0.0466667	0.0466667	0.0466667	0.0466667	0.0616949	0.0616949	0.0616949	0.0616949	0.0616949	0.0616949	0.0616949	0.0632768	0.0632768	0.0632768	0.0632768
0.907253		0.0751412	0.0751412	0.0751412	0.0751412	0.0751412	0.0751412	0.0537853	0.0537853	0.0537853	0.0537853	0.0537853	0.0537853	0.0514124	0.0514124	0.0514124	0.0514124	0.0514124	0.0514124	0.0514124	0.039548	0.039548	0.039548	0.039548	0.039548	0.039548	0.0363842	0.0363842	0.0363842	0.0363842	0.0363842	0.0363842	0.0466667	0.0466667	0.0466667	0.0466667	0.0466667	0.0466667	0.0616949	0.0616949	0.0616949	0.0616949	0.0616949	0.0616949	0.0616949	0.0632768	0.0632768	0.0632768	0.0632768
0.914286		0.0751412	0.0751412	0.0751412	0.0751412	0.0751412	0.0751412	0.0537853	0.0537853	0.0537853	0.0537853	0.0537853	0.0537853	0.0514124	0.0514124	0.0514124	0.0514124	0.0514124	0.0514124	0.0514124	0.039548	0.039548	0.039548	0.039548	0.039548	0.039548	0.0363842	0.0363842	0.0363842	0.0363842	0.0363842	0.0363842	0.0466667	0.0466667	0.0466667	0.0466667	0.0466667	0.0466667	0.0616949	0.0616949	0.0616949	0.0616949	0.0616949	0.0616949	0.0616949	0.0632768	0.0632768	0.0632768	0.0632768
0.921319		0.0830508	0.0830508	0.0830508	0.0830508	0.0830508	0.0830508	0.0577401	0.0577401	0.0577401	0.0577401	0.0577401	0.0577401	0.0490395	0.0490395	0.0490395	0.0490395	0.0490395	0.0490395	0.0490395	0.0348023	0.0348023	0.0348023	0.0348023	0.0348023	0.0348023	0.0340113	0.0340113	0.0340113	0.0340113	0.0340113	0.0340113	0.0442938	0.0442938	0.0442938	0.0442938	0.0442938	0.0442938	0.0640678	0.0640678	0.0640678	0.0640678	0.0640678	0.0640678	0.0640678	0.0672316	0.0672316	0.0672316	0.0672316
0.928352		0.0830508	0.0830508	0.0830508	0.0830508	0.0830508	0.0830508	0.0577401	0.0577401	0.0577401	0.0577401	0.0577401	0.0577401	0.0490395	0.0490395	0.0490395	0.0490395	0.0490395	0.0490395	0.0490395	0.0348023	0.0348023	0.0348023	0.0348023	0.0348023	0.0348023	0.0340113	0.0340113	0.0340113	0.0340113	0.0340113	0.0340113	0.0442938	0.0442938	0.0442938	0.0442938	0.0442938	0.0442938	0.0640678	0.0640678	0.0640678	0.0640678	0.0640678	0.0640678	0.0640678	0.0672316	0.0672316	0.0672316	0.0672316
0.935385		0.0830508	0.0830508	0.0830508	0.0830508	0.0830508	0.0830508	0.0577401	0.0577401	0.0577401	0.0577401	0.0577401	0.0577401	0.0490395	0.0490395	0.0490395	0.0490395	0.0490395	0.0490395	0.0490395	0.0348023	0.0348023	0.0348023	0.0348023	0.0348023	0.0348023	0.0340113	0.0340113	0.0340113	0.0340113	0.0340113	0.0340113	0.0442938	0.0442938	0.0442938	0.0442938	0.0442938	0.0442938	0.0640678	0.0640678	0.0640678	0.0640678	0.0640678	0.0640678	0.0640678	0.0672316	0.0672316	0.0672316	0.0672316
0.942418		0.0830508	0.0830508	0.0830508	0.0830508	0.0830508	0.0830508	0.0577401	0.0577401	0.0577401	0.0577401	0.0577401	0.0577401	0.0490395	0.0490395	0.0490395	0.0490395	0.0490395	0.0490395	0.0490395	0.0348023	0.0348023	0.0348023	0.0348023	0.0348023	0.0348023	0.0340113	0.0340113	0.0340113	0.0340113	0.0340113	0.0340113	0.0442938	0.0442938	0.0442938	0.0442938	0.0442938	0.0442938	0.0640678	0.0640678	0.0640678	0.0640678	0.0640678	0.0640678	0.0640678	0.0672316	0.0672316	0.0672316	0.0672316
0.949451		0.0830508	0.0830508	0.0830508	0.0830508	0.0830508	0.0830508	0.0577401	0.0577401	0.0577401	0.0577401	0.0577401	0.0577401	0.0490395	0.0490395	0.0490395	0.0490395	0.0490395	0.0490395	0.0490395	0.0348023	0.0348023	0.0348023	0.0348023	0.0348023	0.0348023	0.0340113	0.0340113	0.0340113	0.0340113	0.0340113	0.0340113	0.0442938	0.0442938	0.0442938	0.0442938	0.0442938	0.0442938	0.0640678	0.0640678	0.0640678	0.0640678	0.0640678	0.0640678	0.0640678	0.0672316	0.0672316	0.0672316	0.0672316
0.956484		0.0830508	0.0830508	0.0830508	0.0830508	0.0830508	0.0830508	0.0577401	0.0577401	0.0577401	0.0577401	0.0577401	0.0577401	0.0490395	0.0490395	0.0490395	0.0490395	0.0490395	0.0490395	0.0490395	0.0348023	0.0348023	0.0348023	0.0348023	0.0348023	0.0348023	0.0340113	0.0340113	0.0340113	0.0340113	0.0340113	0.0340113	0.0442938	0.0442938	0.0442938	0.0442938	0.0442938	0.0442938	0.0640678	0.0640678	0.0640678	0.0640678	0.0640678	0.0640678	0.0640678	0.0672316	0.0672316	0.0672316	0.0672316
0.963516		0.0941243	0.0941243	0.0941243	0.0941243	0.0941243	0.0941243	0.0680226	0.0680226	0.0680226	0.0680226	0.0680226	0.0680226	0.0553672	0.0553672	0.0553672	0.0553672	0.0553672	0.0553672	0.0553672	0.0371751	0.0371751	0.0371751	0.0371751	0.0371751	0.0371751	0.0355932	0.0355932	0.0355932	0.0355932	0.0355932	0.0355932	0.0466667	0.0466667	0.0466667	0.0466667	0.0466667	0.0466667	0.0680226	0.0680226	0.0680226	0.0680226	0.0680226	0.0680226	0.0680226	0.0719774	0.0719774	0.0719774	0.0719774
0.970549		0.0941243	0.0941243	0.0941243	0.0941243	0.0941243	0.0941243	0.0680226	0.0680226	0.0680226	0.0680226	0.0680226	0.0680226	0.0553672	0.0553672	0.0553672	0.0553672	0.0553672	0.0553672	0.0553672	0.0371751	0.0371751	0.0371751	0.0371751	0.0371751	0.0371751	0.0355932	0.0355932	0.0355932	0.0355932	0.0355932	0.0355932	0.0466667	0.0466667	0.0466667	0.0466667	0.0466667	0.0466667	0.0680226	0.0680226	0.0680226	0.0680226	0.0680226	0.0680226	0.0680226	0.0719774	0.0719774	0.0719774	0.0719774
0.977582		0.0941243	0.0941243	0.0941243	0.0941243	0.0941243	0.0941243	0.0680226	0.0680226	0.0680226	0.0680226	0.0680226	0.0680226	0.0553672	0.0553672	0.0553672	0.0553672	0.0553672	0.0553672	0.0553672	0.0371751	0.0371751	0.0371751	0.0371751	0.0371751	0.0371751	0.0355932	0.0355932	0.0355932	0.0355932	0.0355932	0.0355932	0.0466667	0.0466667	0.0466667	0.0466667	0.0466667	0.0466667	0.0680226	0.0680226	0.0680226	0.0680226	0.0680226	0.0680226	0.0680226	0.0719774	0.0719774	0.0719774	0.0719774
0.984615		0.0941243	0.0941243	0.0941243	0.0941243	0.0941243	0.0941243	0.0680226	0.0680226	0.0680226	0.0680226	0.0680226	0.0680226	0.0553672	0.0553672	0.0553672	0.0553672	0.0553672	0.0553672	0.0553672	0.0371751	0.0371751	0.0371751	0.0371751	0.0371751	0.0371751	0.0355932	0.0355932	0.0355932	0.0355932	0.0355932	0.0355932	0.0466667	0.0466667	0.0466667	0.0466667	0.0466667	0.0466667	0.0680226	0.0680226	0.0680226	0.0680226	0.0680226	0.0680226	0.0680226	0.0719774	0.0719774	0.0719774	0.0719774
0.991648		0.0941243	0.0941243	0.0941243	0.0941243	0.0941243	0.0941243	0.0680226	0.0680226	0.0680226	0.0680226	0.0680226	0.0680226	0.0553672	0.0553672	0.0553672	0.0553672	0.0553672	0.0553672	0.0553672	0.0371751	0.0371751	0.0371751	0.0371751	0.0371751	0.0371751	0.0355932	0.0355932	0.0355932	0.0355932	0.0355932	0.0355932	0.0466667	0.0466667	0.0466667	0.0466667	0.0466667	0.0466667	0.0680226	0.0680226	0.0680226	0.0680226	0.0680226	0.0680226	0.0680226	0.0719774	0.0719774	0.0719774	0.0719774
0.998681		0.0941243	0.0941243	0.0941243	0.0941243	0.0941243	0.0941243	0.0680226	0.0680226	0.0680226	0.0680226	0.0680226	0.0680226	0.0553672	0.0553672	0.0553672	0.0553672	0.0553672	0.0553672	0.0553672	0.0371751	0.0371751	0.0371751	0.0371751	0.0371751	0.0371751	0.0355932	0.0355932	0.0355932	0.0355932	0.0355932	0.0355932	0.0466667	0.0466667	0.0466667	0.0466667	0.0466667	0.0466667	0.0680226	0.0680226	0.0680226	0.0680226	0.0680226	0.0680226	0.0680226	0.0719774	0.0719774	0.0719774	0.0719774
1.00571		0.0941243	0.0941243	0.0941243	0.0941243	0.0941243	0.0941243	0.0680226	0.0680226	0.0680226	0.0680226	0.0680226	0.0680226	0.0553672	0.0553672	0.0553672	0.0553672	0.0553672	0.0553672	0.0553672	0.0371751	0.0371751	0.0371751	0.0371751	0.0371751	0.0371751	0.0355932	0.0355932	0.0355932	0.0355932	0.0355932	0.0355932	0.0466667	0.0466667	0.0466667	0.0466667	0.0466667	0.0466667	0.0680226	0.0680226	0.0680226	0.0680226	0.0680226	0.0680226	0.0680226	0.0719774	0.0719774	0.0719774	0.0719774
1.01275		0.099661	0.099661	0.099661	0.099661	0.099661	0.099661	0.0759322	0.0759322	0.0759322	0.0759322	0.0759322	0.0759322	0.0616949	0.0616949	0.0616949	0.0616949	0.0616949	0.0616949	0.0616949	0.0450847	0.0450847	0.0450847	0.0450847	0.0450847	0.0450847	0.0419209	0.0419209	0.0419209	0.0419209	0.0419209	0.0419209	0.0522034	0.0522034	0.0522034	0.0522034	0.0522034	0.0522034	0.0703955	0.0703955	0.0703955	0.0703955	0.0703955	0.0703955	0.0703955	0.0743503	0.0743503	0.0743503	0.0743503
1.01978		0.099661	0.099661	0.099661	0.099661	0.099661	0.099661	0.0759322	0.0759322	0.0759322	0.0759322	0.0759322	0.0759322	0.0616949	0.0616949	0.0616949	0.0616949	0.0616949	0.0616949	0.0616949	0.0450847	0.0450847	0.0450847	0.0450847	0.0450847	0.0450847	0.0419209	0.0419209	0.0419209	0.0419209	0.0419209	0.0419209	0.0522034	0.0522034	0.0522034	0.0522034	0.0522034	0.0522034	0.0703955	0.0703955	0.0703955	0.0703955	0.0703955	0.0703955	0.0703955	0.0743503	0.0743503	0.0743503	0.0743503
1.02681		0.099661	0.099661	0.099661	0.099661	0.099661	0.099661	0.0759322	0.0759322	0.0759322	0.0759322	0.0759322	0.0759322	0.0616949	0.0616949	0.0616949	0.0616949	0.0616949	0.0616949	0.0616949	0.0450847	0.0450847	0.0450847	0.0450847	0.0450847	0.0450847	0.0419209	0.0419209	0.0419209	0.0419209	0.0419209	0.0419209	0.0522034	0.0522034	0.0522034	0.0522034	0.0522034	0.0522034	0.0703955	0.0703955	0.0703955	0.0703955	0.0703955	0.0703955	0.0703955	0.0743503	0.0743503	0.0743503	0.0743503
1.03385		0.099661	0.099661	0.099661	0.099661	0.099661	0.099661	0.0759322	0.0759322	0.0759322	0.0759322	0.0759322	0.0759322	0.0616949	0.0616949	0.0616949	0.0616949	0.0616949	0.0616949	0.0616949	0.0450847	0.0450847	0.0450847	0.0450847	0.0450847	0.0450847	0.0419209	0.0419209	0.0419209	0.0419209	0.0419209	0.0419209	0.0522034	0.0522034	0.0522034	0.0522034	0.0522034	0.0522034	0.0703955	0.0703955	0.0703955	0.0703955	0.0703955	0.0703955	0.0703955	0.0743503	0.0743503	0.0743503	0.0743503
1.04088		0.099661	0.099661	0.099661	0.099661	0.099661	0.099661	0.0759322	0.0759322	0.0759322	0.0759322	0.0759322	0.0759322	0.0616949	0.0616949	0.0616949	0.0616949	0.0616949	0.0616949	0.0616949	0.0450847	0.0450847	0.0450847	0.0450847	0.0450847	0.0450847	0.0419209	0.0419209	0.0419209	0.0419209	0.0419209	0.0419209	0.0522034	0.0522034	0.0522034	0.0522034	0.0522034	0.0522034	0.0703955	0.0703955	0.0703955	0.0703955	0.0703955	0.0703955	0.0703955	0.0743503	0.0743503	0.0743503	0.0743503
1.04791		0.099661	0.099661	0.099661	0.099661	0.099661	0.099661	0.0759322	0.0759322	0.0759322	0.0759322	0.0759322	0.0759322	0.0616949	0.0616949	0.0616949	0.0616949	0.0616949	0.0616949	0.0616949	0.0450847	0.0450847	0.0450847	0.0450847	0.0450847	0.0450847	0.0419209	0.0419209	0.0419209	0.0419209	0.0419209	0.0419209	0.0522034	0.0522034	0.0522034	0.0522034	0.0522034	0.0522034	0.0703955	0.0703955	0.0703955	0.0703955	0.0703955	0.0703955	0.0703955	0.0743503	0.0743503	0.0743503	0.0743503
1.05495		0.0980791	0.0980791	0.0980791	0.0980791	0.0980791	0.0980791	0.0909605	0.0909605	0.0909605	0.0909605	0.0909605	0.0909605	0.079887	0.079887	0.079887	0.079887	0.079887	0.079887	0.079887	0.0640678	0.0640678	0.0640678	0.0640678	0.0640678	0.0640678	0.0616949	0.0616949	0.0616949	0.0616949	0.0616949	0.0616949	0.0632768	0.0632768	0.0632768	0.0632768	0.0632768	0.0632768	0.0719774	0.0719774	0.0719774	0.0719774	0.0719774	0.0719774	0.0719774	0.0696045	0.0696045	0.0696045	0.0696045
1.06198		0.0980791	0.0980791	0.0980791	0.0980791	0.0980791	0.0980791	0.0909605	0.0909605	0.0909605	0.0909605	0.0909605	0.0909605	0.079887	0.079887	0.079887	0.079887	0.079887	0.079887	0.079887	0.0640678	0.0640678	0.0640678	0.0640678	0.0640678	0.0640678	0.0616949	0.0616949	0.0616949	0.0616949	0.0616949	0.0616949	0.0632768	0.0632768	0.0632768	0.0632768	0.0632768	0.0632768	0.0719774	0.0719774	0.0719774	0.0719774	0.0719774	0.0719774	0.0719774	0.0696045	0.0696045	0.0696045	0.0696045
1.06901		0.0980791	0.0980791	0.0980791	0.0980791	0.0980791	0.0980791	0.0909605	0.0909605	0.0909605	0.0909605	0.0909605	0.0909605	0.079887	0.079887	0.079887	0.079887	0.079887	0.079887	0.079887	0.0640678	0.0640678	0.0640678	0.0640678	0.0640678	0.0640678	0.0616949	0.0616949	0.0616949	0.0616949	0.0616949	0.0616949	0.0632768	0.0632768	0.0632768	0.0632768	0.0632768	0.0632768	0.0719774	0.0719774	0.0719774	0.0719774	0.0719774	0.0719774	0.0719774	0.0696045	0.0696045	0.0696045	0.0696045
1.07604		0.0980791	0.0980791	0.0980791	0.0980791	0.0980791	0.0980791	0.0909605	0.0909605	0.0909605	0.0909605	0.0909605	0.0909605	0.079887	0.079887	0.079887	0.079887	0.079887	0.079887	0.079887	0.0640678	0.0640678	0.0640678	0.0640678	0.0640678	0.0640678	0.0616949	0.0616949	0.0616949	0.0616949	0.0616949	0.0616949	0.0632768	0.0632768	0.0632768	0.0632768	0.0632768	0.0632768	0.0719774	0.0719774	0.0719774	0.0719774	0.0719774	0.0719774	0.0719774	0.0696045	0.0696045	0.0696045	0.0696045
1.08308		0.0980791	0.0980791	0.0980791	0.0980791	0.0980791	0.0980791	0.0909605	0.0909605	0.0909605	0.0909605	0.0909605	0.0909605	0.079887	0.079887	0.079887	0.079887	0.079887	0.079887	0.079887	0.0640678	0.0640678	0.0640678	0.0640678	0.0640678	0.0640678	0.0616949	0.0616949	0.0616949	0.0616949	0.0616949	0.0616949	0.0632768	0.0632768	0.0632768	0.0632768	0.0632768	0.0632768	0.0719774	0.0719774	0.0719774	0.0719774	0.0719774	0.0719774	0.0719774	0.0696045	0.0696045	0.0696045	0.0696045
1.09011		0.0980791	0.0980791	0.0980791	0.0980791	0.0980791	0.0980791	0.0909605	0.0909605	0.0909605	0.0909605	0.0909605	0.0909605	0.079887	0.079887	0.079887	0.079887	0.079887	0.079887	0.079887	0.0640678	0.0640678	0.0640678	0.0640678	0.0640678	0.0640678	0.0616949	0.0616949	0.0616949	0.0616949	0.0616949	0.0616949	0.0632768	0.0632768	0.0632768	0.0632768	0.0632768	0.0632768	0.0719774	0.0719774	0.0719774	0.0719774	0.0719774	0.0719774	0.0719774	0.0696045	0.0696045	0.0696045	0.0696045
1.09714		0.080678	0.080678	0.080678	0.080678	0.080678	0.080678	0.0862147	0.0862147	0.0862147	0.0862147	0.0862147	0.0862147	0.0854237	0.0854237	0.0854237	0.0854237	0.0854237	0.0854237	0.0854237	0.079887	0.079887	0.079887	0.079887	0.079887	0.079887	0.0751412	0.0751412	0.0751412	0.0751412	0.0751412	0.0751412	0.0680226	0.0680226	0.0680226	0.0680226	0.0680226	0.0680226	0.060904	0.060904	0.060904	0.060904	0.060904	0.060904	0.060904	0.0545763	0.0545763	0.0545763	0.0545763
1.10418		0.080678	0.080678	0.080678	0.080678	0.080678	0.080678	0.0862147	0.0862147	0.0862147	0.0862147	0.0862147	0.0862147	0.0854237	0.0854237	0.0854237	0.0854237	0.0854237	0.0854237	0.0854237	0.079887	0.079887	0.079887	0.079887	0.079887	0.079887	0.0751412	0.0751412	0.0751412	0.0751412	0.0751412	0.0751412	0.0680226	0.0680226	0.0680226	0.0680226	0.0680226	0.0680226	0.060904	0.060904	0.060904	0.060904	0.060904	0.060904	0.060904	0.0545763	0.0545763	0.0545763	0.0545763
1.11121		0.080678	0.080678	0.080678	0.080678	0.080678	0.080678	0.0862147	0.0862147	0.0862147	0.0862147	0.0862147	0.0862147	0.0854237	0.0854237	0.0854237	0.0854237	0.0854237	0.0854237	0.0854237	0.079887	0.079887	0.079887	0.079887	0.079887	0.079887	0.0751412	0.0751412	0.0751412	0.0751412	0.0751412	0.0751412	0.0680226	0.0680226	0.0680226	0.0680226	0.0680226	0.0680226	0.060904	0.060904	0.060904	0.060904	0.060904	0.060904	0.060904	0.0545763	0.0545763	0.0545763	0.0545763
1.11824		0.080678	0.080678	0.080678	0.080678	0.080678	0.080678	0.0862147	0.0862147	0.0862147	0.0862147	0.0862147	0.0862147	0.0854237	0.0854237	0.0854237	0.0854237	0.0854237	0.0854237	0.0854237	0.079887	0.079887	0.079887	0.079887	0.079887	0.079887	0.0751412	0.0751412	0.0751412	0.0751412	0.0751412	0.0751412	0.0680226	0.0680226	0.0680226	0.0680226	0.0680226	0.0680226	0.060904	0.060904	0.060904	0.060904	0.060904	0.060904	0.060904	0.0545763	0.0545763	0.0545763	0.0545763
1.12527		0.080678	0.080678	0.080678	0.080678	0.080678	0.080678	0.0862147	0.0862147	0.0862147	0.0862147	0.0862147	0.0862147	0.0854237	0.0854237	0.0854237	0.0854237	0.0854237	0.0854237	0.0854237	0.079887	0.079887	0.079887	0.079887	0.079887	0.079887	0.0751412	0.0751412	0.0751412	0.0751412	0.0751412	0.0751412	0.0680226	0.0680226	0.0680226	0.0680226	0.0680226	0.0680226	0.060904	0.060904	0.060904	0.060904	0.060904	0.060904	0.060904	0.0545763	0.0545763	0.0545763	0.0545763
1.13231		0.080678	0.080678	0.080678	0.080678	0.080678	0.080678	0.0862147	0.0862147	0.0862147	0.0862147	0.0862147	0.0862147	0.0854237	0.0854237	0.0854237	0.0854237	0.0854237	0.0854237	0.0854237	0.079887	0.079887	0.079887	0.079887	0.079887	0.079887	0.0751412	0.0751412	0.0751412	0.0751412	0.0751412	0.0751412	0.0680226	0.0680226	0.0680226	0.0680226	0.0680226	0.0680226	0.060904	0.060904	0.060904	0.060904	0.060904	0.060904	0.060904	0.0545763	0.0545763	0.0545763	0.0545763
1.13934		0.0696045	0.0696045	0.0696045	0.0696045	0.0696045	0.0696045	0.080678	0.080678	0.080678	0.080678	0.080678	0.080678	0.080678	0.080678	0.080678	0.080678	0.080678	0.080678	0.080678	0.0822599	0.0822599	0.0822599	0.0822599	0.0822599	0.0822599	0.079887	0.079887	0.079887	0.079887	0.079887	0.079887	0.0680226	0.0680226	0.0680226	0.0680226	0.0680226	0.0680226	0.0537853	0.0537853	0.0537853	0.0537853	0.0537853	0.0537853	0.0537853	0.0490395	0.0490395	0.0490395	0.0490395
1.14637		0.0696045	0.0696045	0.0696045	0.0696045	0.0696045	0.0696045	0.080678	0.080678	0.080678	0.080678	0.080678	0.080678	0.080678	0.080678	0.080678	0.080678	0.080678	0.080678	0.080678	0.0822599	0.0822599	0.0822599	0.0822599	0.0822599	0.0822599	0.079887	0.079887	0.079887	0.079887	0.079887	0.079887	0.0680226	0.0680226	0.0680226	0.0680226	0.0680226	0.0680226	0.0537853	0.0537853	0.0537853	0.0537853	0.0537853	0.0537853	0.0537853	0.0490395	0.0490395	0.0490395	0.0490395
1.15341		0.0696045	0.0696045	0.0696045	0.0696045	0.0696045	0.0696045	0.080678	0.080678	0.080678	0.080678	0.080678	0.080678	0.080678	0.080678	0.080678	0.080678	0.080678	0.080678	0.080678	0.0822599	0.0822599	0.0822599	0.0822599	0.0822599	0.0822599	0.079887	0.079887	0.079887	0.079887	0.079887	0.079887	0.0680226	0.0680226	0.0680226	0.0680226	0.0680226	0.0680226	0.0537853	0.0537853	0.0537853	0.0537853	0.0537853	0.0537853	0.0537853	0.0490395	0.0490395	0.0490395	0.0490395
1.16044		0.0696045	0.0696045	0.0696045	0.0696045	0.0696045	0.0696045	0.080678	0.080678	0.080678	0.080678	0.080678	0.080678	0.080678	0.080678	0.080678	0.080678	0.080678	0.080678	0.080678	0.0822599	0.0822599	0.0822599	0.0822599	0.0822599	0.0822599	0.079887	0.079887	0.079887	0.079887	0.079887	0.079887	0.0680226	0.0680226	0.0680226	0.0680226	0.0680226	0.0680226	0.0537853	0.0537853	0.0537853	0.0537853	0.0537853	0.0537853	0.0537853	0.0490395	0.0490395	0.0490395	0.0490395
1.16747		0.0696045	0.0696045	0.0696045	0.0696045	0.0696045	0.0696045	0.080678	0.080678	0.080678	0.080678	0.080678	0.080678	0.080678	0.080678	0.080678	0.080678	0.080678	0.080678	0.080678	0.0822599	0.0822599	0.0822599	0.0822599	0.0822599	0.0822599	0.079887	0.079887	0.079887	0.079887	0.079887	0.079887	0.0680226	0.0680226	0.0680226	0.0680226	0.0680226	0.0680226	0.0537853	0.0537853	0.0537853	0.0537853	0.0537853	0.0537853	0.0537853	0.0490395	0.0490395	0.0490395	0.0490395
1.17451		0.0696045	0.0696045	0.0696045	0.0696045	0.0696045	0.0696045	0.080678	0.080678	0.080678	0.080678	0.080678	0.080678	0.080678	0.080678	0.080678	0.080678	0.080678	0.080678	0.080678	0.0822599	0.0822599	0.0822599	0.0822599	0.0822599	0.0822599	0.079887	0.079887	0.079887	0.079887	0.079887	0.079887	0.0680226	0.0680226	0.0680226	0.0680226	0.0680226	0.0680226	0.0537853	0.0537853	0.0537853	0.0537853	0.0537853	0.0537853	0.0537853	0.0490395	0.0490395	0.0490395	0.0490395
1.18154		0.0696045	0.0696045	0.0696045	0.0696045	0.0696045	0.0696045	0.080678	0.080678	0.080678	0.080678	0.080678	0.080678	0.080678	0.080678	0.080678	0.080678	0.080678	0.080678	0.080678	0.0822599	0.0822599	0.0822599	0.0822599	0.0822599	0.0822599	0.079887	0.079887	0.079887	0.079887	0.079887	0.079887	0.0680226	0.0680226	0.0680226	0.0680226	0.0680226	0.0680226	0.0537853	0.0537853	0.0537853	0.0537853	0.0537853	0.0537853	0.0537853	0.0490395	0.0490395	0.0490395	0.0490395
1.18857		0.0482486	0.0482486	0.0482486	0.0482486	0.0482486	0.0482486	0.0688136	0.0688136	0.0688136	0.0688136	0.0688136	0.0688136	0.079096	0.079096	0.079096	0.079096	0.079096	0.079096	0.079096	0.0933333	0.0933333	0.0933333	0.0933333	0.0933333	0.0933333	0.0949153	0.0949153	0.0949153	0.0949153	0.0949153	0.0949153	0.0759322	0.0759322	0.0759322	0.0759322	0.0759322	0.0759322	0.0458757	0.0458757	0.0458757	0.0458757	0.0458757	0.0458757	0.0458757	0.0371751	0.0371751	0.0371751	0.0371751
1.1956		0.0482486	0.0482486	0.0482486	0.0482486	0.0482486	0.0482486	0.0688136	0.0688136	0.0688136	0.0688136	0.0688136	0.0688136	0.079096	0.079096	0.079096	0.079096	0.079096	0.079096	0.079096	0.0933333	0.0933333	0.0933333	0.0933333	0.0933333	0.0933333	0.0949153	0.0949153	0.0949153	0.0949153	0.0949153	0.0949153	0.0759322	0.0759322	0.0759322	0.0759322	0.0759322	0.0759322	0.0458757	0.0458757	0.0458757	0.0458757	0.0458757	0.0458757	0.0458757	0.0371751	0.0371751	0.0371751	0.0371751
1.20264		0.0482486	0.0482486	0.0482486	0.0482486	0.0482486	0.0482486	0.0688136	0.0688136	0.0688136	0.0688136	0.0688136	0.0688136	0.079096	0.079096	0.079096	0.079096	0.079096	0.079096	0.079096	0.0933333	0.0933333	0.0933333	0.0933333	0.0933333	0.0933333	0.0949153	0.0949153	0.0949153	0.0949153	0.0949153	0.0949153	0.0759322	0.0759322	0.0759322	0.0759322	0.0759322	0.0759322	0.0458757	0.0458757	0.0458757	0.0458757	0.0458757	0.0458757	0.0458757	0.0371751	0.0371751	0.0371751	0.0371751
1.20967		0.0482486	0.0482486	0.0482486	0.0482486	0.0482486	0.0482486	0.0688136	0.0688136	0.0688136	0.0688136	0.0688136	0.0688136	0.079096	0.079096	0.079096	0.079096	0.079096	0.079096	0.079096	0.0933333	0.0933333	0.0933333	0.0933333	0.0933333	0.0933333	0.0949153	0.0949153	0.0949153	0.0949153	0.0949153	0.0949153	0.0759322	0.0759322	0.0759322	0.0759322	0.0759322	0.0759322	0.0458757	0.0458757	0.0458757	0.0458757	0.0458757	0.0458757	0.0458757	0.0371751	0.0371751	0.0371751	0.0371751
1.2167		0.0482486	0.0482486	0.0482486	0.0482486	0.0482486	0.0482486	0.0688136	0.0688136	0.0688136	0.0688136	0.0688136	0.0688136	0.079096	0.079096	0.079096	0.079096	0.079096	0.079096	0.079096	0.0933333	0.0933333	0.0933333	0.0933333	0.0933333	0.0933333	0.0949153	0.0949153	0.0949153	0.0949153	0.0949153	0.0949153	0.0759322	0.0759322	0.0759322	0.0759322	0.0759322	0.0759322	0.0458757	0.0458757	0.0458757	0.0458757	0.0458757	0.0458757	0.0458757	0.0371751	0.0371751	0.0371751	0.0371751
1.22374		0.0482486	0.0482486	0.0482486	0.0482486	0.0482486	0.0482486	0.0688136	0.0688136	0.0688136	0.0688136	0.0688136	0.0688136	0.079096	0.079096	0.079096	0.079096	0.079096	0.079096	0.079096	0.0933333	0.0933333	0.0933333	0.0933333	0.0933333	0.0933333	0.0949153	0.0949153	0.0949153	0.0949153	0.0949153	0.0949153	0.0759322	0.0759322	0.0759322	0.0759322	0.0759322	0.0759322	0.0458757	0.0458757	0.0458757	0.0458757	0.0458757	0.0458757	0.0458757	0.0371751	0.0371751	0.0371751	0.0371751
1.23077		0.0442938	0.0442938	0.0442938	0.0442938	0.0442938	0.0442938	0.0648588	0.0648588	0.0648588	0.0648588	0.0648588	0.0648588	0.0751412	0.0751412	0.0751412	0.0751412	0.0751412	0.0751412	0.0751412	0.0980791	0.0980791	0.0980791	0.0980791	0.0980791	0.0980791	0.0988701	0.0988701	0.0988701	0.0988701	0.0988701	0.0988701	0.079096	0.079096	0.079096	0.079096	0.079096	0.079096	0.0419209	0.0419209	0.0419209	0.0419209	0.0419209	0.0419209	0.0419209	0.0340113	0.0340113	0.0340113	0.0340113
1.2378		0.0442938	0.0442938	0.0442938	0.0442938	0.0442938	0.0442938	0.0648588	0.0648588	0.0648588	0.0648588	0.0648588	0.0648588	0.0751412	0.0751412	0.0751412	0.0751412	0.0751412	0.0751412	0.0751412	0.0980791	0.0980791	0.0980791	0.0980791	0.0980791	0.0980791	0.0988701	0.0988701	0.0988701	0.0988701	0.0988701	0.0988701	0.079096	0.079096	0.079096	0.079096	0.079096	0.079096	0.0419209	0.0419209	0.0419209	0.0419209	0.0419209	0.0419209	0.0419209	0.0340113	0.0340113	0.0340113	0.0340113
1.24484		0.0442938	0.0442938	0.0442938	0.0442938	0.0442938	0.0442938	0.0648588	0.0648588	0.0648588	0.0648588	0.0648588	0.0648588	0.0751412	0.0751412	0.0751412	0.0751412	0.0751412	0.0751412	0.0751412	0.0980791	0.0980791	0.0980791	0.0980791	0.0980791	0.0980791	0.0988701	0.0988701	0.0988701	0.0988701	0.0988701	0.0988701	0.079096	0.079096	0.079096	0.079096	0.079096	0.079096	0.0419209	0.0419209	0.0419209	0.0419209	0.0419209	0.0419209	0.0419209	0.0340113	0.0340113	0.0340113	0.0340113
1.25187		0.0442938	0.0442938	0.0442938	0.0442938	0.0442938	0.0442938	0.0648588	0.0648588	0.0648588	0.0648588	0.0648588	0.0648588	0.0751412	0.0751412	0.0751412	0.0751412	0.0751412	0.0751412	0.0751412	0.0980791	0.0980791	0.0980791	0.0980791	0.0980791	0.0980791	0.0988701	0.0988701	0.0988701	0.0988701	0.0988701	0.0988701	0.079096	0.079096	0.079096	0.079096	0.079096	0.079096	0.0419209	0.0419209	0.0419209	0.0419209	0.0419209	0.0419209	0.0419209	0.0340113	0.0340113	0.0340113	0.0340113
1.2589		0.0442938	0.0442938	0.0442938	0.0442938	0.0442938	0.0442938	0.0648588	0.0648588	0.0648588	0.0648588	0.0648588	0.0648588	0.0751412	0.0751412	0.0751412	0.0751412	0.0751412	0.0751412	0.0751412	0.0980791	0.0980791	0.0980791	0.0980791	0.0980791	0.0980791	0.0988701	0.0988701	0.0988701	0.0988701	0.0988701	0.0988701	0.079096	0.079096	0.079096	0.079096	0.079096	0.079096	0.0419209	0.0419209	0.0419209	0.0419209	0.0419209	0.0419209	0.0419209	0.0340113	0.0340113	0.0340113	0.0340113
1.26593		0.0442938	0.0442938	0.0442938	0.0442938	0.0442938	0.0442938	0.0648588	0.0648588	0.0648588	0.0648588	0.0648588	0.0648588	0.0751412	0.0751412	0.0751412	0.0751412	0.0751412	0.0751412	0.0751412	0.0980791	0.0980791	0.0980791	0.0980791	0.0980791	0.0980791	0.0988701	0.0988701	0.0988701	0.0988701	0.0988701	0.0988701	0.079096	0.079096	0.079096	0.079096	0.079096	0.079096	0.0419209	0.0419209	0.0419209	0.0419209	0.0419209	0.0419209	0.0419209	0.0340113	0.0340113	0.0340113	0.0340113
1.27297		0.0442938	0.0442938	0.0442938	0.0442938	0.0442938	0.0442938	0.0640678	0.0640678	0.0640678	0.0640678	0.0640678	0.0640678	0.0751412	0.0751412	0.0751412	0.0751412	0.0751412	0.0751412	0.0751412	0.102034	0.102034	0.102034	0.102034	0.102034	0.102034	0.103616	0.103616	0.103616	0.103616	0.103616	0.103616	0.0893785	0.0893785	0.0893785	0.0893785	0.0893785	0.0893785	0.0466667	0.0466667	0.0466667	0.0466667	0.0466667	0.0466667	0.0466667	0.0371751	0.0371751	0.0371751	0.0371751
1.28		0.0442938	0.0442938	0.0442938	0.0442938	0.0442938	0.0442938	0.0640678	0.0640678	0.0640678	0.0640678	0.0640678	0.0640678	0.0751412	0.0751412	0.0751412	0.0751412	0.0751412	0.0751412	0.0751412	0.102034	0.102034	0.102034	0.102034	0.102034	0.102034	0.103616	0.103616	0.103616	0.103616	0.103616	0.103616	0.0893785	0.0893785	0.0893785	0.0893785	0.0893785	0.0893785	0.0466667	0.0466667	0.0466667	0.0466667	0.0466667	0.0466667	0.0466667	0.0371751	0.0371751	0.0371751	0.0371751
1.28703		0.0442938	0.0442938	0.0442938	0.0442938	0.0442938	0.0442938	0.0640678	0.0640678	0.0640678	0.0640678	0.0640678	0.0640678	0.0751412	0.0751412	0.0751412	0.0751412	0.0751412	0.0751412	0.0751412	0.102034	0.102034	0.102034	0.102034	0.102034	0.102034	0.103616	0.103616	0.103616	0.103616	0.103616	0.103616	0.0893785	0.0893785	0.0893785	0.0893785	0.0893785	0.0893785	0.0466667	0.0466667	0.0466667	0.0466667	0.0466667	0.0466667	0.0466667	0.0371751	0.0371751	0.0371751	0.0371751
1.29407		0.0442938	0.0442938	0.0442938	0.0442938	0.0442938	0.0442938	0.0640678	0.0640678	0.0640678	0.0640678	0.0640678	0.0640678	0.0751412	0.0751412	0.0751412	0.0751412	0.0751412	0.0751412	0.0751412	0.102034	0.102034	0.102034	0.102034	0.102034	0.102034	0.103616	0.103616	0.103616	0.103616	0.103616	0.103616	0.0893785	0.0893785	0.0893785	0.0893785	0.0893785	0.0893785	0.0466667	0.0466667	0.0466667	0.0466667	0.0466667	0.0466667	0.0466667	0.0371751	0.0371751	0.0371751	0.0371751
1.3011		0.0442938	0.0442938	0.0442938	0.0442938	0.0442938	0.0442938	0.0640678	0.0640678	0.0640678	0.0640678	0.0640678	0.0640678	0.0751412	0.0751412	0.0751412	0.0751412	0.0751412	0.0751412	0.0751412	0.102034	0.102034	0.102034	0.102034	0.102034	0.102034	0.103616	0.103616	0.103616	0.103616	0.103616	0.103616	0.0893785	0.0893785	0.0893785	0.0893785	0.0893785	0.0893785	0.0466667	0.0466667	0.0466667	0.0466667	0.0466667	0.0466667	0.0466667	0.0371751	0.0371751	0.0371751	0.0371751
1.30813		0.0442938	0.0442938	0.0442938	0.0442938	0.0442938	0.0442938	0.0640678	0.0640678	0.0640678	0.0640678	0.0640678	0.0640678	0.0751412	0.0751412	0.0751412	0.0751412	0.0751412	0.0751412	0.0751412	0.102034	0.102034	0.102034	0.102034	0.102034	0.102034	0.103616	0.103616	0.103616	0.103616	0.103616	0.103616	0.0893785	0.0893785	0.0893785	0.0893785	0.0893785	0.0893785	0.0466667	0.0466667	0.0466667	0.0466667	0.0466667	0.0466667	0.0466667	0.0371751	0.0371751	0.0371751	0.0371751
1.31516		0.0498305	0.0498305	0.0498305	0.0498305	0.0498305	0.0498305	0.0696045	0.0696045	0.0696045	0.0696045	0.0696045	0.0696045	0.080678	0.080678	0.080678	0.080678	0.080678	0.080678	0.080678	0.104407	0.104407	0.104407	0.104407	0.104407	0.104407	0.105989	0.105989	0.105989	0.105989	0.105989	0.105989	0.0949153	0.0949153	0.0949153	0.0949153	0.0949153	0.0949153	0.0545763	0.0545763	0.0545763	0.0545763	0.0545763	0.0545763	0.0545763	0.0427119	0.0427119	0.0427119	0.0427119
1.3222		0.0498305	0.0498305	0.0498305	0.0498305	0.0498305	0.0498305	0.0696045	0.0696045	0.0696045	0.0696045	0.0696045	0.0696045	0.080678	0.080678	0.080678	0.080678	0.080678	0.080678	0.080678	0.104407	0.104407	0.104407	0.104407	0.104407	0.104407	0.105989	0.105989	0.105989	0.105989	0.105989	0.105989	0.0949153	0.0949153	0.0949153	0.0949153	0.0949153	0.0949153	0.0545763	0.0545763	0.0545763	0.0545763	0.0545763	0.0545763	0.0545763	0.0427119	0.0427119	0.0427119	0.0427119
1.32923		0.0498305	0.0498305	0.0498305	0.0498305	0.0498305	0.0498305	0.0696045	0.0696045	0.0696045	0.0696045	0.0696045	0.0696045	0.080678	0.080678	0.080678	0.080678	0.080678	0.080678	0.080678	0.104407	0.104407	0.104407	0.104407	0.104407	0.104407	0.105989	0.105989	0.105989	0.105989	0.105989	0.105989	0.0949153	0.0949153	0.0949153	0.0949153	0.0949153	0.0949153	0.0545763	0.0545763	0.0545763	0.0545763	0.0545763	0.0545763	0.0545763	0.0427119	0.0427119	0.0427119	0.0427119
1.33626		0.0498305	0.0498305	0.0498305	0.0498305	0.0498305	0.0498305	0.0696045	0.0696045	0.0696045	0.0696045	0.0696045	0.0696045	0.080678	0.080678	0.080678	0.080678	0.080678	0.080678	0.080678	0.104407	0.104407	0.104407	0.104407	0.104407	0.104407	0.105989	0.105989	0.105989	0.105989	0.105989	0.105989	0.0949153	0.0949153	0.0949153	0.0949153	0.0949153	0.0949153	0.0545763	0.0545763	0.0545763	0.0545763	0.0545763	0.0545763	0.0545763	0.0427119	0.0427119	0.0427119	0.0427119
1.3433		0.0498305	0.0498305	0.0498305	0.0498305	0.0498305	0.0498305	0.0696045	0.0696045	0.0696045	0.0696045	0.0696045	0.0696045	0.080678	0.080678	0.080678	0.080678	0.080678	0.080678	0.080678	0.104407	0.104407	0.104407	0.104407	0.104407	0.104407	0.105989	0.105989	0.105989	0.105989	0.105989	0.105989	0.0949153	0.0949153	0.0949153	0.0949153	0.0949153	0.0949153	0.0545763	0.0545763	0.0545763	0.0545763	0.0545763	0.0545763	0.0545763	0.0427119	0.0427119	0.0427119	0.0427119
1.35033		0.0498305	0.0498305	0.0498305	0.0498305	0.0498305	0.0498305	0.0696045	0.0696045	0.0696045	0.0696045	0.0696045	0.0696045	0.080678	0.080678	0.080678	0.080678	0.080678	0.080678	0.080678	0.104407	0.104407	0.104407	0.104407	0.104407	0.104407	0.105989	0.105989	0.105989	0.105989	0.105989	0.105989	0.0949153	0.0949153	0.0949153	0.0949153	0.0949153	0.0949153	0.0545763	0.0545763	0.0545763	0.0545763	0.0545763	0.0545763	0.0545763	0.0427119	0.0427119	0.0427119	0.0427119
1.35736		0.0498305	0.0498305	0.0498305	0.0498305	0.0498305	0.0498305	0.0696045	0.0696045	0.0696045	0.0696045	0.0696045	0.0696045	0.080678	0.080678	0.080678	0.080678	0.080678	0.080678	0.080678	0.104407	0.104407	0.104407	0.104407	0.104407	0.104407	0.105989	0.105989	0.105989	0.105989	0.105989	0.105989	0.0949153	0.0949153	0.0949153	0.0949153	0.0949153	0.0949153	0.0545763	0.0545763	0.0545763	0.0545763	0.0545763	0.0545763	0.0545763	0.0427119	0.0427119	0.0427119	0.0427119
1.3644		0.0680226	0.0680226	0.0680226	0.0680226	0.0680226	0.0680226	0.0830508	0.0830508	0.0830508	0.0830508	0.0830508	0.0830508	0.0830508	0.0830508	0.0830508	0.0830508	0.0830508	0.0830508	0.0830508	0.0949153	0.0949153	0.0949153	0.0949153	0.0949153	0.0949153	0.0964972	0.0964972	0.0964972	0.0964972	0.0964972	0.0964972	0.0877966	0.0877966	0.0877966	0.0877966	0.0877966	0.0877966	0.0648588	0.0648588	0.0648588	0.0648588	0.0648588	0.0648588	0.0648588	0.0537853	0.0537853	0.0537853	0.0537853
1.37143		0.0680226	0.0680226	0.0680226	0.0680226	0.0680226	0.0680226	0.0830508	0.0830508	0.0830508	0.0830508	0.0830508	0.0830508	0.0830508	0.0830508	0.0830508	0.0830508	0.0830508	0.0830508	0.0830508	0.0949153	0.0949153	0.0949153	0.0949153	0.0949153	0.0949153	0.0964972	0.0964972	0.0964972	0.0964972	0.0964972	0.0964972	0.0877966	0.0877966	0.0877966	0.0877966	0.0877966	0.0877966	0.0648588	0.0648588	0.0648588	0.0648588	0.0648588	0.0648588	0.0648588	0.0537853	0.0537853	0.0537853	0.0537853
1.37846		0.0680226	0.0680226	0.0680226	0.0680226	0.0680226	0.0680226	0.0830508	0.0830508	0.0830508	0.0830508	0.0830508	0.0830508	0.0830508	0.0830508	0.0830508	0.0830508	0.0830508	0.0830508	0.0830508	0.0949153	0.0949153	0.0949153	0.0949153	0.0949153	0.0949153	0.0964972	0.0964972	0.0964972	0.0964972	0.0964972	0.0964972	0.0877966	0.0877966	0.0877966	0.0877966	0.0877966	0.0877966	0.0648588	0.0648588	0.0648588	0.0648588	0.0648588	0.0648588	0.0648588	0.0537853	0.0537853	0.0537853	0.0537853
1.38549		0.0680226	0.0680226	0.0680226	0.0680226	0.0680226	0.0680226	0.0830508	0.0830508	0.0830508	0.0830508	0.0830508	0.0830508	0.0830508	0.0830508	0.0830508	0.0830508	0.0830508	0.0830508	0.0830508	0.0949153	0.0949153	0.0949153	0.0949153	0.0949153	0.0949153	0.0964972	0.0964972	0.0964972	0.0964972	0.0964972	0.0964972	0.0877966	0.0877966	0.0877966	0.0877966	0.0877966	0.0877966	0.0648588	0.0648588	0.0648588	0.0648588	0.0648588	0.0648588	0.0648588	0.0537853	0.0537853	0.0537853	0.0537853
1.39253		0.0680226	0.0680226	0.0680226	0.0680226	0.0680226	0.0680226	0.0830508	0.0830508	0.0830508	0.0830508	0.0830508	0.0830508	0.0830508	0.0830508	0.0830508	0.0830508	0.0830508	0.0830508	0.0830508	0.0949153	0.0949153	0.0949153	0.0949153	0.0949153	0.0949153	0.0964972	0.0964972	0.0964972	0.0964972	0.0964972	0.0964972	0.0877966	0.0877966	0.0877966	0.0877966	0.0877966	0.0877966	0.0648588	0.0648588	0.0648588	0.0648588	0.0648588	0.0648588	0.0648588	0.0537853	0.0537853	0.0537853	0.0537853
1.39956		0.0680226	0.0680226	0.0680226	0.0680226	0.0680226	0.0680226	0.0830508	0.0830508	0.0830508	0.0830508	0.0830508	0.0830508	0.0830508	0.0830508	0.0830508	0.0830508	0.0830508	0.0830508	0.0830508	0.0949153	0.0949153	0.0949153	0.0949153	0.0949153	0.0949153	0.0964972	0.0964972	0.0964972	0.0964972	0.0964972	0.0964972	0.0877966	0.0877966	0.0877966	0.0877966	0.0877966	0.0877966	0.0648588	0.0648588	0.0648588	0.0648588	0.0648588	0.0648588	0.0648588	0.0537853	0.0537853	0.0537853	0.0537853
1.40659		0.0759322	0.0759322	0.0759322	0.0759322	0.0759322	0.0759322	0.080678	0.080678	0.080678	0.080678	0.080678	0.080678	0.0814689	0.0814689	0.0814689	0.0814689	0.0814689	0.0814689	0.0814689	0.0838418	0.0838418	0.0838418	0.0838418	0.0838418	0.0838418	0.0862147	0.0862147	0.0862147	0.0862147	0.0862147	0.0862147	0.079096	0.079096	0.079096	0.079096	0.079096	0.079096	0.0696045	0.0696045	0.0696045	0.0696045	0.0696045	0.0696045	0.0696045	0.0585311	0.0585311	0.0585311	0.0585311
1.41363		0.0759322	0.0759322	0.0759322	0.0759322	0.0759322	0.0759322	0.080678	0.080678	0.080678	0.080678	0.080678	0.080678	0.0814689	0.0814689	0.0814689	0.0814689	0.0814689	0.0814689	0.0814689	0.0838418	0.0838418	0.0838418	0.0838418	0.0838418	0.0838418	0.0862147	0.0862147	0.0862147	0.0862147	0.0862147	0.0862147	0.079096	0.079096	0.079096	0.079096	0.079096	0.079096	0.0696045	0.0696045	0.0696045	0.0696045	0.0696045	0.0696045	0.0696045	0.0585311	0.0585311	0.0585311	0.0585311
1.42066		0.0759322	0.0759322	0.0759322	0.0759322	0.0759322	0.0759322	0.080678	0.080678	0.080678	0.080678	0.080678	0.080678	0.0814689	0.0814689	0.0814689	0.0814689	0.0814689	0.0814689	0.0814689	0.0838418	0.0838418	0.0838418	0.0838418	0.0838418	0.0838418	0.0862147	0.0862147	0.0862147	0.0862147	0.0862147	0.0862147	0.079096	0.079096	0.079096	0.079096	0.079096	0.079096	0.0696045	0.0696045	0.0696045	0.0696045	0.0696045	0.0696045	0.0696045	0.0585311	0.0585311	0.0585311	0.0585311
1.42769		0.0759322	0.0759322	0.0759322	0.0759322	0.0759322	0.0759322	0.080678	0.080678	0.080678	0.080678	0.080678	0.080678	0.0814689	0.0814689	0.0814689	0.0814689	0.0814689	0.0814689	0.0814689	0.0838418	0.0838418	0.0838418	0.0838418	0.0838418	0.0838418	0.0862147	0.0862147	0.0862147	0.0862147	0.0862147	0.0862147	0.079096	0.079096	0.079096	0.079096	0.079096	0.079096	0.0696045	0.0696045	0.0696045	0.0696045	0.0696045	0.0696045	0.0696045	0.0585311	0.0585311	0.0585311	0.0585311
1.43473		0.0759322	0.0759322	0.0759322	0.0759322	0.0759322	0.0759322	0.080678	0.080678	0.080678	0.080678	0.080678	0.080678	0.0814689	0.0814689	0.0814689	0.0814689	0.0814689	0.0814689	0.0814689	0.0838418	0.0838418	0.0838418	0.0838418	0.0838418	0.0838418	0.0862147	0.0862147	0.0862147	0.0862147	0.0862147	0.0862147	0.079096	0.079096	0.079096	0.079096	0.079096	0.079096	0.0696045	0.0696045	0.0696045	0.0696045	0.0696045	0.0696045	0.0696045	0.0585311	0.0585311	0.0585311	0.0585311
1.44176		0.0759322	0.0759322	0.0759322	0.0759322	0.0759322	0.0759322	0.080678	0.080678	0.080678	0.080678	0.080678	0.080678	0.0814689	0.0814689	0.0814689	0.0814689	0.0814689	0.0814689	0.0814689	0.0838418	0.0838418	0.0838418	0.0838418	0.0838418	0.0838418	0.0862147	0.0862147	0.0862147	0.0862147	0.0862147	0.0862147	0.079096	0.079096	0.079096	0.079096	0.079096	0.079096	0.0696045	0.0696045	0.0696045	0.0696045	0.0696045	0.0696045	0.0696045	0.0585311	0.0585311	0.0585311	0.0585311
1.44879		0.079887	0.079887	0.079887	0.079887	0.079887	0.079887	0.0735593	0.0735593	0.0735593	0.0735593	0.0735593	0.0735593	0.0664407	0.0664407	0.0664407	0.0664407	0.0664407	0.0664407	0.0664407	0.060113	0.060113	0.060113	0.060113	0.060113	0.060113	0.0585311	0.0585311	0.0585311	0.0585311	0.0585311	0.0585311	0.060113	0.060113	0.060113	0.060113	0.060113	0.060113	0.0688136	0.0688136	0.0688136	0.0688136	0.0688136	0.0688136	0.0688136	0.0664407	0.0664407	0.0664407	0.0664407
1.45582		0.079887	0.079887	0.079887	0.079887	0.079887	0.079887	0.0735593	0.0735593	0.0735593	0.0735593	0.0735593	0.0735593	0.0664407	0.0664407	0.0664407	0.0664407	0.0664407	0.0664407	0.0664407	0.060113	0.060113	0.060113	0.060113	0.060113	0.060113	0.0585311	0.0585311	0.0585311	0.0585311	0.0585311	0.0585311	0.060113	0.060113	0.060113	0.060113	0.060113	0.060113	0.0688136	0.0688136	0.0688136	0.0688136	0.0688136	0.0688136	0.0688136	0.0664407	0.0664407	0.0664407	0.0664407
1.46286		0.079887	0.079887	0.079887	0.079887	0.079887	0.079887	0.0735593	0.0735593	0.0735593	0.0735593	0.0735593	0.0735593	0.0664407	0.0664407	0.0664407	0.0664407	0.0664407	0.0664407	0.0664407	0.060113	0.060113	0.060113	0.060113	0.060113	0.060113	0.0585311	0.0585311	0.0585311	0.0585311	0.0585311	0.0585311	0.060113	0.060113	0.060113	0.060113	0.060113	0.060113	0.0688136	0.0688136	0.0688136	0.0688136	0.0688136	0.0688136	0.0688136	0.0664407	0.0664407	0.0664407	0.0664407
1.46989		0.079887	0.079887	0.079887	0.079887	0.079887	0.079887	0.0735593	0.0735593	0.0735593	0.0735593	0.0735593	0.0735593	0.0664407	0.0664407	0.0664407	0.0664407	0.0664407	0.0664407	0.0664407	0.060113	0.060113	0.060113	0.060113	0.060113	0.060113	0.0585311	0.0585311	0.0585311	0.0585311	0.0585311	0.0585311	0.060113	0.060113	0.060113	0.060113	0.060113	0.060113	0.0688136	0.0688136	0.0688136	0.0688136	0.0688136	0.0688136	0.0688136	0.0664407	0.0664407	0.0664407	0.0664407
1.47692		0.079887	0.079887	0.079887	0.079887	0.079887	0.079887	0.0735593	0.0735593	0.0735593	0.0735593	0.0735593	0.0735593	0.0664407	0.0664407	0.0664407	0.0664407	0.0664407	0.0664407	0.0664407	0.060113	0.060113	0.060113	0.060113	0.060113	0.060113	0.0585311	0.0585311	0.0585311	0.0585311	0.0585311	0.0585311	0.060113	0.060113	0.060113	0.060113	0.060113	0.060113	0.0688136	0.0688136	0.0688136	0.0688136	0.0688136	0.0688136	0.0688136	0.0664407	0.0664407	0.0664407	0.0664407
1.48396		0.079887	0.079887	0.079887	0.079887	0.079887	0.079887	0.0735593	0.0735593	0.0735593	0.0735593	0.0735593	0.0735593	0.0664407	0.0664407	0.0664407	0.0664407	0.0664407	0.0664407	0.0664407	0.060113	0.060113	0.060113	0.060113	0.060113	0.060113	0.0585311	0.0585311	0.0585311	0.0585311	0.0585311	0.0585311	0.060113	0.060113	0.060113	0.060113	0.060113	0.060113	0.0688136	0.0688136	0.0688136	0.0688136	0.0688136	0.0688136	0.0688136	0.0664407	0.0664407	0.0664407	0.0664407
1.49099		0.0838418	0.0838418	0.0838418	0.0838418	0.0838418	0.0838418	0.0680226	0.0680226	0.0680226	0.0680226	0.0680226	0.0680226	0.0553672	0.0553672	0.0553672	0.0553672	0.0553672	0.0553672	0.0553672	0.0427119	0.0427119	0.0427119	0.0427119	0.0427119	0.0427119	0.039548	0.039548	0.039548	0.039548	0.039548	0.039548	0.0474576	0.0474576	0.0474576	0.0474576	0.0474576	0.0474576	0.0696045	0.0696045	0.0696045	0.0696045	0.0696045	0.0696045	0.0696045	0.0743503	0.0743503	0.0743503	0.0743503
1.49802		0.0838418	0.0838418	0.0838418	0.0838418	0.0838418	0.0838418	0.0680226	0.0680226	0.0680226	0.0680226	0.0680226	0.0680226	0.0553672	0.0553672	0.0553672	0.0553672	0.0553672	0.0553672	0.0553672	0.0427119	0.0427119	0.0427119	0.0427119	0.0427119	0.0427119	0.039548	0.039548	0.039548	0.039548	0.039548	0.039548	0.0474576	0.0474576	0.0474576	0.0474576	0.0474576	0.0474576	0.0696045	0.0696045	0.0696045	0.0696045	0.0696045	0.0696045	0.0696045	0.0743503	0.0743503	0.0743503	0.0743503
1.50505		0.0838418	0.0838418	0.0838418	0.0838418	0.0838418	0.0838418	0.0680226	0.0680226	0.0680226	0.0680226	0.0680226	0.0680226	0.0553672	0.0553672	0.0553672	0.0553672	0.0553672	0.0553672	0.0553672	0.0427119	0.0427119	0.0427119	0.0427119	0.0427119	0.0427119	0.039548	0.039548	0.039548	0.039548	0.039548	0.039548	0.0474576	0.0474576	0.0474576	0.0474576	0.0474576	0.0474576	0.0696045	0.0696045	0.0696045	0.0696045	0.0696045	0.0696045	0.0696045	0.0743503	0.0743503	0.0743503	0.0743503
1.51209		0.0838418	0.0838418	0.0838418	0.0838418	0.0838418	0.0838418	0.0680226	0.0680226	0.0680226	0.0680226	0.0680226	0.0680226	0.0553672	0.0553672	0.0553672	0.0553672	0.0553672	0.0553672	0.0553672	0.0427119	0.0427119	0.0427119	0.0427119	0.0427119	0.0427119	0.039548	0.039548	0.039548	0.039548	0.039548	0.039548	0.0474576	0.0474576	0.0474576	0.0474576	0.0474576	0.0474576	0.0696045	0.0696045	0.0696045	0.0696045	0.0696045	0.0696045	0.0696045	0.0743503	0.0743503	0.0743503	0.0743503
1.51912		0.0838418	0.0838418	0.0838418	0.0838418	0.0838418	0.0838418	0.0680226	0.0680226	0.0680226	0.0680226	0.0680226	0.0680226	0.0553672	0.0553672	0.0553672	0.0553672	0.0553672	0.0553672	0.0553672	0.0427119	0.0427119	0.0427119	0.0427119	0.0427119	0.0427119	0.039548	0.039548	0.039548	0.039548	0.039548	0.039548	0.0474576	0.0474576	0.0474576	0.0474576	0.0474576	0.0474576	0.0696045	0.0696045	0.0696045	0.0696045	0.0696045	0.0696045	0.0696045	0.0743503	0.0743503	0.0743503	0.0743503
1.52615		0.0838418	0.0838418	0.0838418	0.0838418	0.0838418	0.0838418	0.0680226	0.0680226	0.0680226	0.0680226	0.0680226	0.0680226	0.0553672	0.0553672	0.0553672	0.0553672	0.0553672	0.0553672	0.0553672	0.0427119	0.0427119	0.0427119	0.0427119	0.0427119	0.0427119	0.039548	0.039548	0.039548	0.039548	0.039548	0.039548	0.0474576	0.0474576	0.0474576	0.0474576	0.0474576	0.0474576	0.0696045	0.0696045	0.0696045	0.0696045	0.0696045	0.0696045	0.0696045	0.0743503	0.0743503	0.0743503	0.0743503
1.53319		0.0838418	0.0838418	0.0838418	0.0838418	0.0838418	0.0838418	0.0680226	0.0680226	0.0680226	0.0680226	0.0680226	0.0680226	0.0553672	0.0553672	0.0553672	0.0553672	0.0553672	0.0553672	0.0553672	0.0427119	0.0427119	0.0427119	0.0427119	0.0427119	0.0427119	0.039548	0.039548	0.039548	0.039548	0.039548	0.039548	0.0474576	0.0474576	0.0474576	0.0474576	0.0474576	0.0474576	0.0696045	0.0696045	0.0696045	0.0696045	0.0696045	0.0696045	0.0696045	0.0743503	0.0743503	0.0743503	0.0743503
1.54022		0.0870056	0.0870056	0.0870056	0.0870056	0.0870056	0.0870056	0.0672316	0.0672316	0.0672316	0.0672316	0.0672316	0.0672316	0.0529944	0.0529944	0.0529944	0.0529944	0.0529944	0.0529944	0.0529944	0.0363842	0.0363842	0.0363842	0.0363842	0.0363842	0.0363842	0.039548	0.039548	0.039548	0.039548	0.039548	0.039548	0.0466667	0.0466667	0.0466667	0.0466667	0.0466667	0.0466667	0.0735593	0.0735593	0.0735593	0.0735593	0.0735593	0.0735593	0.0735593	0.0783051	0.0783051	0.0783051	0.0783051
1.54725		0.0870056	0.0870056	0.0870056	0.0870056	0.0870056	0.0870056	0.0672316	0.0672316	0.0672316	0.0672316	0.0672316	0.0672316	0.0529944	0.0529944	0.0529944	0.0529944	0.0529944	0.0529944	0.0529944	0.0363842	0.0363842	0.0363842	0.0363842	0.0363842	0.0363842	0.039548	0.039548	0.039548	0.039548	0.039548	0.039548	0.0466667	0.0466667	0.0466667	0.0466667	0.0466667	0.0466667	0.0735593	0.0735593	0.0735593	0.0735593	0.0735593	0.0735593	0.0735593	0.0783051	0.0783051	0.0783051	0.0783051
1.55429		0.0870056	0.0870056	0.0870056	0.0870056	0.0870056	0.0870056	0.0672316	0.0672316	0.0672316	0.0672316	0.0672316	0.0672316	0.0529944	0.0529944	0.0529944	0.0529944	0.0529944	0.0529944	0.0529944	0.0363842	0.0363842	0.0363842	0.0363842	0.0363842	0.0363842	0.039548	0.039548	0.039548	0.039548	0.039548	0.039548	0.0466667	0.0466667	0.0466667	0.0466667	0.0466667	0.0466667	0.0735593	0.0735593	0.0735593	0.0735593	0.0735593	0.0735593	0.0735593	0.0783051	0.0783051	0.0783051	0.0783051
1.56132		0.0870056	0.0870056	0.0870056	0.0870056	0.0870056	0.0870056	0.0672316	0.0672316	0.0672316	0.0672316	0.0672316	0.0672316	0.0529944	0.0529944	0.0529944	0.0529944	0.0529944	0.0529944	0.0529944	0.0363842	0.0363842	0.0363842	0.0363842	0.0363842	0.0363842	0.039548	0.039548	0.039548	0.039548	0.039548	0.039548	0.0466667	0.0466667	0.0466667	0.0466667	0.0466667	0.0466667	0.0735593	0.0735593	0.0735593	0.0735593	0.0735593	0.0735593	0.0735593	0.0783051	0.0783051	0.0783051	0.0783051
1.56835		0.0870056	0.0870056	0.0870056	0.0870056	0.0870056	0.0870056	0.0672316	0.0672316	0.0672316	0.0672316	0.0672316	0.0672316	0.0529944	0.0529944	0.0529944	0.0529944	0.0529944	0.0529944	0.0529944	0.0363842	0.0363842	0.0363842	0.0363842	0.0363842	0.0363842	0.039548	0.039548	0.039548	0.039548	0.039548	0.039548	0.0466667	0.0466667	0.0466667	0.0466667	0.0466667	0.0466667	0.0735593	0.0735593	0.0735593	0.0735593	0.0735593	0.0735593	0.0735593	0.0783051	0.0783051	0.0783051	0.0783051
1.57538		0.0870056	0.0870056	0.0870056	0.0870056	0.0870056	0.0870056	0.0672316	0.0672316	0.0672316	0.0672316	0.0672316	0.0672316	0.0529944	0.0529944	0.0529944	0.0529944	0.0529944	0.0529944	0.0529944	0.0363842	0.0363842	0.0363842	0.0363842	0.0363842	0.0363842	0.039548	0.039548	0.039548	0.039548	0.039548	0.039548	0.0466667	0.0466667	0.0466667	0.0466667	0.0466667	0.0466667	0.0735593	0.0735593	0.0735593	0.0735593	0.0735593	0.0735593	0.0735593	0.0783051	0.0783051	0.0783051	0.0783051
1.58242		0.0901695	0.0901695	0.0901695	0.0901695	0.0901695	0.0901695	0.0743503	0.0743503	0.0743503	0.0743503	0.0743503	0.0743503	0.0577401	0.0577401	0.0577401	0.0577401	0.0577401	0.0577401	0.0577401	0.0411299	0.0411299	0.0411299	0.0411299	0.0411299	0.0411299	0.0419209	0.0419209	0.0419209	0.0419209	0.0419209	0.0419209	0.0498305	0.0498305	0.0498305	0.0498305	0.0498305	0.0498305	0.0751412	0.0751412	0.0751412	0.0751412	0.0751412	0.0751412	0.0751412	0.079096	0.079096	0.079096	0.079096
1.58945		0.0901695	0.0901695	0.0901695	0.0901695	0.0901695	0.0901695	0.0743503	0.0743503	0.0743503	0.0743503	0.0743503	0.0743503	0.0577401	0.0577401	0.0577401	0.0577401	0.0577401	0.0577401	0.0577401	0.0411299	0.0411299	0.0411299	0.0411299	0.0411299	0.0411299	0.0419209	0.0419209	0.0419209	0.0419209	0.0419209	0.0419209	0.0498305	0.0498305	0.0498305	0.0498305	0.0498305	0.0498305	0.0751412	0.0751412	0.0751412	0.0751412	0.0751412	0.0751412	0.0751412	0.079096	0.079096	0.079096	0.079096
1.59648		0.0901695	0.0901695	0.0901695	0.0901695	0.0901695	0.0901695	0.0743503	0.0743503	0.0743503	0.0743503	0.0743503	0.0743503	0.0577401	0.0577401	0.0577401	0.0577401	0.0577401	0.0577401	0.0577401	0.0411299	0.0411299	0.0411299	0.0411299	0.0411299	0.0411299	0.0419209	0.0419209	0.0419209	0.0419209	0.0419209	0.0419209	0.0498305	0.0498305	0.0498305	0.0498305	0.0498305	0.0498305	0.0751412	0.0751412	0.0751412	0.0751412	0.0751412	0.0751412	0.0751412	0.079096	0.079096	0.079096	0.079096
1.60352		0.0901695	0.0901695	0.0901695	0.0901695	0.0901695	0.0901695	0.0743503	0.0743503	0.0743503	0.0743503	0.0743503	0.0743503	0.0577401	0.0577401	0.0577401	0.0577401	0.0577401	0.0577401	0.0577401	0.0411299	0.0411299	0.0411299	0.0411299	0.0411299	0.0411299	0.0419209	0.0419209	0.0419209	0.0419209	0.0419209	0.0419209	0.0498305	0.0498305	0.0498305	0.0498305	0.0498305	0.0498305	0.0751412	0.0751412	0.0751412	0.0751412	0.0751412	0.0751412	0.0751412	0.079096	0.079096	0.079096	0.079096
1.61055		0.0901695	0.0901695	0.0901695	0.0901695	0.0901695	0.0901695	0.0743503	0.0743503	0.0743503	0.0743503	0.0743503	0.0743503	0.0577401	0.0577401	0.0577401	0.0577401	0.0577401	0.0577401	0.0577401	0.0411299	0.0411299	0.0411299	0.0411299	0.0411299	0.0411299	0.0419209	0.0419209	0.0419209	0.0419209	0.0419209	0.0419209	0.0498305	0.0498305	0.0498305	0.0498305	0.0498305	0.0498305	0.0751412	0.0751412	0.0751412	0.0751412	0.0751412	0.0751412	0.0751412	0.079096	0.079096	0.079096	0.079096
1.61758		0.0901695	0.0901695	0.0901695	0.0901695	0.0901695	0.0901695	0.0743503	0.0743503	0.0743503	0.0743503	0.0743503	0.0743503	0.0577401	0.0577401	0.0577401	0.0577401	0.0577401	0.0577401	0.0577401	0.0411299	0.0411299	0.0411299	0.0411299	0.0411299	0.0411299	0.0419209	0.0419209	0.0419209	0.0419209	0.0419209	0.0419209	0.0498305	0.0498305	0.0498305	0.0498305	0.0498305	0.0498305	0.0751412	0.0751412	0.0751412	0.0751412	0.0751412	0.0751412	0.0751412	0.079096	0.079096	0.079096	0.079096
1.62462		0.0838418	0.0838418	0.0838418	0.0838418	0.0838418	0.0838418	0.0735593	0.0735593	0.0735593	0.0735593	0.0735593	0.0735593	0.0616949	0.0616949	0.0616949	0.0616949	0.0616949	0.0616949	0.0616949	0.0474576	0.0474576	0.0474576	0.0474576	0.0474576	0.0474576	0.0482486	0.0482486	0.0482486	0.0482486	0.0482486	0.0482486	0.0537853	0.0537853	0.0537853	0.0537853	0.0537853	0.0537853	0.0711864	0.0711864	0.0711864	0.0711864	0.0711864	0.0711864	0.0711864	0.0759322	0.0759322	0.0759322	0.0759322
1.63165		0.0838418	0.0838418	0.0838418	0.0838418	0.0838418	0.0838418	0.0735593	0.0735593	0.0735593	0.0735593	0.0735593	0.0735593	0.0616949	0.0616949	0.0616949	0.0616949	0.0616949	0.0616949	0.0616949	0.0474576	0.0474576	0.0474576	0.0474576	0.0474576	0.0474576	0.0482486	0.0482486	0.0482486	0.0482486	0.0482486	0.0482486	0.0537853	0.0537853	0.0537853	0.0537853	0.0537853	0.0537853	0.0711864	0.0711864	0.0711864	0.0711864	0.0711864	0.0711864	0.0711864	0.0759322	0.0759322	0.0759322	0.0759322
1.63868		0.0838418	0.0838418	0.0838418	0.0838418	0.0838418	0.0838418	0.0735593	0.0735593	0.0735593	0.0735593	0.0735593	0.0735593	0.0616949	0.0616949	0.0616949	0.0616949	0.0616949	0.0616949	0.0616949	0.0474576	0.0474576	0.0474576	0.0474576	0.0474576	0.0474576	0.0482486	0.0482486	0.0482486	0.0482486	0.0482486	0.0482486	0.0537853	0.0537853	0.0537853	0.0537853	0.0537853	0.0537853	0.0711864	0.0711864	0.0711864	0.0711864	0.0711864	0.0711864	0.0711864	0.0759322	0.0759322	0.0759322	0.0759322
1.64571		0.0838418	0.0838418	0.0838418	0.0838418	0.0838418	0.0838418	0.0735593	0.0735593	0.0735593	0.0735593	0.0735593	0.0735593	0.0616949	0.0616949	0.0616949	0.0616949	0.0616949	0.0616949	0.0616949	0.0474576	0.0474576	0.0474576	0.0474576	0.0474576	0.0474576	0.0482486	0.0482486	0.0482486	0.0482486	0.0482486	0.0482486	0.0537853	0.0537853	0.0537853	0.0537853	0.0537853	0.0537853	0.0711864	0.0711864	0.0711864	0.0711864	0.0711864	0.0711864	0.0711864	0.0759322	0.0759322	0.0759322	0.0759322
1.65275		0.0838418	0.0838418	0.0838418	0.0838418	0.0838418	0.0838418	0.0735593	0.0735593	0.0735593	0.0735593	0.0735593	0.0735593	0.0616949	0.0616949	0.0616949	0.0616949	0.0616949	0.0616949	0.0616949	0.0474576	0.0474576	0.0474576	0.0474576	0.0474576	0.0474576	0.0482486	0.0482486	0.0482486	0.0482486	0.0482486	0.0482486	0.0537853	0.0537853	0.0537853	0.0537853	0.0537853	0.0537853	0.0711864	0.0711864	0.0711864	0.0711864	0.0711864	0.0711864	0.0711864	0.0759322	0.0759322	0.0759322	0.0759322
1.65978		0.0838418	0.0838418	0.0838418	0.0838418	0.0838418	0.0838418	0.0735593	0.0735593	0.0735593	0.0735593	0.0735593	0.0735593	0.0616949	0.0616949	0.0616949	0.0616949	0.0616949	0.0616949	0.0616949	0.0474576	0.0474576	0.0474576	0.0474576	0.0474576	0.0474576	0.0482486	0.0482486	0.0482486	0.0482486	0.0482486	0.0482486	0.0537853	0.0537853	0.0537853	0.0537853	0.0537853	0.0537853	0.0711864	0.0711864	0.0711864	0.0711864	0.0711864	0.0711864	0.0711864	0.0759322	0.0759322	0.0759322	0.0759322
1.66681		0.0696045	0.0696045	0.0696045	0.0696045	0.0696045	0.0696045	0.0688136	0.0688136	0.0688136	0.0688136	0.0688136	0.0688136	0.0616949	0.0616949	0.0616949	0.0616949	0.0616949	0.0616949	0.0616949	0.0561582	0.0561582	0.0561582	0.0561582	0.0561582	0.0561582	0.0553672	0.0553672	0.0553672	0.0553672	0.0553672	0.0553672	0.0561582	0.0561582	0.0561582	0.0561582	0.0561582	0.0561582	0.0648588	0.0648588	0.0648588	0.0648588	0.0648588	0.0648588	0.0648588	0.0672316	0.0672316	0.0672316	0.0672316
1.67385		0.0696045	0.0696045	0.0696045	0.0696045	0.0696045	0.0696045	0.0688136	0.0688136	0.0688136	0.0688136	0.0688136	0.0688136	0.0616949	0.0616949	0.0616949	0.0616949	0.0616949	0.0616949	0.0616949	0.0561582	0.0561582	0.0561582	0.0561582	0.0561582	0.0561582	0.0553672	0.0553672	0.0553672	0.0553672	0.0553672	0.0553672	0.0561582	0.0561582	0.0561582	0.0561582	0.0561582	0.0561582	0.0648588	0.0648588	0.0648588	0.0648588	0.0648588	0.0648588	0.0648588	0.0672316	0.0672316	0.0672316	0.0672316
1.68088		0.0696045	0.0696045	0.0696045	0.0696045	0.0696045	0.0696045	0.0688136	0.0688136	0.0688136	0.0688136	0.0688136	0.0688136	0.0616949	0.0616949	0.0616949	0.0616949	0.0616949	0.0616949	0.0616949	0.0561582	0.0561582	0.0561582	0.0561582	0.0561582	0.0561582	0.0553672	0.0553672	0.0553672	0.0553672	0.0553672	0.0553672	0.0561582	0.0561582	0.0561582	0.0561582	0.0561582	0.0561582	0.0648588	0.0648588	0.0648588	0.0648588	0.0648588	0.0648588	0.0648588	0.0672316	0.0672316	0.0672316	0.0672316
1.68791		0.0696045	0.0696045	0.0696045	0.0696045	0.0696045	0.0696045	0.0688136	0.0688136	0.0688136	0.0688136	0.0688136	0.0688136	0.0616949	0.0616949	0.0616949	0.0616949	0.0616949	0.0616949	0.0616949	0.0561582	0.0561582	0.0561582	0.0561582	0.0561582	0.0561582	0.0553672	0.0553672	0.0553672	0.0553672	0.0553672	0.0553672	0.0561582	0.0561582	0.0561582	0.0561582	0.0561582	0.0561582	0.0648588	0.0648588	0.0648588	0.0648588	0.0648588	0.0648588	0.0648588	0.0672316	0.0672316	0.0672316	0.0672316
1.69495		0.0696045	0.0696045	0.0696045	0.0696045	0.0696045	0.0696045	0.0688136	0.0688136	0.0688136	0.0688136	0.0688136	0.0688136	0.0616949	0.0616949	0.0616949	0.0616949	0.0616949	0.0616949	0.0616949	0.0561582	0.0561582	0.0561582	0.0561582	0.0561582	0.0561582	0.0553672	0.0553672	0.0553672	0.0553672	0.0553672	0.0553672	0.0561582	0.0561582	0.0561582	0.0561582	0.0561582	0.0561582	0.0648588	0.0648588	0.0648588	0.0648588	0.0648588	0.0648588	0.0648588	0.0672316	0.0672316	0.0672316	0.0672316
1.70198		0.0696045	0.0696045	0.0696045	0.0696045	0.0696045	0.0696045	0.0688136	0.0688136	0.0688136	0.0688136	0.0688136	0.0688136	0.0616949	0.0616949	0.0616949	0.0616949	0.0616949	0.0616949	0.0616949	0.0561582	0.0561582	0.0561582	0.0561582	0.0561582	0.0561582	0.0553672	0.0553672	0.0553672	0.0553672	0.0553672	0.0553672	0.0561582	0.0561582	0.0561582	0.0561582	0.0561582	0.0561582	0.0648588	0.0648588	0.0648588	0.0648588	0.0648588	0.0648588	0.0648588	0.0672316	0.0672316	0.0672316	0.0672316
1.70901		0.0696045	0.0696045	0.0696045	0.0696045	0.0696045	0.0696045	0.0688136	0.0688136	0.0688136	0.0688136	0.0688136	0.0688136	0.0616949	0.0616949	0.0616949	0.0616949	0.0616949	0.0616949	0.0616949	0.0561582	0.0561582	0.0561582	0.0561582	0.0561582	0.0561582	0.0553672	0.0553672	0.0553672	0.0553672	0.0553672	0.0553672	0.0561582	0.0561582	0.0561582	0.0561582	0.0561582	0.0561582	0.0648588	0.0648588	0.0648588	0.0648588	0.0648588	0.0648588	0.0648588	0.0672316	0.0672316	0.0672316	0.0672316
1.71604		0.0569492	0.0569492	0.0569492	0.0569492	0.0569492	0.0569492	0.0624859	0.0624859	0.0624859	0.0624859	0.0624859	0.0624859	0.060904	0.060904	0.060904	0.060904	0.060904	0.060904	0.060904	0.0585311	0.0585311	0.0585311	0.0585311	0.0585311	0.0585311	0.0577401	0.0577401	0.0577401	0.0577401	0.0577401	0.0577401	0.0577401	0.0577401	0.0577401	0.0577401	0.0577401	0.0577401	0.0577401	0.0577401	0.0577401	0.0577401	0.0577401	0.0577401	0.0577401	0.060113	0.060113	0.060113	0.060113
1.72308		0.0569492	0.0569492	0.0569492	0.0569492	0.0569492	0.0569492	0.0624859	0.0624859	0.0624859	0.0624859	0.0624859	0.0624859	0.060904	0.060904	0.060904	0.060904	0.060904	0.060904	0.060904	0.0585311	0.0585311	0.0585311	0.0585311	0.0585311	0.0585311	0.0577401	0.0577401	0.0577401	0.0577401	0.0577401	0.0577401	0.0577401	0.0577401	0.0577401	0.0577401	0.0577401	0.0577401	0.0577401	0.0577401	0.0577401	0.0577401	0.0577401	0.0577401	0.0577401	0.060113	0.060113	0.060113	0.060113
1.73011		0.0569492	0.0569492	0.0569492	0.0569492	0.0569492	0.0569492	0.0624859	0.0624859	0.0624859	0.0624859	0.0624859	0.0624859	0.060904	0.060904	0.060904	0.060904	0.060904	0.060904	0.060904	0.0585311	0.0585311	0.0585311	0.0585311	0.0585311	0.0585311	0.0577401	0.0577401	0.0577401	0.0577401	0.0577401	0.0577401	0.0577401	0.0577401	0.0577401	0.0577401	0.0577401	0.0577401	0.0577401	0.0577401	0.0577401	0.0577401	0.0577401	0.0577401	0.0577401	0.060113	0.060113	0.060113	0.060113
1.73714		0.0569492	0.0569492	0.0569492	0.0569492	0.0569492	0.0569492	0.0624859	0.0624859	0.0624859	0.0624859	0.0624859	0.0624859	0.060904	0.060904	0.060904	0.060904	0.060904	0.060904	0.060904	0.0585311	0.0585311	0.0585311	0.0585311	0.0585311	0.0585311	0.0577401	0.0577401	0.0577401	0.0577401	0.0577401	0.0577401	0.0577401	0.0577401	0.0577401	0.0577401	0.0577401	0.0577401	0.0577401	0.0577401	0.0577401	0.0577401	0.0577401	0.0577401	0.0577401	0.060113	0.060113	0.060113	0.060113
1.74418		0.0569492	0.0569492	0.0569492	0.0569492	0.0569492	0.0569492	0.0624859	0.0624859	0.0624859	0.0624859	0.0624859	0.0624859	0.060904	0.060904	0.060904	0.060904	0.060904	0.060904	0.060904	0.0585311	0.0585311	0.0585311	0.0585311	0.0585311	0.0585311	0.0577401	0.0577401	0.0577401	0.0577401	0.0577401	0.0577401	0.0577401	0.0577401	0.0577401	0.0577401	0.0577401	0.0577401	0.0577401	0.0577401	0.0577401	0.0577401	0.0577401	0.0577401	0.0577401	0.060113	0.060113	0.060113	0.060113
1.75121		0.0569492	0.0569492	0.0569492	0.0569492	0.0569492	0.0569492	0.0624859	0.0624859	0.0624859	0.0624859	0.0624859	0.0624859	0.060904	0.060904	0.060904	0.060904	0.060904	0.060904	0.060904	0.0585311	0.0585311	0.0585311	0.0585311	0.0585311	0.0585311	0.0577401	0.0577401	0.0577401	0.0577401	0.0577401	0.0577401	0.0577401	0.0577401	0.0577401	0.0577401	0.0577401	0.0577401	0.0577401	0.0577401	0.0577401	0.0577401	0.0577401	0.0577401	0.0577401	0.060113	0.060113	0.060113	0.060113
1.75824		0.0355932	0.0355932	0.0355932	0.0355932	0.0355932	0.0355932	0.0442938	0.0442938	0.0442938	0.0442938	0.0442938	0.0442938	0.0522034	0.0522034	0.0522034	0.0522034	0.0522034	0.0522034	0.0522034	0.0632768	0.0632768	0.0632768	0.0632768	0.0632768	0.0632768	0.0616949	0.0616949	0.0616949	0.0616949	0.0616949	0.0616949	0.0569492	0.0569492	0.0569492	0.0569492	0.0569492	0.0569492	0.040339	0.040339	0.040339	0.040339	0.040339	0.040339	0.040339	0.040339	0.040339	0.040339	0.040339
1.76527		0.0355932	0.0355932	0.0355932	0.0355932	0.0355932	0.0355932	0.0442938	0.0442938	0.0442938	0.0442938	0.0442938	0.0442938	0.0522034	0.0522034	0.0522034	0.0522034	0.0522034	0.0522034	0.0522034	0.0632768	0.0632768	0.0632768	0.0632768	0.0632768	0.0632768	0.0616949	0.0616949	0.0616949	0.0616949	0.0616949	0.0616949	0.0569492	0.0569492	0.0569492	0.0569492	0.0569492	0.0569492	0.040339	0.040339	0.040339	0.040339	0.040339	0.040339	0.040339	0.040339	0.040339	0.040339	0.040339
1.77231		0.0355932	0.0355932	0.0355932	0.0355932	0.0355932	0.0355932	0.0442938	0.0442938	0.0442938	0.0442938	0.0442938	0.0442938	0.0522034	0.0522034	0.0522034	0.0522034	0.0522034	0.0522034	0.0522034	0.0632768	0.0632768	0.0632768	0.0632768	0.0632768	0.0632768	0.0616949	0.0616949	0.0616949	0.0616949	0.0616949	0.0616949	0.0569492	0.0569492	0.0569492	0.0569492	0.0569492	0.0569492	0.040339	0.040339	0.040339	0.040339	0.040339	0.040339	0.040339	0.040339	0.040339	0.040339	0.040339
1.77934		0.0355932	0.0355932	0.0355932	0.0355932	0.0355932	0.0355932	0.0442938	0.0442938	0.0442938	0.0442938	0.0442938	0.0442938	0.0522034	0.0522034	0.0522034	0.0522034	0.0522034	0.0522034	0.0522034	0.0632768	0.0632768	0.0632768	0.0632768	0.0632768	0.0632768	0.0616949	0.0616949	0.0616949	0.0616949	0.0616949	0.0616949	0.0569492	0.0569492	0.0569492	0.0569492	0.0569492	0.0569492	0.040339	0.040339	0.040339	0.040339	0.040339	0.040339	0.040339	0.040339	0.040339	0.040339	0.040339
1.78637		0.0355932	0.0355932	0.0355932	0.0355932	0.0355932	0.0355932	0.0442938	0.0442938	0.0442938	0.0442938	0.0442938	0.0442938	0.0522034	0.0522034	0.0522034	0.0522034	0.0522034	0.0522034	0.0522034	0.0632768	0.0632768	0.0632768	0.0632768	0.0632768	0.0632768	0.0616949	0.0616949	0.0616949	0.0616949	0.0616949	0.0616949	0.0569492	0.0569492	0.0569492	0.0569492	0.0569492	0.0569492	0.040339	0.040339	0.040339	0.040339	0.040339	0.040339	0.040339	0.040339	0.040339	0.040339	0.040339
1.79341		0.0355932	0.0355932	0.0355932	0.0355932	0.0355932	0.0355932	0.0442938	0.0442938	0.0442938	0.0442938	0.0442938	0.0442938	0.0522034	0.0522034	0.0522034	0.0522034	0.0522034	0.0522034	0.0522034	0.0632768	0.0632768	0.0632768	0.0632768	0.0632768	0.0632768	0.0616949	0.0616949	0.0616949	0.0616949	0.0616949	0.0616949	0.0569492	0.0569492	0.0569492	0.0569492	0.0569492	0.0569492	0.040339	0.040339	0.040339	0.040339	0.040339	0.040339	0.040339	0.040339	0.040339	0.040339	0.040339
1.80044		0.0245198	0.0245198	0.0245198	0.0245198	0.0245198	0.0245198	0.0355932	0.0355932	0.0355932	0.0355932	0.0355932	0.0355932	0.0466667	0.0466667	0.0466667	0.0466667	0.0466667	0.0466667	0.0466667	0.0640678	0.0640678	0.0640678	0.0640678	0.0640678	0.0640678	0.0680226	0.0680226	0.0680226	0.0680226	0.0680226	0.0680226	0.059322	0.059322	0.059322	0.059322	0.059322	0.059322	0.0340113	0.0340113	0.0340113	0.0340113	0.0340113	0.0340113	0.0340113	0.0276836	0.0276836	0.0276836	0.0276836
1.80747		0.0245198	0.0245198	0.0245198	0.0245198	0.0245198	0.0245198	0.0355932	0.0355932	0.0355932	0.0355932	0.0355932	0.0355932	0.0466667	0.0466667	0.0466667	0.0466667	0.0466667	0.0466667	0.0466667	0.0640678	0.0640678	0.0640678	0.0640678	0.0640678	0.0640678	0.0680226	0.0680226	0.0680226	0.0680226	0.0680226	0.0680226	0.059322	0.059322	0.059322	0.059322	0.059322	0.059322	0.0340113	0.0340113	0.0340113	0.0340113	0.0340113	0.0340113	0.0340113	0.0276836	0.0276836	0.0276836	0.0276836
1.81451		0.0245198	0.0245198	0.0245198	0.0245198	0.0245198	0.0245198	0.0355932	0.0355932	0.0355932	0.0355932	0.0355932	0.0355932	0.0466667	0.0466667	0.0466667	0.0466667	0.0466667	0.0466667	0.0466667	0.0640678	0.0640678	0.0640678	0.0640678	0.0640678	0.0640678	0.0680226	0.0680226	0.0680226	0.0680226	0.0680226	0.0680226	0.059322	0.059322	0.059322	0.059322	0.059322	0.059322	0.0340113	0.0340113	0.0340113	0.0340113	0.0340113	0.0340113	0.0340113	0.0276836	0.0276836	0.0276836	0.0276836
1.82154		0.0245198	0.0245198	0.0245198	0.0245198	0.0245198	0.0245198	0.0355932	0.0355932	0.0355932	0.0355932	0.0355932	0.0355932	0.0466667	0.0466667	0.0466667	0.0466667	0.0466667	0.0466667	0.0466667	0.0640678	0.0640678	0.0640678	0.0640678	0.0640678	0.0640678	0.0680226	0.0680226	0.0680226	0.0680226	0.0680226	0.0680226	0.059322	0.059322	0.059322	0.059322	0.059322	0.059322	0.0340113	0.0340113	0.0340113	0.0340113	0.0340113	0.0340113	0.0340113	0.0276836	0.0276836	0.0276836	0.0276836
1.82857		0.0245198	0.0245198	0.0245198	0.0245198	0.0245198	0.0245198	0.0355932	0.0355932	0.0355932	0.0355932	0.0355932	0.0355932	0.0466667	0.0466667	0.0466667	0.0466667	0.0466667	0.0466667	0.0466667	0.0640678	0.0640678	0.0640678	0.0640678	0.0640678	0.0640678	0.0680226	0.0680226	0.0680226	0.0680226	0.0680226	0.0680226	0.059322	0.059322	0.059322	0.059322	0.059322	0.059322	0.0340113	0.0340113	0.0340113	0.0340113	0.0340113	0.0340113	0.0340113	0.0276836	0.0276836	0.0276836	0.0276836
1.8356		0.0245198	0.0245198	0.0245198	0.0245198	0.0245198	0.0245198	0.0355932	0.0355932	0.0355932	0.0355932	0.0355932	0.0355932	0.0466667	0.0466667	0.0466667	0.0466667	0.0466667	0.0466667	0.0466667	0.0640678	0.0640678	0.0640678	0.0640678	0.0640678	0.0640678	0.0680226	0.0680226	0.0680226	0.0680226	0.0680226	0.0680226	0.059322	0.059322	0.059322	0.059322	0.059322	0.059322	0.0340113	0.0340113	0.0340113	0.0340113	0.0340113	0.0340113	0.0340113	0.0276836	0.0276836	0.0276836	0.0276836
1.84264		0.0261017	0.0261017	0.0261017	0.0261017	0.0261017	0.0261017	0.0348023	0.0348023	0.0348023	0.0348023	0.0348023	0.0348023	0.0450847	0.0450847	0.0450847	0.0450847	0.0450847	0.0450847	0.0450847	0.0648588	0.0648588	0.0648588	0.0648588	0.0648588	0.0648588	0.0711864	0.0711864	0.0711864	0.0711864	0.0711864	0.0711864	0.0624859	0.0624859	0.0624859	0.0624859	0.0624859	0.0624859	0.0371751	0.0371751	0.0371751	0.0371751	0.0371751	0.0371751	0.0371751	0.0316384	0.0316384	0.0316384	0.0316384
1.84967		0.0261017	0.0261017	0.0261017	0.0261017	0.0261017	0.0261017	0.0348023	0.0348023	0.0348023	0.0348023	0.0348023	0.0348023	0.0450847	0.0450847	0.0450847	0.0450847	0.0450847	0.0450847	0.0450847	0.0648588	0.0648588	0.0648588	0.0648588	0.0648588	0.0648588	0.0711864	0.0711864	0.0711864	0.0711864	0.0711864	0.0711864	0.0624859	0.0624859	0.0624859	0.0624859	0.0624859	0.0624859	0.0371751	0.0371751	0.0371751	0.0371751	0.0371751	0.0371751	0.0371751	0.0316384	0.0316384	0.0316384	0.0316384
1.8567		0.0261017	0.0261017	0.0261017	0.0261017	0.0261017	0.0261017	0.0348023	0.0348023	0.0348023	0.0348023	0.0348023	0.0348023	0.0450847	0.0450847	0.0450847	0.0450847	0.0450847	0.0450847	0.0450847	0.0648588	0.0648588	0.0648588	0.0648588	0.0648588	0.0648588	0.0711864	0.0711864	0.0711864	0.0711864	0.0711864	0.0711864	0.0624859	0.0624859	0.0624859	0.0624859	0.0624859	0.0624859	0.0371751	0.0371751	0.0371751	0.0371751	0.0371751	0.0371751	0.0371751	0.0316384	0.0316384	0.0316384	0.0316384
1.86374		0.0261017	0.0261017	0.0261017	0.0261017	0.0261017	0.0261017	0.0348023	0.0348023	0.0348023	0.0348023	0.0348023	0.0348023	0.0450847	0.0450847	0.0450847	0.0450847	0.0450847	0.0450847	0.0450847	0.0648588	0.0648588	0.0648588	0.0648588	0.0648588	0.0648588	0.0711864	0.0711864	0.0711864	0.0711864	0.0711864	0.0711864	0.0624859	0.0624859	0.0624859	0.0624859	0.0624859	0.0624859	0.0371751	0.0371751	0.0371751	0.0371751	0.0371751	0.0371751	0.0371751	0.0316384	0.0316384	0.0316384	0.0316384
1.87077		0.0261017	0.0261017	0.0261017	0.0261017	0.0261017	0.0261017	0.0348023	0.0348023	0.0348023	0.0348023	0.0348023	0.0348023	0.0450847	0.0450847	0.0450847	0.0450847	0.0450847	0.0450847	0.0450847	0.0648588	0.0648588	0.0648588	0.0648588	0.0648588	0.0648588	0.0711864	0.0711864	0.0711864	0.0711864	0.0711864	0.0711864	0.0624859	0.0624859	0.0624859	0.0624859	0.0624859	0.0624859	0.0371751	0.0371751	0.0371751	0.0371751	0.0371751	0.0371751	0.0371751	0.0316384	0.0316384	0.0316384	0.0316384
1.8778		0.0261017	0.0261017	0.0261017	0.0261017	0.0261017	0.0261017	0.0348023	0.0348023	0.0348023	0.0348023	0.0348023	0.0348023	0.0450847	0.0450847	0.0450847	0.0450847	0.0450847	0.0450847	0.0450847	0.0648588	0.0648588	0.0648588	0.0648588	0.0648588	0.0648588	0.0711864	0.0711864	0.0711864	0.0711864	0.0711864	0.0711864	0.0624859	0.0624859	0.0624859	0.0624859	0.0624859	0.0624859	0.0371751	0.0371751	0.0371751	0.0371751	0.0371751	0.0371751	0.0371751	0.0316384	0.0316384	0.0316384	0.0316384
1.88484		0.0261017	0.0261017	0.0261017	0.0261017	0.0261017	0.0261017	0.0348023	0.0348023	0.0348023	0.0348023	0.0348023	0.0348023	0.0450847	0.0450847	0.0450847	0.0450847	0.0450847	0.0450847	0.0450847	0.0648588	0.0648588	0.0648588	0.0648588	0.0648588	0.0648588	0.0711864	0.0711864	0.0711864	0.0711864	0.0711864	0.0711864	0.0624859	0.0624859	0.0624859	0.0624859	0.0624859	0.0624859	0.0371751	0.0371751	0.0371751	0.0371751	0.0371751	0.0371751	0.0371751	0.0316384	0.0316384	0.0316384	0.0316384
1.89187		0.0387571	0.0387571	0.0387571	0.0387571	0.0387571	0.0387571	0.0427119	0.0427119	0.0427119	0.0427119	0.0427119	0.0427119	0.0490395	0.0490395	0.0490395	0.0490395	0.0490395	0.0490395	0.0490395	0.0664407	0.0664407	0.0664407	0.0664407	0.0664407	0.0664407	0.0688136	0.0688136	0.0688136	0.0688136	0.0688136	0.0688136	0.0640678	0.0640678	0.0640678	0.0640678	0.0640678	0.0640678	0.0466667	0.0466667	0.0466667	0.0466667	0.0466667	0.0466667	0.0466667	0.0466667	0.0466667	0.0466667	0.0466667
1.8989		0.0387571	0.0387571	0.0387571	0.0387571	0.0387571	0.0387571	0.0427119	0.0427119	0.0427119	0.0427119	0.0427119	0.0427119	0.0490395	0.0490395	0.0490395	0.0490395	0.0490395	0.0490395	0.0490395	0.0664407	0.0664407	0.0664407	0.0664407	0.0664407	0.0664407	0.0688136	0.0688136	0.0688136	0.0688136	0.0688136	0.0688136	0.0640678	0.0640678	0.0640678	0.0640678	0.0640678	0.0640678	0.0466667	0.0466667	0.0466667	0.0466667	0.0466667	0.0466667	0.0466667	0.0466667	0.0466667	0.0466667	0.0466667
1.90593		0.0387571	0.0387571	0.0387571	0.0387571	0.0387571	0.0387571	0.0427119	0.0427119	0.0427119	0.0427119	0.0427119	0.0427119	0.0490395	0.0490395	0.0490395	0.0490395	0.0490395	0.0490395	0.0490395	0.0664407	0.0664407	0.0664407	0.0664407	0.0664407	0.0664407	0.0688136	0.0688136	0.0688136	0.0688136	0.0688136	0.0688136	0.0640678	0.0640678	0.0640678	0.0640678	0.0640678	0.0640678	0.0466667	0.0466667	0.0466667	0.0466667	0.0466667	0.0466667	0.0466667	0.0466667	0.0466667	0.0466667	0.0466667
1.91297		0.0387571	0.0387571	0.0387571	0.0387571	0.0387571	0.0387571	0.0427119	0.0427119	0.0427119	0.0427119	0.0427119	0.0427119	0.0490395	0.0490395	0.0490395	0.0490395	0.0490395	0.0490395	0.0490395	0.0664407	0.0664407	0.0664407	0.0664407	0.0664407	0.0664407	0.0688136	0.0688136	0.0688136	0.0688136	0.0688136	0.0688136	0.0640678	0.0640678	0.0640678	0.0640678	0.0640678	0.0640678	0.0466667	0.0466667	0.0466667	0.0466667	0.0466667	0.0466667	0.0466667	0.0466667	0.0466667	0.0466667	0.0466667
1.92		0.0387571	0.0387571	0.0387571	0.0387571	0.0387571	0.0387571	0.0427119	0.0427119	0.0427119	0.0427119	0.0427119	0.0427119	0.0490395	0.0490395	0.0490395	0.0490395	0.0490395	0.0490395	0.0490395	0.0664407	0.0664407	0.0664407	0.0664407	0.0664407	0.0664407	0.0688136	0.0688136	0.0688136	0.0688136	0.0688136	0.0688136	0.0640678	0.0640678	0.0640678	0.0640678	0.0640678	0.0640678	0.0466667	0.0466667	0.0466667	0.0466667	0.0466667	0.0466667	0.0466667	0.0466667	0.0466667	0.0466667	0.0466667
1.92703		0.0387571	0.0387571	0.0387571	0.0387571	0.0387571	0.0387571	0.0427119	0.0427119	0.0427119	0.0427119	0.0427119	0.0427119	0.0490395	0.0490395	0.0490395	0.0490395	0.0490395	0.0490395	0.0490395	0.0664407	0.0664407	0.0664407	0.0664407	0.0664407	0.0664407	0.0688136	0.0688136	0.0688136	0.0688136	0.0688136	0.0688136	0.0640678	0.0640678	0.0640678	0.0640678	0.0640678	0.0640678	0.0466667	0.0466667	0.0466667	0.0466667	0.0466667	0.0466667	0.0466667	0.0466667	0.0466667	0.0466667	0.0466667
1.93407		0.0435028	0.0435028	0.0435028	0.0435028	0.0435028	0.0435028	0.0458757	0.0458757	0.0458757	0.0458757	0.0458757	0.0458757	0.0522034	0.0522034	0.0522034	0.0522034	0.0522034	0.0522034	0.0522034	0.0656497	0.0656497	0.0656497	0.0656497	0.0656497	0.0656497	0.0688136	0.0688136	0.0688136	0.0688136	0.0688136	0.0688136	0.0616949	0.0616949	0.0616949	0.0616949	0.0616949	0.0616949	0.0537853	0.0537853	0.0537853	0.0537853	0.0537853	0.0537853	0.0537853	0.0514124	0.0514124	0.0514124	0.0514124
1.9411		0.0435028	0.0435028	0.0435028	0.0435028	0.0435028	0.0435028	0.0458757	0.0458757	0.0458757	0.0458757	0.0458757	0.0458757	0.0522034	0.0522034	0.0522034	0.0522034	0.0522034	0.0522034	0.0522034	0.0656497	0.0656497	0.0656497	0.0656497	0.0656497	0.0656497	0.0688136	0.0688136	0.0688136	0.0688136	0.0688136	0.0688136	0.0616949	0.0616949	0.0616949	0.0616949	0.0616949	0.0616949	0.0537853	0.0537853	0.0537853	0.0537853	0.0537853	0.0537853	0.0537853	0.0514124	0.0514124	0.0514124	0.0514124
1.94813		0.0435028	0.0435028	0.0435028	0.0435028	0.0435028	0.0435028	0.0458757	0.0458757	0.0458757	0.0458757	0.0458757	0.0458757	0.0522034	0.0522034	0.0522034	0.0522034	0.0522034	0.0522034	0.0522034	0.0656497	0.0656497	0.0656497	0.0656497	0.0656497	0.0656497	0.0688136	0.0688136	0.0688136	0.0688136	0.0688136	0.0688136	0.0616949	0.0616949	0.0616949	0.0616949	0.0616949	0.0616949	0.0537853	0.0537853	0.0537853	0.0537853	0.0537853	0.0537853	0.0537853	0.0514124	0.0514124	0.0514124	0.0514124
1.95516		0.0435028	0.0435028	0.0435028	0.0435028	0.0435028	0.0435028	0.0458757	0.0458757	0.0458757	0.0458757	0.0458757	0.0458757	0.0522034	0.0522034	0.0522034	0.0522034	0.0522034	0.0522034	0.0522034	0.0656497	0.0656497	0.0656497	0.0656497	0.0656497	0.0656497	0.0688136	0.0688136	0.0688136	0.0688136	0.0688136	0.0688136	0.0616949	0.0616949	0.0616949	0.0616949	0.0616949	0.0616949	0.0537853	0.0537853	0.0537853	0.0537853	0.0537853	0.0537853	0.0537853	0.0514124	0.0514124	0.0514124	0.0514124
1.9622		0.0435028	0.0435028	0.0435028	0.0435028	0.0435028	0.0435028	0.0458757	0.0458757	0.0458757	0.0458757	0.0458757	0.0458757	0.0522034	0.0522034	0.0522034	0.0522034	0.0522034	0.0522034	0.0522034	0.0656497	0.0656497	0.0656497	0.0656497	0.0656497	0.0656497	0.0688136	0.0688136	0.0688136	0.0688136	0.0688136	0.0688136	0.0616949	0.0616949	0.0616949	0.0616949	0.0616949	0.0616949	0.0537853	0.0537853	0.0537853	0.0537853	0.0537853	0.0537853	0.0537853	0.0514124	0.0514124	0.0514124	0.0514124
1.96923		0.0435028	0.0435028	0.0435028	0.0435028	0.0435028	0.0435028	0.0458757	0.0458757	0.0458757	0.0458757	0.0458757	0.0458757	0.0522034	0.0522034	0.0522034	0.0522034	0.0522034	0.0522034	0.0522034	0.0656497	0.0656497	0.0656497	0.0656497	0.0656497	0.0656497	0.0688136	0.0688136	0.0688136	0.0688136	0.0688136	0.0688136	0.0616949	0.0616949	0.0616949	0.0616949	0.0616949	0.0616949	0.0537853	0.0537853	0.0537853	0.0537853	0.0537853	0.0537853	0.0537853	0.0514124	0.0514124	0.0514124	0.0514124
1.97626		0.0522034	0.0522034	0.0522034	0.0522034	0.0522034	0.0522034	0.0490395	0.0490395	0.0490395	0.0490395	0.0490395	0.0490395	0.0498305	0.0498305	0.0498305	0.0498305	0.0498305	0.0498305	0.0498305	0.0561582	0.0561582	0.0561582	0.0561582	0.0561582	0.0561582	0.0561582	0.0561582	0.0561582	0.0561582	0.0561582	0.0561582	0.0561582	0.0561582	0.0561582	0.0561582	0.0561582	0.0561582	0.060113	0.060113	0.060113	0.060113	0.060113	0.060113	0.060113	0.0624859	0.0624859	0.0624859	0.0624859
1.9833		0.0522034	0.0522034	0.0522034	0.0522034	0.0522034	0.0522034	0.0490395	0.0490395	0.0490395	0.0490395	0.0490395	0.0490395	0.0498305	0.0498305	0.0498305	0.0498305	0.0498305	0.0498305	0.0498305	0.0561582	0.0561582	0.0561582	0.0561582	0.0561582	0.0561582	0.0561582	0.0561582	0.0561582	0.0561582	0.0561582	0.0561582	0.0561582	0.0561582	0.0561582	0.0561582	0.0561582	0.0561582	0.060113	0.060113	0.060113	0.060113	0.060113	0.060113	0.060113	0.0624859	0.0624859	0.0624859	0.0624859
1.99033		0.0522034	0.0522034	0.0522034	0.0522034	0.0522034	0.0522034	0.0490395	0.0490395	0.0490395	0.0490395	0.0490395	0.0490395	0.0498305	0.0498305	0.0498305	0.0498305	0.0498305	0.0498305	0.0498305	0.0561582	0.0561582	0.0561582	0.0561582	0.0561582	0.0561582	0.0561582	0.0561582	0.0561582	0.0561582	0.0561582	0.0561582	0.0561582	0.0561582	0.0561582	0.0561582	0.0561582	0.0561582	0.060113	0.060113	0.060113	0.060113	0.060113	0.060113	0.060113	0.0624859	0.0624859	0.0624859	0.0624859
1.99736		0.0522034	0.0522034	0.0522034	0.0522034	0.0522034	0.0522034	0.0490395	0.0490395	0.0490395	0.0490395	0.0490395	0.0490395	0.0498305	0.0498305	0.0498305	0.0498305	0.0498305	0.0498305	0.0498305	0.0561582	0.0561582	0.0561582	0.0561582	0.0561582	0.0561582	0.0561582	0.0561582	0.0561582	0.0561582	0.0561582	0.0561582	0.0561582	0.0561582	0.0561582	0.0561582	0.0561582	0.0561582	0.060113	0.060113	0.060113	0.060113	0.060113	0.060113	0.060113	0.0624859	0.0624859	0.0624859	0.0624859
2.0044		0.0522034	0.0522034	0.0522034	0.0522034	0.0522034	0.0522034	0.0490395	0.0490395	0.0490395	0.0490395	0.0490395	0.0490395	0.0498305	0.0498305	0.0498305	0.0498305	0.0498305	0.0498305	0.0498305	0.0561582	0.0561582	0.0561582	0.0561582	0.0561582	0.0561582	0.0561582	0.0561582	0.0561582	0.0561582	0.0561582	0.0561582	0.0561582	0.0561582	0.0561582	0.0561582	0.0561582	0.0561582	0.060113	0.060113	0.060113	0.060113	0.060113	0.060113	0.060113	0.0624859	0.0624859	0.0624859	0.0624859
2.01143		0.0522034	0.0522034	0.0522034	0.0522034	0.0522034	0.0522034	0.0490395	0.0490395	0.0490395	0.0490395	0.0490395	0.0490395	0.0498305	0.0498305	0.0498305	0.0498305	0.0498305	0.0498305	0.0498305	0.0561582	0.0561582	0.0561582	0.0561582	0.0561582	0.0561582	0.0561582	0.0561582	0.0561582	0.0561582	0.0561582	0.0561582	0.0561582	0.0561582	0.0561582	0.0561582	0.0561582	0.0561582	0.060113	0.060113	0.060113	0.060113	0.060113	0.060113	0.060113	0.0624859	0.0624859	0.0624859	0.0624859
2.01846		0.0561582	0.0561582	0.0561582	0.0561582	0.0561582	0.0561582	0.0490395	0.0490395	0.0490395	0.0490395	0.0490395	0.0490395	0.0474576	0.0474576	0.0474576	0.0474576	0.0474576	0.0474576	0.0474576	0.0450847	0.0450847	0.0450847	0.0450847	0.0450847	0.0450847	0.0450847	0.0450847	0.0450847	0.0450847	0.0450847	0.0450847	0.0529944	0.0529944	0.0529944	0.0529944	0.0529944	0.0529944	0.0616949	0.0616949	0.0616949	0.0616949	0.0616949	0.0616949	0.0616949	0.0680226	0.0680226	0.0680226	0.0680226
2.02549		0.0561582	0.0561582	0.0561582	0.0561582	0.0561582	0.0561582	0.0490395	0.0490395	0.0490395	0.0490395	0.0490395	0.0490395	0.0474576	0.0474576	0.0474576	0.0474576	0.0474576	0.0474576	0.0474576	0.0450847	0.0450847	0.0450847	0.0450847	0.0450847	0.0450847	0.0450847	0.0450847	0.0450847	0.0450847	0.0450847	0.0450847	0.0529944	0.0529944	0.0529944	0.0529944	0.0529944	0.0529944	0.0616949	0.0616949	0.0616949	0.0616949	0.0616949	0.0616949	0.0616949	0.0680226	0.0680226	0.0680226	0.0680226
2.03253		0.0561582	0.0561582	0.0561582	0.0561582	0.0561582	0.0561582	0.0490395	0.0490395	0.0490395	0.0490395	0.0490395	0.0490395	0.0474576	0.0474576	0.0474576	0.0474576	0.0474576	0.0474576	0.0474576	0.0450847	0.0450847	0.0450847	0.0450847	0.0450847	0.0450847	0.0450847	0.0450847	0.0450847	0.0450847	0.0450847	0.0450847	0.0529944	0.0529944	0.0529944	0.0529944	0.0529944	0.0529944	0.0616949	0.0616949	0.0616949	0.0616949	0.0616949	0.0616949	0.0616949	0.0680226	0.0680226	0.0680226	0.0680226
2.03956		0.0561582	0.0561582	0.0561582	0.0561582	0.0561582	0.0561582	0.0490395	0.0490395	0.0490395	0.0490395	0.0490395	0.0490395	0.0474576	0.0474576	0.0474576	0.0474576	0.0474576	0.0474576	0.0474576	0.0450847	0.0450847	0.0450847	0.0450847	0.0450847	0.0450847	0.0450847	0.0450847	0.0450847	0.0450847	0.0450847	0.0450847	0.0529944	0.0529944	0.0529944	0.0529944	0.0529944	0.0529944	0.0616949	0.0616949	0.0616949	0.0616949	0.0616949	0.0616949	0.0616949	0.0680226	0.0680226	0.0680226	0.0680226
2.04659		0.0561582	0.0561582	0.0561582	0.0561582	0.0561582	0.0561582	0.0490395	0.0490395	0.0490395	0.0490395	0.0490395	0.0490395	0.0474576	0.0474576	0.0474576	0.0474576	0.0474576	0.0474576	0.0474576	0.0450847	0.0450847	0.0450847	0.0450847	0.0450847	0.0450847	0.0450847	0.0450847	0.0450847	0.0450847	0.0450847	0.0450847	0.0529944	0.0529944	0.0529944	0.0529944	0.0529944	0.0529944	0.0616949	0.0616949	0.0616949	0.0616949	0.0616949	0.0616949	0.0616949	0.0680226	0.0680226	0.0680226	0.0680226
2.05363		0.0561582	0.0561582	0.0561582	0.0561582	0.0561582	0.0561582	0.0490395	0.0490395	0.0490395	0.0490395	0.0490395	0.0490395	0.0474576	0.0474576	0.0474576	0.0474576	0.0474576	0.0474576	0.0474576	0.0450847	0.0450847	0.0450847	0.0450847	0.0450847	0.0450847	0.0450847	0.0450847	0.0450847	0.0450847	0.0450847	0.0450847	0.0529944	0.0529944	0.0529944	0.0529944	0.0529944	0.0529944	0.0616949	0.0616949	0.0616949	0.0616949	0.0616949	0.0616949	0.0616949	0.0680226	0.0680226	0.0680226	0.0680226
2.06066		0.0561582	0.0561582	0.0561582	0.0561582	0.0561582	0.0561582	0.0490395	0.0490395	0.0490395	0.0490395	0.0490395	0.0490395	0.0474576	0.0474576	0.0474576	0.0474576	0.0474576	0.0474576	0.0474576	0.0450847	0.0450847	0.0450847	0.0450847	0.0450847	0.0450847	0.0450847	0.0450847	0.0450847	0.0450847	0.0450847	0.0450847	0.0529944	0.0529944	0.0529944	0.0529944	0.0529944	0.0529944	0.0616949	0.0616949	0.0616949	0.0616949	0.0616949	0.0616949	0.0616949	0.0680226	0.0680226	0.0680226	0.0680226
2.06769		0.060904	0.060904	0.060904	0.060904	0.060904	0.060904	0.0490395	0.0490395	0.0490395	0.0490395	0.0490395	0.0490395	0.0419209	0.0419209	0.0419209	0.0419209	0.0419209	0.0419209	0.0419209	0.0292655	0.0292655	0.0292655	0.0292655	0.0292655	0.0292655	0.0316384	0.0316384	0.0316384	0.0316384	0.0316384	0.0316384	0.0482486	0.0482486	0.0482486	0.0482486	0.0482486	0.0482486	0.0664407	0.0664407	0.0664407	0.0664407	0.0664407	0.0664407	0.0664407	0.0743503	0.0743503	0.0743503	0.0743503
2.07473		0.060904	0.060904	0.060904	0.060904	0.060904	0.060904	0.0490395	0.0490395	0.0490395	0.0490395	0.0490395	0.0490395	0.0419209	0.0419209	0.0419209	0.0419209	0.0419209	0.0419209	0.0419209	0.0292655	0.0292655	0.0292655	0.0292655	0.0292655	0.0292655	0.0316384	0.0316384	0.0316384	0.0316384	0.0316384	0.0316384	0.0482486	0.0482486	0.0482486	0.0482486	0.0482486	0.0482486	0.0664407	0.0664407	0.0664407	0.0664407	0.0664407	0.0664407	0.0664407	0.0743503	0.0743503	0.0743503	0.0743503
2.08176		0.060904	0.060904	0.060904	0.060904	0.060904	0.060904	0.0490395	0.0490395	0.0490395	0.0490395	0.0490395	0.0490395	0.0419209	0.0419209	0.0419209	0.0419209	0.0419209	0.0419209	0.0419209	0.0292655	0.0292655	0.0292655	0.0292655	0.0292655	0.0292655	0.0316384	0.0316384	0.0316384	0.0316384	0.0316384	0.0316384	0.0482486	0.0482486	0.0482486	0.0482486	0.0482486	0.0482486	0.0664407	0.0664407	0.0664407	0.0664407	0.0664407	0.0664407	0.0664407	0.0743503	0.0743503	0.0743503	0.0743503
2.08879		0.060904	0.060904	0.060904	0.060904	0.060904	0.060904	0.0490395	0.0490395	0.0490395	0.0490395	0.0490395	0.0490395	0.0419209	0.0419209	0.0419209	0.0419209	0.0419209	0.0419209	0.0419209	0.0292655	0.0292655	0.0292655	0.0292655	0.0292655	0.0292655	0.0316384	0.0316384	0.0316384	0.0316384	0.0316384	0.0316384	0.0482486	0.0482486	0.0482486	0.0482486	0.0482486	0.0482486	0.0664407	0.0664407	0.0664407	0.0664407	0.0664407	0.0664407	0.0664407	0.0743503	0.0743503	0.0743503	0.0743503
2.09582		0.060904	0.060904	0.060904	0.060904	0.060904	0.060904	0.0490395	0.0490395	0.0490395	0.0490395	0.0490395	0.0490395	0.0419209	0.0419209	0.0419209	0.0419209	0.0419209	0.0419209	0.0419209	0.0292655	0.0292655	0.0292655	0.0292655	0.0292655	0.0292655	0.0316384	0.0316384	0.0316384	0.0316384	0.0316384	0.0316384	0.0482486	0.0482486	0.0482486	0.0482486	0.0482486	0.0482486	0.0664407	0.0664407	0.0664407	0.0664407	0.0664407	0.0664407	0.0664407	0.0743503	0.0743503	0.0743503	0.0743503
2.10286		0.060904	0.060904	0.060904	0.060904	0.060904	0.060904	0.0490395	0.0490395	0.0490395	0.0490395	0.0490395	0.0490395	0.0419209	0.0419209	0.0419209	0.0419209	0.0419209	0.0419209	0.0419209	0.0292655	0.0292655	0.0292655	0.0292655	0.0292655	0.0292655	0.0316384	0.0316384	0.0316384	0.0316384	0.0316384	0.0316384	0.0482486	0.0482486	0.0482486	0.0482486	0.0482486	0.0482486	0.0664407	0.0664407	0.0664407	0.0664407	0.0664407	0.0664407	0.0664407	0.0743503	0.0743503	0.0743503	0.0743503
2.10989		0.0656497	0.0656497	0.0656497	0.0656497	0.0656497	0.0656497	0.0537853	0.0537853	0.0537853	0.0537853	0.0537853	0.0537853	0.0419209	0.0419209	0.0419209	0.0419209	0.0419209	0.0419209	0.0419209	0.0237288	0.0237288	0.0237288	0.0237288	0.0237288	0.0237288	0.0268927	0.0268927	0.0268927	0.0268927	0.0268927	0.0268927	0.0411299	0.0411299	0.0411299	0.0411299	0.0411299	0.0411299	0.0672316	0.0672316	0.0672316	0.0672316	0.0672316	0.0672316	0.0672316	0.0822599	0.0822599	0.0822599	0.0822599
2.11692		0.0656497	0.0656497	0.0656497	0.0656497	0.0656497	0.0656497	0.0537853	0.0537853	0.0537853	0.0537853	0.0537853	0.0537853	0.0419209	0.0419209	0.0419209	0.0419209	0.0419209	0.0419209	0.0419209	0.0237288	0.0237288	0.0237288	0.0237288	0.0237288	0.0237288	0.0268927	0.0268927	0.0268927	0.0268927	0.0268927	0.0268927	0.0411299	0.0411299	0.0411299	0.0411299	0.0411299	0.0411299	0.0672316	0.0672316	0.0672316	0.0672316	0.0672316	0.0672316	0.0672316	0.0822599	0.0822599	0.0822599	0.0822599
2.12396		0.0656497	0.0656497	0.0656497	0.0656497	0.0656497	0.0656497	0.0537853	0.0537853	0.0537853	0.0537853	0.0537853	0.0537853	0.0419209	0.0419209	0.0419209	0.0419209	0.0419209	0.0419209	0.0419209	0.0237288	0.0237288	0.0237288	0.0237288	0.0237288	0.0237288	0.0268927	0.0268927	0.0268927	0.0268927	0.0268927	0.0268927	0.0411299	0.0411299	0.0411299	0.0411299	0.0411299	0.0411299	0.0672316	0.0672316	0.0672316	0.0672316	0.0672316	0.0672316	0.0672316	0.0822599	0.0822599	0.0822599	0.0822599
2.13099		0.0656497	0.0656497	0.0656497	0.0656497	0.0656497	0.0656497	0.0537853	0.0537853	0.0537853	0.0537853	0.0537853	0.0537853	0.0419209	0.0419209	0.0419209	0.0419209	0.0419209	0.0419209	0.0419209	0.0237288	0.0237288	0.0237288	0.0237288	0.0237288	0.0237288	0.0268927	0.0268927	0.0268927	0.0268927	0.0268927	0.0268927	0.0411299	0.0411299	0.0411299	0.0411299	0.0411299	0.0411299	0.0672316	0.0672316	0.0672316	0.0672316	0.0672316	0.0672316	0.0672316	0.0822599	0.0822599	0.0822599	0.0822599
2.13802		0.0656497	0.0656497	0.0656497	0.0656497	0.0656497	0.0656497	0.0537853	0.0537853	0.0537853	0.0537853	0.0537853	0.0537853	0.0419209	0.0419209	0.0419209	0.0419209	0.0419209	0.0419209	0.0419209	0.0237288	0.0237288	0.0237288	0.0237288	0.0237288	0.0237288	0.0268927	0.0268927	0.0268927	0.0268927	0.0268927	0.0268927	0.0411299	0.0411299	0.0411299	0.0411299	0.0411299	0.0411299	0.0672316	0.0672316	0.0672316	0.0672316	0.0672316	0.0672316	0.0672316	0.0822599	0.0822599	0.0822599	0.0822599
2.14505		0.0656497	0.0656497	0.0656497	0.0656497	0.0656497	0.0656497	0.0537853	0.0537853	0.0537853	0.0537853	0.0537853	0.0537853	0.0419209	0.0419209	0.0419209	0.0419209	0.0419209	0.0419209	0.0419209	0.0237288	0.0237288	0.0237288	0.0237288	0.0237288	0.0237288	0.0268927	0.0268927	0.0268927	0.0268927	0.0268927	0.0268927	0.0411299	0.0411299	0.0411299	0.0411299	0.0411299	0.0411299	0.0672316	0.0672316	0.0672316	0.0672316	0.0672316	0.0672316	0.0672316	0.0822599	0.0822599	0.0822599	0.0822599
2.15209		0.0664407	0.0664407	0.0664407	0.0664407	0.0664407	0.0664407	0.0537853	0.0537853	0.0537853	0.0537853	0.0537853	0.0537853	0.0427119	0.0427119	0.0427119	0.0427119	0.0427119	0.0427119	0.0427119	0.0276836	0.0276836	0.0276836	0.0276836	0.0276836	0.0276836	0.0324294	0.0324294	0.0324294	0.0324294	0.0324294	0.0324294	0.0466667	0.0466667	0.0466667	0.0466667	0.0466667	0.0466667	0.0727684	0.0727684	0.0727684	0.0727684	0.0727684	0.0727684	0.0727684	0.0877966	0.0877966	0.0877966	0.0877966
2.15912		0.0664407	0.0664407	0.0664407	0.0664407	0.0664407	0.0664407	0.0537853	0.0537853	0.0537853	0.0537853	0.0537853	0.0537853	0.0427119	0.0427119	0.0427119	0.0427119	0.0427119	0.0427119	0.0427119	0.0276836	0.0276836	0.0276836	0.0276836	0.0276836	0.0276836	0.0324294	0.0324294	0.0324294	0.0324294	0.0324294	0.0324294	0.0466667	0.0466667	0.0466667	0.0466667	0.0466667	0.0466667	0.0727684	0.0727684	0.0727684	0.0727684	0.0727684	0.0727684	0.0727684	0.0877966	0.0877966	0.0877966	0.0877966
2.16615		0.0664407	0.0664407	0.0664407	0.0664407	0.0664407	0.0664407	0.0537853	0.0537853	0.0537853	0.0537853	0.0537853	0.0537853	0.0427119	0.0427119	0.0427119	0.0427119	0.0427119	0.0427119	0.0427119	0.0276836	0.0276836	0.0276836	0.0276836	0.0276836	0.0276836	0.0324294	0.0324294	0.0324294	0.0324294	0.0324294	0.0324294	0.0466667	0.0466667	0.0466667	0.0466667	0.0466667	0.0466667	0.0727684	0.0727684	0.0727684	0.0727684	0.0727684	0.0727684	0.0727684	0.0877966	0.0877966	0.0877966	0.0877966
2.17319		0.0664407	0.0664407	0.0664407	0.0664407	0.0664407	0.0664407	0.0537853	0.0537853	0.0537853	0.0537853	0.0537853	0.0537853	0.0427119	0.0427119	0.0427119	0.0427119	0.0427119	0.0427119	0.0427119	0.0276836	0.0276836	0.0276836	0.0276836	0.0276836	0.0276836	0.0324294	0.0324294	0.0324294	0.0324294	0.0324294	0.0324294	0.0466667	0.0466667	0.0466667	0.0466667	0.0466667	0.0466667	0.0727684	0.0727684	0.0727684	0.0727684	0.0727684	0.0727684	0.0727684	0.0877966	0.0877966	0.0877966	0.0877966
2.18022		0.0664407	0.0664407	0.0664407	0.0664407	0.0664407	0.0664407	0.0537853	0.0537853	0.0537853	0.0537853	0.0537853	0.0537853	0.0427119	0.0427119	0.0427119	0.0427119	0.0427119	0.0427119	0.0427119	0.0276836	0.0276836	0.0276836	0.0276836	0.0276836	0.0276836	0.0324294	0.0324294	0.0324294	0.0324294	0.0324294	0.0324294	0.0466667	0.0466667	0.0466667	0.0466667	0.0466667	0.0466667	0.0727684	0.0727684	0.0727684	0.0727684	0.0727684	0.0727684	0.0727684	0.0877966	0.0877966	0.0877966	0.0877966
2.18725		0.0664407	0.0664407	0.0664407	0.0664407	0.0664407	0.0664407	0.0537853	0.0537853	0.0537853	0.0537853	0.0537853	0.0537853	0.0427119	0.0427119	0.0427119	0.0427119	0.0427119	0.0427119	0.0427119	0.0276836	0.0276836	0.0276836	0.0276836	0.0276836	0.0276836	0.0324294	0.0324294	0.0324294	0.0324294	0.0324294	0.0324294	0.0466667	0.0466667	0.0466667	0.0466667	0.0466667	0.0466667	0.0727684	0.0727684	0.0727684	0.0727684	0.0727684	0.0727684	0.0727684	0.0877966	0.0877966	0.0877966	0.0877966
2.19429		0.0640678	0.0640678	0.0640678	0.0640678	0.0640678	0.0640678	0.0522034	0.0522034	0.0522034	0.0522034	0.0522034	0.0522034	0.0466667	0.0466667	0.0466667	0.0466667	0.0466667	0.0466667	0.0466667	0.0379661	0.0379661	0.0379661	0.0379661	0.0379661	0.0379661	0.0427119	0.0427119	0.0427119	0.0427119	0.0427119	0.0427119	0.0537853	0.0537853	0.0537853	0.0537853	0.0537853	0.0537853	0.0759322	0.0759322	0.0759322	0.0759322	0.0759322	0.0759322	0.0759322	0.0877966	0.0877966	0.0877966	0.0877966
2.20132		0.0640678	0.0640678	0.0640678	0.0640678	0.0640678	0.0640678	0.0522034	0.0522034	0.0522034	0.0522034	0.0522034	0.0522034	0.0466667	0.0466667	0.0466667	0.0466667	0.0466667	0.0466667	0.0466667	0.0379661	0.0379661	0.0379661	0.0379661	0.0379661	0.0379661	0.0427119	0.0427119	0.0427119	0.0427119	0.0427119	0.0427119	0.0537853	0.0537853	0.0537853	0.0537853	0.0537853	0.0537853	0.0759322	0.0759322	0.0759322	0.0759322	0.0759322	0.0759322	0.0759322	0.0877966	0.0877966	0.0877966	0.0877966
2.20835		0.0640678	0.0640678	0.0640678	0.0640678	0.0640678	0.0640678	0.0522034	0.0522034	0.0522034	0.0522034	0.0522034	0.0522034	0.0466667	0.0466667	0.0466667	0.0466667	0.0466667	0.0466667	0.0466667	0.0379661	0.0379661	0.0379661	0.0379661	0.0379661	0.0379661	0.0427119	0.0427119	0.0427119	0.0427119	0.0427119	0.0427119	0.0537853	0.0537853	0.0537853	0.0537853	0.0537853	0.0537853	0.0759322	0.0759322	0.0759322	0.0759322	0.0759322	0.0759322	0.0759322	0.0877966	0.0877966	0.0877966	0.0877966
2.21538		0.0640678	0.0640678	0.0640678	0.0640678	0.0640678	0.0640678	0.0522034	0.0522034	0.0522034	0.0522034	0.0522034	0.0522034	0.0466667	0.0466667	0.0466667	0.0466667	0.0466667	0.0466667	0.0466667	0.0379661	0.0379661	0.0379661	0.0379661	0.0379661	0.0379661	0.0427119	0.0427119	0.0427119	0.0427119	0.0427119	0.0427119	0.0537853	0.0537853	0.0537853	0.0537853	0.0537853	0.0537853	0.0759322	0.0759322	0.0759322	0.0759322	0.0759322	0.0759322	0.0759322	0.0877966	0.0877966	0.0877966	0.0877966
2.22242		0.0640678	0.0640678	0.0640678	0.0640678	0.0640678	0.0640678	0.0522034	0.0522034	0.0522034	0.0522034	0.0522034	0.0522034	0.0466667	0.0466667	0.0466667	0.0466667	0.0466667	0.0466667	0.0466667	0.0379661	0.0379661	0.0379661	0.0379661	0.0379661	0.0379661	0.0427119	0.0427119	0.0427119	0.0427119	0.0427119	0.0427119	0.0537853	0.0537853	0.0537853	0.0537853	0.0537853	0.0537853	0.0759322	0.0759322	0.0759322	0.0759322	0.0759322	0.0759322	0.0759322	0.0877966	0.0877966	0.0877966	0.0877966
2.22945		0.0640678	0.0640678	0.0640678	0.0640678	0.0640678	0.0640678	0.0522034	0.0522034	0.0522034	0.0522034	0.0522034	0.0522034	0.0466667	0.0466667	0.0466667	0.0466667	0.0466667	0.0466667	0.0466667	0.0379661	0.0379661	0.0379661	0.0379661	0.0379661	0.0379661	0.0427119	0.0427119	0.0427119	0.0427119	0.0427119	0.0427119	0.0537853	0.0537853	0.0537853	0.0537853	0.0537853	0.0537853	0.0759322	0.0759322	0.0759322	0.0759322	0.0759322	0.0759322	0.0759322	0.0877966	0.0877966	0.0877966	0.0877966
2.23648		0.0640678	0.0640678	0.0640678	0.0640678	0.0640678	0.0640678	0.0522034	0.0522034	0.0522034	0.0522034	0.0522034	0.0522034	0.0466667	0.0466667	0.0466667	0.0466667	0.0466667	0.0466667	0.0466667	0.0379661	0.0379661	0.0379661	0.0379661	0.0379661	0.0379661	0.0427119	0.0427119	0.0427119	0.0427119	0.0427119	0.0427119	0.0537853	0.0537853	0.0537853	0.0537853	0.0537853	0.0537853	0.0759322	0.0759322	0.0759322	0.0759322	0.0759322	0.0759322	0.0759322	0.0877966	0.0877966	0.0877966	0.0877966
2.24352		0.0585311	0.0585311	0.0585311	0.0585311	0.0585311	0.0585311	0.0490395	0.0490395	0.0490395	0.0490395	0.0490395	0.0490395	0.0490395	0.0490395	0.0490395	0.0490395	0.0490395	0.0490395	0.0490395	0.0466667	0.0466667	0.0466667	0.0466667	0.0466667	0.0466667	0.0490395	0.0490395	0.0490395	0.0490395	0.0490395	0.0490395	0.0561582	0.0561582	0.0561582	0.0561582	0.0561582	0.0561582	0.0735593	0.0735593	0.0735593	0.0735593	0.0735593	0.0735593	0.0735593	0.0822599	0.0822599	0.0822599	0.0822599
2.25055		0.0585311	0.0585311	0.0585311	0.0585311	0.0585311	0.0585311	0.0490395	0.0490395	0.0490395	0.0490395	0.0490395	0.0490395	0.0490395	0.0490395	0.0490395	0.0490395	0.0490395	0.0490395	0.0490395	0.0466667	0.0466667	0.0466667	0.0466667	0.0466667	0.0466667	0.0490395	0.0490395	0.0490395	0.0490395	0.0490395	0.0490395	0.0561582	0.0561582	0.0561582	0.0561582	0.0561582	0.0561582	0.0735593	0.0735593	0.0735593	0.0735593	0.0735593	0.0735593	0.0735593	0.0822599	0.0822599	0.0822599	0.0822599
2.25758		0.0585311	0.0585311	0.0585311	0.0585311	0.0585311	0.0585311	0.0490395	0.0490395	0.0490395	0.0490395	0.0490395	0.0490395	0.0490395	0.0490395	0.0490395	0.0490395	0.0490395	0.0490395	0.0490395	0.0466667	0.0466667	0.0466667	0.0466667	0.0466667	0.0466667	0.0490395	0.0490395	0.0490395	0.0490395	0.0490395	0.0490395	0.0561582	0.0561582	0.0561582	0.0561582	0.0561582	0.0561582	0.0735593	0.0735593	0.0735593	0.0735593	0.0735593	0.0735593	0.0735593	0.0822599	0.0822599	0.0822599	0.0822599
2.26462		0.0585311	0.0585311	0.0585311	0.0585311	0.0585311	0.0585311	0.0490395	0.0490395	0.0490395	0.0490395	0.0490395	0.0490395	0.0490395	0.0490395	0.0490395	0.0490395	0.0490395	0.0490395	0.0490395	0.0466667	0.0466667	0.0466667	0.0466667	0.0466667	0.0466667	0.0490395	0.0490395	0.0490395	0.0490395	0.0490395	0.0490395	0.0561582	0.0561582	0.0561582	0.0561582	0.0561582	0.0561582	0.0735593	0.0735593	0.0735593	0.0735593	0.0735593	0.0735593	0.0735593	0.0822599	0.0822599	0.0822599	0.0822599
2.27165		0.0585311	0.0585311	0.0585311	0.0585311	0.0585311	0.0585311	0.0490395	0.0490395	0.0490395	0.0490395	0.0490395	0.0490395	0.0490395	0.0490395	0.0490395	0.0490395	0.0490395	0.0490395	0.0490395	0.0466667	0.0466667	0.0466667	0.0466667	0.0466667	0.0466667	0.0490395	0.0490395	0.0490395	0.0490395	0.0490395	0.0490395	0.0561582	0.0561582	0.0561582	0.0561582	0.0561582	0.0561582	0.0735593	0.0735593	0.0735593	0.0735593	0.0735593	0.0735593	0.0735593	0.0822599	0.0822599	0.0822599	0.0822599
2.27868		0.0585311	0.0585311	0.0585311	0.0585311	0.0585311	0.0585311	0.0490395	0.0490395	0.0490395	0.0490395	0.0490395	0.0490395	0.0490395	0.0490395	0.0490395	0.0490395	0.0490395	0.0490395	0.0490395	0.0466667	0.0466667	0.0466667	0.0466667	0.0466667	0.0466667	0.0490395	0.0490395	0.0490395	0.0490395	0.0490395	0.0490395	0.0561582	0.0561582	0.0561582	0.0561582	0.0561582	0.0561582	0.0735593	0.0735593	0.0735593	0.0735593	0.0735593	0.0735593	0.0735593	0.0822599	0.0822599	0.0822599	0.0822599
2.28571		0.0466667	0.0466667	0.0466667	0.0466667	0.0466667	0.0466667	0.0466667	0.0466667	0.0466667	0.0466667	0.0466667	0.0466667	0.0506215	0.0506215	0.0506215	0.0506215	0.0506215	0.0506215	0.0506215	0.0498305	0.0498305	0.0498305	0.0498305	0.0498305	0.0498305	0.0522034	0.0522034	0.0522034	0.0522034	0.0522034	0.0522034	0.0514124	0.0514124	0.0514124	0.0514124	0.0514124	0.0514124	0.059322	0.059322	0.059322	0.059322	0.059322	0.059322	0.059322	0.0656497	0.0656497	0.0656497	0.0656497
2.29275		0.0466667	0.0466667	0.0466667	0.0466667	0.0466667	0.0466667	0.0466667	0.0466667	0.0466667	0.0466667	0.0466667	0.0466667	0.0506215	0.0506215	0.0506215	0.0506215	0.0506215	0.0506215	0.0506215	0.0498305	0.0498305	0.0498305	0.0498305	0.0498305	0.0498305	0.0522034	0.0522034	0.0522034	0.0522034	0.0522034	0.0522034	0.0514124	0.0514124	0.0514124	0.0514124	0.0514124	0.0514124	0.059322	0.059322	0.059322	0.059322	0.059322	0.059322	0.059322	0.0656497	0.0656497	0.0656497	0.0656497
2.29978		0.0466667	0.0466667	0.0466667	0.0466667	0.0466667	0.0466667	0.0466667	0.0466667	0.0466667	0.0466667	0.0466667	0.0466667	0.0506215	0.0506215	0.0506215	0.0506215	0.0506215	0.0506215	0.0506215	0.0498305	0.0498305	0.0498305	0.0498305	0.0498305	0.0498305	0.0522034	0.0522034	0.0522034	0.0522034	0.0522034	0.0522034	0.0514124	0.0514124	0.0514124	0.0514124	0.0514124	0.0514124	0.059322	0.059322	0.059322	0.059322	0.059322	0.059322	0.059322	0.0656497	0.0656497	0.0656497	0.0656497
2.30681		0.0466667	0.0466667	0.0466667	0.0466667	0.0466667	0.0466667	0.0466667	0.0466667	0.0466667	0.0466667	0.0466667	0.0466667	0.0506215	0.0506215	0.0506215	0.0506215	0.0506215	0.0506215	0.0506215	0.0498305	0.0498305	0.0498305	0.0498305	0.0498305	0.0498305	0.0522034	0.0522034	0.0522034	0.0522034	0.0522034	0.0522034	0.0514124	0.0514124	0.0514124	0.0514124	0.0514124	0.0514124	0.059322	0.059322	0.059322	0.059322	0.059322	0.059322	0.059322	0.0656497	0.0656497	0.0656497	0.0656497
2.31385		0.0466667	0.0466667	0.0466667	0.0466667	0.0466667	0.0466667	0.0466667	0.0466667	0.0466667	0.0466667	0.0466667	0.0466667	0.0506215	0.0506215	0.0506215	0.0506215	0.0506215	0.0506215	0.0506215	0.0498305	0.0498305	0.0498305	0.0498305	0.0498305	0.0498305	0.0522034	0.0522034	0.0522034	0.0522034	0.0522034	0.0522034	0.0514124	0.0514124	0.0514124	0.0514124	0.0514124	0.0514124	0.059322	0.059322	0.059322	0.059322	0.059322	0.059322	0.059322	0.0656497	0.0656497	0.0656497	0.0656497
2.32088		0.0466667	0.0466667	0.0466667	0.0466667	0.0466667	0.0466667	0.0466667	0.0466667	0.0466667	0.0466667	0.0466667	0.0466667	0.0506215	0.0506215	0.0506215	0.0506215	0.0506215	0.0506215	0.0506215	0.0498305	0.0498305	0.0498305	0.0498305	0.0498305	0.0498305	0.0522034	0.0522034	0.0522034	0.0522034	0.0522034	0.0522034	0.0514124	0.0514124	0.0514124	0.0514124	0.0514124	0.0514124	0.059322	0.059322	0.059322	0.059322	0.059322	0.059322	0.059322	0.0656497	0.0656497	0.0656497	0.0656497
2.32791		0.0363842	0.0363842	0.0363842	0.0363842	0.0363842	0.0363842	0.040339	0.040339	0.040339	0.040339	0.040339	0.040339	0.0458757	0.0458757	0.0458757	0.0458757	0.0458757	0.0458757	0.0458757	0.0514124	0.0514124	0.0514124	0.0514124	0.0514124	0.0514124	0.0529944	0.0529944	0.0529944	0.0529944	0.0529944	0.0529944	0.0506215	0.0506215	0.0506215	0.0506215	0.0506215	0.0506215	0.0490395	0.0490395	0.0490395	0.0490395	0.0490395	0.0490395	0.0490395	0.0537853	0.0537853	0.0537853	0.0537853
2.33495		0.0363842	0.0363842	0.0363842	0.0363842	0.0363842	0.0363842	0.040339	0.040339	0.040339	0.040339	0.040339	0.040339	0.0458757	0.0458757	0.0458757	0.0458757	0.0458757	0.0458757	0.0458757	0.0514124	0.0514124	0.0514124	0.0514124	0.0514124	0.0514124	0.0529944	0.0529944	0.0529944	0.0529944	0.0529944	0.0529944	0.0506215	0.0506215	0.0506215	0.0506215	0.0506215	0.0506215	0.0490395	0.0490395	0.0490395	0.0490395	0.0490395	0.0490395	0.0490395	0.0537853	0.0537853	0.0537853	0.0537853
2.34198		0.0363842	0.0363842	0.0363842	0.0363842	0.0363842	0.0363842	0.040339	0.040339	0.040339	0.040339	0.040339	0.040339	0.0458757	0.0458757	0.0458757	0.0458757	0.0458757	0.0458757	0.0458757	0.0514124	0.0514124	0.0514124	0.0514124	0.0514124	0.0514124	0.0529944	0.0529944	0.0529944	0.0529944	0.0529944	0.0529944	0.0506215	0.0506215	0.0506215	0.0506215	0.0506215	0.0506215	0.0490395	0.0490395	0.0490395	0.0490395	0.0490395	0.0490395	0.0490395	0.0537853	0.0537853	0.0537853	0.0537853
2.34901		0.0363842	0.0363842	0.0363842	0.0363842	0.0363842	0.0363842	0.040339	0.040339	0.040339	0.040339	0.040339	0.040339	0.0458757	0.0458757	0.0458757	0.0458757	0.0458757	0.0458757	0.0458757	0.0514124	0.0514124	0.0514124	0.0514124	0.0514124	0.0514124	0.0529944	0.0529944	0.0529944	0.0529944	0.0529944	0.0529944	0.0506215	0.0506215	0.0506215	0.0506215	0.0506215	0.0506215	0.0490395	0.0490395	0.0490395	0.0490395	0.0490395	0.0490395	0.0490395	0.0537853	0.0537853	0.0537853	0.0537853
2.35604		0.0363842	0.0363842	0.0363842	0.0363842	0.0363842	0.0363842	0.040339	0.040339	0.040339	0.040339	0.040339	0.040339	0.0458757	0.0458757	0.0458757	0.0458757	0.0458757	0.0458757	0.0458757	0.0514124	0.0514124	0.0514124	0.0514124	0.0514124	0.0514124	0.0529944	0.0529944	0.0529944	0.0529944	0.0529944	0.0529944	0.0506215	0.0506215	0.0506215	0.0506215	0.0506215	0.0506215	0.0490395	0.0490395	0.0490395	0.0490395	0.0490395	0.0490395	0.0490395	0.0537853	0.0537853	0.0537853	0.0537853
2.36308		0.0363842	0.0363842	0.0363842	0.0363842	0.0363842	0.0363842	0.040339	0.040339	0.040339	0.040339	0.040339	0.040339	0.0458757	0.0458757	0.0458757	0.0458757	0.0458757	0.0458757	0.0458757	0.0514124	0.0514124	0.0514124	0.0514124	0.0514124	0.0514124	0.0529944	0.0529944	0.0529944	0.0529944	0.0529944	0.0529944	0.0506215	0.0506215	0.0506215	0.0506215	0.0506215	0.0506215	0.0490395	0.0490395	0.0490395	0.0490395	0.0490395	0.0490395	0.0490395	0.0537853	0.0537853	0.0537853	0.0537853
2.37011		0.0284746	0.0284746	0.0284746	0.0284746	0.0284746	0.0284746	0.0348023	0.0348023	0.0348023	0.0348023	0.0348023	0.0348023	0.0419209	0.0419209	0.0419209	0.0419209	0.0419209	0.0419209	0.0419209	0.0537853	0.0537853	0.0537853	0.0537853	0.0537853	0.0537853	0.0537853	0.0537853	0.0537853	0.0537853	0.0537853	0.0537853	0.0490395	0.0490395	0.0490395	0.0490395	0.0490395	0.0490395	0.0363842	0.0363842	0.0363842	0.0363842	0.0363842	0.0363842	0.0363842	0.0355932	0.0355932	0.0355932	0.0355932
2.37714		0.0284746	0.0284746	0.0284746	0.0284746	0.0284746	0.0284746	0.0348023	0.0348023	0.0348023	0.0348023	0.0348023	0.0348023	0.0419209	0.0419209	0.0419209	0.0419209	0.0419209	0.0419209	0.0419209	0.0537853	0.0537853	0.0537853	0.0537853	0.0537853	0.0537853	0.0537853	0.0537853	0.0537853	0.0537853	0.0537853	0.0537853	0.0490395	0.0490395	0.0490395	0.0490395	0.0490395	0.0490395	0.0363842	0.0363842	0.0363842	0.0363842	0.0363842	0.0363842	0.0363842	0.0355932	0.0355932	0.0355932	0.0355932
2.38418		0.0284746	0.0284746	0.0284746	0.0284746	0.0284746	0.0284746	0.0348023	0.0348023	0.0348023	0.0348023	0.0348023	0.0348023	0.0419209	0.0419209	0.0419209	0.0419209	0.0419209	0.0419209	0.0419209	0.0537853	0.0537853	0.0537853	0.0537853	0.0537853	0.0537853	0.0537853	0.0537853	0.0537853	0.0537853	0.0537853	0.0537853	0.0490395	0.0490395	0.0490395	0.0490395	0.0490395	0.0490395	0.0363842	0.0363842	0.0363842	0.0363842	0.0363842	0.0363842	0.0363842	0.0355932	0.0355932	0.0355932	0.0355932
2.39121		0.0284746	0.0284746	0.0284746	0.0284746	0.0284746	0.0284746	0.0348023	0.0348023	0.0348023	0.0348023	0.0348023	0.0348023	0.0419209	0.0419209	0.0419209	0.0419209	0.0419209	0.0419209	0.0419209	0.0537853	0.0537853	0.0537853	0.0537853	0.0537853	0.0537853	0.0537853	0.0537853	0.0537853	0.0537853	0.0537853	0.0537853	0.0490395	0.0490395	0.0490395	0.0490395	0.0490395	0.0490395	0.0363842	0.0363842	0.0363842	0.0363842	0.0363842	0.0363842	0.0363842	0.0355932	0.0355932	0.0355932	0.0355932
2.39824		0.0284746	0.0284746	0.0284746	0.0284746	0.0284746	0.0284746	0.0348023	0.0348023	0.0348023	0.0348023	0.0348023	0.0348023	0.0419209	0.0419209	0.0419209	0.0419209	0.0419209	0.0419209	0.0419209	0.0537853	0.0537853	0.0537853	0.0537853	0.0537853	0.0537853	0.0537853	0.0537853	0.0537853	0.0537853	0.0537853	0.0537853	0.0490395	0.0490395	0.0490395	0.0490395	0.0490395	0.0490395	0.0363842	0.0363842	0.0363842	0.0363842	0.0363842	0.0363842	0.0363842	0.0355932	0.0355932	0.0355932	0.0355932
2.40527		0.0284746	0.0284746	0.0284746	0.0284746	0.0284746	0.0284746	0.0348023	0.0348023	0.0348023	0.0348023	0.0348023	0.0348023	0.0419209	0.0419209	0.0419209	0.0419209	0.0419209	0.0419209	0.0419209	0.0537853	0.0537853	0.0537853	0.0537853	0.0537853	0.0537853	0.0537853	0.0537853	0.0537853	0.0537853	0.0537853	0.0537853	0.0490395	0.0490395	0.0490395	0.0490395	0.0490395	0.0490395	0.0363842	0.0363842	0.0363842	0.0363842	0.0363842	0.0363842	0.0363842	0.0355932	0.0355932	0.0355932	0.0355932
2.41231		0.0284746	0.0284746	0.0284746	0.0284746	0.0284746	0.0284746	0.0348023	0.0348023	0.0348023	0.0348023	0.0348023	0.0348023	0.0419209	0.0419209	0.0419209	0.0419209	0.0419209	0.0419209	0.0419209	0.0537853	0.0537853	0.0537853	0.0537853	0.0537853	0.0537853	0.0537853	0.0537853	0.0537853	0.0537853	0.0537853	0.0537853	0.0490395	0.0490395	0.0490395	0.0490395	0.0490395	0.0490395	0.0363842	0.0363842	0.0363842	0.0363842	0.0363842	0.0363842	0.0363842	0.0355932	0.0355932	0.0355932	0.0355932
2.41934		0.0276836	0.0276836	0.0276836	0.0276836	0.0276836	0.0276836	0.0348023	0.0348023	0.0348023	0.0348023	0.0348023	0.0348023	0.040339	0.040339	0.040339	0.040339	0.040339	0.040339	0.040339	0.0561582	0.0561582	0.0561582	0.0561582	0.0561582	0.0561582	0.0577401	0.0577401	0.0577401	0.0577401	0.0577401	0.0577401	0.0522034	0.0522034	0.0522034	0.0522034	0.0522034	0.0522034	0.0308475	0.0308475	0.0308475	0.0308475	0.0308475	0.0308475	0.0308475	0.0268927	0.0268927	0.0268927	0.0268927
2.42637		0.0276836	0.0276836	0.0276836	0.0276836	0.0276836	0.0276836	0.0348023	0.0348023	0.0348023	0.0348023	0.0348023	0.0348023	0.040339	0.040339	0.040339	0.040339	0.040339	0.040339	0.040339	0.0561582	0.0561582	0.0561582	0.0561582	0.0561582	0.0561582	0.0577401	0.0577401	0.0577401	0.0577401	0.0577401	0.0577401	0.0522034	0.0522034	0.0522034	0.0522034	0.0522034	0.0522034	0.0308475	0.0308475	0.0308475	0.0308475	0.0308475	0.0308475	0.0308475	0.0268927	0.0268927	0.0268927	0.0268927
2.43341		0.0276836	0.0276836	0.0276836	0.0276836	0.0276836	0.0276836	0.0348023	0.0348023	0.0348023	0.0348023	0.0348023	0.0348023	0.040339	0.040339	0.040339	0.040339	0.040339	0.040339	0.040339	0.0561582	0.0561582	0.0561582	0.0561582	0.0561582	0.0561582	0.0577401	0.0577401	0.0577401	0.0577401	0.0577401	0.0577401	0.0522034	0.0522034	0.0522034	0.0522034	0.0522034	0.0522034	0.0308475	0.0308475	0.0308475	0.0308475	0.0308475	0.0308475	0.0308475	0.0268927	0.0268927	0.0268927	0.0268927
2.44044		0.0276836	0.0276836	0.0276836	0.0276836	0.0276836	0.0276836	0.0348023	0.0348023	0.0348023	0.0348023	0.0348023	0.0348023	0.040339	0.040339	0.040339	0.040339	0.040339	0.040339	0.040339	0.0561582	0.0561582	0.0561582	0.0561582	0.0561582	0.0561582	0.0577401	0.0577401	0.0577401	0.0577401	0.0577401	0.0577401	0.0522034	0.0522034	0.0522034	0.0522034	0.0522034	0.0522034	0.0308475	0.0308475	0.0308475	0.0308475	0.0308475	0.0308475	0.0308475	0.0268927	0.0268927	0.0268927	0.0268927
2.44747		0.0276836	0.0276836	0.0276836	0.0276836	0.0276836	0.0276836	0.0348023	0.0348023	0.0348023	0.0348023	0.0348023	0.0348023	0.040339	0.040339	0.040339	0.040339	0.040339	0.040339	0.040339	0.0561582	0.0561582	0.0561582	0.0561582	0.0561582	0.0561582	0.0577401	0.0577401	0.0577401	0.0577401	0.0577401	0.0577401	0.0522034	0.0522034	0.0522034	0.0522034	0.0522034	0.0522034	0.0308475	0.0308475	0.0308475	0.0308475	0.0308475	0.0308475	0.0308475	0.0268927	0.0268927	0.0268927	0.0268927
2.45451		0.0276836	0.0276836	0.0276836	0.0276836	0.0276836	0.0276836	0.0348023	0.0348023	0.0348023	0.0348023	0.0348023	0.0348023	0.040339	0.040339	0.040339	0.040339	0.040339	0.040339	0.040339	0.0561582	0.0561582	0.0561582	0.0561582	0.0561582	0.0561582	0.0577401	0.0577401	0.0577401	0.0577401	0.0577401	0.0577401	0.0522034	0.0522034	0.0522034	0.0522034	0.0522034	0.0522034	0.0308475	0.0308475	0.0308475	0.0308475	0.0308475	0.0308475	0.0308475	0.0268927	0.0268927	0.0268927	0.0268927
2.46154		0.0363842	0.0363842	0.0363842	0.0363842	0.0363842	0.0363842	0.0411299	0.0411299	0.0411299	0.0411299	0.0411299	0.0411299	0.0450847	0.0450847	0.0450847	0.0450847	0.0450847	0.0450847	0.0450847	0.0577401	0.0577401	0.0577401	0.0577401	0.0577401	0.0577401	0.059322	0.059322	0.059322	0.059322	0.059322	0.059322	0.0569492	0.0569492	0.0569492	0.0569492	0.0569492	0.0569492	0.0387571	0.0387571	0.0387571	0.0387571	0.0387571	0.0387571	0.0387571	0.0340113	0.0340113	0.0340113	0.0340113
2.46857		0.0363842	0.0363842	0.0363842	0.0363842	0.0363842	0.0363842	0.0411299	0.0411299	0.0411299	0.0411299	0.0411299	0.0411299	0.0450847	0.0450847	0.0450847	0.0450847	0.0450847	0.0450847	0.0450847	0.0577401	0.0577401	0.0577401	0.0577401	0.0577401	0.0577401	0.059322	0.059322	0.059322	0.059322	0.059322	0.059322	0.0569492	0.0569492	0.0569492	0.0569492	0.0569492	0.0569492	0.0387571	0.0387571	0.0387571	0.0387571	0.0387571	0.0387571	0.0387571	0.0340113	0.0340113	0.0340113	0.0340113
2.4756		0.0363842	0.0363842	0.0363842	0.0363842	0.0363842	0.0363842	0.0411299	0.0411299	0.0411299	0.0411299	0.0411299	0.0411299	0.0450847	0.0450847	0.0450847	0.0450847	0.0450847	0.0450847	0.0450847	0.0577401	0.0577401	0.0577401	0.0577401	0.0577401	0.0577401	0.059322	0.059322	0.059322	0.059322	0.059322	0.059322	0.0569492	0.0569492	0.0569492	0.0569492	0.0569492	0.0569492	0.0387571	0.0387571	0.0387571	0.0387571	0.0387571	0.0387571	0.0387571	0.0340113	0.0340113	0.0340113	0.0340113
2.48264		0.0363842	0.0363842	0.0363842	0.0363842	0.0363842	0.0363842	0.0411299	0.0411299	0.0411299	0.0411299	0.0411299	0.0411299	0.0450847	0.0450847	0.0450847	0.0450847	0.0450847	0.0450847	0.0450847	0.0577401	0.0577401	0.0577401	0.0577401	0.0577401	0.0577401	0.059322	0.059322	0.059322	0.059322	0.059322	0.059322	0.0569492	0.0569492	0.0569492	0.0569492	0.0569492	0.0569492	0.0387571	0.0387571	0.0387571	0.0387571	0.0387571	0.0387571	0.0387571	0.0340113	0.0340113	0.0340113	0.0340113
2.48967		0.0363842	0.0363842	0.0363842	0.0363842	0.0363842	0.0363842	0.0411299	0.0411299	0.0411299	0.0411299	0.0411299	0.0411299	0.0450847	0.0450847	0.0450847	0.0450847	0.0450847	0.0450847	0.0450847	0.0577401	0.0577401	0.0577401	0.0577401	0.0577401	0.0577401	0.059322	0.059322	0.059322	0.059322	0.059322	0.059322	0.0569492	0.0569492	0.0569492	0.0569492	0.0569492	0.0569492	0.0387571	0.0387571	0.0387571	0.0387571	0.0387571	0.0387571	0.0387571	0.0340113	0.0340113	0.0340113	0.0340113
2.4967		0.0363842	0.0363842	0.0363842	0.0363842	0.0363842	0.0363842	0.0411299	0.0411299	0.0411299	0.0411299	0.0411299	0.0411299	0.0450847	0.0450847	0.0450847	0.0450847	0.0450847	0.0450847	0.0450847	0.0577401	0.0577401	0.0577401	0.0577401	0.0577401	0.0577401	0.059322	0.059322	0.059322	0.059322	0.059322	0.059322	0.0569492	0.0569492	0.0569492	0.0569492	0.0569492	0.0569492	0.0387571	0.0387571	0.0387571	0.0387571	0.0387571	0.0387571	0.0387571	0.0340113	0.0340113	0.0340113	0.0340113
2.50374		0.0514124	0.0514124	0.0514124	0.0514124	0.0514124	0.0514124	0.0529944	0.0529944	0.0529944	0.0529944	0.0529944	0.0529944	0.0506215	0.0506215	0.0506215	0.0506215	0.0506215	0.0506215	0.0506215	0.0585311	0.0585311	0.0585311	0.0585311	0.0585311	0.0585311	0.0561582	0.0561582	0.0561582	0.0561582	0.0561582	0.0561582	0.0561582	0.0561582	0.0561582	0.0561582	0.0561582	0.0561582	0.0474576	0.0474576	0.0474576	0.0474576	0.0474576	0.0474576	0.0474576	0.0466667	0.0466667	0.0466667	0.0466667
2.51077		0.0514124	0.0514124	0.0514124	0.0514124	0.0514124	0.0514124	0.0529944	0.0529944	0.0529944	0.0529944	0.0529944	0.0529944	0.0506215	0.0506215	0.0506215	0.0506215	0.0506215	0.0506215	0.0506215	0.0585311	0.0585311	0.0585311	0.0585311	0.0585311	0.0585311	0.0561582	0.0561582	0.0561582	0.0561582	0.0561582	0.0561582	0.0561582	0.0561582	0.0561582	0.0561582	0.0561582	0.0561582	0.0474576	0.0474576	0.0474576	0.0474576	0.0474576	0.0474576	0.0474576	0.0466667	0.0466667	0.0466667	0.0466667
2.5178		0.0514124	0.0514124	0.0514124	0.0514124	0.0514124	0.0514124	0.0529944	0.0529944	0.0529944	0.0529944	0.0529944	0.0529944	0.0506215	0.0506215	0.0506215	0.0506215	0.0506215	0.0506215	0.0506215	0.0585311	0.0585311	0.0585311	0.0585311	0.0585311	0.0585311	0.0561582	0.0561582	0.0561582	0.0561582	0.0561582	0.0561582	0.0561582	0.0561582	0.0561582	0.0561582	0.0561582	0.0561582	0.0474576	0.0474576	0.0474576	0.0474576	0.0474576	0.0474576	0.0474576	0.0466667	0.0466667	0.0466667	0.0466667
2.52484		0.0514124	0.0514124	0.0514124	0.0514124	0.0514124	0.0514124	0.0529944	0.0529944	0.0529944	0.0529944	0.0529944	0.0529944	0.0506215	0.0506215	0.0506215	0.0506215	0.0506215	0.0506215	0.0506215	0.0585311	0.0585311	0.0585311	0.0585311	0.0585311	0.0585311	0.0561582	0.0561582	0.0561582	0.0561582	0.0561582	0.0561582	0.0561582	0.0561582	0.0561582	0.0561582	0.0561582	0.0561582	0.0474576	0.0474576	0.0474576	0.0474576	0.0474576	0.0474576	0.0474576	0.0466667	0.0466667	0.0466667	0.0466667
2.53187		0.0514124	0.0514124	0.0514124	0.0514124	0.0514124	0.0514124	0.0529944	0.0529944	0.0529944	0.0529944	0.0529944	0.0529944	0.0506215	0.0506215	0.0506215	0.0506215	0.0506215	0.0506215	0.0506215	0.0585311	0.0585311	0.0585311	0.0585311	0.0585311	0.0585311	0.0561582	0.0561582	0.0561582	0.0561582	0.0561582	0.0561582	0.0561582	0.0561582	0.0561582	0.0561582	0.0561582	0.0561582	0.0474576	0.0474576	0.0474576	0.0474576	0.0474576	0.0474576	0.0474576	0.0466667	0.0466667	0.0466667	0.0466667
2.5389		0.0514124	0.0514124	0.0514124	0.0514124	0.0514124	0.0514124	0.0529944	0.0529944	0.0529944	0.0529944	0.0529944	0.0529944	0.0506215	0.0506215	0.0506215	0.0506215	0.0506215	0.0506215	0.0506215	0.0585311	0.0585311	0.0585311	0.0585311	0.0585311	0.0585311	0.0561582	0.0561582	0.0561582	0.0561582	0.0561582	0.0561582	0.0561582	0.0561582	0.0561582	0.0561582	0.0561582	0.0561582	0.0474576	0.0474576	0.0474576	0.0474576	0.0474576	0.0474576	0.0474576	0.0466667	0.0466667	0.0466667	0.0466667
2.54593		0.0577401	0.0577401	0.0577401	0.0577401	0.0577401	0.0577401	0.0553672	0.0553672	0.0553672	0.0553672	0.0553672	0.0553672	0.0529944	0.0529944	0.0529944	0.0529944	0.0529944	0.0529944	0.0529944	0.0545763	0.0545763	0.0545763	0.0545763	0.0545763	0.0545763	0.0514124	0.0514124	0.0514124	0.0514124	0.0514124	0.0514124	0.0537853	0.0537853	0.0537853	0.0537853	0.0537853	0.0537853	0.0514124	0.0514124	0.0514124	0.0514124	0.0514124	0.0514124	0.0514124	0.0529944	0.0529944	0.0529944	0.0529944
2.55297		0.0577401	0.0577401	0.0577401	0.0577401	0.0577401	0.0577401	0.0553672	0.0553672	0.0553672	0.0553672	0.0553672	0.0553672	0.0529944	0.0529944	0.0529944	0.0529944	0.0529944	0.0529944	0.0529944	0.0545763	0.0545763	0.0545763	0.0545763	0.0545763	0.0545763	0.0514124	0.0514124	0.0514124	0.0514124	0.0514124	0.0514124	0.0537853	0.0537853	0.0537853	0.0537853	0.0537853	0.0537853	0.0514124	0.0514124	0.0514124	0.0514124	0.0514124	0.0514124	0.0514124	0.0529944	0.0529944	0.0529944	0.0529944
2.56		0.0577401	0.0577401	0.0577401	0.0577401	0.0577401	0.0577401	0.0553672	0.0553672	0.0553672	0.0553672	0.0553672	0.0553672	0.0529944	0.0529944	0.0529944	0.0529944	0.0529944	0.0529944	0.0529944	0.0545763	0.0545763	0.0545763	0.0545763	0.0545763	0.0545763	0.0514124	0.0514124	0.0514124	0.0514124	0.0514124	0.0514124	0.0537853	0.0537853	0.0537853	0.0537853	0.0537853	0.0537853	0.0514124	0.0514124	0.0514124	0.0514124	0.0514124	0.0514124	0.0514124	0.0529944	0.0529944	0.0529944	0.0529944
2.56703		0.0577401	0.0577401	0.0577401	0.0577401	0.0577401	0.0577401	0.0553672	0.0553672	0.0553672	0.0553672	0.0553672	0.0553672	0.0529944	0.0529944	0.0529944	0.0529944	0.0529944	0.0529944	0.0529944	0.0545763	0.0545763	0.0545763	0.0545763	0.0545763	0.0545763	0.0514124	0.0514124	0.0514124	0.0514124	0.0514124	0.0514124	0.0537853	0.0537853	0.0537853	0.0537853	0.0537853	0.0537853	0.0514124	0.0514124	0.0514124	0.0514124	0.0514124	0.0514124	0.0514124	0.0529944	0.0529944	0.0529944	0.0529944
2.57407		0.0577401	0.0577401	0.0577401	0.0577401	0.0577401	0.0577401	0.0553672	0.0553672	0.0553672	0.0553672	0.0553672	0.0553672	0.0529944	0.0529944	0.0529944	0.0529944	0.0529944	0.0529944	0.0529944	0.0545763	0.0545763	0.0545763	0.0545763	0.0545763	0.0545763	0.0514124	0.0514124	0.0514124	0.0514124	0.0514124	0.0514124	0.0537853	0.0537853	0.0537853	0.0537853	0.0537853	0.0537853	0.0514124	0.0514124	0.0514124	0.0514124	0.0514124	0.0514124	0.0514124	0.0529944	0.0529944	0.0529944	0.0529944
2.5811		0.0577401	0.0577401	0.0577401	0.0577401	0.0577401	0.0577401	0.0553672	0.0553672	0.0553672	0.0553672	0.0553672	0.0553672	0.0529944	0.0529944	0.0529944	0.0529944	0.0529944	0.0529944	0.0529944	0.0545763	0.0545763	0.0545763	0.0545763	0.0545763	0.0545763	0.0514124	0.0514124	0.0514124	0.0514124	0.0514124	0.0514124	0.0537853	0.0537853	0.0537853	0.0537853	0.0537853	0.0537853	0.0514124	0.0514124	0.0514124	0.0514124	0.0514124	0.0514124	0.0514124	0.0529944	0.0529944	0.0529944	0.0529944
2.58813		0.0577401	0.0577401	0.0577401	0.0577401	0.0577401	0.0577401	0.0553672	0.0553672	0.0553672	0.0553672	0.0553672	0.0553672	0.0529944	0.0529944	0.0529944	0.0529944	0.0529944	0.0529944	0.0529944	0.0545763	0.0545763	0.0545763	0.0545763	0.0545763	0.0545763	0.0514124	0.0514124	0.0514124	0.0514124	0.0514124	0.0514124	0.0537853	0.0537853	0.0537853	0.0537853	0.0537853	0.0537853	0.0514124	0.0514124	0.0514124	0.0514124	0.0514124	0.0514124	0.0514124	0.0529944	0.0529944	0.0529944	0.0529944
2.59516		0.0664407	0.0664407	0.0664407	0.0664407	0.0664407	0.0664407	0.059322	0.059322	0.059322	0.059322	0.059322	0.059322	0.0522034	0.0522034	0.0522034	0.0522034	0.0522034	0.0522034	0.0522034	0.0466667	0.0466667	0.0466667	0.0466667	0.0466667	0.0466667	0.0419209	0.0419209	0.0419209	0.0419209	0.0419209	0.0419209	0.0450847	0.0450847	0.0450847	0.0450847	0.0450847	0.0450847	0.0537853	0.0537853	0.0537853	0.0537853	0.0537853	0.0537853	0.0537853	0.0561582	0.0561582	0.0561582	0.0561582
2.6022		0.0664407	0.0664407	0.0664407	0.0664407	0.0664407	0.0664407	0.059322	0.059322	0.059322	0.059322	0.059322	0.059322	0.0522034	0.0522034	0.0522034	0.0522034	0.0522034	0.0522034	0.0522034	0.0466667	0.0466667	0.0466667	0.0466667	0.0466667	0.0466667	0.0419209	0.0419209	0.0419209	0.0419209	0.0419209	0.0419209	0.0450847	0.0450847	0.0450847	0.0450847	0.0450847	0.0450847	0.0537853	0.0537853	0.0537853	0.0537853	0.0537853	0.0537853	0.0537853	0.0561582	0.0561582	0.0561582	0.0561582
2.60923		0.0664407	0.0664407	0.0664407	0.0664407	0.0664407	0.0664407	0.059322	0.059322	0.059322	0.059322	0.059322	0.059322	0.0522034	0.0522034	0.0522034	0.0522034	0.0522034	0.0522034	0.0522034	0.0466667	0.0466667	0.0466667	0.0466667	0.0466667	0.0466667	0.0419209	0.0419209	0.0419209	0.0419209	0.0419209	0.0419209	0.0450847	0.0450847	0.0450847	0.0450847	0.0450847	0.0450847	0.0537853	0.0537853	0.0537853	0.0537853	0.0537853	0.0537853	0.0537853	0.0561582	0.0561582	0.0561582	0.0561582
2.61626		0.0664407	0.0664407	0.0664407	0.0664407	0.0664407	0.0664407	0.059322	0.059322	0.059322	0.059322	0.059322	0.059322	0.0522034	0.0522034	0.0522034	0.0522034	0.0522034	0.0522034	0.0522034	0.0466667	0.0466667	0.0466667	0.0466667	0.0466667	0.0466667	0.0419209	0.0419209	0.0419209	0.0419209	0.0419209	0.0419209	0.0450847	0.0450847	0.0450847	0.0450847	0.0450847	0.0450847	0.0537853	0.0537853	0.0537853	0.0537853	0.0537853	0.0537853	0.0537853	0.0561582	0.0561582	0.0561582	0.0561582
2.6233		0.0664407	0.0664407	0.0664407	0.0664407	0.0664407	0.0664407	0.059322	0.059322	0.059322	0.059322	0.059322	0.059322	0.0522034	0.0522034	0.0522034	0.0522034	0.0522034	0.0522034	0.0522034	0.0466667	0.0466667	0.0466667	0.0466667	0.0466667	0.0466667	0.0419209	0.0419209	0.0419209	0.0419209	0.0419209	0.0419209	0.0450847	0.0450847	0.0450847	0.0450847	0.0450847	0.0450847	0.0537853	0.0537853	0.0537853	0.0537853	0.0537853	0.0537853	0.0537853	0.0561582	0.0561582	0.0561582	0.0561582
2.63033		0.0664407	0.0664407	0.0664407	0.0664407	0.0664407	0.0664407	0.059322	0.059322	0.059322	0.059322	0.059322	0.059322	0.0522034	0.0522034	0.0522034	0.0522034	0.0522034	0.0522034	0.0522034	0.0466667	0.0466667	0.0466667	0.0466667	0.0466667	0.0466667	0.0419209	0.0419209	0.0419209	0.0419209	0.0419209	0.0419209	0.0450847	0.0450847	0.0450847	0.0450847	0.0450847	0.0450847	0.0537853	0.0537853	0.0537853	0.0537853	0.0537853	0.0537853	0.0537853	0.0561582	0.0561582	0.0561582	0.0561582
2.63736		0.0688136	0.0688136	0.0688136	0.0688136	0.0688136	0.0688136	0.0616949	0.0616949	0.0616949	0.0616949	0.0616949	0.0616949	0.0553672	0.0553672	0.0553672	0.0553672	0.0553672	0.0553672	0.0553672	0.0411299	0.0411299	0.0411299	0.0411299	0.0411299	0.0411299	0.0379661	0.0379661	0.0379661	0.0379661	0.0379661	0.0379661	0.0435028	0.0435028	0.0435028	0.0435028	0.0435028	0.0435028	0.0569492	0.0569492	0.0569492	0.0569492	0.0569492	0.0569492	0.0569492	0.060113	0.060113	0.060113	0.060113
2.6444		0.0688136	0.0688136	0.0688136	0.0688136	0.0688136	0.0688136	0.0616949	0.0616949	0.0616949	0.0616949	0.0616949	0.0616949	0.0553672	0.0553672	0.0553672	0.0553672	0.0553672	0.0553672	0.0553672	0.0411299	0.0411299	0.0411299	0.0411299	0.0411299	0.0411299	0.0379661	0.0379661	0.0379661	0.0379661	0.0379661	0.0379661	0.0435028	0.0435028	0.0435028	0.0435028	0.0435028	0.0435028	0.0569492	0.0569492	0.0569492	0.0569492	0.0569492	0.0569492	0.0569492	0.060113	0.060113	0.060113	0.060113
2.65143		0.0688136	0.0688136	0.0688136	0.0688136	0.0688136	0.0688136	0.0616949	0.0616949	0.0616949	0.0616949	0.0616949	0.0616949	0.0553672	0.0553672	0.0553672	0.0553672	0.0553672	0.0553672	0.0553672	0.0411299	0.0411299	0.0411299	0.0411299	0.0411299	0.0411299	0.0379661	0.0379661	0.0379661	0.0379661	0.0379661	0.0379661	0.0435028	0.0435028	0.0435028	0.0435028	0.0435028	0.0435028	0.0569492	0.0569492	0.0569492	0.0569492	0.0569492	0.0569492	0.0569492	0.060113	0.060113	0.060113	0.060113
2.65846		0.0688136	0.0688136	0.0688136	0.0688136	0.0688136	0.0688136	0.0616949	0.0616949	0.0616949	0.0616949	0.0616949	0.0616949	0.0553672	0.0553672	0.0553672	0.0553672	0.0553672	0.0553672	0.0553672	0.0411299	0.0411299	0.0411299	0.0411299	0.0411299	0.0411299	0.0379661	0.0379661	0.0379661	0.0379661	0.0379661	0.0379661	0.0435028	0.0435028	0.0435028	0.0435028	0.0435028	0.0435028	0.0569492	0.0569492	0.0569492	0.0569492	0.0569492	0.0569492	0.0569492	0.060113	0.060113	0.060113	0.060113
2.66549		0.0688136	0.0688136	0.0688136	0.0688136	0.0688136	0.0688136	0.0616949	0.0616949	0.0616949	0.0616949	0.0616949	0.0616949	0.0553672	0.0553672	0.0553672	0.0553672	0.0553672	0.0553672	0.0553672	0.0411299	0.0411299	0.0411299	0.0411299	0.0411299	0.0411299	0.0379661	0.0379661	0.0379661	0.0379661	0.0379661	0.0379661	0.0435028	0.0435028	0.0435028	0.0435028	0.0435028	0.0435028	0.0569492	0.0569492	0.0569492	0.0569492	0.0569492	0.0569492	0.0569492	0.060113	0.060113	0.060113	0.060113
2.67253		0.0688136	0.0688136	0.0688136	0.0688136	0.0688136	0.0688136	0.0616949	0.0616949	0.0616949	0.0616949	0.0616949	0.0616949	0.0553672	0.0553672	0.0553672	0.0553672	0.0553672	0.0553672	0.0553672	0.0411299	0.0411299	0.0411299	0.0411299	0.0411299	0.0411299	0.0379661	0.0379661	0.0379661	0.0379661	0.0379661	0.0379661	0.0435028	0.0435028	0.0435028	0.0435028	0.0435028	0.0435028	0.0569492	0.0569492	0.0569492	0.0569492	0.0569492	0.0569492	0.0569492	0.060113	0.060113	0.060113	0.060113
2.67956		0.0830508	0.0830508	0.0830508	0.0830508	0.0830508	0.0830508	0.0735593	0.0735593	0.0735593	0.0735593	0.0735593	0.0735593	0.0585311	0.0585311	0.0585311	0.0585311	0.0585311	0.0585311	0.0585311	0.0371751	0.0371751	0.0371751	0.0371751	0.0371751	0.0371751	0.0268927	0.0268927	0.0268927	0.0268927	0.0268927	0.0268927	0.0371751	0.0371751	0.0371751	0.0371751	0.0371751	0.0371751	0.0585311	0.0585311	0.0585311	0.0585311	0.0585311	0.0585311	0.0585311	0.0688136	0.0688136	0.0688136	0.0688136
2.68659		0.0830508	0.0830508	0.0830508	0.0830508	0.0830508	0.0830508	0.0735593	0.0735593	0.0735593	0.0735593	0.0735593	0.0735593	0.0585311	0.0585311	0.0585311	0.0585311	0.0585311	0.0585311	0.0585311	0.0371751	0.0371751	0.0371751	0.0371751	0.0371751	0.0371751	0.0268927	0.0268927	0.0268927	0.0268927	0.0268927	0.0268927	0.0371751	0.0371751	0.0371751	0.0371751	0.0371751	0.0371751	0.0585311	0.0585311	0.0585311	0.0585311	0.0585311	0.0585311	0.0585311	0.0688136	0.0688136	0.0688136	0.0688136
2.69363		0.0830508	0.0830508	0.0830508	0.0830508	0.0830508	0.0830508	0.0735593	0.0735593	0.0735593	0.0735593	0.0735593	0.0735593	0.0585311	0.0585311	0.0585311	0.0585311	0.0585311	0.0585311	0.0585311	0.0371751	0.0371751	0.0371751	0.0371751	0.0371751	0.0371751	0.0268927	0.0268927	0.0268927	0.0268927	0.0268927	0.0268927	0.0371751	0.0371751	0.0371751	0.0371751	0.0371751	0.0371751	0.0585311	0.0585311	0.0585311	0.0585311	0.0585311	0.0585311	0.0585311	0.0688136	0.0688136	0.0688136	0.0688136
2.70066		0.0830508	0.0830508	0.0830508	0.0830508	0.0830508	0.0830508	0.0735593	0.0735593	0.0735593	0.0735593	0.0735593	0.0735593	0.0585311	0.0585311	0.0585311	0.0585311	0.0585311	0.0585311	0.0585311	0.0371751	0.0371751	0.0371751	0.0371751	0.0371751	0.0371751	0.0268927	0.0268927	0.0268927	0.0268927	0.0268927	0.0268927	0.0371751	0.0371751	0.0371751	0.0371751	0.0371751	0.0371751	0.0585311	0.0585311	0.0585311	0.0585311	0.0585311	0.0585311	0.0585311	0.0688136	0.0688136	0.0688136	0.0688136
2.70769		0.0830508	0.0830508	0.0830508	0.0830508	0.0830508	0.0830508	0.0735593	0.0735593	0.0735593	0.0735593	0.0735593	0.0735593	0.0585311	0.0585311	0.0585311	0.0585311	0.0585311	0.0585311	0.0585311	0.0371751	0.0371751	0.0371751	0.0371751	0.0371751	0.0371751	0.0268927	0.0268927	0.0268927	0.0268927	0.0268927	0.0268927	0.0371751	0.0371751	0.0371751	0.0371751	0.0371751	0.0371751	0.0585311	0.0585311	0.0585311	0.0585311	0.0585311	0.0585311	0.0585311	0.0688136	0.0688136	0.0688136	0.0688136
2.71473		0.0830508	0.0830508	0.0830508	0.0830508	0.0830508	0.0830508	0.0735593	0.0735593	0.0735593	0.0735593	0.0735593	0.0735593	0.0585311	0.0585311	0.0585311	0.0585311	0.0585311	0.0585311	0.0585311	0.0371751	0.0371751	0.0371751	0.0371751	0.0371751	0.0371751	0.0268927	0.0268927	0.0268927	0.0268927	0.0268927	0.0268927	0.0371751	0.0371751	0.0371751	0.0371751	0.0371751	0.0371751	0.0585311	0.0585311	0.0585311	0.0585311	0.0585311	0.0585311	0.0585311	0.0688136	0.0688136	0.0688136	0.0688136
2.72176		0.0885876	0.0885876	0.0885876	0.0885876	0.0885876	0.0885876	0.0783051	0.0783051	0.0783051	0.0783051	0.0783051	0.0783051	0.0616949	0.0616949	0.0616949	0.0616949	0.0616949	0.0616949	0.0616949	0.0355932	0.0355932	0.0355932	0.0355932	0.0355932	0.0355932	0.0292655	0.0292655	0.0292655	0.0292655	0.0292655	0.0292655	0.039548	0.039548	0.039548	0.039548	0.039548	0.039548	0.060904	0.060904	0.060904	0.060904	0.060904	0.060904	0.060904	0.0719774	0.0719774	0.0719774	0.0719774
2.72879		0.0885876	0.0885876	0.0885876	0.0885876	0.0885876	0.0885876	0.0783051	0.0783051	0.0783051	0.0783051	0.0783051	0.0783051	0.0616949	0.0616949	0.0616949	0.0616949	0.0616949	0.0616949	0.0616949	0.0355932	0.0355932	0.0355932	0.0355932	0.0355932	0.0355932	0.0292655	0.0292655	0.0292655	0.0292655	0.0292655	0.0292655	0.039548	0.039548	0.039548	0.039548	0.039548	0.039548	0.060904	0.060904	0.060904	0.060904	0.060904	0.060904	0.060904	0.0719774	0.0719774	0.0719774	0.0719774
2.73582		0.0885876	0.0885876	0.0885876	0.0885876	0.0885876	0.0885876	0.0783051	0.0783051	0.0783051	0.0783051	0.0783051	0.0783051	0.0616949	0.0616949	0.0616949	0.0616949	0.0616949	0.0616949	0.0616949	0.0355932	0.0355932	0.0355932	0.0355932	0.0355932	0.0355932	0.0292655	0.0292655	0.0292655	0.0292655	0.0292655	0.0292655	0.039548	0.039548	0.039548	0.039548	0.039548	0.039548	0.060904	0.060904	0.060904	0.060904	0.060904	0.060904	0.060904	0.0719774	0.0719774	0.0719774	0.0719774
2.74286		0.0885876	0.0885876	0.0885876	0.0885876	0.0885876	0.0885876	0.0783051	0.0783051	0.0783051	0.0783051	0.0783051	0.0783051	0.0616949	0.0616949	0.0616949	0.0616949	0.0616949	0.0616949	0.0616949	0.0355932	0.0355932	0.0355932	0.0355932	0.0355932	0.0355932	0.0292655	0.0292655	0.0292655	0.0292655	0.0292655	0.0292655	0.039548	0.039548	0.039548	0.039548	0.039548	0.039548	0.060904	0.060904	0.060904	0.060904	0.060904	0.060904	0.060904	0.0719774	0.0719774	0.0719774	0.0719774
2.74989		0.0885876	0.0885876	0.0885876	0.0885876	0.0885876	0.0885876	0.0783051	0.0783051	0.0783051	0.0783051	0.0783051	0.0783051	0.0616949	0.0616949	0.0616949	0.0616949	0.0616949	0.0616949	0.0616949	0.0355932	0.0355932	0.0355932	0.0355932	0.0355932	0.0355932	0.0292655	0.0292655	0.0292655	0.0292655	0.0292655	0.0292655	0.039548	0.039548	0.039548	0.039548	0.039548	0.039548	0.060904	0.060904	0.060904	0.060904	0.060904	0.060904	0.060904	0.0719774	0.0719774	0.0719774	0.0719774
2.75692		0.0885876	0.0885876	0.0885876	0.0885876	0.0885876	0.0885876	0.0783051	0.0783051	0.0783051	0.0783051	0.0783051	0.0783051	0.0616949	0.0616949	0.0616949	0.0616949	0.0616949	0.0616949	0.0616949	0.0355932	0.0355932	0.0355932	0.0355932	0.0355932	0.0355932	0.0292655	0.0292655	0.0292655	0.0292655	0.0292655	0.0292655	0.039548	0.039548	0.039548	0.039548	0.039548	0.039548	0.060904	0.060904	0.060904	0.060904	0.060904	0.060904	0.060904	0.0719774	0.0719774	0.0719774	0.0719774
2.76396		0.0885876	0.0885876	0.0885876	0.0885876	0.0885876	0.0885876	0.0783051	0.0783051	0.0783051	0.0783051	0.0783051	0.0783051	0.0616949	0.0616949	0.0616949	0.0616949	0.0616949	0.0616949	0.0616949	0.0355932	0.0355932	0.0355932	0.0355932	0.0355932	0.0355932	0.0292655	0.0292655	0.0292655	0.0292655	0.0292655	0.0292655	0.039548	0.039548	0.039548	0.039548	0.039548	0.039548	0.060904	0.060904	0.060904	0.060904	0.060904	0.060904	0.060904	0.0719774	0.0719774	0.0719774	0.0719774
2.77099		0.0877966	0.0877966	0.0877966	0.0877966	0.0877966	0.0877966	0.079887	0.079887	0.079887	0.079887	0.079887	0.079887	0.0680226	0.0680226	0.0680226	0.0680226	0.0680226	0.0680226	0.0680226	0.0466667	0.0466667	0.0466667	0.0466667	0.0466667	0.0466667	0.0482486	0.0482486	0.0482486	0.0482486	0.0482486	0.0482486	0.0522034	0.0522034	0.0522034	0.0522034	0.0522034	0.0522034	0.0688136	0.0688136	0.0688136	0.0688136	0.0688136	0.0688136	0.0688136	0.0743503	0.0743503	0.0743503	0.0743503
2.77802		0.0877966	0.0877966	0.0877966	0.0877966	0.0877966	0.0877966	0.079887	0.079887	0.079887	0.079887	0.079887	0.079887	0.0680226	0.0680226	0.0680226	0.0680226	0.0680226	0.0680226	0.0680226	0.0466667	0.0466667	0.0466667	0.0466667	0.0466667	0.0466667	0.0482486	0.0482486	0.0482486	0.0482486	0.0482486	0.0482486	0.0522034	0.0522034	0.0522034	0.0522034	0.0522034	0.0522034	0.0688136	0.0688136	0.0688136	0.0688136	0.0688136	0.0688136	0.0688136	0.0743503	0.0743503	0.0743503	0.0743503
2.78505		0.0877966	0.0877966	0.0877966	0.0877966	0.0877966	0.0877966	0.079887	0.079887	0.079887	0.079887	0.079887	0.079887	0.0680226	0.0680226	0.0680226	0.0680226	0.0680226	0.0680226	0.0680226	0.0466667	0.0466667	0.0466667	0.0466667	0.0466667	0.0466667	0.0482486	0.0482486	0.0482486	0.0482486	0.0482486	0.0482486	0.0522034	0.0522034	0.0522034	0.0522034	0.0522034	0.0522034	0.0688136	0.0688136	0.0688136	0.0688136	0.0688136	0.0688136	0.0688136	0.0743503	0.0743503	0.0743503	0.0743503
2.79209		0.0877966	0.0877966	0.0877966	0.0877966	0.0877966	0.0877966	0.079887	0.079887	0.079887	0.079887	0.079887	0.079887	0.0680226	0.0680226	0.0680226	0.0680226	0.0680226	0.0680226	0.0680226	0.0466667	0.0466667	0.0466667	0.0466667	0.0466667	0.0466667	0.0482486	0.0482486	0.0482486	0.0482486	0.0482486	0.0482486	0.0522034	0.0522034	0.0522034	0.0522034	0.0522034	0.0522034	0.0688136	0.0688136	0.0688136	0.0688136	0.0688136	0.0688136	0.0688136	0.0743503	0.0743503	0.0743503	0.0743503
2.79912		0.0877966	0.0877966	0.0877966	0.0877966	0.0877966	0.0877966	0.079887	0.079887	0.079887	0.079887	0.079887	0.079887	0.0680226	0.0680226	0.0680226	0.0680226	0.0680226	0.0680226	0.0680226	0.0466667	0.0466667	0.0466667	0.0466667	0.0466667	0.0466667	0.0482486	0.0482486	0.0482486	0.0482486	0.0482486	0.0482486	0.0522034	0.0522034	0.0522034	0.0522034	0.0522034	0.0522034	0.0688136	0.0688136	0.0688136	0.0688136	0.0688136	0.0688136	0.0688136	0.0743503	0.0743503	0.0743503	0.0743503
2.80615		0.0877966	0.0877966	0.0877966	0.0877966	0.0877966	0.0877966	0.079887	0.079887	0.079887	0.079887	0.079887	0.079887	0.0680226	0.0680226	0.0680226	0.0680226	0.0680226	0.0680226	0.0680226	0.0466667	0.0466667	0.0466667	0.0466667	0.0466667	0.0466667	0.0482486	0.0482486	0.0482486	0.0482486	0.0482486	0.0482486	0.0522034	0.0522034	0.0522034	0.0522034	0.0522034	0.0522034	0.0688136	0.0688136	0.0688136	0.0688136	0.0688136	0.0688136	0.0688136	0.0743503	0.0743503	0.0743503	0.0743503
2.81319		0.0751412	0.0751412	0.0751412	0.0751412	0.0751412	0.0751412	0.0719774	0.0719774	0.0719774	0.0719774	0.0719774	0.0719774	0.0680226	0.0680226	0.0680226	0.0680226	0.0680226	0.0680226	0.0680226	0.0624859	0.0624859	0.0624859	0.0624859	0.0624859	0.0624859	0.0640678	0.0640678	0.0640678	0.0640678	0.0640678	0.0640678	0.0672316	0.0672316	0.0672316	0.0672316	0.0672316	0.0672316	0.0696045	0.0696045	0.0696045	0.0696045	0.0696045	0.0696045	0.0696045	0.0735593	0.0735593	0.0735593	0.0735593
2.82022		0.0751412	0.0751412	0.0751412	0.0751412	0.0751412	0.0751412	0.0719774	0.0719774	0.0719774	0.0719774	0.0719774	0.0719774	0.0680226	0.0680226	0.0680226	0.0680226	0.0680226	0.0680226	0.0680226	0.0624859	0.0624859	0.0624859	0.0624859	0.0624859	0.0624859	0.0640678	0.0640678	0.0640678	0.0640678	0.0640678	0.0640678	0.0672316	0.0672316	0.0672316	0.0672316	0.0672316	0.0672316	0.0696045	0.0696045	0.0696045	0.0696045	0.0696045	0.0696045	0.0696045	0.0735593	0.0735593	0.0735593	0.0735593
2.82725		0.0751412	0.0751412	0.0751412	0.0751412	0.0751412	0.0751412	0.0719774	0.0719774	0.0719774	0.0719774	0.0719774	0.0719774	0.0680226	0.0680226	0.0680226	0.0680226	0.0680226	0.0680226	0.0680226	0.0624859	0.0624859	0.0624859	0.0624859	0.0624859	0.0624859	0.0640678	0.0640678	0.0640678	0.0640678	0.0640678	0.0640678	0.0672316	0.0672316	0.0672316	0.0672316	0.0672316	0.0672316	0.0696045	0.0696045	0.0696045	0.0696045	0.0696045	0.0696045	0.0696045	0.0735593	0.0735593	0.0735593	0.0735593
2.83429		0.0751412	0.0751412	0.0751412	0.0751412	0.0751412	0.0751412	0.0719774	0.0719774	0.0719774	0.0719774	0.0719774	0.0719774	0.0680226	0.0680226	0.0680226	0.0680226	0.0680226	0.0680226	0.0680226	0.0624859	0.0624859	0.0624859	0.0624859	0.0624859	0.0624859	0.0640678	0.0640678	0.0640678	0.0640678	0.0640678	0.0640678	0.0672316	0.0672316	0.0672316	0.0672316	0.0672316	0.0672316	0.0696045	0.0696045	0.0696045	0.0696045	0.0696045	0.0696045	0.0696045	0.0735593	0.0735593	0.0735593	0.0735593
2.84132		0.0751412	0.0751412	0.0751412	0.0751412	0.0751412	0.0751412	0.0719774	0.0719774	0.0719774	0.0719774	0.0719774	0.0719774	0.0680226	0.0680226	0.0680226	0.0680226	0.0680226	0.0680226	0.0680226	0.0624859	0.0624859	0.0624859	0.0624859	0.0624859	0.0624859	0.0640678	0.0640678	0.0640678	0.0640678	0.0640678	0.0640678	0.0672316	0.0672316	0.0672316	0.0672316	0.0672316	0.0672316	0.0696045	0.0696045	0.0696045	0.0696045	0.0696045	0.0696045	0.0696045	0.0735593	0.0735593	0.0735593	0.0735593
2.84835		0.0751412	0.0751412	0.0751412	0.0751412	0.0751412	0.0751412	0.0719774	0.0719774	0.0719774	0.0719774	0.0719774	0.0719774	0.0680226	0.0680226	0.0680226	0.0680226	0.0680226	0.0680226	0.0680226	0.0624859	0.0624859	0.0624859	0.0624859	0.0624859	0.0624859	0.0640678	0.0640678	0.0640678	0.0640678	0.0640678	0.0640678	0.0672316	0.0672316	0.0672316	0.0672316	0.0672316	0.0672316	0.0696045	0.0696045	0.0696045	0.0696045	0.0696045	0.0696045	0.0696045	0.0735593	0.0735593	0.0735593	0.0735593
2.85538		0.0672316	0.0672316	0.0672316	0.0672316	0.0672316	0.0672316	0.0648588	0.0648588	0.0648588	0.0648588	0.0648588	0.0648588	0.0664407	0.0664407	0.0664407	0.0664407	0.0664407	0.0664407	0.0664407	0.0703955	0.0703955	0.0703955	0.0703955	0.0703955	0.0703955	0.0711864	0.0711864	0.0711864	0.0711864	0.0711864	0.0711864	0.0703955	0.0703955	0.0703955	0.0703955	0.0703955	0.0703955	0.0640678	0.0640678	0.0640678	0.0640678	0.0640678	0.0640678	0.0640678	0.0656497	0.0656497	0.0656497	0.0656497
2.86242		0.0672316	0.0672316	0.0672316	0.0672316	0.0672316	0.0672316	0.0648588	0.0648588	0.0648588	0.0648588	0.0648588	0.0648588	0.0664407	0.0664407	0.0664407	0.0664407	0.0664407	0.0664407	0.0664407	0.0703955	0.0703955	0.0703955	0.0703955	0.0703955	0.0703955	0.0711864	0.0711864	0.0711864	0.0711864	0.0711864	0.0711864	0.0703955	0.0703955	0.0703955	0.0703955	0.0703955	0.0703955	0.0640678	0.0640678	0.0640678	0.0640678	0.0640678	0.0640678	0.0640678	0.0656497	0.0656497	0.0656497	0.0656497
2.86945		0.0672316	0.0672316	0.0672316	0.0672316	0.0672316	0.0672316	0.0648588	0.0648588	0.0648588	0.0648588	0.0648588	0.0648588	0.0664407	0.0664407	0.0664407	0.0664407	0.0664407	0.0664407	0.0664407	0.0703955	0.0703955	0.0703955	0.0703955	0.0703955	0.0703955	0.0711864	0.0711864	0.0711864	0.0711864	0.0711864	0.0711864	0.0703955	0.0703955	0.0703955	0.0703955	0.0703955	0.0703955	0.0640678	0.0640678	0.0640678	0.0640678	0.0640678	0.0640678	0.0640678	0.0656497	0.0656497	0.0656497	0.0656497
2.87648		0.0672316	0.0672316	0.0672316	0.0672316	0.0672316	0.0672316	0.0648588	0.0648588	0.0648588	0.0648588	0.0648588	0.0648588	0.0664407	0.0664407	0.0664407	0.0664407	0.0664407	0.0664407	0.0664407	0.0703955	0.0703955	0.0703955	0.0703955	0.0703955	0.0703955	0.0711864	0.0711864	0.0711864	0.0711864	0.0711864	0.0711864	0.0703955	0.0703955	0.0703955	0.0703955	0.0703955	0.0703955	0.0640678	0.0640678	0.0640678	0.0640678	0.0640678	0.0640678	0.0640678	0.0656497	0.0656497	0.0656497	0.0656497
2.88352		0.0672316	0.0672316	0.0672316	0.0672316	0.0672316	0.0672316	0.0648588	0.0648588	0.0648588	0.0648588	0.0648588	0.0648588	0.0664407	0.0664407	0.0664407	0.0664407	0.0664407	0.0664407	0.0664407	0.0703955	0.0703955	0.0703955	0.0703955	0.0703955	0.0703955	0.0711864	0.0711864	0.0711864	0.0711864	0.0711864	0.0711864	0.0703955	0.0703955	0.0703955	0.0703955	0.0703955	0.0703955	0.0640678	0.0640678	0.0640678	0.0640678	0.0640678	0.0640678	0.0640678	0.0656497	0.0656497	0.0656497	0.0656497
2.89055		0.0672316	0.0672316	0.0672316	0.0672316	0.0672316	0.0672316	0.0648588	0.0648588	0.0648588	0.0648588	0.0648588	0.0648588	0.0664407	0.0664407	0.0664407	0.0664407	0.0664407	0.0664407	0.0664407	0.0703955	0.0703955	0.0703955	0.0703955	0.0703955	0.0703955	0.0711864	0.0711864	0.0711864	0.0711864	0.0711864	0.0711864	0.0703955	0.0703955	0.0703955	0.0703955	0.0703955	0.0703955	0.0640678	0.0640678	0.0640678	0.0640678	0.0640678	0.0640678	0.0640678	0.0656497	0.0656497	0.0656497	0.0656497
2.89758		0.0435028	0.0435028	0.0435028	0.0435028	0.0435028	0.0435028	0.0506215	0.0506215	0.0506215	0.0506215	0.0506215	0.0506215	0.060113	0.060113	0.060113	0.060113	0.060113	0.060113	0.060113	0.079887	0.079887	0.079887	0.079887	0.079887	0.079887	0.0830508	0.0830508	0.0830508	0.0830508	0.0830508	0.0830508	0.0759322	0.0759322	0.0759322	0.0759322	0.0759322	0.0759322	0.059322	0.059322	0.059322	0.059322	0.059322	0.059322	0.059322	0.0529944	0.0529944	0.0529944	0.0529944
2.90462		0.0435028	0.0435028	0.0435028	0.0435028	0.0435028	0.0435028	0.0506215	0.0506215	0.0506215	0.0506215	0.0506215	0.0506215	0.060113	0.060113	0.060113	0.060113	0.060113	0.060113	0.060113	0.079887	0.079887	0.079887	0.079887	0.079887	0.079887	0.0830508	0.0830508	0.0830508	0.0830508	0.0830508	0.0830508	0.0759322	0.0759322	0.0759322	0.0759322	0.0759322	0.0759322	0.059322	0.059322	0.059322	0.059322	0.059322	0.059322	0.059322	0.0529944	0.0529944	0.0529944	0.0529944
2.91165		0.0435028	0.0435028	0.0435028	0.0435028	0.0435028	0.0435028	0.0506215	0.0506215	0.0506215	0.0506215	0.0506215	0.0506215	0.060113	0.060113	0.060113	0.060113	0.060113	0.060113	0.060113	0.079887	0.079887	0.079887	0.079887	0.079887	0.079887	0.0830508	0.0830508	0.0830508	0.0830508	0.0830508	0.0830508	0.0759322	0.0759322	0.0759322	0.0759322	0.0759322	0.0759322	0.059322	0.059322	0.059322	0.059322	0.059322	0.059322	0.059322	0.0529944	0.0529944	0.0529944	0.0529944
2.91868		0.0435028	0.0435028	0.0435028	0.0435028	0.0435028	0.0435028	0.0506215	0.0506215	0.0506215	0.0506215	0.0506215	0.0506215	0.060113	0.060113	0.060113	0.060113	0.060113	0.060113	0.060113	0.079887	0.079887	0.079887	0.079887	0.079887	0.079887	0.0830508	0.0830508	0.0830508	0.0830508	0.0830508	0.0830508	0.0759322	0.0759322	0.0759322	0.0759322	0.0759322	0.0759322	0.059322	0.059322	0.059322	0.059322	0.059322	0.059322	0.059322	0.0529944	0.0529944	0.0529944	0.0529944
2.92571		0.0435028	0.0435028	0.0435028	0.0435028	0.0435028	0.0435028	0.0506215	0.0506215	0.0506215	0.0506215	0.0506215	0.0506215	0.060113	0.060113	0.060113	0.060113	0.060113	0.060113	0.060113	0.079887	0.079887	0.079887	0.079887	0.079887	0.079887	0.0830508	0.0830508	0.0830508	0.0830508	0.0830508	0.0830508	0.0759322	0.0759322	0.0759322	0.0759322	0.0759322	0.0759322	0.059322	0.059322	0.059322	0.059322	0.059322	0.059322	0.059322	0.0529944	0.0529944	0.0529944	0.0529944
2.93275		0.0435028	0.0435028	0.0435028	0.0435028	0.0435028	0.0435028	0.0506215	0.0506215	0.0506215	0.0506215	0.0506215	0.0506215	0.060113	0.060113	0.060113	0.060113	0.060113	0.060113	0.060113	0.079887	0.079887	0.079887	0.079887	0.079887	0.079887	0.0830508	0.0830508	0.0830508	0.0830508	0.0830508	0.0830508	0.0759322	0.0759322	0.0759322	0.0759322	0.0759322	0.0759322	0.059322	0.059322	0.059322	0.059322	0.059322	0.059322	0.059322	0.0529944	0.0529944	0.0529944	0.0529944
2.93978		0.0435028	0.0435028	0.0435028	0.0435028	0.0435028	0.0435028	0.0506215	0.0506215	0.0506215	0.0506215	0.0506215	0.0506215	0.060113	0.060113	0.060113	0.060113	0.060113	0.060113	0.060113	0.079887	0.079887	0.079887	0.079887	0.079887	0.079887	0.0830508	0.0830508	0.0830508	0.0830508	0.0830508	0.0830508	0.0759322	0.0759322	0.0759322	0.0759322	0.0759322	0.0759322	0.059322	0.059322	0.059322	0.059322	0.059322	0.059322	0.059322	0.0529944	0.0529944	0.0529944	0.0529944
2.94681		0.0427119	0.0427119	0.0427119	0.0427119	0.0427119	0.0427119	0.0490395	0.0490395	0.0490395	0.0490395	0.0490395	0.0490395	0.059322	0.059322	0.059322	0.059322	0.059322	0.059322	0.059322	0.0838418	0.0838418	0.0838418	0.0838418	0.0838418	0.0838418	0.0909605	0.0909605	0.0909605	0.0909605	0.0909605	0.0909605	0.0814689	0.0814689	0.0814689	0.0814689	0.0814689	0.0814689	0.0553672	0.0553672	0.0553672	0.0553672	0.0553672	0.0553672	0.0553672	0.0458757	0.0458757	0.0458757	0.0458757
2.95385		0.0427119	0.0427119	0.0427119	0.0427119	0.0427119	0.0427119	0.0490395	0.0490395	0.0490395	0.0490395	0.0490395	0.0490395	0.059322	0.059322	0.059322	0.059322	0.059322	0.059322	0.059322	0.0838418	0.0838418	0.0838418	0.0838418	0.0838418	0.0838418	0.0909605	0.0909605	0.0909605	0.0909605	0.0909605	0.0909605	0.0814689	0.0814689	0.0814689	0.0814689	0.0814689	0.0814689	0.0553672	0.0553672	0.0553672	0.0553672	0.0553672	0.0553672	0.0553672	0.0458757	0.0458757	0.0458757	0.0458757
2.96088		0.0427119	0.0427119	0.0427119	0.0427119	0.0427119	0.0427119	0.0490395	0.0490395	0.0490395	0.0490395	0.0490395	0.0490395	0.059322	0.059322	0.059322	0.059322	0.059322	0.059322	0.059322	0.0838418	0.0838418	0.0838418	0.0838418	0.0838418	0.0838418	0.0909605	0.0909605	0.0909605	0.0909605	0.0909605	0.0909605	0.0814689	0.0814689	0.0814689	0.0814689	0.0814689	0.0814689	0.0553672	0.0553672	0.0553672	0.0553672	0.0553672	0.0553672	0.0553672	0.0458757	0.0458757	0.0458757	0.0458757
2.96791		0.0427119	0.0427119	0.0427119	0.0427119	0.0427119	0.0427119	0.0490395	0.0490395	0.0490395	0.0490395	0.0490395	0.0490395	0.059322	0.059322	0.059322	0.059322	0.059322	0.059322	0.059322	0.0838418	0.0838418	0.0838418	0.0838418	0.0838418	0.0838418	0.0909605	0.0909605	0.0909605	0.0909605	0.0909605	0.0909605	0.0814689	0.0814689	0.0814689	0.0814689	0.0814689	0.0814689	0.0553672	0.0553672	0.0553672	0.0553672	0.0553672	0.0553672	0.0553672	0.0458757	0.0458757	0.0458757	0.0458757
2.97495		0.0427119	0.0427119	0.0427119	0.0427119	0.0427119	0.0427119	0.0490395	0.0490395	0.0490395	0.0490395	0.0490395	0.0490395	0.059322	0.059322	0.059322	0.059322	0.059322	0.059322	0.059322	0.0838418	0.0838418	0.0838418	0.0838418	0.0838418	0.0838418	0.0909605	0.0909605	0.0909605	0.0909605	0.0909605	0.0909605	0.0814689	0.0814689	0.0814689	0.0814689	0.0814689	0.0814689	0.0553672	0.0553672	0.0553672	0.0553672	0.0553672	0.0553672	0.0553672	0.0458757	0.0458757	0.0458757	0.0458757
2.98198		0.0427119	0.0427119	0.0427119	0.0427119	0.0427119	0.0427119	0.0490395	0.0490395	0.0490395	0.0490395	0.0490395	0.0490395	0.059322	0.059322	0.059322	0.059322	0.059322	0.059322	0.059322	0.0838418	0.0838418	0.0838418	0.0838418	0.0838418	0.0838418	0.0909605	0.0909605	0.0909605	0.0909605	0.0909605	0.0909605	0.0814689	0.0814689	0.0814689	0.0814689	0.0814689	0.0814689	0.0553672	0.0553672	0.0553672	0.0553672	0.0553672	0.0553672	0.0553672	0.0458757	0.0458757	0.0458757	0.0458757
2.98901		0.039548	0.039548	0.039548	0.039548	0.039548	0.039548	0.0435028	0.0435028	0.0435028	0.0435028	0.0435028	0.0435028	0.0561582	0.0561582	0.0561582	0.0561582	0.0561582	0.0561582	0.0561582	0.099661	0.099661	0.099661	0.099661	0.099661	0.099661	0.104407	0.104407	0.104407	0.104407	0.104407	0.104407	0.0964972	0.0964972	0.0964972	0.0964972	0.0964972	0.0964972	0.0561582	0.0561582	0.0561582	0.0561582	0.0561582	0.0561582	0.0561582	0.040339	0.040339	0.040339	0.040339
2.99604		0.039548	0.039548	0.039548	0.039548	0.039548	0.039548	0.0435028	0.0435028	0.0435028	0.0435028	0.0435028	0.0435028	0.0561582	0.0561582	0.0561582	0.0561582	0.0561582	0.0561582	0.0561582	0.099661	0.099661	0.099661	0.099661	0.099661	0.099661	0.104407	0.104407	0.104407	0.104407	0.104407	0.104407	0.0964972	0.0964972	0.0964972	0.0964972	0.0964972	0.0964972	0.0561582	0.0561582	0.0561582	0.0561582	0.0561582	0.0561582	0.0561582	0.040339	0.040339	0.040339	0.040339
3.00308		0.039548	0.039548	0.039548	0.039548	0.039548	0.039548	0.0435028	0.0435028	0.0435028	0.0435028	0.0435028	0.0435028	0.0561582	0.0561582	0.0561582	0.0561582	0.0561582	0.0561582	0.0561582	0.099661	0.099661	0.099661	0.099661	0.099661	0.099661	0.104407	0.104407	0.104407	0.104407	0.104407	0.104407	0.0964972	0.0964972	0.0964972	0.0964972	0.0964972	0.0964972	0.0561582	0.0561582	0.0561582	0.0561582	0.0561582	0.0561582	0.0561582	0.040339	0.040339	0.040339	0.040339
3.01011		0.039548	0.039548	0.039548	0.039548	0.039548	0.039548	0.0435028	0.0435028	0.0435028	0.0435028	0.0435028	0.0435028	0.0561582	0.0561582	0.0561582	0.0561582	0.0561582	0.0561582	0.0561582	0.099661	0.099661	0.099661	0.099661	0.099661	0.099661	0.104407	0.104407	0.104407	0.104407	0.104407	0.104407	0.0964972	0.0964972	0.0964972	0.0964972	0.0964972	0.0964972	0.0561582	0.0561582	0.0561582	0.0561582	0.0561582	0.0561582	0.0561582	0.040339	0.040339	0.040339	0.040339
3.01714		0.039548	0.039548	0.039548	0.039548	0.039548	0.039548	0.0435028	0.0435028	0.0435028	0.0435028	0.0435028	0.0435028	0.0561582	0.0561582	0.0561582	0.0561582	0.0561582	0.0561582	0.0561582	0.099661	0.099661	0.099661	0.099661	0.099661	0.099661	0.104407	0.104407	0.104407	0.104407	0.104407	0.104407	0.0964972	0.0964972	0.0964972	0.0964972	0.0964972	0.0964972	0.0561582	0.0561582	0.0561582	0.0561582	0.0561582	0.0561582	0.0561582	0.040339	0.040339	0.040339	0.040339
3.02418		0.039548	0.039548	0.039548	0.039548	0.039548	0.039548	0.0435028	0.0435028	0.0435028	0.0435028	0.0435028	0.0435028	0.0561582	0.0561582	0.0561582	0.0561582	0.0561582	0.0561582	0.0561582	0.099661	0.099661	0.099661	0.099661	0.099661	0.099661	0.104407	0.104407	0.104407	0.104407	0.104407	0.104407	0.0964972	0.0964972	0.0964972	0.0964972	0.0964972	0.0964972	0.0561582	0.0561582	0.0561582	0.0561582	0.0561582	0.0561582	0.0561582	0.040339	0.040339	0.040339	0.040339
3.03121		0.0458757	0.0458757	0.0458757	0.0458757	0.0458757	0.0458757	0.0482486	0.0482486	0.0482486	0.0482486	0.0482486	0.0482486	0.0624859	0.0624859	0.0624859	0.0624859	0.0624859	0.0624859	0.0624859	0.102034	0.102034	0.102034	0.102034	0.102034	0.102034	0.112316	0.112316	0.112316	0.112316	0.112316	0.112316	0.102825	0.102825	0.102825	0.102825	0.102825	0.102825	0.0664407	0.0664407	0.0664407	0.0664407	0.0664407	0.0664407	0.0664407	0.0458757	0.0458757	0.0458757	0.0458757
3.03824		0.0458757	0.0458757	0.0458757	0.0458757	0.0458757	0.0458757	0.0482486	0.0482486	0.0482486	0.0482486	0.0482486	0.0482486	0.0624859	0.0624859	0.0624859	0.0624859	0.0624859	0.0624859	0.0624859	0.102034	0.102034	0.102034	0.102034	0.102034	0.102034	0.112316	0.112316	0.112316	0.112316	0.112316	0.112316	0.102825	0.102825	0.102825	0.102825	0.102825	0.102825	0.0664407	0.0664407	0.0664407	0.0664407	0.0664407	0.0664407	0.0664407	0.0458757	0.0458757	0.0458757	0.0458757
3.04527		0.0458757	0.0458757	0.0458757	0.0458757	0.0458757	0.0458757	0.0482486	0.0482486	0.0482486	0.0482486	0.0482486	0.0482486	0.0624859	0.0624859	0.0624859	0.0624859	0.0624859	0.0624859	0.0624859	0.102034	0.102034	0.102034	0.102034	0.102034	0.102034	0.112316	0.112316	0.112316	0.112316	0.112316	0.112316	0.102825	0.102825	0.102825	0.102825	0.102825	0.102825	0.0664407	0.0664407	0.0664407	0.0664407	0.0664407	0.0664407	0.0664407	0.0458757	0.0458757	0.0458757	0.0458757
3.05231		0.0458757	0.0458757	0.0458757	0.0458757	0.0458757	0.0458757	0.0482486	0.0482486	0.0482486	0.0482486	0.0482486	0.0482486	0.0624859	0.0624859	0.0624859	0.0624859	0.0624859	0.0624859	0.0624859	0.102034	0.102034	0.102034	0.102034	0.102034	0.102034	0.112316	0.112316	0.112316	0.112316	0.112316	0.112316	0.102825	0.102825	0.102825	0.102825	0.102825	0.102825	0.0664407	0.0664407	0.0664407	0.0664407	0.0664407	0.0664407	0.0664407	0.0458757	0.0458757	0.0458757	0.0458757
3.05934		0.0458757	0.0458757	0.0458757	0.0458757	0.0458757	0.0458757	0.0482486	0.0482486	0.0482486	0.0482486	0.0482486	0.0482486	0.0624859	0.0624859	0.0624859	0.0624859	0.0624859	0.0624859	0.0624859	0.102034	0.102034	0.102034	0.102034	0.102034	0.102034	0.112316	0.112316	0.112316	0.112316	0.112316	0.112316	0.102825	0.102825	0.102825	0.102825	0.102825	0.102825	0.0664407	0.0664407	0.0664407	0.0664407	0.0664407	0.0664407	0.0664407	0.0458757	0.0458757	0.0458757	0.0458757
3.06637		0.0458757	0.0458757	0.0458757	0.0458757	0.0458757	0.0458757	0.0482486	0.0482486	0.0482486	0.0482486	0.0482486	0.0482486	0.0624859	0.0624859	0.0624859	0.0624859	0.0624859	0.0624859	0.0624859	0.102034	0.102034	0.102034	0.102034	0.102034	0.102034	0.112316	0.112316	0.112316	0.112316	0.112316	0.112316	0.102825	0.102825	0.102825	0.102825	0.102825	0.102825	0.0664407	0.0664407	0.0664407	0.0664407	0.0664407	0.0664407	0.0664407	0.0458757	0.0458757	0.0458757	0.0458757
3.07341		0.0664407	0.0664407	0.0664407	0.0664407	0.0664407	0.0664407	0.0632768	0.0632768	0.0632768	0.0632768	0.0632768	0.0632768	0.0751412	0.0751412	0.0751412	0.0751412	0.0751412	0.0751412	0.0751412	0.107571	0.107571	0.107571	0.107571	0.107571	0.107571	0.113898	0.113898	0.113898	0.113898	0.113898	0.113898	0.105198	0.105198	0.105198	0.105198	0.105198	0.105198	0.0783051	0.0783051	0.0783051	0.0783051	0.0783051	0.0783051	0.0783051	0.060113	0.060113	0.060113	0.060113
3.08044		0.0664407	0.0664407	0.0664407	0.0664407	0.0664407	0.0664407	0.0632768	0.0632768	0.0632768	0.0632768	0.0632768	0.0632768	0.0751412	0.0751412	0.0751412	0.0751412	0.0751412	0.0751412	0.0751412	0.107571	0.107571	0.107571	0.107571	0.107571	0.107571	0.113898	0.113898	0.113898	0.113898	0.113898	0.113898	0.105198	0.105198	0.105198	0.105198	0.105198	0.105198	0.0783051	0.0783051	0.0783051	0.0783051	0.0783051	0.0783051	0.0783051	0.060113	0.060113	0.060113	0.060113
3.08747		0.0664407	0.0664407	0.0664407	0.0664407	0.0664407	0.0664407	0.0632768	0.0632768	0.0632768	0.0632768	0.0632768	0.0632768	0.0751412	0.0751412	0.0751412	0.0751412	0.0751412	0.0751412	0.0751412	0.107571	0.107571	0.107571	0.107571	0.107571	0.107571	0.113898	0.113898	0.113898	0.113898	0.113898	0.113898	0.105198	0.105198	0.105198	0.105198	0.105198	0.105198	0.0783051	0.0783051	0.0783051	0.0783051	0.0783051	0.0783051	0.0783051	0.060113	0.060113	0.060113	0.060113
3.09451		0.0664407	0.0664407	0.0664407	0.0664407	0.0664407	0.0664407	0.0632768	0.0632768	0.0632768	0.0632768	0.0632768	0.0632768	0.0751412	0.0751412	0.0751412	0.0751412	0.0751412	0.0751412	0.0751412	0.107571	0.107571	0.107571	0.107571	0.107571	0.107571	0.113898	0.113898	0.113898	0.113898	0.113898	0.113898	0.105198	0.105198	0.105198	0.105198	0.105198	0.105198	0.0783051	0.0783051	0.0783051	0.0783051	0.0783051	0.0783051	0.0783051	0.060113	0.060113	0.060113	0.060113
3.10154		0.0664407	0.0664407	0.0664407	0.0664407	0.0664407	0.0664407	0.0632768	0.0632768	0.0632768	0.0632768	0.0632768	0.0632768	0.0751412	0.0751412	0.0751412	0.0751412	0.0751412	0.0751412	0.0751412	0.107571	0.107571	0.107571	0.107571	0.107571	0.107571	0.113898	0.113898	0.113898	0.113898	0.113898	0.113898	0.105198	0.105198	0.105198	0.105198	0.105198	0.105198	0.0783051	0.0783051	0.0783051	0.0783051	0.0783051	0.0783051	0.0783051	0.060113	0.060113	0.060113	0.060113
3.10857		0.0664407	0.0664407	0.0664407	0.0664407	0.0664407	0.0664407	0.0632768	0.0632768	0.0632768	0.0632768	0.0632768	0.0632768	0.0751412	0.0751412	0.0751412	0.0751412	0.0751412	0.0751412	0.0751412	0.107571	0.107571	0.107571	0.107571	0.107571	0.107571	0.113898	0.113898	0.113898	0.113898	0.113898	0.113898	0.105198	0.105198	0.105198	0.105198	0.105198	0.105198	0.0783051	0.0783051	0.0783051	0.0783051	0.0783051	0.0783051	0.0783051	0.060113	0.060113	0.060113	0.060113
3.1156		0.0664407	0.0664407	0.0664407	0.0664407	0.0664407	0.0664407	0.0632768	0.0632768	0.0632768	0.0632768	0.0632768	0.0632768	0.0751412	0.0751412	0.0751412	0.0751412	0.0751412	0.0751412	0.0751412	0.107571	0.107571	0.107571	0.107571	0.107571	0.107571	0.113898	0.113898	0.113898	0.113898	0.113898	0.113898	0.105198	0.105198	0.105198	0.105198	0.105198	0.105198	0.0783051	0.0783051	0.0783051	0.0783051	0.0783051	0.0783051	0.0783051	0.060113	0.060113	0.060113	0.060113
3.12264		0.0783051	0.0783051	0.0783051	0.0783051	0.0783051	0.0783051	0.0703955	0.0703955	0.0703955	0.0703955	0.0703955	0.0703955	0.0783051	0.0783051	0.0783051	0.0783051	0.0783051	0.0783051	0.0783051	0.105198	0.105198	0.105198	0.105198	0.105198	0.105198	0.108362	0.108362	0.108362	0.108362	0.108362	0.108362	0.101243	0.101243	0.101243	0.101243	0.101243	0.101243	0.0830508	0.0830508	0.0830508	0.0830508	0.0830508	0.0830508	0.0830508	0.0688136	0.0688136	0.0688136	0.0688136
3.12967		0.0783051	0.0783051	0.0783051	0.0783051	0.0783051	0.0783051	0.0703955	0.0703955	0.0703955	0.0703955	0.0703955	0.0703955	0.0783051	0.0783051	0.0783051	0.0783051	0.0783051	0.0783051	0.0783051	0.105198	0.105198	0.105198	0.105198	0.105198	0.105198	0.108362	0.108362	0.108362	0.108362	0.108362	0.108362	0.101243	0.101243	0.101243	0.101243	0.101243	0.101243	0.0830508	0.0830508	0.0830508	0.0830508	0.0830508	0.0830508	0.0830508	0.0688136	0.0688136	0.0688136	0.0688136
3.1367		0.0783051	0.0783051	0.0783051	0.0783051	0.0783051	0.0783051	0.0703955	0.0703955	0.0703955	0.0703955	0.0703955	0.0703955	0.0783051	0.0783051	0.0783051	0.0783051	0.0783051	0.0783051	0.0783051	0.105198	0.105198	0.105198	0.105198	0.105198	0.105198	0.108362	0.108362	0.108362	0.108362	0.108362	0.108362	0.101243	0.101243	0.101243	0.101243	0.101243	0.101243	0.0830508	0.0830508	0.0830508	0.0830508	0.0830508	0.0830508	0.0830508	0.0688136	0.0688136	0.0688136	0.0688136
3.14374		0.0783051	0.0783051	0.0783051	0.0783051	0.0783051	0.0783051	0.0703955	0.0703955	0.0703955	0.0703955	0.0703955	0.0703955	0.0783051	0.0783051	0.0783051	0.0783051	0.0783051	0.0783051	0.0783051	0.105198	0.105198	0.105198	0.105198	0.105198	0.105198	0.108362	0.108362	0.108362	0.108362	0.108362	0.108362	0.101243	0.101243	0.101243	0.101243	0.101243	0.101243	0.0830508	0.0830508	0.0830508	0.0830508	0.0830508	0.0830508	0.0830508	0.0688136	0.0688136	0.0688136	0.0688136
3.15077		0.0783051	0.0783051	0.0783051	0.0783051	0.0783051	0.0783051	0.0703955	0.0703955	0.0703955	0.0703955	0.0703955	0.0703955	0.0783051	0.0783051	0.0783051	0.0783051	0.0783051	0.0783051	0.0783051	0.105198	0.105198	0.105198	0.105198	0.105198	0.105198	0.108362	0.108362	0.108362	0.108362	0.108362	0.108362	0.101243	0.101243	0.101243	0.101243	0.101243	0.101243	0.0830508	0.0830508	0.0830508	0.0830508	0.0830508	0.0830508	0.0830508	0.0688136	0.0688136	0.0688136	0.0688136
3.1578		0.0783051	0.0783051	0.0783051	0.0783051	0.0783051	0.0783051	0.0703955	0.0703955	0.0703955	0.0703955	0.0703955	0.0703955	0.0783051	0.0783051	0.0783051	0.0783051	0.0783051	0.0783051	0.0783051	0.105198	0.105198	0.105198	0.105198	0.105198	0.105198	0.108362	0.108362	0.108362	0.108362	0.108362	0.108362	0.101243	0.101243	0.101243	0.101243	0.101243	0.101243	0.0830508	0.0830508	0.0830508	0.0830508	0.0830508	0.0830508	0.0830508	0.0688136	0.0688136	0.0688136	0.0688136
3.16484		0.0830508	0.0830508	0.0830508	0.0830508	0.0830508	0.0830508	0.0783051	0.0783051	0.0783051	0.0783051	0.0783051	0.0783051	0.0814689	0.0814689	0.0814689	0.0814689	0.0814689	0.0814689	0.0814689	0.0893785	0.0893785	0.0893785	0.0893785	0.0893785	0.0893785	0.0877966	0.0877966	0.0877966	0.0877966	0.0877966	0.0877966	0.0854237	0.0854237	0.0854237	0.0854237	0.0854237	0.0854237	0.0838418	0.0838418	0.0838418	0.0838418	0.0838418	0.0838418	0.0838418	0.0759322	0.0759322	0.0759322	0.0759322
3.17187		0.0830508	0.0830508	0.0830508	0.0830508	0.0830508	0.0830508	0.0783051	0.0783051	0.0783051	0.0783051	0.0783051	0.0783051	0.0814689	0.0814689	0.0814689	0.0814689	0.0814689	0.0814689	0.0814689	0.0893785	0.0893785	0.0893785	0.0893785	0.0893785	0.0893785	0.0877966	0.0877966	0.0877966	0.0877966	0.0877966	0.0877966	0.0854237	0.0854237	0.0854237	0.0854237	0.0854237	0.0854237	0.0838418	0.0838418	0.0838418	0.0838418	0.0838418	0.0838418	0.0838418	0.0759322	0.0759322	0.0759322	0.0759322
3.1789		0.0830508	0.0830508	0.0830508	0.0830508	0.0830508	0.0830508	0.0783051	0.0783051	0.0783051	0.0783051	0.0783051	0.0783051	0.0814689	0.0814689	0.0814689	0.0814689	0.0814689	0.0814689	0.0814689	0.0893785	0.0893785	0.0893785	0.0893785	0.0893785	0.0893785	0.0877966	0.0877966	0.0877966	0.0877966	0.0877966	0.0877966	0.0854237	0.0854237	0.0854237	0.0854237	0.0854237	0.0854237	0.0838418	0.0838418	0.0838418	0.0838418	0.0838418	0.0838418	0.0838418	0.0759322	0.0759322	0.0759322	0.0759322
3.18593		0.0830508	0.0830508	0.0830508	0.0830508	0.0830508	0.0830508	0.0783051	0.0783051	0.0783051	0.0783051	0.0783051	0.0783051	0.0814689	0.0814689	0.0814689	0.0814689	0.0814689	0.0814689	0.0814689	0.0893785	0.0893785	0.0893785	0.0893785	0.0893785	0.0893785	0.0877966	0.0877966	0.0877966	0.0877966	0.0877966	0.0877966	0.0854237	0.0854237	0.0854237	0.0854237	0.0854237	0.0854237	0.0838418	0.0838418	0.0838418	0.0838418	0.0838418	0.0838418	0.0838418	0.0759322	0.0759322	0.0759322	0.0759322
3.19297		0.0830508	0.0830508	0.0830508	0.0830508	0.0830508	0.0830508	0.0783051	0.0783051	0.0783051	0.0783051	0.0783051	0.0783051	0.0814689	0.0814689	0.0814689	0.0814689	0.0814689	0.0814689	0.0814689	0.0893785	0.0893785	0.0893785	0.0893785	0.0893785	0.0893785	0.0877966	0.0877966	0.0877966	0.0877966	0.0877966	0.0877966	0.0854237	0.0854237	0.0854237	0.0854237	0.0854237	0.0854237	0.0838418	0.0838418	0.0838418	0.0838418	0.0838418	0.0838418	0.0838418	0.0759322	0.0759322	0.0759322	0.0759322
3.2		0.0830508	0.0830508	0.0830508	0.0830508	0.0830508	0.0830508	0.0783051	0.0783051	0.0783051	0.0783051	0.0783051	0.0783051	0.0814689	0.0814689	0.0814689	0.0814689	0.0814689	0.0814689	0.0814689	0.0893785	0.0893785	0.0893785	0.0893785	0.0893785	0.0893785	0.0877966	0.0877966	0.0877966	0.0877966	0.0877966	0.0877966	0.0854237	0.0854237	0.0854237	0.0854237	0.0854237	0.0854237	0.0838418	0.0838418	0.0838418	0.0838418	0.0838418	0.0838418	0.0838418	0.0759322	0.0759322	0.0759322	0.0759322
3.20703		0.0933333	0.0933333	0.0933333	0.0933333	0.0933333	0.0933333	0.0822599	0.0822599	0.0822599	0.0822599	0.0822599	0.0822599	0.0727684	0.0727684	0.0727684	0.0727684	0.0727684	0.0727684	0.0727684	0.0648588	0.0648588	0.0648588	0.0648588	0.0648588	0.0648588	0.0569492	0.0569492	0.0569492	0.0569492	0.0569492	0.0569492	0.060904	0.060904	0.060904	0.060904	0.060904	0.060904	0.0703955	0.0703955	0.0703955	0.0703955	0.0703955	0.0703955	0.0703955	0.0735593	0.0735593	0.0735593	0.0735593
3.21407		0.0933333	0.0933333	0.0933333	0.0933333	0.0933333	0.0933333	0.0822599	0.0822599	0.0822599	0.0822599	0.0822599	0.0822599	0.0727684	0.0727684	0.0727684	0.0727684	0.0727684	0.0727684	0.0727684	0.0648588	0.0648588	0.0648588	0.0648588	0.0648588	0.0648588	0.0569492	0.0569492	0.0569492	0.0569492	0.0569492	0.0569492	0.060904	0.060904	0.060904	0.060904	0.060904	0.060904	0.0703955	0.0703955	0.0703955	0.0703955	0.0703955	0.0703955	0.0703955	0.0735593	0.0735593	0.0735593	0.0735593
3.2211		0.0933333	0.0933333	0.0933333	0.0933333	0.0933333	0.0933333	0.0822599	0.0822599	0.0822599	0.0822599	0.0822599	0.0822599	0.0727684	0.0727684	0.0727684	0.0727684	0.0727684	0.0727684	0.0727684	0.0648588	0.0648588	0.0648588	0.0648588	0.0648588	0.0648588	0.0569492	0.0569492	0.0569492	0.0569492	0.0569492	0.0569492	0.060904	0.060904	0.060904	0.060904	0.060904	0.060904	0.0703955	0.0703955	0.0703955	0.0703955	0.0703955	0.0703955	0.0703955	0.0735593	0.0735593	0.0735593	0.0735593
3.22813		0.0933333	0.0933333	0.0933333	0.0933333	0.0933333	0.0933333	0.0822599	0.0822599	0.0822599	0.0822599	0.0822599	0.0822599	0.0727684	0.0727684	0.0727684	0.0727684	0.0727684	0.0727684	0.0727684	0.0648588	0.0648588	0.0648588	0.0648588	0.0648588	0.0648588	0.0569492	0.0569492	0.0569492	0.0569492	0.0569492	0.0569492	0.060904	0.060904	0.060904	0.060904	0.060904	0.060904	0.0703955	0.0703955	0.0703955	0.0703955	0.0703955	0.0703955	0.0703955	0.0735593	0.0735593	0.0735593	0.0735593
3.23516		0.0933333	0.0933333	0.0933333	0.0933333	0.0933333	0.0933333	0.0822599	0.0822599	0.0822599	0.0822599	0.0822599	0.0822599	0.0727684	0.0727684	0.0727684	0.0727684	0.0727684	0.0727684	0.0727684	0.0648588	0.0648588	0.0648588	0.0648588	0.0648588	0.0648588	0.0569492	0.0569492	0.0569492	0.0569492	0.0569492	0.0569492	0.060904	0.060904	0.060904	0.060904	0.060904	0.060904	0.0703955	0.0703955	0.0703955	0.0703955	0.0703955	0.0703955	0.0703955	0.0735593	0.0735593	0.0735593	0.0735593
3.2422		0.0933333	0.0933333	0.0933333	0.0933333	0.0933333	0.0933333	0.0822599	0.0822599	0.0822599	0.0822599	0.0822599	0.0822599	0.0727684	0.0727684	0.0727684	0.0727684	0.0727684	0.0727684	0.0727684	0.0648588	0.0648588	0.0648588	0.0648588	0.0648588	0.0648588	0.0569492	0.0569492	0.0569492	0.0569492	0.0569492	0.0569492	0.060904	0.060904	0.060904	0.060904	0.060904	0.060904	0.0703955	0.0703955	0.0703955	0.0703955	0.0703955	0.0703955	0.0703955	0.0735593	0.0735593	0.0735593	0.0735593
3.24923		0.0941243	0.0941243	0.0941243	0.0941243	0.0941243	0.0941243	0.0862147	0.0862147	0.0862147	0.0862147	0.0862147	0.0862147	0.0735593	0.0735593	0.0735593	0.0735593	0.0735593	0.0735593	0.0735593	0.0522034	0.0522034	0.0522034	0.0522034	0.0522034	0.0522034	0.0482486	0.0482486	0.0482486	0.0482486	0.0482486	0.0482486	0.0522034	0.0522034	0.0522034	0.0522034	0.0522034	0.0522034	0.0672316	0.0672316	0.0672316	0.0672316	0.0672316	0.0672316	0.0672316	0.0759322	0.0759322	0.0759322	0.0759322
3.25626		0.0941243	0.0941243	0.0941243	0.0941243	0.0941243	0.0941243	0.0862147	0.0862147	0.0862147	0.0862147	0.0862147	0.0862147	0.0735593	0.0735593	0.0735593	0.0735593	0.0735593	0.0735593	0.0735593	0.0522034	0.0522034	0.0522034	0.0522034	0.0522034	0.0522034	0.0482486	0.0482486	0.0482486	0.0482486	0.0482486	0.0482486	0.0522034	0.0522034	0.0522034	0.0522034	0.0522034	0.0522034	0.0672316	0.0672316	0.0672316	0.0672316	0.0672316	0.0672316	0.0672316	0.0759322	0.0759322	0.0759322	0.0759322
3.2633		0.0941243	0.0941243	0.0941243	0.0941243	0.0941243	0.0941243	0.0862147	0.0862147	0.0862147	0.0862147	0.0862147	0.0862147	0.0735593	0.0735593	0.0735593	0.0735593	0.0735593	0.0735593	0.0735593	0.0522034	0.0522034	0.0522034	0.0522034	0.0522034	0.0522034	0.0482486	0.0482486	0.0482486	0.0482486	0.0482486	0.0482486	0.0522034	0.0522034	0.0522034	0.0522034	0.0522034	0.0522034	0.0672316	0.0672316	0.0672316	0.0672316	0.0672316	0.0672316	0.0672316	0.0759322	0.0759322	0.0759322	0.0759322
3.27033		0.0941243	0.0941243	0.0941243	0.0941243	0.0941243	0.0941243	0.0862147	0.0862147	0.0862147	0.0862147	0.0862147	0.0862147	0.0735593	0.0735593	0.0735593	0.0735593	0.0735593	0.0735593	0.0735593	0.0522034	0.0522034	0.0522034	0.0522034	0.0522034	0.0522034	0.0482486	0.0482486	0.0482486	0.0482486	0.0482486	0.0482486	0.0522034	0.0522034	0.0522034	0.0522034	0.0522034	0.0522034	0.0672316	0.0672316	0.0672316	0.0672316	0.0672316	0.0672316	0.0672316	0.0759322	0.0759322	0.0759322	0.0759322
3.27736		0.0941243	0.0941243	0.0941243	0.0941243	0.0941243	0.0941243	0.0862147	0.0862147	0.0862147	0.0862147	0.0862147	0.0862147	0.0735593	0.0735593	0.0735593	0.0735593	0.0735593	0.0735593	0.0735593	0.0522034	0.0522034	0.0522034	0.0522034	0.0522034	0.0522034	0.0482486	0.0482486	0.0482486	0.0482486	0.0482486	0.0482486	0.0522034	0.0522034	0.0522034	0.0522034	0.0522034	0.0522034	0.0672316	0.0672316	0.0672316	0.0672316	0.0672316	0.0672316	0.0672316	0.0759322	0.0759322	0.0759322	0.0759322
3.2844		0.0941243	0.0941243	0.0941243	0.0941243	0.0941243	0.0941243	0.0862147	0.0862147	0.0862147	0.0862147	0.0862147	0.0862147	0.0735593	0.0735593	0.0735593	0.0735593	0.0735593	0.0735593	0.0735593	0.0522034	0.0522034	0.0522034	0.0522034	0.0522034	0.0522034	0.0482486	0.0482486	0.0482486	0.0482486	0.0482486	0.0482486	0.0522034	0.0522034	0.0522034	0.0522034	0.0522034	0.0522034	0.0672316	0.0672316	0.0672316	0.0672316	0.0672316	0.0672316	0.0672316	0.0759322	0.0759322	0.0759322	0.0759322
3.29143		0.0941243	0.0941243	0.0941243	0.0941243	0.0941243	0.0941243	0.0862147	0.0862147	0.0862147	0.0862147	0.0862147	0.0862147	0.0735593	0.0735593	0.0735593	0.0735593	0.0735593	0.0735593	0.0735593	0.0522034	0.0522034	0.0522034	0.0522034	0.0522034	0.0522034	0.0482486	0.0482486	0.0482486	0.0482486	0.0482486	0.0482486	0.0522034	0.0522034	0.0522034	0.0522034	0.0522034	0.0522034	0.0672316	0.0672316	0.0672316	0.0672316	0.0672316	0.0672316	0.0672316	0.0759322	0.0759322	0.0759322	0.0759322
3.29846		0.0949153	0.0949153	0.0949153	0.0949153	0.0949153	0.0949153	0.0925424	0.0925424	0.0925424	0.0925424	0.0925424	0.0925424	0.0783051	0.0783051	0.0783051	0.0783051	0.0783051	0.0783051	0.0783051	0.0490395	0.0490395	0.0490395	0.0490395	0.0490395	0.0490395	0.0435028	0.0435028	0.0435028	0.0435028	0.0435028	0.0435028	0.0466667	0.0466667	0.0466667	0.0466667	0.0466667	0.0466667	0.0632768	0.0632768	0.0632768	0.0632768	0.0632768	0.0632768	0.0632768	0.0759322	0.0759322	0.0759322	0.0759322
3.30549		0.0949153	0.0949153	0.0949153	0.0949153	0.0949153	0.0949153	0.0925424	0.0925424	0.0925424	0.0925424	0.0925424	0.0925424	0.0783051	0.0783051	0.0783051	0.0783051	0.0783051	0.0783051	0.0783051	0.0490395	0.0490395	0.0490395	0.0490395	0.0490395	0.0490395	0.0435028	0.0435028	0.0435028	0.0435028	0.0435028	0.0435028	0.0466667	0.0466667	0.0466667	0.0466667	0.0466667	0.0466667	0.0632768	0.0632768	0.0632768	0.0632768	0.0632768	0.0632768	0.0632768	0.0759322	0.0759322	0.0759322	0.0759322
3.31253		0.0949153	0.0949153	0.0949153	0.0949153	0.0949153	0.0949153	0.0925424	0.0925424	0.0925424	0.0925424	0.0925424	0.0925424	0.0783051	0.0783051	0.0783051	0.0783051	0.0783051	0.0783051	0.0783051	0.0490395	0.0490395	0.0490395	0.0490395	0.0490395	0.0490395	0.0435028	0.0435028	0.0435028	0.0435028	0.0435028	0.0435028	0.0466667	0.0466667	0.0466667	0.0466667	0.0466667	0.0466667	0.0632768	0.0632768	0.0632768	0.0632768	0.0632768	0.0632768	0.0632768	0.0759322	0.0759322	0.0759322	0.0759322
3.31956		0.0949153	0.0949153	0.0949153	0.0949153	0.0949153	0.0949153	0.0925424	0.0925424	0.0925424	0.0925424	0.0925424	0.0925424	0.0783051	0.0783051	0.0783051	0.0783051	0.0783051	0.0783051	0.0783051	0.0490395	0.0490395	0.0490395	0.0490395	0.0490395	0.0490395	0.0435028	0.0435028	0.0435028	0.0435028	0.0435028	0.0435028	0.0466667	0.0466667	0.0466667	0.0466667	0.0466667	0.0466667	0.0632768	0.0632768	0.0632768	0.0632768	0.0632768	0.0632768	0.0632768	0.0759322	0.0759322	0.0759322	0.0759322
3.32659		0.0949153	0.0949153	0.0949153	0.0949153	0.0949153	0.0949153	0.0925424	0.0925424	0.0925424	0.0925424	0.0925424	0.0925424	0.0783051	0.0783051	0.0783051	0.0783051	0.0783051	0.0783051	0.0783051	0.0490395	0.0490395	0.0490395	0.0490395	0.0490395	0.0490395	0.0435028	0.0435028	0.0435028	0.0435028	0.0435028	0.0435028	0.0466667	0.0466667	0.0466667	0.0466667	0.0466667	0.0466667	0.0632768	0.0632768	0.0632768	0.0632768	0.0632768	0.0632768	0.0632768	0.0759322	0.0759322	0.0759322	0.0759322
3.33363		0.0949153	0.0949153	0.0949153	0.0949153	0.0949153	0.0949153	0.0925424	0.0925424	0.0925424	0.0925424	0.0925424	0.0925424	0.0783051	0.0783051	0.0783051	0.0783051	0.0783051	0.0783051	0.0783051	0.0490395	0.0490395	0.0490395	0.0490395	0.0490395	0.0490395	0.0435028	0.0435028	0.0435028	0.0435028	0.0435028	0.0435028	0.0466667	0.0466667	0.0466667	0.0466667	0.0466667	0.0466667	0.0632768	0.0632768	0.0632768	0.0632768	0.0632768	0.0632768	0.0632768	0.0759322	0.0759322	0.0759322	0.0759322
3.34066		0.0972881	0.0972881	0.0972881	0.0972881	0.0972881	0.0972881	0.0933333	0.0933333	0.0933333	0.0933333	0.0933333	0.0933333	0.0822599	0.0822599	0.0822599	0.0822599	0.0822599	0.0822599	0.0822599	0.0490395	0.0490395	0.0490395	0.0490395	0.0490395	0.0490395	0.0435028	0.0435028	0.0435028	0.0435028	0.0435028	0.0435028	0.0450847	0.0450847	0.0450847	0.0450847	0.0450847	0.0450847	0.0616949	0.0616949	0.0616949	0.0616949	0.0616949	0.0616949	0.0616949	0.0735593	0.0735593	0.0735593	0.0735593
3.34769		0.0972881	0.0972881	0.0972881	0.0972881	0.0972881	0.0972881	0.0933333	0.0933333	0.0933333	0.0933333	0.0933333	0.0933333	0.0822599	0.0822599	0.0822599	0.0822599	0.0822599	0.0822599	0.0822599	0.0490395	0.0490395	0.0490395	0.0490395	0.0490395	0.0490395	0.0435028	0.0435028	0.0435028	0.0435028	0.0435028	0.0435028	0.0450847	0.0450847	0.0450847	0.0450847	0.0450847	0.0450847	0.0616949	0.0616949	0.0616949	0.0616949	0.0616949	0.0616949	0.0616949	0.0735593	0.0735593	0.0735593	0.0735593
3.35473		0.0972881	0.0972881	0.0972881	0.0972881	0.0972881	0.0972881	0.0933333	0.0933333	0.0933333	0.0933333	0.0933333	0.0933333	0.0822599	0.0822599	0.0822599	0.0822599	0.0822599	0.0822599	0.0822599	0.0490395	0.0490395	0.0490395	0.0490395	0.0490395	0.0490395	0.0435028	0.0435028	0.0435028	0.0435028	0.0435028	0.0435028	0.0450847	0.0450847	0.0450847	0.0450847	0.0450847	0.0450847	0.0616949	0.0616949	0.0616949	0.0616949	0.0616949	0.0616949	0.0616949	0.0735593	0.0735593	0.0735593	0.0735593
3.36176		0.0972881	0.0972881	0.0972881	0.0972881	0.0972881	0.0972881	0.0933333	0.0933333	0.0933333	0.0933333	0.0933333	0.0933333	0.0822599	0.0822599	0.0822599	0.0822599	0.0822599	0.0822599	0.0822599	0.0490395	0.0490395	0.0490395	0.0490395	0.0490395	0.0490395	0.0435028	0.0435028	0.0435028	0.0435028	0.0435028	0.0435028	0.0450847	0.0450847	0.0450847	0.0450847	0.0450847	0.0450847	0.0616949	0.0616949	0.0616949	0.0616949	0.0616949	0.0616949	0.0616949	0.0735593	0.0735593	0.0735593	0.0735593
3.36879		0.0972881	0.0972881	0.0972881	0.0972881	0.0972881	0.0972881	0.0933333	0.0933333	0.0933333	0.0933333	0.0933333	0.0933333	0.0822599	0.0822599	0.0822599	0.0822599	0.0822599	0.0822599	0.0822599	0.0490395	0.0490395	0.0490395	0.0490395	0.0490395	0.0490395	0.0435028	0.0435028	0.0435028	0.0435028	0.0435028	0.0435028	0.0450847	0.0450847	0.0450847	0.0450847	0.0450847	0.0450847	0.0616949	0.0616949	0.0616949	0.0616949	0.0616949	0.0616949	0.0616949	0.0735593	0.0735593	0.0735593	0.0735593
3.37582		0.0972881	0.0972881	0.0972881	0.0972881	0.0972881	0.0972881	0.0933333	0.0933333	0.0933333	0.0933333	0.0933333	0.0933333	0.0822599	0.0822599	0.0822599	0.0822599	0.0822599	0.0822599	0.0822599	0.0490395	0.0490395	0.0490395	0.0490395	0.0490395	0.0490395	0.0435028	0.0435028	0.0435028	0.0435028	0.0435028	0.0435028	0.0450847	0.0450847	0.0450847	0.0450847	0.0450847	0.0450847	0.0616949	0.0616949	0.0616949	0.0616949	0.0616949	0.0616949	0.0616949	0.0735593	0.0735593	0.0735593	0.0735593
3.38286		0.0909605	0.0909605	0.0909605	0.0909605	0.0909605	0.0909605	0.0885876	0.0885876	0.0885876	0.0885876	0.0885876	0.0885876	0.0814689	0.0814689	0.0814689	0.0814689	0.0814689	0.0814689	0.0814689	0.059322	0.059322	0.059322	0.059322	0.059322	0.059322	0.0553672	0.0553672	0.0553672	0.0553672	0.0553672	0.0553672	0.0522034	0.0522034	0.0522034	0.0522034	0.0522034	0.0522034	0.0616949	0.0616949	0.0616949	0.0616949	0.0616949	0.0616949	0.0616949	0.0696045	0.0696045	0.0696045	0.0696045
3.38989		0.0909605	0.0909605	0.0909605	0.0909605	0.0909605	0.0909605	0.0885876	0.0885876	0.0885876	0.0885876	0.0885876	0.0885876	0.0814689	0.0814689	0.0814689	0.0814689	0.0814689	0.0814689	0.0814689	0.059322	0.059322	0.059322	0.059322	0.059322	0.059322	0.0553672	0.0553672	0.0553672	0.0553672	0.0553672	0.0553672	0.0522034	0.0522034	0.0522034	0.0522034	0.0522034	0.0522034	0.0616949	0.0616949	0.0616949	0.0616949	0.0616949	0.0616949	0.0616949	0.0696045	0.0696045	0.0696045	0.0696045
3.39692		0.0909605	0.0909605	0.0909605	0.0909605	0.0909605	0.0909605	0.0885876	0.0885876	0.0885876	0.0885876	0.0885876	0.0885876	0.0814689	0.0814689	0.0814689	0.0814689	0.0814689	0.0814689	0.0814689	0.059322	0.059322	0.059322	0.059322	0.059322	0.059322	0.0553672	0.0553672	0.0553672	0.0553672	0.0553672	0.0553672	0.0522034	0.0522034	0.0522034	0.0522034	0.0522034	0.0522034	0.0616949	0.0616949	0.0616949	0.0616949	0.0616949	0.0616949	0.0616949	0.0696045	0.0696045	0.0696045	0.0696045
3.40396		0.0909605	0.0909605	0.0909605	0.0909605	0.0909605	0.0909605	0.0885876	0.0885876	0.0885876	0.0885876	0.0885876	0.0885876	0.0814689	0.0814689	0.0814689	0.0814689	0.0814689	0.0814689	0.0814689	0.059322	0.059322	0.059322	0.059322	0.059322	0.059322	0.0553672	0.0553672	0.0553672	0.0553672	0.0553672	0.0553672	0.0522034	0.0522034	0.0522034	0.0522034	0.0522034	0.0522034	0.0616949	0.0616949	0.0616949	0.0616949	0.0616949	0.0616949	0.0616949	0.0696045	0.0696045	0.0696045	0.0696045
3.41099		0.0909605	0.0909605	0.0909605	0.0909605	0.0909605	0.0909605	0.0885876	0.0885876	0.0885876	0.0885876	0.0885876	0.0885876	0.0814689	0.0814689	0.0814689	0.0814689	0.0814689	0.0814689	0.0814689	0.059322	0.059322	0.059322	0.059322	0.059322	0.059322	0.0553672	0.0553672	0.0553672	0.0553672	0.0553672	0.0553672	0.0522034	0.0522034	0.0522034	0.0522034	0.0522034	0.0522034	0.0616949	0.0616949	0.0616949	0.0616949	0.0616949	0.0616949	0.0616949	0.0696045	0.0696045	0.0696045	0.0696045
3.41802		0.0909605	0.0909605	0.0909605	0.0909605	0.0909605	0.0909605	0.0885876	0.0885876	0.0885876	0.0885876	0.0885876	0.0885876	0.0814689	0.0814689	0.0814689	0.0814689	0.0814689	0.0814689	0.0814689	0.059322	0.059322	0.059322	0.059322	0.059322	0.059322	0.0553672	0.0553672	0.0553672	0.0553672	0.0553672	0.0553672	0.0522034	0.0522034	0.0522034	0.0522034	0.0522034	0.0522034	0.0616949	0.0616949	0.0616949	0.0616949	0.0616949	0.0616949	0.0616949	0.0696045	0.0696045	0.0696045	0.0696045
3.42505		0.079096	0.079096	0.079096	0.079096	0.079096	0.079096	0.079096	0.079096	0.079096	0.079096	0.079096	0.079096	0.0743503	0.0743503	0.0743503	0.0743503	0.0743503	0.0743503	0.0743503	0.0640678	0.0640678	0.0640678	0.0640678	0.0640678	0.0640678	0.0585311	0.0585311	0.0585311	0.0585311	0.0585311	0.0585311	0.0529944	0.0529944	0.0529944	0.0529944	0.0529944	0.0529944	0.0585311	0.0585311	0.0585311	0.0585311	0.0585311	0.0585311	0.0585311	0.0640678	0.0640678	0.0640678	0.0640678
3.43209		0.079096	0.079096	0.079096	0.079096	0.079096	0.079096	0.079096	0.079096	0.079096	0.079096	0.079096	0.079096	0.0743503	0.0743503	0.0743503	0.0743503	0.0743503	0.0743503	0.0743503	0.0640678	0.0640678	0.0640678	0.0640678	0.0640678	0.0640678	0.0585311	0.0585311	0.0585311	0.0585311	0.0585311	0.0585311	0.0529944	0.0529944	0.0529944	0.0529944	0.0529944	0.0529944	0.0585311	0.0585311	0.0585311	0.0585311	0.0585311	0.0585311	0.0585311	0.0640678	0.0640678	0.0640678	0.0640678
3.43912		0.079096	0.079096	0.079096	0.079096	0.079096	0.079096	0.079096	0.079096	0.079096	0.079096	0.079096	0.079096	0.0743503	0.0743503	0.0743503	0.0743503	0.0743503	0.0743503	0.0743503	0.0640678	0.0640678	0.0640678	0.0640678	0.0640678	0.0640678	0.0585311	0.0585311	0.0585311	0.0585311	0.0585311	0.0585311	0.0529944	0.0529944	0.0529944	0.0529944	0.0529944	0.0529944	0.0585311	0.0585311	0.0585311	0.0585311	0.0585311	0.0585311	0.0585311	0.0640678	0.0640678	0.0640678	0.0640678
3.44615		0.079096	0.079096	0.079096	0.079096	0.079096	0.079096	0.079096	0.079096	0.079096	0.079096	0.079096	0.079096	0.0743503	0.0743503	0.0743503	0.0743503	0.0743503	0.0743503	0.0743503	0.0640678	0.0640678	0.0640678	0.0640678	0.0640678	0.0640678	0.0585311	0.0585311	0.0585311	0.0585311	0.0585311	0.0585311	0.0529944	0.0529944	0.0529944	0.0529944	0.0529944	0.0529944	0.0585311	0.0585311	0.0585311	0.0585311	0.0585311	0.0585311	0.0585311	0.0640678	0.0640678	0.0640678	0.0640678
3.45319		0.079096	0.079096	0.079096	0.079096	0.079096	0.079096	0.079096	0.079096	0.079096	0.079096	0.079096	0.079096	0.0743503	0.0743503	0.0743503	0.0743503	0.0743503	0.0743503	0.0743503	0.0640678	0.0640678	0.0640678	0.0640678	0.0640678	0.0640678	0.0585311	0.0585311	0.0585311	0.0585311	0.0585311	0.0585311	0.0529944	0.0529944	0.0529944	0.0529944	0.0529944	0.0529944	0.0585311	0.0585311	0.0585311	0.0585311	0.0585311	0.0585311	0.0585311	0.0640678	0.0640678	0.0640678	0.0640678
3.46022		0.079096	0.079096	0.079096	0.079096	0.079096	0.079096	0.079096	0.079096	0.079096	0.079096	0.079096	0.079096	0.0743503	0.0743503	0.0743503	0.0743503	0.0743503	0.0743503	0.0743503	0.0640678	0.0640678	0.0640678	0.0640678	0.0640678	0.0640678	0.0585311	0.0585311	0.0585311	0.0585311	0.0585311	0.0585311	0.0529944	0.0529944	0.0529944	0.0529944	0.0529944	0.0529944	0.0585311	0.0585311	0.0585311	0.0585311	0.0585311	0.0585311	0.0585311	0.0640678	0.0640678	0.0640678	0.0640678
3.46725		0.079096	0.079096	0.079096	0.079096	0.079096	0.079096	0.079096	0.079096	0.079096	0.079096	0.079096	0.079096	0.0743503	0.0743503	0.0743503	0.0743503	0.0743503	0.0743503	0.0743503	0.0640678	0.0640678	0.0640678	0.0640678	0.0640678	0.0640678	0.0585311	0.0585311	0.0585311	0.0585311	0.0585311	0.0585311	0.0529944	0.0529944	0.0529944	0.0529944	0.0529944	0.0529944	0.0585311	0.0585311	0.0585311	0.0585311	0.0585311	0.0585311	0.0585311	0.0640678	0.0640678	0.0640678	0.0640678
3.47429		0.0522034	0.0522034	0.0522034	0.0522034	0.0522034	0.0522034	0.0569492	0.0569492	0.0569492	0.0569492	0.0569492	0.0569492	0.0624859	0.0624859	0.0624859	0.0624859	0.0624859	0.0624859	0.0624859	0.0656497	0.0656497	0.0656497	0.0656497	0.0656497	0.0656497	0.0632768	0.0632768	0.0632768	0.0632768	0.0632768	0.0632768	0.0522034	0.0522034	0.0522034	0.0522034	0.0522034	0.0522034	0.0522034	0.0522034	0.0522034	0.0522034	0.0522034	0.0522034	0.0522034	0.0514124	0.0514124	0.0514124	0.0514124
3.48132		0.0522034	0.0522034	0.0522034	0.0522034	0.0522034	0.0522034	0.0569492	0.0569492	0.0569492	0.0569492	0.0569492	0.0569492	0.0624859	0.0624859	0.0624859	0.0624859	0.0624859	0.0624859	0.0624859	0.0656497	0.0656497	0.0656497	0.0656497	0.0656497	0.0656497	0.0632768	0.0632768	0.0632768	0.0632768	0.0632768	0.0632768	0.0522034	0.0522034	0.0522034	0.0522034	0.0522034	0.0522034	0.0522034	0.0522034	0.0522034	0.0522034	0.0522034	0.0522034	0.0522034	0.0514124	0.0514124	0.0514124	0.0514124
3.48835		0.0522034	0.0522034	0.0522034	0.0522034	0.0522034	0.0522034	0.0569492	0.0569492	0.0569492	0.0569492	0.0569492	0.0569492	0.0624859	0.0624859	0.0624859	0.0624859	0.0624859	0.0624859	0.0624859	0.0656497	0.0656497	0.0656497	0.0656497	0.0656497	0.0656497	0.0632768	0.0632768	0.0632768	0.0632768	0.0632768	0.0632768	0.0522034	0.0522034	0.0522034	0.0522034	0.0522034	0.0522034	0.0522034	0.0522034	0.0522034	0.0522034	0.0522034	0.0522034	0.0522034	0.0514124	0.0514124	0.0514124	0.0514124
3.49538		0.0522034	0.0522034	0.0522034	0.0522034	0.0522034	0.0522034	0.0569492	0.0569492	0.0569492	0.0569492	0.0569492	0.0569492	0.0624859	0.0624859	0.0624859	0.0624859	0.0624859	0.0624859	0.0624859	0.0656497	0.0656497	0.0656497	0.0656497	0.0656497	0.0656497	0.0632768	0.0632768	0.0632768	0.0632768	0.0632768	0.0632768	0.0522034	0.0522034	0.0522034	0.0522034	0.0522034	0.0522034	0.0522034	0.0522034	0.0522034	0.0522034	0.0522034	0.0522034	0.0522034	0.0514124	0.0514124	0.0514124	0.0514124
3.50242		0.0522034	0.0522034	0.0522034	0.0522034	0.0522034	0.0522034	0.0569492	0.0569492	0.0569492	0.0569492	0.0569492	0.0569492	0.0624859	0.0624859	0.0624859	0.0624859	0.0624859	0.0624859	0.0624859	0.0656497	0.0656497	0.0656497	0.0656497	0.0656497	0.0656497	0.0632768	0.0632768	0.0632768	0.0632768	0.0632768	0.0632768	0.0522034	0.0522034	0.0522034	0.0522034	0.0522034	0.0522034	0.0522034	0.0522034	0.0522034	0.0522034	0.0522034	0.0522034	0.0522034	0.0514124	0.0514124	0.0514124	0.0514124
3.50945		0.0522034	0.0522034	0.0522034	0.0522034	0.0522034	0.0522034	0.0569492	0.0569492	0.0569492	0.0569492	0.0569492	0.0569492	0.0624859	0.0624859	0.0624859	0.0624859	0.0624859	0.0624859	0.0624859	0.0656497	0.0656497	0.0656497	0.0656497	0.0656497	0.0656497	0.0632768	0.0632768	0.0632768	0.0632768	0.0632768	0.0632768	0.0522034	0.0522034	0.0522034	0.0522034	0.0522034	0.0522034	0.0522034	0.0522034	0.0522034	0.0522034	0.0522034	0.0522034	0.0522034	0.0514124	0.0514124	0.0514124	0.0514124
3.51648		0.0332203	0.0332203	0.0332203	0.0332203	0.0332203	0.0332203	0.0387571	0.0387571	0.0387571	0.0387571	0.0387571	0.0387571	0.0458757	0.0458757	0.0458757	0.0458757	0.0458757	0.0458757	0.0458757	0.0624859	0.0624859	0.0624859	0.0624859	0.0624859	0.0624859	0.0664407	0.0664407	0.0664407	0.0664407	0.0664407	0.0664407	0.0514124	0.0514124	0.0514124	0.0514124	0.0514124	0.0514124	0.0387571	0.0387571	0.0387571	0.0387571	0.0387571	0.0387571	0.0387571	0.0355932	0.0355932	0.0355932	0.0355932
3.52352		0.0332203	0.0332203	0.0332203	0.0332203	0.0332203	0.0332203	0.0387571	0.0387571	0.0387571	0.0387571	0.0387571	0.0387571	0.0458757	0.0458757	0.0458757	0.0458757	0.0458757	0.0458757	0.0458757	0.0624859	0.0624859	0.0624859	0.0624859	0.0624859	0.0624859	0.0664407	0.0664407	0.0664407	0.0664407	0.0664407	0.0664407	0.0514124	0.0514124	0.0514124	0.0514124	0.0514124	0.0514124	0.0387571	0.0387571	0.0387571	0.0387571	0.0387571	0.0387571	0.0387571	0.0355932	0.0355932	0.0355932	0.0355932
3.53055		0.0332203	0.0332203	0.0332203	0.0332203	0.0332203	0.0332203	0.0387571	0.0387571	0.0387571	0.0387571	0.0387571	0.0387571	0.0458757	0.0458757	0.0458757	0.0458757	0.0458757	0.0458757	0.0458757	0.0624859	0.0624859	0.0624859	0.0624859	0.0624859	0.0624859	0.0664407	0.0664407	0.0664407	0.0664407	0.0664407	0.0664407	0.0514124	0.0514124	0.0514124	0.0514124	0.0514124	0.0514124	0.0387571	0.0387571	0.0387571	0.0387571	0.0387571	0.0387571	0.0387571	0.0355932	0.0355932	0.0355932	0.0355932
3.53758		0.0332203	0.0332203	0.0332203	0.0332203	0.0332203	0.0332203	0.0387571	0.0387571	0.0387571	0.0387571	0.0387571	0.0387571	0.0458757	0.0458757	0.0458757	0.0458757	0.0458757	0.0458757	0.0458757	0.0624859	0.0624859	0.0624859	0.0624859	0.0624859	0.0624859	0.0664407	0.0664407	0.0664407	0.0664407	0.0664407	0.0664407	0.0514124	0.0514124	0.0514124	0.0514124	0.0514124	0.0514124	0.0387571	0.0387571	0.0387571	0.0387571	0.0387571	0.0387571	0.0387571	0.0355932	0.0355932	0.0355932	0.0355932
3.54462		0.0332203	0.0332203	0.0332203	0.0332203	0.0332203	0.0332203	0.0387571	0.0387571	0.0387571	0.0387571	0.0387571	0.0387571	0.0458757	0.0458757	0.0458757	0.0458757	0.0458757	0.0458757	0.0458757	0.0624859	0.0624859	0.0624859	0.0624859	0.0624859	0.0624859	0.0664407	0.0664407	0.0664407	0.0664407	0.0664407	0.0664407	0.0514124	0.0514124	0.0514124	0.0514124	0.0514124	0.0514124	0.0387571	0.0387571	0.0387571	0.0387571	0.0387571	0.0387571	0.0387571	0.0355932	0.0355932	0.0355932	0.0355932
3.55165		0.0332203	0.0332203	0.0332203	0.0332203	0.0332203	0.0332203	0.0387571	0.0387571	0.0387571	0.0387571	0.0387571	0.0387571	0.0458757	0.0458757	0.0458757	0.0458757	0.0458757	0.0458757	0.0458757	0.0624859	0.0624859	0.0624859	0.0624859	0.0624859	0.0624859	0.0664407	0.0664407	0.0664407	0.0664407	0.0664407	0.0664407	0.0514124	0.0514124	0.0514124	0.0514124	0.0514124	0.0514124	0.0387571	0.0387571	0.0387571	0.0387571	0.0387571	0.0387571	0.0387571	0.0355932	0.0355932	0.0355932	0.0355932
3.55868		0.0292655	0.0292655	0.0292655	0.0292655	0.0292655	0.0292655	0.0316384	0.0316384	0.0316384	0.0316384	0.0316384	0.0316384	0.040339	0.040339	0.040339	0.040339	0.040339	0.040339	0.040339	0.060113	0.060113	0.060113	0.060113	0.060113	0.060113	0.0672316	0.0672316	0.0672316	0.0672316	0.0672316	0.0672316	0.0529944	0.0529944	0.0529944	0.0529944	0.0529944	0.0529944	0.0371751	0.0371751	0.0371751	0.0371751	0.0371751	0.0371751	0.0371751	0.0316384	0.0316384	0.0316384	0.0316384
3.56571		0.0292655	0.0292655	0.0292655	0.0292655	0.0292655	0.0292655	0.0316384	0.0316384	0.0316384	0.0316384	0.0316384	0.0316384	0.040339	0.040339	0.040339	0.040339	0.040339	0.040339	0.040339	0.060113	0.060113	0.060113	0.060113	0.060113	0.060113	0.0672316	0.0672316	0.0672316	0.0672316	0.0672316	0.0672316	0.0529944	0.0529944	0.0529944	0.0529944	0.0529944	0.0529944	0.0371751	0.0371751	0.0371751	0.0371751	0.0371751	0.0371751	0.0371751	0.0316384	0.0316384	0.0316384	0.0316384
3.57275		0.0292655	0.0292655	0.0292655	0.0292655	0.0292655	0.0292655	0.0316384	0.0316384	0.0316384	0.0316384	0.0316384	0.0316384	0.040339	0.040339	0.040339	0.040339	0.040339	0.040339	0.040339	0.060113	0.060113	0.060113	0.060113	0.060113	0.060113	0.0672316	0.0672316	0.0672316	0.0672316	0.0672316	0.0672316	0.0529944	0.0529944	0.0529944	0.0529944	0.0529944	0.0529944	0.0371751	0.0371751	0.0371751	0.0371751	0.0371751	0.0371751	0.0371751	0.0316384	0.0316384	0.0316384	0.0316384
3.57978		0.0292655	0.0292655	0.0292655	0.0292655	0.0292655	0.0292655	0.0316384	0.0316384	0.0316384	0.0316384	0.0316384	0.0316384	0.040339	0.040339	0.040339	0.040339	0.040339	0.040339	0.040339	0.060113	0.060113	0.060113	0.060113	0.060113	0.060113	0.0672316	0.0672316	0.0672316	0.0672316	0.0672316	0.0672316	0.0529944	0.0529944	0.0529944	0.0529944	0.0529944	0.0529944	0.0371751	0.0371751	0.0371751	0.0371751	0.0371751	0.0371751	0.0371751	0.0316384	0.0316384	0.0316384	0.0316384
3.58681		0.0292655	0.0292655	0.0292655	0.0292655	0.0292655	0.0292655	0.0316384	0.0316384	0.0316384	0.0316384	0.0316384	0.0316384	0.040339	0.040339	0.040339	0.040339	0.040339	0.040339	0.040339	0.060113	0.060113	0.060113	0.060113	0.060113	0.060113	0.0672316	0.0672316	0.0672316	0.0672316	0.0672316	0.0672316	0.0529944	0.0529944	0.0529944	0.0529944	0.0529944	0.0529944	0.0371751	0.0371751	0.0371751	0.0371751	0.0371751	0.0371751	0.0371751	0.0316384	0.0316384	0.0316384	0.0316384
3.59385		0.0292655	0.0292655	0.0292655	0.0292655	0.0292655	0.0292655	0.0316384	0.0316384	0.0316384	0.0316384	0.0316384	0.0316384	0.040339	0.040339	0.040339	0.040339	0.040339	0.040339	0.040339	0.060113	0.060113	0.060113	0.060113	0.060113	0.060113	0.0672316	0.0672316	0.0672316	0.0672316	0.0672316	0.0672316	0.0529944	0.0529944	0.0529944	0.0529944	0.0529944	0.0529944	0.0371751	0.0371751	0.0371751	0.0371751	0.0371751	0.0371751	0.0371751	0.0316384	0.0316384	0.0316384	0.0316384
3.60088		0.0324294	0.0324294	0.0324294	0.0324294	0.0324294	0.0324294	0.0324294	0.0324294	0.0324294	0.0324294	0.0324294	0.0324294	0.039548	0.039548	0.039548	0.039548	0.039548	0.039548	0.039548	0.0577401	0.0577401	0.0577401	0.0577401	0.0577401	0.0577401	0.0664407	0.0664407	0.0664407	0.0664407	0.0664407	0.0664407	0.0561582	0.0561582	0.0561582	0.0561582	0.0561582	0.0561582	0.0427119	0.0427119	0.0427119	0.0427119	0.0427119	0.0427119	0.0427119	0.0355932	0.0355932	0.0355932	0.0355932
3.60791		0.0324294	0.0324294	0.0324294	0.0324294	0.0324294	0.0324294	0.0324294	0.0324294	0.0324294	0.0324294	0.0324294	0.0324294	0.039548	0.039548	0.039548	0.039548	0.039548	0.039548	0.039548	0.0577401	0.0577401	0.0577401	0.0577401	0.0577401	0.0577401	0.0664407	0.0664407	0.0664407	0.0664407	0.0664407	0.0664407	0.0561582	0.0561582	0.0561582	0.0561582	0.0561582	0.0561582	0.0427119	0.0427119	0.0427119	0.0427119	0.0427119	0.0427119	0.0427119	0.0355932	0.0355932	0.0355932	0.0355932
3.61495		0.0324294	0.0324294	0.0324294	0.0324294	0.0324294	0.0324294	0.0324294	0.0324294	0.0324294	0.0324294	0.0324294	0.0324294	0.039548	0.039548	0.039548	0.039548	0.039548	0.039548	0.039548	0.0577401	0.0577401	0.0577401	0.0577401	0.0577401	0.0577401	0.0664407	0.0664407	0.0664407	0.0664407	0.0664407	0.0664407	0.0561582	0.0561582	0.0561582	0.0561582	0.0561582	0.0561582	0.0427119	0.0427119	0.0427119	0.0427119	0.0427119	0.0427119	0.0427119	0.0355932	0.0355932	0.0355932	0.0355932
3.62198		0.0324294	0.0324294	0.0324294	0.0324294	0.0324294	0.0324294	0.0324294	0.0324294	0.0324294	0.0324294	0.0324294	0.0324294	0.039548	0.039548	0.039548	0.039548	0.039548	0.039548	0.039548	0.0577401	0.0577401	0.0577401	0.0577401	0.0577401	0.0577401	0.0664407	0.0664407	0.0664407	0.0664407	0.0664407	0.0664407	0.0561582	0.0561582	0.0561582	0.0561582	0.0561582	0.0561582	0.0427119	0.0427119	0.0427119	0.0427119	0.0427119	0.0427119	0.0427119	0.0355932	0.0355932	0.0355932	0.0355932
3.62901		0.0324294	0.0324294	0.0324294	0.0324294	0.0324294	0.0324294	0.0324294	0.0324294	0.0324294	0.0324294	0.0324294	0.0324294	0.039548	0.039548	0.039548	0.039548	0.039548	0.039548	0.039548	0.0577401	0.0577401	0.0577401	0.0577401	0.0577401	0.0577401	0.0664407	0.0664407	0.0664407	0.0664407	0.0664407	0.0664407	0.0561582	0.0561582	0.0561582	0.0561582	0.0561582	0.0561582	0.0427119	0.0427119	0.0427119	0.0427119	0.0427119	0.0427119	0.0427119	0.0355932	0.0355932	0.0355932	0.0355932
3.63604		0.0324294	0.0324294	0.0324294	0.0324294	0.0324294	0.0324294	0.0324294	0.0324294	0.0324294	0.0324294	0.0324294	0.0324294	0.039548	0.039548	0.039548	0.039548	0.039548	0.039548	0.039548	0.0577401	0.0577401	0.0577401	0.0577401	0.0577401	0.0577401	0.0664407	0.0664407	0.0664407	0.0664407	0.0664407	0.0664407	0.0561582	0.0561582	0.0561582	0.0561582	0.0561582	0.0561582	0.0427119	0.0427119	0.0427119	0.0427119	0.0427119	0.0427119	0.0427119	0.0355932	0.0355932	0.0355932	0.0355932
3.64308		0.0324294	0.0324294	0.0324294	0.0324294	0.0324294	0.0324294	0.0324294	0.0324294	0.0324294	0.0324294	0.0324294	0.0324294	0.039548	0.039548	0.039548	0.039548	0.039548	0.039548	0.039548	0.0577401	0.0577401	0.0577401	0.0577401	0.0577401	0.0577401	0.0664407	0.0664407	0.0664407	0.0664407	0.0664407	0.0664407	0.0561582	0.0561582	0.0561582	0.0561582	0.0561582	0.0561582	0.0427119	0.0427119	0.0427119	0.0427119	0.0427119	0.0427119	0.0427119	0.0355932	0.0355932	0.0355932	0.0355932
3.65011		0.0435028	0.0435028	0.0435028	0.0435028	0.0435028	0.0435028	0.0379661	0.0379661	0.0379661	0.0379661	0.0379661	0.0379661	0.040339	0.040339	0.040339	0.040339	0.040339	0.040339	0.040339	0.0577401	0.0577401	0.0577401	0.0577401	0.0577401	0.0577401	0.0648588	0.0648588	0.0648588	0.0648588	0.0648588	0.0648588	0.0585311	0.0585311	0.0585311	0.0585311	0.0585311	0.0585311	0.0490395	0.0490395	0.0490395	0.0490395	0.0490395	0.0490395	0.0490395	0.0435028	0.0435028	0.0435028	0.0435028
3.65714		0.0435028	0.0435028	0.0435028	0.0435028	0.0435028	0.0435028	0.0379661	0.0379661	0.0379661	0.0379661	0.0379661	0.0379661	0.040339	0.040339	0.040339	0.040339	0.040339	0.040339	0.040339	0.0577401	0.0577401	0.0577401	0.0577401	0.0577401	0.0577401	0.0648588	0.0648588	0.0648588	0.0648588	0.0648588	0.0648588	0.0585311	0.0585311	0.0585311	0.0585311	0.0585311	0.0585311	0.0490395	0.0490395	0.0490395	0.0490395	0.0490395	0.0490395	0.0490395	0.0435028	0.0435028	0.0435028	0.0435028
3.66418		0.0435028	0.0435028	0.0435028	0.0435028	0.0435028	0.0435028	0.0379661	0.0379661	0.0379661	0.0379661	0.0379661	0.0379661	0.040339	0.040339	0.040339	0.040339	0.040339	0.040339	0.040339	0.0577401	0.0577401	0.0577401	0.0577401	0.0577401	0.0577401	0.0648588	0.0648588	0.0648588	0.0648588	0.0648588	0.0648588	0.0585311	0.0585311	0.0585311	0.0585311	0.0585311	0.0585311	0.0490395	0.0490395	0.0490395	0.0490395	0.0490395	0.0490395	0.0490395	0.0435028	0.0435028	0.0435028	0.0435028
3.67121		0.0435028	0.0435028	0.0435028	0.0435028	0.0435028	0.0435028	0.0379661	0.0379661	0.0379661	0.0379661	0.0379661	0.0379661	0.040339	0.040339	0.040339	0.040339	0.040339	0.040339	0.040339	0.0577401	0.0577401	0.0577401	0.0577401	0.0577401	0.0577401	0.0648588	0.0648588	0.0648588	0.0648588	0.0648588	0.0648588	0.0585311	0.0585311	0.0585311	0.0585311	0.0585311	0.0585311	0.0490395	0.0490395	0.0490395	0.0490395	0.0490395	0.0490395	0.0490395	0.0435028	0.0435028	0.0435028	0.0435028
3.67824		0.0435028	0.0435028	0.0435028	0.0435028	0.0435028	0.0435028	0.0379661	0.0379661	0.0379661	0.0379661	0.0379661	0.0379661	0.040339	0.040339	0.040339	0.040339	0.040339	0.040339	0.040339	0.0577401	0.0577401	0.0577401	0.0577401	0.0577401	0.0577401	0.0648588	0.0648588	0.0648588	0.0648588	0.0648588	0.0648588	0.0585311	0.0585311	0.0585311	0.0585311	0.0585311	0.0585311	0.0490395	0.0490395	0.0490395	0.0490395	0.0490395	0.0490395	0.0490395	0.0435028	0.0435028	0.0435028	0.0435028
3.68527		0.0435028	0.0435028	0.0435028	0.0435028	0.0435028	0.0435028	0.0379661	0.0379661	0.0379661	0.0379661	0.0379661	0.0379661	0.040339	0.040339	0.040339	0.040339	0.040339	0.040339	0.040339	0.0577401	0.0577401	0.0577401	0.0577401	0.0577401	0.0577401	0.0648588	0.0648588	0.0648588	0.0648588	0.0648588	0.0648588	0.0585311	0.0585311	0.0585311	0.0585311	0.0585311	0.0585311	0.0490395	0.0490395	0.0490395	0.0490395	0.0490395	0.0490395	0.0490395	0.0435028	0.0435028	0.0435028	0.0435028
3.69231		0.0529944	0.0529944	0.0529944	0.0529944	0.0529944	0.0529944	0.0498305	0.0498305	0.0498305	0.0498305	0.0498305	0.0498305	0.0522034	0.0522034	0.0522034	0.0522034	0.0522034	0.0522034	0.0522034	0.0624859	0.0624859	0.0624859	0.0624859	0.0624859	0.0624859	0.060904	0.060904	0.060904	0.060904	0.060904	0.060904	0.0529944	0.0529944	0.0529944	0.0529944	0.0529944	0.0529944	0.0545763	0.0545763	0.0545763	0.0545763	0.0545763	0.0545763	0.0545763	0.0537853	0.0537853	0.0537853	0.0537853
3.69934		0.0529944	0.0529944	0.0529944	0.0529944	0.0529944	0.0529944	0.0498305	0.0498305	0.0498305	0.0498305	0.0498305	0.0498305	0.0522034	0.0522034	0.0522034	0.0522034	0.0522034	0.0522034	0.0522034	0.0624859	0.0624859	0.0624859	0.0624859	0.0624859	0.0624859	0.060904	0.060904	0.060904	0.060904	0.060904	0.060904	0.0529944	0.0529944	0.0529944	0.0529944	0.0529944	0.0529944	0.0545763	0.0545763	0.0545763	0.0545763	0.0545763	0.0545763	0.0545763	0.0537853	0.0537853	0.0537853	0.0537853
3.70637		0.0529944	0.0529944	0.0529944	0.0529944	0.0529944	0.0529944	0.0498305	0.0498305	0.0498305	0.0498305	0.0498305	0.0498305	0.0522034	0.0522034	0.0522034	0.0522034	0.0522034	0.0522034	0.0522034	0.0624859	0.0624859	0.0624859	0.0624859	0.0624859	0.0624859	0.060904	0.060904	0.060904	0.060904	0.060904	0.060904	0.0529944	0.0529944	0.0529944	0.0529944	0.0529944	0.0529944	0.0545763	0.0545763	0.0545763	0.0545763	0.0545763	0.0545763	0.0545763	0.0537853	0.0537853	0.0537853	0.0537853
3.71341		0.0529944	0.0529944	0.0529944	0.0529944	0.0529944	0.0529944	0.0498305	0.0498305	0.0498305	0.0498305	0.0498305	0.0498305	0.0522034	0.0522034	0.0522034	0.0522034	0.0522034	0.0522034	0.0522034	0.0624859	0.0624859	0.0624859	0.0624859	0.0624859	0.0624859	0.060904	0.060904	0.060904	0.060904	0.060904	0.060904	0.0529944	0.0529944	0.0529944	0.0529944	0.0529944	0.0529944	0.0545763	0.0545763	0.0545763	0.0545763	0.0545763	0.0545763	0.0545763	0.0537853	0.0537853	0.0537853	0.0537853
3.72044		0.0529944	0.0529944	0.0529944	0.0529944	0.0529944	0.0529944	0.0498305	0.0498305	0.0498305	0.0498305	0.0498305	0.0498305	0.0522034	0.0522034	0.0522034	0.0522034	0.0522034	0.0522034	0.0522034	0.0624859	0.0624859	0.0624859	0.0624859	0.0624859	0.0624859	0.060904	0.060904	0.060904	0.060904	0.060904	0.060904	0.0529944	0.0529944	0.0529944	0.0529944	0.0529944	0.0529944	0.0545763	0.0545763	0.0545763	0.0545763	0.0545763	0.0545763	0.0545763	0.0537853	0.0537853	0.0537853	0.0537853
3.72747		0.0529944	0.0529944	0.0529944	0.0529944	0.0529944	0.0529944	0.0498305	0.0498305	0.0498305	0.0498305	0.0498305	0.0498305	0.0522034	0.0522034	0.0522034	0.0522034	0.0522034	0.0522034	0.0522034	0.0624859	0.0624859	0.0624859	0.0624859	0.0624859	0.0624859	0.060904	0.060904	0.060904	0.060904	0.060904	0.060904	0.0529944	0.0529944	0.0529944	0.0529944	0.0529944	0.0529944	0.0545763	0.0545763	0.0545763	0.0545763	0.0545763	0.0545763	0.0545763	0.0537853	0.0537853	0.0537853	0.0537853
3.73451		0.0561582	0.0561582	0.0561582	0.0561582	0.0561582	0.0561582	0.0522034	0.0522034	0.0522034	0.0522034	0.0522034	0.0522034	0.0529944	0.0529944	0.0529944	0.0529944	0.0529944	0.0529944	0.0529944	0.0553672	0.0553672	0.0553672	0.0553672	0.0553672	0.0553672	0.0569492	0.0569492	0.0569492	0.0569492	0.0569492	0.0569492	0.0490395	0.0490395	0.0490395	0.0490395	0.0490395	0.0490395	0.0545763	0.0545763	0.0545763	0.0545763	0.0545763	0.0545763	0.0545763	0.0553672	0.0553672	0.0553672	0.0553672
3.74154		0.0561582	0.0561582	0.0561582	0.0561582	0.0561582	0.0561582	0.0522034	0.0522034	0.0522034	0.0522034	0.0522034	0.0522034	0.0529944	0.0529944	0.0529944	0.0529944	0.0529944	0.0529944	0.0529944	0.0553672	0.0553672	0.0553672	0.0553672	0.0553672	0.0553672	0.0569492	0.0569492	0.0569492	0.0569492	0.0569492	0.0569492	0.0490395	0.0490395	0.0490395	0.0490395	0.0490395	0.0490395	0.0545763	0.0545763	0.0545763	0.0545763	0.0545763	0.0545763	0.0545763	0.0553672	0.0553672	0.0553672	0.0553672
3.74857		0.0561582	0.0561582	0.0561582	0.0561582	0.0561582	0.0561582	0.0522034	0.0522034	0.0522034	0.0522034	0.0522034	0.0522034	0.0529944	0.0529944	0.0529944	0.0529944	0.0529944	0.0529944	0.0529944	0.0553672	0.0553672	0.0553672	0.0553672	0.0553672	0.0553672	0.0569492	0.0569492	0.0569492	0.0569492	0.0569492	0.0569492	0.0490395	0.0490395	0.0490395	0.0490395	0.0490395	0.0490395	0.0545763	0.0545763	0.0545763	0.0545763	0.0545763	0.0545763	0.0545763	0.0553672	0.0553672	0.0553672	0.0553672
3.7556		0.0561582	0.0561582	0.0561582	0.0561582	0.0561582	0.0561582	0.0522034	0.0522034	0.0522034	0.0522034	0.0522034	0.0522034	0.0529944	0.0529944	0.0529944	0.0529944	0.0529944	0.0529944	0.0529944	0.0553672	0.0553672	0.0553672	0.0553672	0.0553672	0.0553672	0.0569492	0.0569492	0.0569492	0.0569492	0.0569492	0.0569492	0.0490395	0.0490395	0.0490395	0.0490395	0.0490395	0.0490395	0.0545763	0.0545763	0.0545763	0.0545763	0.0545763	0.0545763	0.0545763	0.0553672	0.0553672	0.0553672	0.0553672
3.76264		0.0561582	0.0561582	0.0561582	0.0561582	0.0561582	0.0561582	0.0522034	0.0522034	0.0522034	0.0522034	0.0522034	0.0522034	0.0529944	0.0529944	0.0529944	0.0529944	0.0529944	0.0529944	0.0529944	0.0553672	0.0553672	0.0553672	0.0553672	0.0553672	0.0553672	0.0569492	0.0569492	0.0569492	0.0569492	0.0569492	0.0569492	0.0490395	0.0490395	0.0490395	0.0490395	0.0490395	0.0490395	0.0545763	0.0545763	0.0545763	0.0545763	0.0545763	0.0545763	0.0545763	0.0553672	0.0553672	0.0553672	0.0553672
3.76967		0.0561582	0.0561582	0.0561582	0.0561582	0.0561582	0.0561582	0.0522034	0.0522034	0.0522034	0.0522034	0.0522034	0.0522034	0.0529944	0.0529944	0.0529944	0.0529944	0.0529944	0.0529944	0.0529944	0.0553672	0.0553672	0.0553672	0.0553672	0.0553672	0.0553672	0.0569492	0.0569492	0.0569492	0.0569492	0.0569492	0.0569492	0.0490395	0.0490395	0.0490395	0.0490395	0.0490395	0.0490395	0.0545763	0.0545763	0.0545763	0.0545763	0.0545763	0.0545763	0.0545763	0.0553672	0.0553672	0.0553672	0.0553672
3.7767		0.0632768	0.0632768	0.0632768	0.0632768	0.0632768	0.0632768	0.0569492	0.0569492	0.0569492	0.0569492	0.0569492	0.0569492	0.0537853	0.0537853	0.0537853	0.0537853	0.0537853	0.0537853	0.0537853	0.0435028	0.0435028	0.0435028	0.0435028	0.0435028	0.0435028	0.0411299	0.0411299	0.0411299	0.0411299	0.0411299	0.0411299	0.040339	0.040339	0.040339	0.040339	0.040339	0.040339	0.0545763	0.0545763	0.0545763	0.0545763	0.0545763	0.0545763	0.0545763	0.0624859	0.0624859	0.0624859	0.0624859
3.78374		0.0632768	0.0632768	0.0632768	0.0632768	0.0632768	0.0632768	0.0569492	0.0569492	0.0569492	0.0569492	0.0569492	0.0569492	0.0537853	0.0537853	0.0537853	0.0537853	0.0537853	0.0537853	0.0537853	0.0435028	0.0435028	0.0435028	0.0435028	0.0435028	0.0435028	0.0411299	0.0411299	0.0411299	0.0411299	0.0411299	0.0411299	0.040339	0.040339	0.040339	0.040339	0.040339	0.040339	0.0545763	0.0545763	0.0545763	0.0545763	0.0545763	0.0545763	0.0545763	0.0624859	0.0624859	0.0624859	0.0624859
3.79077		0.0632768	0.0632768	0.0632768	0.0632768	0.0632768	0.0632768	0.0569492	0.0569492	0.0569492	0.0569492	0.0569492	0.0569492	0.0537853	0.0537853	0.0537853	0.0537853	0.0537853	0.0537853	0.0537853	0.0435028	0.0435028	0.0435028	0.0435028	0.0435028	0.0435028	0.0411299	0.0411299	0.0411299	0.0411299	0.0411299	0.0411299	0.040339	0.040339	0.040339	0.040339	0.040339	0.040339	0.0545763	0.0545763	0.0545763	0.0545763	0.0545763	0.0545763	0.0545763	0.0624859	0.0624859	0.0624859	0.0624859
3.7978		0.0632768	0.0632768	0.0632768	0.0632768	0.0632768	0.0632768	0.0569492	0.0569492	0.0569492	0.0569492	0.0569492	0.0569492	0.0537853	0.0537853	0.0537853	0.0537853	0.0537853	0.0537853	0.0537853	0.0435028	0.0435028	0.0435028	0.0435028	0.0435028	0.0435028	0.0411299	0.0411299	0.0411299	0.0411299	0.0411299	0.0411299	0.040339	0.040339	0.040339	0.040339	0.040339	0.040339	0.0545763	0.0545763	0.0545763	0.0545763	0.0545763	0.0545763	0.0545763	0.0624859	0.0624859	0.0624859	0.0624859
3.80484		0.0632768	0.0632768	0.0632768	0.0632768	0.0632768	0.0632768	0.0569492	0.0569492	0.0569492	0.0569492	0.0569492	0.0569492	0.0537853	0.0537853	0.0537853	0.0537853	0.0537853	0.0537853	0.0537853	0.0435028	0.0435028	0.0435028	0.0435028	0.0435028	0.0435028	0.0411299	0.0411299	0.0411299	0.0411299	0.0411299	0.0411299	0.040339	0.040339	0.040339	0.040339	0.040339	0.040339	0.0545763	0.0545763	0.0545763	0.0545763	0.0545763	0.0545763	0.0545763	0.0624859	0.0624859	0.0624859	0.0624859
3.81187		0.0632768	0.0632768	0.0632768	0.0632768	0.0632768	0.0632768	0.0569492	0.0569492	0.0569492	0.0569492	0.0569492	0.0569492	0.0537853	0.0537853	0.0537853	0.0537853	0.0537853	0.0537853	0.0537853	0.0435028	0.0435028	0.0435028	0.0435028	0.0435028	0.0435028	0.0411299	0.0411299	0.0411299	0.0411299	0.0411299	0.0411299	0.040339	0.040339	0.040339	0.040339	0.040339	0.040339	0.0545763	0.0545763	0.0545763	0.0545763	0.0545763	0.0545763	0.0545763	0.0624859	0.0624859	0.0624859	0.0624859
3.8189		0.0632768	0.0632768	0.0632768	0.0632768	0.0632768	0.0632768	0.0569492	0.0569492	0.0569492	0.0569492	0.0569492	0.0569492	0.0537853	0.0537853	0.0537853	0.0537853	0.0537853	0.0537853	0.0537853	0.0435028	0.0435028	0.0435028	0.0435028	0.0435028	0.0435028	0.0411299	0.0411299	0.0411299	0.0411299	0.0411299	0.0411299	0.040339	0.040339	0.040339	0.040339	0.040339	0.040339	0.0545763	0.0545763	0.0545763	0.0545763	0.0545763	0.0545763	0.0545763	0.0624859	0.0624859	0.0624859	0.0624859
3.82593		0.0672316	0.0672316	0.0672316	0.0672316	0.0672316	0.0672316	0.0616949	0.0616949	0.0616949	0.0616949	0.0616949	0.0616949	0.0561582	0.0561582	0.0561582	0.0561582	0.0561582	0.0561582	0.0561582	0.0348023	0.0348023	0.0348023	0.0348023	0.0348023	0.0348023	0.0292655	0.0292655	0.0292655	0.0292655	0.0292655	0.0292655	0.0300565	0.0300565	0.0300565	0.0300565	0.0300565	0.0300565	0.0545763	0.0545763	0.0545763	0.0545763	0.0545763	0.0545763	0.0545763	0.0688136	0.0688136	0.0688136	0.0688136
3.83297		0.0672316	0.0672316	0.0672316	0.0672316	0.0672316	0.0672316	0.0616949	0.0616949	0.0616949	0.0616949	0.0616949	0.0616949	0.0561582	0.0561582	0.0561582	0.0561582	0.0561582	0.0561582	0.0561582	0.0348023	0.0348023	0.0348023	0.0348023	0.0348023	0.0348023	0.0292655	0.0292655	0.0292655	0.0292655	0.0292655	0.0292655	0.0300565	0.0300565	0.0300565	0.0300565	0.0300565	0.0300565	0.0545763	0.0545763	0.0545763	0.0545763	0.0545763	0.0545763	0.0545763	0.0688136	0.0688136	0.0688136	0.0688136
3.84		0.0672316	0.0672316	0.0672316	0.0672316	0.0672316	0.0672316	0.0616949	0.0616949	0.0616949	0.0616949	0.0616949	0.0616949	0.0561582	0.0561582	0.0561582	0.0561582	0.0561582	0.0561582	0.0561582	0.0348023	0.0348023	0.0348023	0.0348023	0.0348023	0.0348023	0.0292655	0.0292655	0.0292655	0.0292655	0.0292655	0.0292655	0.0300565	0.0300565	0.0300565	0.0300565	0.0300565	0.0300565	0.0545763	0.0545763	0.0545763	0.0545763	0.0545763	0.0545763	0.0545763	0.0688136	0.0688136	0.0688136	0.0688136
3.84703		0.0672316	0.0672316	0.0672316	0.0672316	0.0672316	0.0672316	0.0616949	0.0616949	0.0616949	0.0616949	0.0616949	0.0616949	0.0561582	0.0561582	0.0561582	0.0561582	0.0561582	0.0561582	0.0561582	0.0348023	0.0348023	0.0348023	0.0348023	0.0348023	0.0348023	0.0292655	0.0292655	0.0292655	0.0292655	0.0292655	0.0292655	0.0300565	0.0300565	0.0300565	0.0300565	0.0300565	0.0300565	0.0545763	0.0545763	0.0545763	0.0545763	0.0545763	0.0545763	0.0545763	0.0688136	0.0688136	0.0688136	0.0688136
3.85407		0.0672316	0.0672316	0.0672316	0.0672316	0.0672316	0.0672316	0.0616949	0.0616949	0.0616949	0.0616949	0.0616949	0.0616949	0.0561582	0.0561582	0.0561582	0.0561582	0.0561582	0.0561582	0.0561582	0.0348023	0.0348023	0.0348023	0.0348023	0.0348023	0.0348023	0.0292655	0.0292655	0.0292655	0.0292655	0.0292655	0.0292655	0.0300565	0.0300565	0.0300565	0.0300565	0.0300565	0.0300565	0.0545763	0.0545763	0.0545763	0.0545763	0.0545763	0.0545763	0.0545763	0.0688136	0.0688136	0.0688136	0.0688136
3.8611		0.0672316	0.0672316	0.0672316	0.0672316	0.0672316	0.0672316	0.0616949	0.0616949	0.0616949	0.0616949	0.0616949	0.0616949	0.0561582	0.0561582	0.0561582	0.0561582	0.0561582	0.0561582	0.0561582	0.0348023	0.0348023	0.0348023	0.0348023	0.0348023	0.0348023	0.0292655	0.0292655	0.0292655	0.0292655	0.0292655	0.0292655	0.0300565	0.0300565	0.0300565	0.0300565	0.0300565	0.0300565	0.0545763	0.0545763	0.0545763	0.0545763	0.0545763	0.0545763	0.0545763	0.0688136	0.0688136	0.0688136	0.0688136
3.86813		0.0688136	0.0688136	0.0688136	0.0688136	0.0688136	0.0688136	0.0680226	0.0680226	0.0680226	0.0680226	0.0680226	0.0680226	0.0577401	0.0577401	0.0577401	0.0577401	0.0577401	0.0577401	0.0577401	0.0371751	0.0371751	0.0371751	0.0371751	0.0371751	0.0371751	0.0276836	0.0276836	0.0276836	0.0276836	0.0276836	0.0276836	0.0340113	0.0340113	0.0340113	0.0340113	0.0340113	0.0340113	0.0585311	0.0585311	0.0585311	0.0585311	0.0585311	0.0585311	0.0585311	0.0735593	0.0735593	0.0735593	0.0735593
3.87516		0.0688136	0.0688136	0.0688136	0.0688136	0.0688136	0.0688136	0.0680226	0.0680226	0.0680226	0.0680226	0.0680226	0.0680226	0.0577401	0.0577401	0.0577401	0.0577401	0.0577401	0.0577401	0.0577401	0.0371751	0.0371751	0.0371751	0.0371751	0.0371751	0.0371751	0.0276836	0.0276836	0.0276836	0.0276836	0.0276836	0.0276836	0.0340113	0.0340113	0.0340113	0.0340113	0.0340113	0.0340113	0.0585311	0.0585311	0.0585311	0.0585311	0.0585311	0.0585311	0.0585311	0.0735593	0.0735593	0.0735593	0.0735593
3.8822		0.0688136	0.0688136	0.0688136	0.0688136	0.0688136	0.0688136	0.0680226	0.0680226	0.0680226	0.0680226	0.0680226	0.0680226	0.0577401	0.0577401	0.0577401	0.0577401	0.0577401	0.0577401	0.0577401	0.0371751	0.0371751	0.0371751	0.0371751	0.0371751	0.0371751	0.0276836	0.0276836	0.0276836	0.0276836	0.0276836	0.0276836	0.0340113	0.0340113	0.0340113	0.0340113	0.0340113	0.0340113	0.0585311	0.0585311	0.0585311	0.0585311	0.0585311	0.0585311	0.0585311	0.0735593	0.0735593	0.0735593	0.0735593
3.88923		0.0688136	0.0688136	0.0688136	0.0688136	0.0688136	0.0688136	0.0680226	0.0680226	0.0680226	0.0680226	0.0680226	0.0680226	0.0577401	0.0577401	0.0577401	0.0577401	0.0577401	0.0577401	0.0577401	0.0371751	0.0371751	0.0371751	0.0371751	0.0371751	0.0371751	0.0276836	0.0276836	0.0276836	0.0276836	0.0276836	0.0276836	0.0340113	0.0340113	0.0340113	0.0340113	0.0340113	0.0340113	0.0585311	0.0585311	0.0585311	0.0585311	0.0585311	0.0585311	0.0585311	0.0735593	0.0735593	0.0735593	0.0735593
3.89626		0.0688136	0.0688136	0.0688136	0.0688136	0.0688136	0.0688136	0.0680226	0.0680226	0.0680226	0.0680226	0.0680226	0.0680226	0.0577401	0.0577401	0.0577401	0.0577401	0.0577401	0.0577401	0.0577401	0.0371751	0.0371751	0.0371751	0.0371751	0.0371751	0.0371751	0.0276836	0.0276836	0.0276836	0.0276836	0.0276836	0.0276836	0.0340113	0.0340113	0.0340113	0.0340113	0.0340113	0.0340113	0.0585311	0.0585311	0.0585311	0.0585311	0.0585311	0.0585311	0.0585311	0.0735593	0.0735593	0.0735593	0.0735593
3.9033		0.0688136	0.0688136	0.0688136	0.0688136	0.0688136	0.0688136	0.0680226	0.0680226	0.0680226	0.0680226	0.0680226	0.0680226	0.0577401	0.0577401	0.0577401	0.0577401	0.0577401	0.0577401	0.0577401	0.0371751	0.0371751	0.0371751	0.0371751	0.0371751	0.0371751	0.0276836	0.0276836	0.0276836	0.0276836	0.0276836	0.0276836	0.0340113	0.0340113	0.0340113	0.0340113	0.0340113	0.0340113	0.0585311	0.0585311	0.0585311	0.0585311	0.0585311	0.0585311	0.0585311	0.0735593	0.0735593	0.0735593	0.0735593
3.91033		0.0648588	0.0648588	0.0648588	0.0648588	0.0648588	0.0648588	0.0672316	0.0672316	0.0672316	0.0672316	0.0672316	0.0672316	0.0624859	0.0624859	0.0624859	0.0624859	0.0624859	0.0624859	0.0624859	0.0450847	0.0450847	0.0450847	0.0450847	0.0450847	0.0450847	0.0379661	0.0379661	0.0379661	0.0379661	0.0379661	0.0379661	0.0427119	0.0427119	0.0427119	0.0427119	0.0427119	0.0427119	0.0640678	0.0640678	0.0640678	0.0640678	0.0640678	0.0640678	0.0640678	0.0775141	0.0775141	0.0775141	0.0775141
3.91736		0.0648588	0.0648588	0.0648588	0.0648588	0.0648588	0.0648588	0.0672316	0.0672316	0.0672316	0.0672316	0.0672316	0.0672316	0.0624859	0.0624859	0.0624859	0.0624859	0.0624859	0.0624859	0.0624859	0.0450847	0.0450847	0.0450847	0.0450847	0.0450847	0.0450847	0.0379661	0.0379661	0.0379661	0.0379661	0.0379661	0.0379661	0.0427119	0.0427119	0.0427119	0.0427119	0.0427119	0.0427119	0.0640678	0.0640678	0.0640678	0.0640678	0.0640678	0.0640678	0.0640678	0.0775141	0.0775141	0.0775141	0.0775141
3.9244		0.0648588	0.0648588	0.0648588	0.0648588	0.0648588	0.0648588	0.0672316	0.0672316	0.0672316	0.0672316	0.0672316	0.0672316	0.0624859	0.0624859	0.0624859	0.0624859	0.0624859	0.0624859	0.0624859	0.0450847	0.0450847	0.0450847	0.0450847	0.0450847	0.0450847	0.0379661	0.0379661	0.0379661	0.0379661	0.0379661	0.0379661	0.0427119	0.0427119	0.0427119	0.0427119	0.0427119	0.0427119	0.0640678	0.0640678	0.0640678	0.0640678	0.0640678	0.0640678	0.0640678	0.0775141	0.0775141	0.0775141	0.0775141
3.93143		0.0648588	0.0648588	0.0648588	0.0648588	0.0648588	0.0648588	0.0672316	0.0672316	0.0672316	0.0672316	0.0672316	0.0672316	0.0624859	0.0624859	0.0624859	0.0624859	0.0624859	0.0624859	0.0624859	0.0450847	0.0450847	0.0450847	0.0450847	0.0450847	0.0450847	0.0379661	0.0379661	0.0379661	0.0379661	0.0379661	0.0379661	0.0427119	0.0427119	0.0427119	0.0427119	0.0427119	0.0427119	0.0640678	0.0640678	0.0640678	0.0640678	0.0640678	0.0640678	0.0640678	0.0775141	0.0775141	0.0775141	0.0775141
3.93846		0.0648588	0.0648588	0.0648588	0.0648588	0.0648588	0.0648588	0.0672316	0.0672316	0.0672316	0.0672316	0.0672316	0.0672316	0.0624859	0.0624859	0.0624859	0.0624859	0.0624859	0.0624859	0.0624859	0.0450847	0.0450847	0.0450847	0.0450847	0.0450847	0.0450847	0.0379661	0.0379661	0.0379661	0.0379661	0.0379661	0.0379661	0.0427119	0.0427119	0.0427119	0.0427119	0.0427119	0.0427119	0.0640678	0.0640678	0.0640678	0.0640678	0.0640678	0.0640678	0.0640678	0.0775141	0.0775141	0.0775141	0.0775141
3.94549		0.0648588	0.0648588	0.0648588	0.0648588	0.0648588	0.0648588	0.0672316	0.0672316	0.0672316	0.0672316	0.0672316	0.0672316	0.0624859	0.0624859	0.0624859	0.0624859	0.0624859	0.0624859	0.0624859	0.0450847	0.0450847	0.0450847	0.0450847	0.0450847	0.0450847	0.0379661	0.0379661	0.0379661	0.0379661	0.0379661	0.0379661	0.0427119	0.0427119	0.0427119	0.0427119	0.0427119	0.0427119	0.0640678	0.0640678	0.0640678	0.0640678	0.0640678	0.0640678	0.0640678	0.0775141	0.0775141	0.0775141	0.0775141
3.95253		0.0664407	0.0664407	0.0664407	0.0664407	0.0664407	0.0664407	0.0640678	0.0640678	0.0640678	0.0640678	0.0640678	0.0640678	0.0585311	0.0585311	0.0585311	0.0585311	0.0585311	0.0585311	0.0585311	0.0482486	0.0482486	0.0482486	0.0482486	0.0482486	0.0482486	0.0435028	0.0435028	0.0435028	0.0435028	0.0435028	0.0435028	0.0466667	0.0466667	0.0466667	0.0466667	0.0466667	0.0466667	0.0672316	0.0672316	0.0672316	0.0672316	0.0672316	0.0672316	0.0672316	0.080678	0.080678	0.080678	0.080678
3.95956		0.0664407	0.0664407	0.0664407	0.0664407	0.0664407	0.0664407	0.0640678	0.0640678	0.0640678	0.0640678	0.0640678	0.0640678	0.0585311	0.0585311	0.0585311	0.0585311	0.0585311	0.0585311	0.0585311	0.0482486	0.0482486	0.0482486	0.0482486	0.0482486	0.0482486	0.0435028	0.0435028	0.0435028	0.0435028	0.0435028	0.0435028	0.0466667	0.0466667	0.0466667	0.0466667	0.0466667	0.0466667	0.0672316	0.0672316	0.0672316	0.0672316	0.0672316	0.0672316	0.0672316	0.080678	0.080678	0.080678	0.080678
3.96659		0.0664407	0.0664407	0.0664407	0.0664407	0.0664407	0.0664407	0.0640678	0.0640678	0.0640678	0.0640678	0.0640678	0.0640678	0.0585311	0.0585311	0.0585311	0.0585311	0.0585311	0.0585311	0.0585311	0.0482486	0.0482486	0.0482486	0.0482486	0.0482486	0.0482486	0.0435028	0.0435028	0.0435028	0.0435028	0.0435028	0.0435028	0.0466667	0.0466667	0.0466667	0.0466667	0.0466667	0.0466667	0.0672316	0.0672316	0.0672316	0.0672316	0.0672316	0.0672316	0.0672316	0.080678	0.080678	0.080678	0.080678
3.97363		0.0664407	0.0664407	0.0664407	0.0664407	0.0664407	0.0664407	0.0640678	0.0640678	0.0640678	0.0640678	0.0640678	0.0640678	0.0585311	0.0585311	0.0585311	0.0585311	0.0585311	0.0585311	0.0585311	0.0482486	0.0482486	0.0482486	0.0482486	0.0482486	0.0482486	0.0435028	0.0435028	0.0435028	0.0435028	0.0435028	0.0435028	0.0466667	0.0466667	0.0466667	0.0466667	0.0466667	0.0466667	0.0672316	0.0672316	0.0672316	0.0672316	0.0672316	0.0672316	0.0672316	0.080678	0.080678	0.080678	0.080678
3.98066		0.0664407	0.0664407	0.0664407	0.0664407	0.0664407	0.0664407	0.0640678	0.0640678	0.0640678	0.0640678	0.0640678	0.0640678	0.0585311	0.0585311	0.0585311	0.0585311	0.0585311	0.0585311	0.0585311	0.0482486	0.0482486	0.0482486	0.0482486	0.0482486	0.0482486	0.0435028	0.0435028	0.0435028	0.0435028	0.0435028	0.0435028	0.0466667	0.0466667	0.0466667	0.0466667	0.0466667	0.0466667	0.0672316	0.0672316	0.0672316	0.0672316	0.0672316	0.0672316	0.0672316	0.080678	0.080678	0.080678	0.080678
3.98769		0.0664407	0.0664407	0.0664407	0.0664407	0.0664407	0.0664407	0.0640678	0.0640678	0.0640678	0.0640678	0.0640678	0.0640678	0.0585311	0.0585311	0.0585311	0.0585311	0.0585311	0.0585311	0.0585311	0.0482486	0.0482486	0.0482486	0.0482486	0.0482486	0.0482486	0.0435028	0.0435028	0.0435028	0.0435028	0.0435028	0.0435028	0.0466667	0.0466667	0.0466667	0.0466667	0.0466667	0.0466667	0.0672316	0.0672316	0.0672316	0.0672316	0.0672316	0.0672316	0.0672316	0.080678	0.080678	0.080678	0.080678
3.99473		0.0664407	0.0664407	0.0664407	0.0664407	0.0664407	0.0664407	0.0640678	0.0640678	0.0640678	0.0640678	0.0640678	0.0640678	0.0585311	0.0585311	0.0585311	0.0585311	0.0585311	0.0585311	0.0585311	0.0482486	0.0482486	0.0482486	0.0482486	0.0482486	0.0482486	0.0435028	0.0435028	0.0435028	0.0435028	0.0435028	0.0435028	0.0466667	0.0466667	0.0466667	0.0466667	0.0466667	0.0466667	0.0672316	0.0672316	0.0672316	0.0672316	0.0672316	0.0672316	0.0672316	0.080678	0.080678	0.080678	0.080678
4.00176		0.0616949	0.0616949	0.0616949	0.0616949	0.0616949	0.0616949	0.0553672	0.0553672	0.0553672	0.0553672	0.0553672	0.0553672	0.0545763	0.0545763	0.0545763	0.0545763	0.0545763	0.0545763	0.0545763	0.0561582	0.0561582	0.0561582	0.0561582	0.0561582	0.0561582	0.0537853	0.0537853	0.0537853	0.0537853	0.0537853	0.0537853	0.0529944	0.0529944	0.0529944	0.0529944	0.0529944	0.0529944	0.0672316	0.0672316	0.0672316	0.0672316	0.0672316	0.0672316	0.0672316	0.0759322	0.0759322	0.0759322	0.0759322
4.00879		0.0616949	0.0616949	0.0616949	0.0616949	0.0616949	0.0616949	0.0553672	0.0553672	0.0553672	0.0553672	0.0553672	0.0553672	0.0545763	0.0545763	0.0545763	0.0545763	0.0545763	0.0545763	0.0545763	0.0561582	0.0561582	0.0561582	0.0561582	0.0561582	0.0561582	0.0537853	0.0537853	0.0537853	0.0537853	0.0537853	0.0537853	0.0529944	0.0529944	0.0529944	0.0529944	0.0529944	0.0529944	0.0672316	0.0672316	0.0672316	0.0672316	0.0672316	0.0672316	0.0672316	0.0759322	0.0759322	0.0759322	0.0759322
4.01582		0.0616949	0.0616949	0.0616949	0.0616949	0.0616949	0.0616949	0.0553672	0.0553672	0.0553672	0.0553672	0.0553672	0.0553672	0.0545763	0.0545763	0.0545763	0.0545763	0.0545763	0.0545763	0.0545763	0.0561582	0.0561582	0.0561582	0.0561582	0.0561582	0.0561582	0.0537853	0.0537853	0.0537853	0.0537853	0.0537853	0.0537853	0.0529944	0.0529944	0.0529944	0.0529944	0.0529944	0.0529944	0.0672316	0.0672316	0.0672316	0.0672316	0.0672316	0.0672316	0.0672316	0.0759322	0.0759322	0.0759322	0.0759322
4.02286		0.0616949	0.0616949	0.0616949	0.0616949	0.0616949	0.0616949	0.0553672	0.0553672	0.0553672	0.0553672	0.0553672	0.0553672	0.0545763	0.0545763	0.0545763	0.0545763	0.0545763	0.0545763	0.0545763	0.0561582	0.0561582	0.0561582	0.0561582	0.0561582	0.0561582	0.0537853	0.0537853	0.0537853	0.0537853	0.0537853	0.0537853	0.0529944	0.0529944	0.0529944	0.0529944	0.0529944	0.0529944	0.0672316	0.0672316	0.0672316	0.0672316	0.0672316	0.0672316	0.0672316	0.0759322	0.0759322	0.0759322	0.0759322
4.02989		0.0616949	0.0616949	0.0616949	0.0616949	0.0616949	0.0616949	0.0553672	0.0553672	0.0553672	0.0553672	0.0553672	0.0553672	0.0545763	0.0545763	0.0545763	0.0545763	0.0545763	0.0545763	0.0545763	0.0561582	0.0561582	0.0561582	0.0561582	0.0561582	0.0561582	0.0537853	0.0537853	0.0537853	0.0537853	0.0537853	0.0537853	0.0529944	0.0529944	0.0529944	0.0529944	0.0529944	0.0529944	0.0672316	0.0672316	0.0672316	0.0672316	0.0672316	0.0672316	0.0672316	0.0759322	0.0759322	0.0759322	0.0759322
4.03692		0.0616949	0.0616949	0.0616949	0.0616949	0.0616949	0.0616949	0.0553672	0.0553672	0.0553672	0.0553672	0.0553672	0.0553672	0.0545763	0.0545763	0.0545763	0.0545763	0.0545763	0.0545763	0.0545763	0.0561582	0.0561582	0.0561582	0.0561582	0.0561582	0.0561582	0.0537853	0.0537853	0.0537853	0.0537853	0.0537853	0.0537853	0.0529944	0.0529944	0.0529944	0.0529944	0.0529944	0.0529944	0.0672316	0.0672316	0.0672316	0.0672316	0.0672316	0.0672316	0.0672316	0.0759322	0.0759322	0.0759322	0.0759322
4.04396		0.0514124	0.0514124	0.0514124	0.0514124	0.0514124	0.0514124	0.0506215	0.0506215	0.0506215	0.0506215	0.0506215	0.0506215	0.0498305	0.0498305	0.0498305	0.0498305	0.0498305	0.0498305	0.0498305	0.0553672	0.0553672	0.0553672	0.0553672	0.0553672	0.0553672	0.0561582	0.0561582	0.0561582	0.0561582	0.0561582	0.0561582	0.0553672	0.0553672	0.0553672	0.0553672	0.0553672	0.0553672	0.0585311	0.0585311	0.0585311	0.0585311	0.0585311	0.0585311	0.0585311	0.0624859	0.0624859	0.0624859	0.0624859
4.05099		0.0514124	0.0514124	0.0514124	0.0514124	0.0514124	0.0514124	0.0506215	0.0506215	0.0506215	0.0506215	0.0506215	0.0506215	0.0498305	0.0498305	0.0498305	0.0498305	0.0498305	0.0498305	0.0498305	0.0553672	0.0553672	0.0553672	0.0553672	0.0553672	0.0553672	0.0561582	0.0561582	0.0561582	0.0561582	0.0561582	0.0561582	0.0553672	0.0553672	0.0553672	0.0553672	0.0553672	0.0553672	0.0585311	0.0585311	0.0585311	0.0585311	0.0585311	0.0585311	0.0585311	0.0624859	0.0624859	0.0624859	0.0624859
4.05802		0.0514124	0.0514124	0.0514124	0.0514124	0.0514124	0.0514124	0.0506215	0.0506215	0.0506215	0.0506215	0.0506215	0.0506215	0.0498305	0.0498305	0.0498305	0.0498305	0.0498305	0.0498305	0.0498305	0.0553672	0.0553672	0.0553672	0.0553672	0.0553672	0.0553672	0.0561582	0.0561582	0.0561582	0.0561582	0.0561582	0.0561582	0.0553672	0.0553672	0.0553672	0.0553672	0.0553672	0.0553672	0.0585311	0.0585311	0.0585311	0.0585311	0.0585311	0.0585311	0.0585311	0.0624859	0.0624859	0.0624859	0.0624859
4.06505		0.0514124	0.0514124	0.0514124	0.0514124	0.0514124	0.0514124	0.0506215	0.0506215	0.0506215	0.0506215	0.0506215	0.0506215	0.0498305	0.0498305	0.0498305	0.0498305	0.0498305	0.0498305	0.0498305	0.0553672	0.0553672	0.0553672	0.0553672	0.0553672	0.0553672	0.0561582	0.0561582	0.0561582	0.0561582	0.0561582	0.0561582	0.0553672	0.0553672	0.0553672	0.0553672	0.0553672	0.0553672	0.0585311	0.0585311	0.0585311	0.0585311	0.0585311	0.0585311	0.0585311	0.0624859	0.0624859	0.0624859	0.0624859
4.07209		0.0514124	0.0514124	0.0514124	0.0514124	0.0514124	0.0514124	0.0506215	0.0506215	0.0506215	0.0506215	0.0506215	0.0506215	0.0498305	0.0498305	0.0498305	0.0498305	0.0498305	0.0498305	0.0498305	0.0553672	0.0553672	0.0553672	0.0553672	0.0553672	0.0553672	0.0561582	0.0561582	0.0561582	0.0561582	0.0561582	0.0561582	0.0553672	0.0553672	0.0553672	0.0553672	0.0553672	0.0553672	0.0585311	0.0585311	0.0585311	0.0585311	0.0585311	0.0585311	0.0585311	0.0624859	0.0624859	0.0624859	0.0624859
4.07912		0.0514124	0.0514124	0.0514124	0.0514124	0.0514124	0.0514124	0.0506215	0.0506215	0.0506215	0.0506215	0.0506215	0.0506215	0.0498305	0.0498305	0.0498305	0.0498305	0.0498305	0.0498305	0.0498305	0.0553672	0.0553672	0.0553672	0.0553672	0.0553672	0.0553672	0.0561582	0.0561582	0.0561582	0.0561582	0.0561582	0.0561582	0.0553672	0.0553672	0.0553672	0.0553672	0.0553672	0.0553672	0.0585311	0.0585311	0.0585311	0.0585311	0.0585311	0.0585311	0.0585311	0.0624859	0.0624859	0.0624859	0.0624859
4.08615		0.0332203	0.0332203	0.0332203	0.0332203	0.0332203	0.0332203	0.0348023	0.0348023	0.0348023	0.0348023	0.0348023	0.0348023	0.040339	0.040339	0.040339	0.040339	0.040339	0.040339	0.040339	0.0514124	0.0514124	0.0514124	0.0514124	0.0514124	0.0514124	0.0561582	0.0561582	0.0561582	0.0561582	0.0561582	0.0561582	0.0514124	0.0514124	0.0514124	0.0514124	0.0514124	0.0514124	0.0442938	0.0442938	0.0442938	0.0442938	0.0442938	0.0442938	0.0442938	0.0427119	0.0427119	0.0427119	0.0427119
4.09319		0.0332203	0.0332203	0.0332203	0.0332203	0.0332203	0.0332203	0.0348023	0.0348023	0.0348023	0.0348023	0.0348023	0.0348023	0.040339	0.040339	0.040339	0.040339	0.040339	0.040339	0.040339	0.0514124	0.0514124	0.0514124	0.0514124	0.0514124	0.0514124	0.0561582	0.0561582	0.0561582	0.0561582	0.0561582	0.0561582	0.0514124	0.0514124	0.0514124	0.0514124	0.0514124	0.0514124	0.0442938	0.0442938	0.0442938	0.0442938	0.0442938	0.0442938	0.0442938	0.0427119	0.0427119	0.0427119	0.0427119
4.10022		0.0332203	0.0332203	0.0332203	0.0332203	0.0332203	0.0332203	0.0348023	0.0348023	0.0348023	0.0348023	0.0348023	0.0348023	0.040339	0.040339	0.040339	0.040339	0.040339	0.040339	0.040339	0.0514124	0.0514124	0.0514124	0.0514124	0.0514124	0.0514124	0.0561582	0.0561582	0.0561582	0.0561582	0.0561582	0.0561582	0.0514124	0.0514124	0.0514124	0.0514124	0.0514124	0.0514124	0.0442938	0.0442938	0.0442938	0.0442938	0.0442938	0.0442938	0.0442938	0.0427119	0.0427119	0.0427119	0.0427119
4.10725		0.0332203	0.0332203	0.0332203	0.0332203	0.0332203	0.0332203	0.0348023	0.0348023	0.0348023	0.0348023	0.0348023	0.0348023	0.040339	0.040339	0.040339	0.040339	0.040339	0.040339	0.040339	0.0514124	0.0514124	0.0514124	0.0514124	0.0514124	0.0514124	0.0561582	0.0561582	0.0561582	0.0561582	0.0561582	0.0561582	0.0514124	0.0514124	0.0514124	0.0514124	0.0514124	0.0514124	0.0442938	0.0442938	0.0442938	0.0442938	0.0442938	0.0442938	0.0442938	0.0427119	0.0427119	0.0427119	0.0427119
4.11429		0.0332203	0.0332203	0.0332203	0.0332203	0.0332203	0.0332203	0.0348023	0.0348023	0.0348023	0.0348023	0.0348023	0.0348023	0.040339	0.040339	0.040339	0.040339	0.040339	0.040339	0.040339	0.0514124	0.0514124	0.0514124	0.0514124	0.0514124	0.0514124	0.0561582	0.0561582	0.0561582	0.0561582	0.0561582	0.0561582	0.0514124	0.0514124	0.0514124	0.0514124	0.0514124	0.0514124	0.0442938	0.0442938	0.0442938	0.0442938	0.0442938	0.0442938	0.0442938	0.0427119	0.0427119	0.0427119	0.0427119
4.12132		0.0332203	0.0332203	0.0332203	0.0332203	0.0332203	0.0332203	0.0348023	0.0348023	0.0348023	0.0348023	0.0348023	0.0348023	0.040339	0.040339	0.040339	0.040339	0.040339	0.040339	0.040339	0.0514124	0.0514124	0.0514124	0.0514124	0.0514124	0.0514124	0.0561582	0.0561582	0.0561582	0.0561582	0.0561582	0.0561582	0.0514124	0.0514124	0.0514124	0.0514124	0.0514124	0.0514124	0.0442938	0.0442938	0.0442938	0.0442938	0.0442938	0.0442938	0.0442938	0.0427119	0.0427119	0.0427119	0.0427119
4.12835		0.0292655	0.0292655	0.0292655	0.0292655	0.0292655	0.0292655	0.0276836	0.0276836	0.0276836	0.0276836	0.0276836	0.0276836	0.0348023	0.0348023	0.0348023	0.0348023	0.0348023	0.0348023	0.0348023	0.0514124	0.0514124	0.0514124	0.0514124	0.0514124	0.0514124	0.0545763	0.0545763	0.0545763	0.0545763	0.0545763	0.0545763	0.0537853	0.0537853	0.0537853	0.0537853	0.0537853	0.0537853	0.040339	0.040339	0.040339	0.040339	0.040339	0.040339	0.040339	0.0371751	0.0371751	0.0371751	0.0371751
4.13538		0.0292655	0.0292655	0.0292655	0.0292655	0.0292655	0.0292655	0.0276836	0.0276836	0.0276836	0.0276836	0.0276836	0.0276836	0.0348023	0.0348023	0.0348023	0.0348023	0.0348023	0.0348023	0.0348023	0.0514124	0.0514124	0.0514124	0.0514124	0.0514124	0.0514124	0.0545763	0.0545763	0.0545763	0.0545763	0.0545763	0.0545763	0.0537853	0.0537853	0.0537853	0.0537853	0.0537853	0.0537853	0.040339	0.040339	0.040339	0.040339	0.040339	0.040339	0.040339	0.0371751	0.0371751	0.0371751	0.0371751
4.14242		0.0292655	0.0292655	0.0292655	0.0292655	0.0292655	0.0292655	0.0276836	0.0276836	0.0276836	0.0276836	0.0276836	0.0276836	0.0348023	0.0348023	0.0348023	0.0348023	0.0348023	0.0348023	0.0348023	0.0514124	0.0514124	0.0514124	0.0514124	0.0514124	0.0514124	0.0545763	0.0545763	0.0545763	0.0545763	0.0545763	0.0545763	0.0537853	0.0537853	0.0537853	0.0537853	0.0537853	0.0537853	0.040339	0.040339	0.040339	0.040339	0.040339	0.040339	0.040339	0.0371751	0.0371751	0.0371751	0.0371751
4.14945		0.0292655	0.0292655	0.0292655	0.0292655	0.0292655	0.0292655	0.0276836	0.0276836	0.0276836	0.0276836	0.0276836	0.0276836	0.0348023	0.0348023	0.0348023	0.0348023	0.0348023	0.0348023	0.0348023	0.0514124	0.0514124	0.0514124	0.0514124	0.0514124	0.0514124	0.0545763	0.0545763	0.0545763	0.0545763	0.0545763	0.0545763	0.0537853	0.0537853	0.0537853	0.0537853	0.0537853	0.0537853	0.040339	0.040339	0.040339	0.040339	0.040339	0.040339	0.040339	0.0371751	0.0371751	0.0371751	0.0371751
4.15648		0.0292655	0.0292655	0.0292655	0.0292655	0.0292655	0.0292655	0.0276836	0.0276836	0.0276836	0.0276836	0.0276836	0.0276836	0.0348023	0.0348023	0.0348023	0.0348023	0.0348023	0.0348023	0.0348023	0.0514124	0.0514124	0.0514124	0.0514124	0.0514124	0.0514124	0.0545763	0.0545763	0.0545763	0.0545763	0.0545763	0.0545763	0.0537853	0.0537853	0.0537853	0.0537853	0.0537853	0.0537853	0.040339	0.040339	0.040339	0.040339	0.040339	0.040339	0.040339	0.0371751	0.0371751	0.0371751	0.0371751
4.16352		0.0292655	0.0292655	0.0292655	0.0292655	0.0292655	0.0292655	0.0276836	0.0276836	0.0276836	0.0276836	0.0276836	0.0276836	0.0348023	0.0348023	0.0348023	0.0348023	0.0348023	0.0348023	0.0348023	0.0514124	0.0514124	0.0514124	0.0514124	0.0514124	0.0514124	0.0545763	0.0545763	0.0545763	0.0545763	0.0545763	0.0545763	0.0537853	0.0537853	0.0537853	0.0537853	0.0537853	0.0537853	0.040339	0.040339	0.040339	0.040339	0.040339	0.040339	0.040339	0.0371751	0.0371751	0.0371751	0.0371751
4.17055		0.0292655	0.0292655	0.0292655	0.0292655	0.0292655	0.0292655	0.0276836	0.0276836	0.0276836	0.0276836	0.0276836	0.0276836	0.0348023	0.0348023	0.0348023	0.0348023	0.0348023	0.0348023	0.0348023	0.0514124	0.0514124	0.0514124	0.0514124	0.0514124	0.0514124	0.0545763	0.0545763	0.0545763	0.0545763	0.0545763	0.0545763	0.0537853	0.0537853	0.0537853	0.0537853	0.0537853	0.0537853	0.040339	0.040339	0.040339	0.040339	0.040339	0.040339	0.040339	0.0371751	0.0371751	0.0371751	0.0371751
4.17758		0.0355932	0.0355932	0.0355932	0.0355932	0.0355932	0.0355932	0.0300565	0.0300565	0.0300565	0.0300565	0.0300565	0.0300565	0.0340113	0.0340113	0.0340113	0.0340113	0.0340113	0.0340113	0.0340113	0.0482486	0.0482486	0.0482486	0.0482486	0.0482486	0.0482486	0.0569492	0.0569492	0.0569492	0.0569492	0.0569492	0.0569492	0.0577401	0.0577401	0.0577401	0.0577401	0.0577401	0.0577401	0.0363842	0.0363842	0.0363842	0.0363842	0.0363842	0.0363842	0.0363842	0.0316384	0.0316384	0.0316384	0.0316384
4.18462		0.0355932	0.0355932	0.0355932	0.0355932	0.0355932	0.0355932	0.0300565	0.0300565	0.0300565	0.0300565	0.0300565	0.0300565	0.0340113	0.0340113	0.0340113	0.0340113	0.0340113	0.0340113	0.0340113	0.0482486	0.0482486	0.0482486	0.0482486	0.0482486	0.0482486	0.0569492	0.0569492	0.0569492	0.0569492	0.0569492	0.0569492	0.0577401	0.0577401	0.0577401	0.0577401	0.0577401	0.0577401	0.0363842	0.0363842	0.0363842	0.0363842	0.0363842	0.0363842	0.0363842	0.0316384	0.0316384	0.0316384	0.0316384
4.19165		0.0355932	0.0355932	0.0355932	0.0355932	0.0355932	0.0355932	0.0300565	0.0300565	0.0300565	0.0300565	0.0300565	0.0300565	0.0340113	0.0340113	0.0340113	0.0340113	0.0340113	0.0340113	0.0340113	0.0482486	0.0482486	0.0482486	0.0482486	0.0482486	0.0482486	0.0569492	0.0569492	0.0569492	0.0569492	0.0569492	0.0569492	0.0577401	0.0577401	0.0577401	0.0577401	0.0577401	0.0577401	0.0363842	0.0363842	0.0363842	0.0363842	0.0363842	0.0363842	0.0363842	0.0316384	0.0316384	0.0316384	0.0316384
4.19868		0.0355932	0.0355932	0.0355932	0.0355932	0.0355932	0.0355932	0.0300565	0.0300565	0.0300565	0.0300565	0.0300565	0.0300565	0.0340113	0.0340113	0.0340113	0.0340113	0.0340113	0.0340113	0.0340113	0.0482486	0.0482486	0.0482486	0.0482486	0.0482486	0.0482486	0.0569492	0.0569492	0.0569492	0.0569492	0.0569492	0.0569492	0.0577401	0.0577401	0.0577401	0.0577401	0.0577401	0.0577401	0.0363842	0.0363842	0.0363842	0.0363842	0.0363842	0.0363842	0.0363842	0.0316384	0.0316384	0.0316384	0.0316384
4.20571		0.0355932	0.0355932	0.0355932	0.0355932	0.0355932	0.0355932	0.0300565	0.0300565	0.0300565	0.0300565	0.0300565	0.0300565	0.0340113	0.0340113	0.0340113	0.0340113	0.0340113	0.0340113	0.0340113	0.0482486	0.0482486	0.0482486	0.0482486	0.0482486	0.0482486	0.0569492	0.0569492	0.0569492	0.0569492	0.0569492	0.0569492	0.0577401	0.0577401	0.0577401	0.0577401	0.0577401	0.0577401	0.0363842	0.0363842	0.0363842	0.0363842	0.0363842	0.0363842	0.0363842	0.0316384	0.0316384	0.0316384	0.0316384
4.21275		0.0355932	0.0355932	0.0355932	0.0355932	0.0355932	0.0355932	0.0300565	0.0300565	0.0300565	0.0300565	0.0300565	0.0300565	0.0340113	0.0340113	0.0340113	0.0340113	0.0340113	0.0340113	0.0340113	0.0482486	0.0482486	0.0482486	0.0482486	0.0482486	0.0482486	0.0569492	0.0569492	0.0569492	0.0569492	0.0569492	0.0569492	0.0577401	0.0577401	0.0577401	0.0577401	0.0577401	0.0577401	0.0363842	0.0363842	0.0363842	0.0363842	0.0363842	0.0363842	0.0363842	0.0316384	0.0316384	0.0316384	0.0316384
4.21978		0.0458757	0.0458757	0.0458757	0.0458757	0.0458757	0.0458757	0.0427119	0.0427119	0.0427119	0.0427119	0.0427119	0.0427119	0.0466667	0.0466667	0.0466667	0.0466667	0.0466667	0.0466667	0.0466667	0.0529944	0.0529944	0.0529944	0.0529944	0.0529944	0.0529944	0.0569492	0.0569492	0.0569492	0.0569492	0.0569492	0.0569492	0.0585311	0.0585311	0.0585311	0.0585311	0.0585311	0.0585311	0.0450847	0.0450847	0.0450847	0.0450847	0.0450847	0.0450847	0.0450847	0.0427119	0.0427119	0.0427119	0.0427119
4.22681		0.0458757	0.0458757	0.0458757	0.0458757	0.0458757	0.0458757	0.0427119	0.0427119	0.0427119	0.0427119	0.0427119	0.0427119	0.0466667	0.0466667	0.0466667	0.0466667	0.0466667	0.0466667	0.0466667	0.0529944	0.0529944	0.0529944	0.0529944	0.0529944	0.0529944	0.0569492	0.0569492	0.0569492	0.0569492	0.0569492	0.0569492	0.0585311	0.0585311	0.0585311	0.0585311	0.0585311	0.0585311	0.0450847	0.0450847	0.0450847	0.0450847	0.0450847	0.0450847	0.0450847	0.0427119	0.0427119	0.0427119	0.0427119
4.23385		0.0458757	0.0458757	0.0458757	0.0458757	0.0458757	0.0458757	0.0427119	0.0427119	0.0427119	0.0427119	0.0427119	0.0427119	0.0466667	0.0466667	0.0466667	0.0466667	0.0466667	0.0466667	0.0466667	0.0529944	0.0529944	0.0529944	0.0529944	0.0529944	0.0529944	0.0569492	0.0569492	0.0569492	0.0569492	0.0569492	0.0569492	0.0585311	0.0585311	0.0585311	0.0585311	0.0585311	0.0585311	0.0450847	0.0450847	0.0450847	0.0450847	0.0450847	0.0450847	0.0450847	0.0427119	0.0427119	0.0427119	0.0427119
4.24088		0.0458757	0.0458757	0.0458757	0.0458757	0.0458757	0.0458757	0.0427119	0.0427119	0.0427119	0.0427119	0.0427119	0.0427119	0.0466667	0.0466667	0.0466667	0.0466667	0.0466667	0.0466667	0.0466667	0.0529944	0.0529944	0.0529944	0.0529944	0.0529944	0.0529944	0.0569492	0.0569492	0.0569492	0.0569492	0.0569492	0.0569492	0.0585311	0.0585311	0.0585311	0.0585311	0.0585311	0.0585311	0.0450847	0.0450847	0.0450847	0.0450847	0.0450847	0.0450847	0.0450847	0.0427119	0.0427119	0.0427119	0.0427119
4.24791		0.0458757	0.0458757	0.0458757	0.0458757	0.0458757	0.0458757	0.0427119	0.0427119	0.0427119	0.0427119	0.0427119	0.0427119	0.0466667	0.0466667	0.0466667	0.0466667	0.0466667	0.0466667	0.0466667	0.0529944	0.0529944	0.0529944	0.0529944	0.0529944	0.0529944	0.0569492	0.0569492	0.0569492	0.0569492	0.0569492	0.0569492	0.0585311	0.0585311	0.0585311	0.0585311	0.0585311	0.0585311	0.0450847	0.0450847	0.0450847	0.0450847	0.0450847	0.0450847	0.0450847	0.0427119	0.0427119	0.0427119	0.0427119
4.25495		0.0458757	0.0458757	0.0458757	0.0458757	0.0458757	0.0458757	0.0427119	0.0427119	0.0427119	0.0427119	0.0427119	0.0427119	0.0466667	0.0466667	0.0466667	0.0466667	0.0466667	0.0466667	0.0466667	0.0529944	0.0529944	0.0529944	0.0529944	0.0529944	0.0529944	0.0569492	0.0569492	0.0569492	0.0569492	0.0569492	0.0569492	0.0585311	0.0585311	0.0585311	0.0585311	0.0585311	0.0585311	0.0450847	0.0450847	0.0450847	0.0450847	0.0450847	0.0450847	0.0450847	0.0427119	0.0427119	0.0427119	0.0427119
4.26198		0.0490395	0.0490395	0.0490395	0.0490395	0.0490395	0.0490395	0.0474576	0.0474576	0.0474576	0.0474576	0.0474576	0.0474576	0.0482486	0.0482486	0.0482486	0.0482486	0.0482486	0.0482486	0.0482486	0.0529944	0.0529944	0.0529944	0.0529944	0.0529944	0.0529944	0.0553672	0.0553672	0.0553672	0.0553672	0.0553672	0.0553672	0.0561582	0.0561582	0.0561582	0.0561582	0.0561582	0.0561582	0.0482486	0.0482486	0.0482486	0.0482486	0.0482486	0.0482486	0.0482486	0.0466667	0.0466667	0.0466667	0.0466667
4.26901		0.0490395	0.0490395	0.0490395	0.0490395	0.0490395	0.0490395	0.0474576	0.0474576	0.0474576	0.0474576	0.0474576	0.0474576	0.0482486	0.0482486	0.0482486	0.0482486	0.0482486	0.0482486	0.0482486	0.0529944	0.0529944	0.0529944	0.0529944	0.0529944	0.0529944	0.0553672	0.0553672	0.0553672	0.0553672	0.0553672	0.0553672	0.0561582	0.0561582	0.0561582	0.0561582	0.0561582	0.0561582	0.0482486	0.0482486	0.0482486	0.0482486	0.0482486	0.0482486	0.0482486	0.0466667	0.0466667	0.0466667	0.0466667
4.27604		0.0490395	0.0490395	0.0490395	0.0490395	0.0490395	0.0490395	0.0474576	0.0474576	0.0474576	0.0474576	0.0474576	0.0474576	0.0482486	0.0482486	0.0482486	0.0482486	0.0482486	0.0482486	0.0482486	0.0529944	0.0529944	0.0529944	0.0529944	0.0529944	0.0529944	0.0553672	0.0553672	0.0553672	0.0553672	0.0553672	0.0553672	0.0561582	0.0561582	0.0561582	0.0561582	0.0561582	0.0561582	0.0482486	0.0482486	0.0482486	0.0482486	0.0482486	0.0482486	0.0482486	0.0466667	0.0466667	0.0466667	0.0466667
4.28308		0.0490395	0.0490395	0.0490395	0.0490395	0.0490395	0.0490395	0.0474576	0.0474576	0.0474576	0.0474576	0.0474576	0.0474576	0.0482486	0.0482486	0.0482486	0.0482486	0.0482486	0.0482486	0.0482486	0.0529944	0.0529944	0.0529944	0.0529944	0.0529944	0.0529944	0.0553672	0.0553672	0.0553672	0.0553672	0.0553672	0.0553672	0.0561582	0.0561582	0.0561582	0.0561582	0.0561582	0.0561582	0.0482486	0.0482486	0.0482486	0.0482486	0.0482486	0.0482486	0.0482486	0.0466667	0.0466667	0.0466667	0.0466667
4.29011		0.0490395	0.0490395	0.0490395	0.0490395	0.0490395	0.0490395	0.0474576	0.0474576	0.0474576	0.0474576	0.0474576	0.0474576	0.0482486	0.0482486	0.0482486	0.0482486	0.0482486	0.0482486	0.0482486	0.0529944	0.0529944	0.0529944	0.0529944	0.0529944	0.0529944	0.0553672	0.0553672	0.0553672	0.0553672	0.0553672	0.0553672	0.0561582	0.0561582	0.0561582	0.0561582	0.0561582	0.0561582	0.0482486	0.0482486	0.0482486	0.0482486	0.0482486	0.0482486	0.0482486	0.0466667	0.0466667	0.0466667	0.0466667
4.29714		0.0490395	0.0490395	0.0490395	0.0490395	0.0490395	0.0490395	0.0474576	0.0474576	0.0474576	0.0474576	0.0474576	0.0474576	0.0482486	0.0482486	0.0482486	0.0482486	0.0482486	0.0482486	0.0482486	0.0529944	0.0529944	0.0529944	0.0529944	0.0529944	0.0529944	0.0553672	0.0553672	0.0553672	0.0553672	0.0553672	0.0553672	0.0561582	0.0561582	0.0561582	0.0561582	0.0561582	0.0561582	0.0482486	0.0482486	0.0482486	0.0482486	0.0482486	0.0482486	0.0482486	0.0466667	0.0466667	0.0466667	0.0466667
4.30418		0.0537853	0.0537853	0.0537853	0.0537853	0.0537853	0.0537853	0.0522034	0.0522034	0.0522034	0.0522034	0.0522034	0.0522034	0.0514124	0.0514124	0.0514124	0.0514124	0.0514124	0.0514124	0.0514124	0.0506215	0.0506215	0.0506215	0.0506215	0.0506215	0.0506215	0.0514124	0.0514124	0.0514124	0.0514124	0.0514124	0.0514124	0.0506215	0.0506215	0.0506215	0.0506215	0.0506215	0.0506215	0.0490395	0.0490395	0.0490395	0.0490395	0.0490395	0.0490395	0.0490395	0.0506215	0.0506215	0.0506215	0.0506215
4.31121		0.0537853	0.0537853	0.0537853	0.0537853	0.0537853	0.0537853	0.0522034	0.0522034	0.0522034	0.0522034	0.0522034	0.0522034	0.0514124	0.0514124	0.0514124	0.0514124	0.0514124	0.0514124	0.0514124	0.0506215	0.0506215	0.0506215	0.0506215	0.0506215	0.0506215	0.0514124	0.0514124	0.0514124	0.0514124	0.0514124	0.0514124	0.0506215	0.0506215	0.0506215	0.0506215	0.0506215	0.0506215	0.0490395	0.0490395	0.0490395	0.0490395	0.0490395	0.0490395	0.0490395	0.0506215	0.0506215	0.0506215	0.0506215
4.31824		0.0537853	0.0537853	0.0537853	0.0537853	0.0537853	0.0537853	0.0522034	0.0522034	0.0522034	0.0522034	0.0522034	0.0522034	0.0514124	0.0514124	0.0514124	0.0514124	0.0514124	0.0514124	0.0514124	0.0506215	0.0506215	0.0506215	0.0506215	0.0506215	0.0506215	0.0514124	0.0514124	0.0514124	0.0514124	0.0514124	0.0514124	0.0506215	0.0506215	0.0506215	0.0506215	0.0506215	0.0506215	0.0490395	0.0490395	0.0490395	0.0490395	0.0490395	0.0490395	0.0490395	0.0506215	0.0506215	0.0506215	0.0506215
4.32527		0.0537853	0.0537853	0.0537853	0.0537853	0.0537853	0.0537853	0.0522034	0.0522034	0.0522034	0.0522034	0.0522034	0.0522034	0.0514124	0.0514124	0.0514124	0.0514124	0.0514124	0.0514124	0.0514124	0.0506215	0.0506215	0.0506215	0.0506215	0.0506215	0.0506215	0.0514124	0.0514124	0.0514124	0.0514124	0.0514124	0.0514124	0.0506215	0.0506215	0.0506215	0.0506215	0.0506215	0.0506215	0.0490395	0.0490395	0.0490395	0.0490395	0.0490395	0.0490395	0.0490395	0.0506215	0.0506215	0.0506215	0.0506215
4.33231		0.0537853	0.0537853	0.0537853	0.0537853	0.0537853	0.0537853	0.0522034	0.0522034	0.0522034	0.0522034	0.0522034	0.0522034	0.0514124	0.0514124	0.0514124	0.0514124	0.0514124	0.0514124	0.0514124	0.0506215	0.0506215	0.0506215	0.0506215	0.0506215	0.0506215	0.0514124	0.0514124	0.0514124	0.0514124	0.0514124	0.0514124	0.0506215	0.0506215	0.0506215	0.0506215	0.0506215	0.0506215	0.0490395	0.0490395	0.0490395	0.0490395	0.0490395	0.0490395	0.0490395	0.0506215	0.0506215	0.0506215	0.0506215
4.33934		0.0537853	0.0537853	0.0537853	0.0537853	0.0537853	0.0537853	0.0522034	0.0522034	0.0522034	0.0522034	0.0522034	0.0522034	0.0514124	0.0514124	0.0514124	0.0514124	0.0514124	0.0514124	0.0514124	0.0506215	0.0506215	0.0506215	0.0506215	0.0506215	0.0506215	0.0514124	0.0514124	0.0514124	0.0514124	0.0514124	0.0514124	0.0506215	0.0506215	0.0506215	0.0506215	0.0506215	0.0506215	0.0490395	0.0490395	0.0490395	0.0490395	0.0490395	0.0490395	0.0490395	0.0506215	0.0506215	0.0506215	0.0506215
4.34637		0.0537853	0.0537853	0.0537853	0.0537853	0.0537853	0.0537853	0.0522034	0.0522034	0.0522034	0.0522034	0.0522034	0.0522034	0.0514124	0.0514124	0.0514124	0.0514124	0.0514124	0.0514124	0.0514124	0.0506215	0.0506215	0.0506215	0.0506215	0.0506215	0.0506215	0.0514124	0.0514124	0.0514124	0.0514124	0.0514124	0.0514124	0.0506215	0.0506215	0.0506215	0.0506215	0.0506215	0.0506215	0.0490395	0.0490395	0.0490395	0.0490395	0.0490395	0.0490395	0.0490395	0.0506215	0.0506215	0.0506215	0.0506215
4.35341		0.0537853	0.0537853	0.0537853	0.0537853	0.0537853	0.0537853	0.0529944	0.0529944	0.0529944	0.0529944	0.0529944	0.0529944	0.0498305	0.0498305	0.0498305	0.0498305	0.0498305	0.0498305	0.0498305	0.0482486	0.0482486	0.0482486	0.0482486	0.0482486	0.0482486	0.0466667	0.0466667	0.0466667	0.0466667	0.0466667	0.0466667	0.0450847	0.0450847	0.0450847	0.0450847	0.0450847	0.0450847	0.0482486	0.0482486	0.0482486	0.0482486	0.0482486	0.0482486	0.0482486	0.0514124	0.0514124	0.0514124	0.0514124
4.36044		0.0537853	0.0537853	0.0537853	0.0537853	0.0537853	0.0537853	0.0529944	0.0529944	0.0529944	0.0529944	0.0529944	0.0529944	0.0498305	0.0498305	0.0498305	0.0498305	0.0498305	0.0498305	0.0498305	0.0482486	0.0482486	0.0482486	0.0482486	0.0482486	0.0482486	0.0466667	0.0466667	0.0466667	0.0466667	0.0466667	0.0466667	0.0450847	0.0450847	0.0450847	0.0450847	0.0450847	0.0450847	0.0482486	0.0482486	0.0482486	0.0482486	0.0482486	0.0482486	0.0482486	0.0514124	0.0514124	0.0514124	0.0514124
4.36747		0.0537853	0.0537853	0.0537853	0.0537853	0.0537853	0.0537853	0.0529944	0.0529944	0.0529944	0.0529944	0.0529944	0.0529944	0.0498305	0.0498305	0.0498305	0.0498305	0.0498305	0.0498305	0.0498305	0.0482486	0.0482486	0.0482486	0.0482486	0.0482486	0.0482486	0.0466667	0.0466667	0.0466667	0.0466667	0.0466667	0.0466667	0.0450847	0.0450847	0.0450847	0.0450847	0.0450847	0.0450847	0.0482486	0.0482486	0.0482486	0.0482486	0.0482486	0.0482486	0.0482486	0.0514124	0.0514124	0.0514124	0.0514124
4.37451		0.0537853	0.0537853	0.0537853	0.0537853	0.0537853	0.0537853	0.0529944	0.0529944	0.0529944	0.0529944	0.0529944	0.0529944	0.0498305	0.0498305	0.0498305	0.0498305	0.0498305	0.0498305	0.0498305	0.0482486	0.0482486	0.0482486	0.0482486	0.0482486	0.0482486	0.0466667	0.0466667	0.0466667	0.0466667	0.0466667	0.0466667	0.0450847	0.0450847	0.0450847	0.0450847	0.0450847	0.0450847	0.0482486	0.0482486	0.0482486	0.0482486	0.0482486	0.0482486	0.0482486	0.0514124	0.0514124	0.0514124	0.0514124
4.38154		0.0537853	0.0537853	0.0537853	0.0537853	0.0537853	0.0537853	0.0529944	0.0529944	0.0529944	0.0529944	0.0529944	0.0529944	0.0498305	0.0498305	0.0498305	0.0498305	0.0498305	0.0498305	0.0498305	0.0482486	0.0482486	0.0482486	0.0482486	0.0482486	0.0482486	0.0466667	0.0466667	0.0466667	0.0466667	0.0466667	0.0466667	0.0450847	0.0450847	0.0450847	0.0450847	0.0450847	0.0450847	0.0482486	0.0482486	0.0482486	0.0482486	0.0482486	0.0482486	0.0482486	0.0514124	0.0514124	0.0514124	0.0514124
4.38857		0.0537853	0.0537853	0.0537853	0.0537853	0.0537853	0.0537853	0.0529944	0.0529944	0.0529944	0.0529944	0.0529944	0.0529944	0.0498305	0.0498305	0.0498305	0.0498305	0.0498305	0.0498305	0.0498305	0.0482486	0.0482486	0.0482486	0.0482486	0.0482486	0.0482486	0.0466667	0.0466667	0.0466667	0.0466667	0.0466667	0.0466667	0.0450847	0.0450847	0.0450847	0.0450847	0.0450847	0.0450847	0.0482486	0.0482486	0.0482486	0.0482486	0.0482486	0.0482486	0.0482486	0.0514124	0.0514124	0.0514124	0.0514124
4.3956		0.0624859	0.0624859	0.0624859	0.0624859	0.0624859	0.0624859	0.060113	0.060113	0.060113	0.060113	0.060113	0.060113	0.0561582	0.0561582	0.0561582	0.0561582	0.0561582	0.0561582	0.0561582	0.039548	0.039548	0.039548	0.039548	0.039548	0.039548	0.0340113	0.0340113	0.0340113	0.0340113	0.0340113	0.0340113	0.0308475	0.0308475	0.0308475	0.0308475	0.0308475	0.0308475	0.0442938	0.0442938	0.0442938	0.0442938	0.0442938	0.0442938	0.0442938	0.0537853	0.0537853	0.0537853	0.0537853
4.40264		0.0624859	0.0624859	0.0624859	0.0624859	0.0624859	0.0624859	0.060113	0.060113	0.060113	0.060113	0.060113	0.060113	0.0561582	0.0561582	0.0561582	0.0561582	0.0561582	0.0561582	0.0561582	0.039548	0.039548	0.039548	0.039548	0.039548	0.039548	0.0340113	0.0340113	0.0340113	0.0340113	0.0340113	0.0340113	0.0308475	0.0308475	0.0308475	0.0308475	0.0308475	0.0308475	0.0442938	0.0442938	0.0442938	0.0442938	0.0442938	0.0442938	0.0442938	0.0537853	0.0537853	0.0537853	0.0537853
4.40967		0.0624859	0.0624859	0.0624859	0.0624859	0.0624859	0.0624859	0.060113	0.060113	0.060113	0.060113	0.060113	0.060113	0.0561582	0.0561582	0.0561582	0.0561582	0.0561582	0.0561582	0.0561582	0.039548	0.039548	0.039548	0.039548	0.039548	0.039548	0.0340113	0.0340113	0.0340113	0.0340113	0.0340113	0.0340113	0.0308475	0.0308475	0.0308475	0.0308475	0.0308475	0.0308475	0.0442938	0.0442938	0.0442938	0.0442938	0.0442938	0.0442938	0.0442938	0.0537853	0.0537853	0.0537853	0.0537853
4.4167		0.0624859	0.0624859	0.0624859	0.0624859	0.0624859	0.0624859	0.060113	0.060113	0.060113	0.060113	0.060113	0.060113	0.0561582	0.0561582	0.0561582	0.0561582	0.0561582	0.0561582	0.0561582	0.039548	0.039548	0.039548	0.039548	0.039548	0.039548	0.0340113	0.0340113	0.0340113	0.0340113	0.0340113	0.0340113	0.0308475	0.0308475	0.0308475	0.0308475	0.0308475	0.0308475	0.0442938	0.0442938	0.0442938	0.0442938	0.0442938	0.0442938	0.0442938	0.0537853	0.0537853	0.0537853	0.0537853
4.42374		0.0624859	0.0624859	0.0624859	0.0624859	0.0624859	0.0624859	0.060113	0.060113	0.060113	0.060113	0.060113	0.060113	0.0561582	0.0561582	0.0561582	0.0561582	0.0561582	0.0561582	0.0561582	0.039548	0.039548	0.039548	0.039548	0.039548	0.039548	0.0340113	0.0340113	0.0340113	0.0340113	0.0340113	0.0340113	0.0308475	0.0308475	0.0308475	0.0308475	0.0308475	0.0308475	0.0442938	0.0442938	0.0442938	0.0442938	0.0442938	0.0442938	0.0442938	0.0537853	0.0537853	0.0537853	0.0537853
4.43077		0.0624859	0.0624859	0.0624859	0.0624859	0.0624859	0.0624859	0.060113	0.060113	0.060113	0.060113	0.060113	0.060113	0.0561582	0.0561582	0.0561582	0.0561582	0.0561582	0.0561582	0.0561582	0.039548	0.039548	0.039548	0.039548	0.039548	0.039548	0.0340113	0.0340113	0.0340113	0.0340113	0.0340113	0.0340113	0.0308475	0.0308475	0.0308475	0.0308475	0.0308475	0.0308475	0.0442938	0.0442938	0.0442938	0.0442938	0.0442938	0.0442938	0.0442938	0.0537853	0.0537853	0.0537853	0.0537853
4.4378		0.0656497	0.0656497	0.0656497	0.0656497	0.0656497	0.0656497	0.0672316	0.0672316	0.0672316	0.0672316	0.0672316	0.0672316	0.0624859	0.0624859	0.0624859	0.0624859	0.0624859	0.0624859	0.0624859	0.039548	0.039548	0.039548	0.039548	0.039548	0.039548	0.0308475	0.0308475	0.0308475	0.0308475	0.0308475	0.0308475	0.0308475	0.0308475	0.0308475	0.0308475	0.0308475	0.0308475	0.0442938	0.0442938	0.0442938	0.0442938	0.0442938	0.0442938	0.0442938	0.0553672	0.0553672	0.0553672	0.0553672
4.44484		0.0656497	0.0656497	0.0656497	0.0656497	0.0656497	0.0656497	0.0672316	0.0672316	0.0672316	0.0672316	0.0672316	0.0672316	0.0624859	0.0624859	0.0624859	0.0624859	0.0624859	0.0624859	0.0624859	0.039548	0.039548	0.039548	0.039548	0.039548	0.039548	0.0308475	0.0308475	0.0308475	0.0308475	0.0308475	0.0308475	0.0308475	0.0308475	0.0308475	0.0308475	0.0308475	0.0308475	0.0442938	0.0442938	0.0442938	0.0442938	0.0442938	0.0442938	0.0442938	0.0553672	0.0553672	0.0553672	0.0553672
4.45187		0.0656497	0.0656497	0.0656497	0.0656497	0.0656497	0.0656497	0.0672316	0.0672316	0.0672316	0.0672316	0.0672316	0.0672316	0.0624859	0.0624859	0.0624859	0.0624859	0.0624859	0.0624859	0.0624859	0.039548	0.039548	0.039548	0.039548	0.039548	0.039548	0.0308475	0.0308475	0.0308475	0.0308475	0.0308475	0.0308475	0.0308475	0.0308475	0.0308475	0.0308475	0.0308475	0.0308475	0.0442938	0.0442938	0.0442938	0.0442938	0.0442938	0.0442938	0.0442938	0.0553672	0.0553672	0.0553672	0.0553672
4.4589		0.0656497	0.0656497	0.0656497	0.0656497	0.0656497	0.0656497	0.0672316	0.0672316	0.0672316	0.0672316	0.0672316	0.0672316	0.0624859	0.0624859	0.0624859	0.0624859	0.0624859	0.0624859	0.0624859	0.039548	0.039548	0.039548	0.039548	0.039548	0.039548	0.0308475	0.0308475	0.0308475	0.0308475	0.0308475	0.0308475	0.0308475	0.0308475	0.0308475	0.0308475	0.0308475	0.0308475	0.0442938	0.0442938	0.0442938	0.0442938	0.0442938	0.0442938	0.0442938	0.0553672	0.0553672	0.0553672	0.0553672
4.46593		0.0656497	0.0656497	0.0656497	0.0656497	0.0656497	0.0656497	0.0672316	0.0672316	0.0672316	0.0672316	0.0672316	0.0672316	0.0624859	0.0624859	0.0624859	0.0624859	0.0624859	0.0624859	0.0624859	0.039548	0.039548	0.039548	0.039548	0.039548	0.039548	0.0308475	0.0308475	0.0308475	0.0308475	0.0308475	0.0308475	0.0308475	0.0308475	0.0308475	0.0308475	0.0308475	0.0308475	0.0442938	0.0442938	0.0442938	0.0442938	0.0442938	0.0442938	0.0442938	0.0553672	0.0553672	0.0553672	0.0553672
4.47297		0.0656497	0.0656497	0.0656497	0.0656497	0.0656497	0.0656497	0.0672316	0.0672316	0.0672316	0.0672316	0.0672316	0.0672316	0.0624859	0.0624859	0.0624859	0.0624859	0.0624859	0.0624859	0.0624859	0.039548	0.039548	0.039548	0.039548	0.039548	0.039548	0.0308475	0.0308475	0.0308475	0.0308475	0.0308475	0.0308475	0.0308475	0.0308475	0.0308475	0.0308475	0.0308475	0.0308475	0.0442938	0.0442938	0.0442938	0.0442938	0.0442938	0.0442938	0.0442938	0.0553672	0.0553672	0.0553672	0.0553672
4.48		0.0680226	0.0680226	0.0680226	0.0680226	0.0680226	0.0680226	0.0735593	0.0735593	0.0735593	0.0735593	0.0735593	0.0735593	0.0703955	0.0703955	0.0703955	0.0703955	0.0703955	0.0703955	0.0703955	0.0466667	0.0466667	0.0466667	0.0466667	0.0466667	0.0466667	0.0355932	0.0355932	0.0355932	0.0355932	0.0355932	0.0355932	0.0363842	0.0363842	0.0363842	0.0363842	0.0363842	0.0363842	0.0490395	0.0490395	0.0490395	0.0490395	0.0490395	0.0490395	0.0490395	0.0569492	0.0569492	0.0569492	0.0569492
4.48703		0.0680226	0.0680226	0.0680226	0.0680226	0.0680226	0.0680226	0.0735593	0.0735593	0.0735593	0.0735593	0.0735593	0.0735593	0.0703955	0.0703955	0.0703955	0.0703955	0.0703955	0.0703955	0.0703955	0.0466667	0.0466667	0.0466667	0.0466667	0.0466667	0.0466667	0.0355932	0.0355932	0.0355932	0.0355932	0.0355932	0.0355932	0.0363842	0.0363842	0.0363842	0.0363842	0.0363842	0.0363842	0.0490395	0.0490395	0.0490395	0.0490395	0.0490395	0.0490395	0.0490395	0.0569492	0.0569492	0.0569492	0.0569492
4.49407		0.0680226	0.0680226	0.0680226	0.0680226	0.0680226	0.0680226	0.0735593	0.0735593	0.0735593	0.0735593	0.0735593	0.0735593	0.0703955	0.0703955	0.0703955	0.0703955	0.0703955	0.0703955	0.0703955	0.0466667	0.0466667	0.0466667	0.0466667	0.0466667	0.0466667	0.0355932	0.0355932	0.0355932	0.0355932	0.0355932	0.0355932	0.0363842	0.0363842	0.0363842	0.0363842	0.0363842	0.0363842	0.0490395	0.0490395	0.0490395	0.0490395	0.0490395	0.0490395	0.0490395	0.0569492	0.0569492	0.0569492	0.0569492
4.5011		0.0680226	0.0680226	0.0680226	0.0680226	0.0680226	0.0680226	0.0735593	0.0735593	0.0735593	0.0735593	0.0735593	0.0735593	0.0703955	0.0703955	0.0703955	0.0703955	0.0703955	0.0703955	0.0703955	0.0466667	0.0466667	0.0466667	0.0466667	0.0466667	0.0466667	0.0355932	0.0355932	0.0355932	0.0355932	0.0355932	0.0355932	0.0363842	0.0363842	0.0363842	0.0363842	0.0363842	0.0363842	0.0490395	0.0490395	0.0490395	0.0490395	0.0490395	0.0490395	0.0490395	0.0569492	0.0569492	0.0569492	0.0569492
4.50813		0.0680226	0.0680226	0.0680226	0.0680226	0.0680226	0.0680226	0.0735593	0.0735593	0.0735593	0.0735593	0.0735593	0.0735593	0.0703955	0.0703955	0.0703955	0.0703955	0.0703955	0.0703955	0.0703955	0.0466667	0.0466667	0.0466667	0.0466667	0.0466667	0.0466667	0.0355932	0.0355932	0.0355932	0.0355932	0.0355932	0.0355932	0.0363842	0.0363842	0.0363842	0.0363842	0.0363842	0.0363842	0.0490395	0.0490395	0.0490395	0.0490395	0.0490395	0.0490395	0.0490395	0.0569492	0.0569492	0.0569492	0.0569492
4.51516		0.0680226	0.0680226	0.0680226	0.0680226	0.0680226	0.0680226	0.0735593	0.0735593	0.0735593	0.0735593	0.0735593	0.0735593	0.0703955	0.0703955	0.0703955	0.0703955	0.0703955	0.0703955	0.0703955	0.0466667	0.0466667	0.0466667	0.0466667	0.0466667	0.0466667	0.0355932	0.0355932	0.0355932	0.0355932	0.0355932	0.0355932	0.0363842	0.0363842	0.0363842	0.0363842	0.0363842	0.0363842	0.0490395	0.0490395	0.0490395	0.0490395	0.0490395	0.0490395	0.0490395	0.0569492	0.0569492	0.0569492	0.0569492
4.5222		0.0680226	0.0680226	0.0680226	0.0680226	0.0680226	0.0680226	0.0735593	0.0735593	0.0735593	0.0735593	0.0735593	0.0735593	0.0703955	0.0703955	0.0703955	0.0703955	0.0703955	0.0703955	0.0703955	0.0466667	0.0466667	0.0466667	0.0466667	0.0466667	0.0466667	0.0355932	0.0355932	0.0355932	0.0355932	0.0355932	0.0355932	0.0363842	0.0363842	0.0363842	0.0363842	0.0363842	0.0363842	0.0490395	0.0490395	0.0490395	0.0490395	0.0490395	0.0490395	0.0490395	0.0569492	0.0569492	0.0569492	0.0569492
4.52923		0.0696045	0.0696045	0.0696045	0.0696045	0.0696045	0.0696045	0.0735593	0.0735593	0.0735593	0.0735593	0.0735593	0.0735593	0.0735593	0.0735593	0.0735593	0.0735593	0.0735593	0.0735593	0.0735593	0.0561582	0.0561582	0.0561582	0.0561582	0.0561582	0.0561582	0.0506215	0.0506215	0.0506215	0.0506215	0.0506215	0.0506215	0.0498305	0.0498305	0.0498305	0.0498305	0.0498305	0.0498305	0.059322	0.059322	0.059322	0.059322	0.059322	0.059322	0.059322	0.0648588	0.0648588	0.0648588	0.0648588
4.53626		0.0696045	0.0696045	0.0696045	0.0696045	0.0696045	0.0696045	0.0735593	0.0735593	0.0735593	0.0735593	0.0735593	0.0735593	0.0735593	0.0735593	0.0735593	0.0735593	0.0735593	0.0735593	0.0735593	0.0561582	0.0561582	0.0561582	0.0561582	0.0561582	0.0561582	0.0506215	0.0506215	0.0506215	0.0506215	0.0506215	0.0506215	0.0498305	0.0498305	0.0498305	0.0498305	0.0498305	0.0498305	0.059322	0.059322	0.059322	0.059322	0.059322	0.059322	0.059322	0.0648588	0.0648588	0.0648588	0.0648588
4.5433		0.0696045	0.0696045	0.0696045	0.0696045	0.0696045	0.0696045	0.0735593	0.0735593	0.0735593	0.0735593	0.0735593	0.0735593	0.0735593	0.0735593	0.0735593	0.0735593	0.0735593	0.0735593	0.0735593	0.0561582	0.0561582	0.0561582	0.0561582	0.0561582	0.0561582	0.0506215	0.0506215	0.0506215	0.0506215	0.0506215	0.0506215	0.0498305	0.0498305	0.0498305	0.0498305	0.0498305	0.0498305	0.059322	0.059322	0.059322	0.059322	0.059322	0.059322	0.059322	0.0648588	0.0648588	0.0648588	0.0648588
4.55033		0.0696045	0.0696045	0.0696045	0.0696045	0.0696045	0.0696045	0.0735593	0.0735593	0.0735593	0.0735593	0.0735593	0.0735593	0.0735593	0.0735593	0.0735593	0.0735593	0.0735593	0.0735593	0.0735593	0.0561582	0.0561582	0.0561582	0.0561582	0.0561582	0.0561582	0.0506215	0.0506215	0.0506215	0.0506215	0.0506215	0.0506215	0.0498305	0.0498305	0.0498305	0.0498305	0.0498305	0.0498305	0.059322	0.059322	0.059322	0.059322	0.059322	0.059322	0.059322	0.0648588	0.0648588	0.0648588	0.0648588
4.55736		0.0696045	0.0696045	0.0696045	0.0696045	0.0696045	0.0696045	0.0735593	0.0735593	0.0735593	0.0735593	0.0735593	0.0735593	0.0735593	0.0735593	0.0735593	0.0735593	0.0735593	0.0735593	0.0735593	0.0561582	0.0561582	0.0561582	0.0561582	0.0561582	0.0561582	0.0506215	0.0506215	0.0506215	0.0506215	0.0506215	0.0506215	0.0498305	0.0498305	0.0498305	0.0498305	0.0498305	0.0498305	0.059322	0.059322	0.059322	0.059322	0.059322	0.059322	0.059322	0.0648588	0.0648588	0.0648588	0.0648588
4.5644		0.0696045	0.0696045	0.0696045	0.0696045	0.0696045	0.0696045	0.0735593	0.0735593	0.0735593	0.0735593	0.0735593	0.0735593	0.0735593	0.0735593	0.0735593	0.0735593	0.0735593	0.0735593	0.0735593	0.0561582	0.0561582	0.0561582	0.0561582	0.0561582	0.0561582	0.0506215	0.0506215	0.0506215	0.0506215	0.0506215	0.0506215	0.0498305	0.0498305	0.0498305	0.0498305	0.0498305	0.0498305	0.059322	0.059322	0.059322	0.059322	0.059322	0.059322	0.059322	0.0648588	0.0648588	0.0648588	0.0648588
4.57143		0.0703955	0.0703955	0.0703955	0.0703955	0.0703955	0.0703955	0.0703955	0.0703955	0.0703955	0.0703955	0.0703955	0.0703955	0.0696045	0.0696045	0.0696045	0.0696045	0.0696045	0.0696045	0.0696045	0.0648588	0.0648588	0.0648588	0.0648588	0.0648588	0.0648588	0.0561582	0.0561582	0.0561582	0.0561582	0.0561582	0.0561582	0.0632768	0.0632768	0.0632768	0.0632768	0.0632768	0.0632768	0.0672316	0.0672316	0.0672316	0.0672316	0.0672316	0.0672316	0.0672316	0.0632768	0.0632768	0.0632768	0.0632768
4.57846		0.0703955	0.0703955	0.0703955	0.0703955	0.0703955	0.0703955	0.0703955	0.0703955	0.0703955	0.0703955	0.0703955	0.0703955	0.0696045	0.0696045	0.0696045	0.0696045	0.0696045	0.0696045	0.0696045	0.0648588	0.0648588	0.0648588	0.0648588	0.0648588	0.0648588	0.0561582	0.0561582	0.0561582	0.0561582	0.0561582	0.0561582	0.0632768	0.0632768	0.0632768	0.0632768	0.0632768	0.0632768	0.0672316	0.0672316	0.0672316	0.0672316	0.0672316	0.0672316	0.0672316	0.0632768	0.0632768	0.0632768	0.0632768
4.58549		0.0703955	0.0703955	0.0703955	0.0703955	0.0703955	0.0703955	0.0703955	0.0703955	0.0703955	0.0703955	0.0703955	0.0703955	0.0696045	0.0696045	0.0696045	0.0696045	0.0696045	0.0696045	0.0696045	0.0648588	0.0648588	0.0648588	0.0648588	0.0648588	0.0648588	0.0561582	0.0561582	0.0561582	0.0561582	0.0561582	0.0561582	0.0632768	0.0632768	0.0632768	0.0632768	0.0632768	0.0632768	0.0672316	0.0672316	0.0672316	0.0672316	0.0672316	0.0672316	0.0672316	0.0632768	0.0632768	0.0632768	0.0632768
4.59253		0.0703955	0.0703955	0.0703955	0.0703955	0.0703955	0.0703955	0.0703955	0.0703955	0.0703955	0.0703955	0.0703955	0.0703955	0.0696045	0.0696045	0.0696045	0.0696045	0.0696045	0.0696045	0.0696045	0.0648588	0.0648588	0.0648588	0.0648588	0.0648588	0.0648588	0.0561582	0.0561582	0.0561582	0.0561582	0.0561582	0.0561582	0.0632768	0.0632768	0.0632768	0.0632768	0.0632768	0.0632768	0.0672316	0.0672316	0.0672316	0.0672316	0.0672316	0.0672316	0.0672316	0.0632768	0.0632768	0.0632768	0.0632768
4.59956		0.0703955	0.0703955	0.0703955	0.0703955	0.0703955	0.0703955	0.0703955	0.0703955	0.0703955	0.0703955	0.0703955	0.0703955	0.0696045	0.0696045	0.0696045	0.0696045	0.0696045	0.0696045	0.0696045	0.0648588	0.0648588	0.0648588	0.0648588	0.0648588	0.0648588	0.0561582	0.0561582	0.0561582	0.0561582	0.0561582	0.0561582	0.0632768	0.0632768	0.0632768	0.0632768	0.0632768	0.0632768	0.0672316	0.0672316	0.0672316	0.0672316	0.0672316	0.0672316	0.0672316	0.0632768	0.0632768	0.0632768	0.0632768
4.60659		0.0703955	0.0703955	0.0703955	0.0703955	0.0703955	0.0703955	0.0703955	0.0703955	0.0703955	0.0703955	0.0703955	0.0703955	0.0696045	0.0696045	0.0696045	0.0696045	0.0696045	0.0696045	0.0696045	0.0648588	0.0648588	0.0648588	0.0648588	0.0648588	0.0648588	0.0561582	0.0561582	0.0561582	0.0561582	0.0561582	0.0561582	0.0632768	0.0632768	0.0632768	0.0632768	0.0632768	0.0632768	0.0672316	0.0672316	0.0672316	0.0672316	0.0672316	0.0672316	0.0672316	0.0632768	0.0632768	0.0632768	0.0632768
4.61363		0.0545763	0.0545763	0.0545763	0.0545763	0.0545763	0.0545763	0.0561582	0.0561582	0.0561582	0.0561582	0.0561582	0.0561582	0.0616949	0.0616949	0.0616949	0.0616949	0.0616949	0.0616949	0.0616949	0.0711864	0.0711864	0.0711864	0.0711864	0.0711864	0.0711864	0.0696045	0.0696045	0.0696045	0.0696045	0.0696045	0.0696045	0.0767232	0.0767232	0.0767232	0.0767232	0.0767232	0.0767232	0.0696045	0.0696045	0.0696045	0.0696045	0.0696045	0.0696045	0.0696045	0.060113	0.060113	0.060113	0.060113
4.62066		0.0545763	0.0545763	0.0545763	0.0545763	0.0545763	0.0545763	0.0561582	0.0561582	0.0561582	0.0561582	0.0561582	0.0561582	0.0616949	0.0616949	0.0616949	0.0616949	0.0616949	0.0616949	0.0616949	0.0711864	0.0711864	0.0711864	0.0711864	0.0711864	0.0711864	0.0696045	0.0696045	0.0696045	0.0696045	0.0696045	0.0696045	0.0767232	0.0767232	0.0767232	0.0767232	0.0767232	0.0767232	0.0696045	0.0696045	0.0696045	0.0696045	0.0696045	0.0696045	0.0696045	0.060113	0.060113	0.060113	0.060113
4.62769		0.0545763	0.0545763	0.0545763	0.0545763	0.0545763	0.0545763	0.0561582	0.0561582	0.0561582	0.0561582	0.0561582	0.0561582	0.0616949	0.0616949	0.0616949	0.0616949	0.0616949	0.0616949	0.0616949	0.0711864	0.0711864	0.0711864	0.0711864	0.0711864	0.0711864	0.0696045	0.0696045	0.0696045	0.0696045	0.0696045	0.0696045	0.0767232	0.0767232	0.0767232	0.0767232	0.0767232	0.0767232	0.0696045	0.0696045	0.0696045	0.0696045	0.0696045	0.0696045	0.0696045	0.060113	0.060113	0.060113	0.060113
4.63473		0.0545763	0.0545763	0.0545763	0.0545763	0.0545763	0.0545763	0.0561582	0.0561582	0.0561582	0.0561582	0.0561582	0.0561582	0.0616949	0.0616949	0.0616949	0.0616949	0.0616949	0.0616949	0.0616949	0.0711864	0.0711864	0.0711864	0.0711864	0.0711864	0.0711864	0.0696045	0.0696045	0.0696045	0.0696045	0.0696045	0.0696045	0.0767232	0.0767232	0.0767232	0.0767232	0.0767232	0.0767232	0.0696045	0.0696045	0.0696045	0.0696045	0.0696045	0.0696045	0.0696045	0.060113	0.060113	0.060113	0.060113
4.64176		0.0545763	0.0545763	0.0545763	0.0545763	0.0545763	0.0545763	0.0561582	0.0561582	0.0561582	0.0561582	0.0561582	0.0561582	0.0616949	0.0616949	0.0616949	0.0616949	0.0616949	0.0616949	0.0616949	0.0711864	0.0711864	0.0711864	0.0711864	0.0711864	0.0711864	0.0696045	0.0696045	0.0696045	0.0696045	0.0696045	0.0696045	0.0767232	0.0767232	0.0767232	0.0767232	0.0767232	0.0767232	0.0696045	0.0696045	0.0696045	0.0696045	0.0696045	0.0696045	0.0696045	0.060113	0.060113	0.060113	0.060113
4.64879		0.0545763	0.0545763	0.0545763	0.0545763	0.0545763	0.0545763	0.0561582	0.0561582	0.0561582	0.0561582	0.0561582	0.0561582	0.0616949	0.0616949	0.0616949	0.0616949	0.0616949	0.0616949	0.0616949	0.0711864	0.0711864	0.0711864	0.0711864	0.0711864	0.0711864	0.0696045	0.0696045	0.0696045	0.0696045	0.0696045	0.0696045	0.0767232	0.0767232	0.0767232	0.0767232	0.0767232	0.0767232	0.0696045	0.0696045	0.0696045	0.0696045	0.0696045	0.0696045	0.0696045	0.060113	0.060113	0.060113	0.060113
4.65582		0.0490395	0.0490395	0.0490395	0.0490395	0.0490395	0.0490395	0.0458757	0.0458757	0.0458757	0.0458757	0.0458757	0.0458757	0.0522034	0.0522034	0.0522034	0.0522034	0.0522034	0.0522034	0.0522034	0.0727684	0.0727684	0.0727684	0.0727684	0.0727684	0.0727684	0.0759322	0.0759322	0.0759322	0.0759322	0.0759322	0.0759322	0.0838418	0.0838418	0.0838418	0.0838418	0.0838418	0.0838418	0.0680226	0.0680226	0.0680226	0.0680226	0.0680226	0.0680226	0.0680226	0.0553672	0.0553672	0.0553672	0.0553672
4.66286		0.0490395	0.0490395	0.0490395	0.0490395	0.0490395	0.0490395	0.0458757	0.0458757	0.0458757	0.0458757	0.0458757	0.0458757	0.0522034	0.0522034	0.0522034	0.0522034	0.0522034	0.0522034	0.0522034	0.0727684	0.0727684	0.0727684	0.0727684	0.0727684	0.0727684	0.0759322	0.0759322	0.0759322	0.0759322	0.0759322	0.0759322	0.0838418	0.0838418	0.0838418	0.0838418	0.0838418	0.0838418	0.0680226	0.0680226	0.0680226	0.0680226	0.0680226	0.0680226	0.0680226	0.0553672	0.0553672	0.0553672	0.0553672
4.66989		0.0490395	0.0490395	0.0490395	0.0490395	0.0490395	0.0490395	0.0458757	0.0458757	0.0458757	0.0458757	0.0458757	0.0458757	0.0522034	0.0522034	0.0522034	0.0522034	0.0522034	0.0522034	0.0522034	0.0727684	0.0727684	0.0727684	0.0727684	0.0727684	0.0727684	0.0759322	0.0759322	0.0759322	0.0759322	0.0759322	0.0759322	0.0838418	0.0838418	0.0838418	0.0838418	0.0838418	0.0838418	0.0680226	0.0680226	0.0680226	0.0680226	0.0680226	0.0680226	0.0680226	0.0553672	0.0553672	0.0553672	0.0553672
4.67692		0.0490395	0.0490395	0.0490395	0.0490395	0.0490395	0.0490395	0.0458757	0.0458757	0.0458757	0.0458757	0.0458757	0.0458757	0.0522034	0.0522034	0.0522034	0.0522034	0.0522034	0.0522034	0.0522034	0.0727684	0.0727684	0.0727684	0.0727684	0.0727684	0.0727684	0.0759322	0.0759322	0.0759322	0.0759322	0.0759322	0.0759322	0.0838418	0.0838418	0.0838418	0.0838418	0.0838418	0.0838418	0.0680226	0.0680226	0.0680226	0.0680226	0.0680226	0.0680226	0.0680226	0.0553672	0.0553672	0.0553672	0.0553672
4.68396		0.0490395	0.0490395	0.0490395	0.0490395	0.0490395	0.0490395	0.0458757	0.0458757	0.0458757	0.0458757	0.0458757	0.0458757	0.0522034	0.0522034	0.0522034	0.0522034	0.0522034	0.0522034	0.0522034	0.0727684	0.0727684	0.0727684	0.0727684	0.0727684	0.0727684	0.0759322	0.0759322	0.0759322	0.0759322	0.0759322	0.0759322	0.0838418	0.0838418	0.0838418	0.0838418	0.0838418	0.0838418	0.0680226	0.0680226	0.0680226	0.0680226	0.0680226	0.0680226	0.0680226	0.0553672	0.0553672	0.0553672	0.0553672
4.69099		0.0490395	0.0490395	0.0490395	0.0490395	0.0490395	0.0490395	0.0458757	0.0458757	0.0458757	0.0458757	0.0458757	0.0458757	0.0522034	0.0522034	0.0522034	0.0522034	0.0522034	0.0522034	0.0522034	0.0727684	0.0727684	0.0727684	0.0727684	0.0727684	0.0727684	0.0759322	0.0759322	0.0759322	0.0759322	0.0759322	0.0759322	0.0838418	0.0838418	0.0838418	0.0838418	0.0838418	0.0838418	0.0680226	0.0680226	0.0680226	0.0680226	0.0680226	0.0680226	0.0680226	0.0553672	0.0553672	0.0553672	0.0553672
4.69802		0.0490395	0.0490395	0.0490395	0.0490395	0.0490395	0.0490395	0.0458757	0.0458757	0.0458757	0.0458757	0.0458757	0.0458757	0.0522034	0.0522034	0.0522034	0.0522034	0.0522034	0.0522034	0.0522034	0.0727684	0.0727684	0.0727684	0.0727684	0.0727684	0.0727684	0.0759322	0.0759322	0.0759322	0.0759322	0.0759322	0.0759322	0.0838418	0.0838418	0.0838418	0.0838418	0.0838418	0.0838418	0.0680226	0.0680226	0.0680226	0.0680226	0.0680226	0.0680226	0.0680226	0.0553672	0.0553672	0.0553672	0.0553672
4.70505		0.0348023	0.0348023	0.0348023	0.0348023	0.0348023	0.0348023	0.0363842	0.0363842	0.0363842	0.0363842	0.0363842	0.0363842	0.0450847	0.0450847	0.0450847	0.0450847	0.0450847	0.0450847	0.0450847	0.0783051	0.0783051	0.0783051	0.0783051	0.0783051	0.0783051	0.0909605	0.0909605	0.0909605	0.0909605	0.0909605	0.0909605	0.0972881	0.0972881	0.0972881	0.0972881	0.0972881	0.0972881	0.0719774	0.0719774	0.0719774	0.0719774	0.0719774	0.0719774	0.0719774	0.0529944	0.0529944	0.0529944	0.0529944
4.71209		0.0348023	0.0348023	0.0348023	0.0348023	0.0348023	0.0348023	0.0363842	0.0363842	0.0363842	0.0363842	0.0363842	0.0363842	0.0450847	0.0450847	0.0450847	0.0450847	0.0450847	0.0450847	0.0450847	0.0783051	0.0783051	0.0783051	0.0783051	0.0783051	0.0783051	0.0909605	0.0909605	0.0909605	0.0909605	0.0909605	0.0909605	0.0972881	0.0972881	0.0972881	0.0972881	0.0972881	0.0972881	0.0719774	0.0719774	0.0719774	0.0719774	0.0719774	0.0719774	0.0719774	0.0529944	0.0529944	0.0529944	0.0529944
4.71912		0.0348023	0.0348023	0.0348023	0.0348023	0.0348023	0.0348023	0.0363842	0.0363842	0.0363842	0.0363842	0.0363842	0.0363842	0.0450847	0.0450847	0.0450847	0.0450847	0.0450847	0.0450847	0.0450847	0.0783051	0.0783051	0.0783051	0.0783051	0.0783051	0.0783051	0.0909605	0.0909605	0.0909605	0.0909605	0.0909605	0.0909605	0.0972881	0.0972881	0.0972881	0.0972881	0.0972881	0.0972881	0.0719774	0.0719774	0.0719774	0.0719774	0.0719774	0.0719774	0.0719774	0.0529944	0.0529944	0.0529944	0.0529944
4.72615		0.0348023	0.0348023	0.0348023	0.0348023	0.0348023	0.0348023	0.0363842	0.0363842	0.0363842	0.0363842	0.0363842	0.0363842	0.0450847	0.0450847	0.0450847	0.0450847	0.0450847	0.0450847	0.0450847	0.0783051	0.0783051	0.0783051	0.0783051	0.0783051	0.0783051	0.0909605	0.0909605	0.0909605	0.0909605	0.0909605	0.0909605	0.0972881	0.0972881	0.0972881	0.0972881	0.0972881	0.0972881	0.0719774	0.0719774	0.0719774	0.0719774	0.0719774	0.0719774	0.0719774	0.0529944	0.0529944	0.0529944	0.0529944
4.73319		0.0348023	0.0348023	0.0348023	0.0348023	0.0348023	0.0348023	0.0363842	0.0363842	0.0363842	0.0363842	0.0363842	0.0363842	0.0450847	0.0450847	0.0450847	0.0450847	0.0450847	0.0450847	0.0450847	0.0783051	0.0783051	0.0783051	0.0783051	0.0783051	0.0783051	0.0909605	0.0909605	0.0909605	0.0909605	0.0909605	0.0909605	0.0972881	0.0972881	0.0972881	0.0972881	0.0972881	0.0972881	0.0719774	0.0719774	0.0719774	0.0719774	0.0719774	0.0719774	0.0719774	0.0529944	0.0529944	0.0529944	0.0529944
4.74022		0.0348023	0.0348023	0.0348023	0.0348023	0.0348023	0.0348023	0.0363842	0.0363842	0.0363842	0.0363842	0.0363842	0.0363842	0.0450847	0.0450847	0.0450847	0.0450847	0.0450847	0.0450847	0.0450847	0.0783051	0.0783051	0.0783051	0.0783051	0.0783051	0.0783051	0.0909605	0.0909605	0.0909605	0.0909605	0.0909605	0.0909605	0.0972881	0.0972881	0.0972881	0.0972881	0.0972881	0.0972881	0.0719774	0.0719774	0.0719774	0.0719774	0.0719774	0.0719774	0.0719774	0.0529944	0.0529944	0.0529944	0.0529944
4.74725		0.0348023	0.0348023	0.0348023	0.0348023	0.0348023	0.0348023	0.0371751	0.0371751	0.0371751	0.0371751	0.0371751	0.0371751	0.0442938	0.0442938	0.0442938	0.0442938	0.0442938	0.0442938	0.0442938	0.0822599	0.0822599	0.0822599	0.0822599	0.0822599	0.0822599	0.0972881	0.0972881	0.0972881	0.0972881	0.0972881	0.0972881	0.105198	0.105198	0.105198	0.105198	0.105198	0.105198	0.0783051	0.0783051	0.0783051	0.0783051	0.0783051	0.0783051	0.0783051	0.0561582	0.0561582	0.0561582	0.0561582
4.75429		0.0348023	0.0348023	0.0348023	0.0348023	0.0348023	0.0348023	0.0371751	0.0371751	0.0371751	0.0371751	0.0371751	0.0371751	0.0442938	0.0442938	0.0442938	0.0442938	0.0442938	0.0442938	0.0442938	0.0822599	0.0822599	0.0822599	0.0822599	0.0822599	0.0822599	0.0972881	0.0972881	0.0972881	0.0972881	0.0972881	0.0972881	0.105198	0.105198	0.105198	0.105198	0.105198	0.105198	0.0783051	0.0783051	0.0783051	0.0783051	0.0783051	0.0783051	0.0783051	0.0561582	0.0561582	0.0561582	0.0561582
4.76132		0.0348023	0.0348023	0.0348023	0.0348023	0.0348023	0.0348023	0.0371751	0.0371751	0.0371751	0.0371751	0.0371751	0.0371751	0.0442938	0.0442938	0.0442938	0.0442938	0.0442938	0.0442938	0.0442938	0.0822599	0.0822599	0.0822599	0.0822599	0.0822599	0.0822599	0.0972881	0.0972881	0.0972881	0.0972881	0.0972881	0.0972881	0.105198	0.105198	0.105198	0.105198	0.105198	0.105198	0.0783051	0.0783051	0.0783051	0.0783051	0.0783051	0.0783051	0.0783051	0.0561582	0.0561582	0.0561582	0.0561582
4.76835		0.0348023	0.0348023	0.0348023	0.0348023	0.0348023	0.0348023	0.0371751	0.0371751	0.0371751	0.0371751	0.0371751	0.0371751	0.0442938	0.0442938	0.0442938	0.0442938	0.0442938	0.0442938	0.0442938	0.0822599	0.0822599	0.0822599	0.0822599	0.0822599	0.0822599	0.0972881	0.0972881	0.0972881	0.0972881	0.0972881	0.0972881	0.105198	0.105198	0.105198	0.105198	0.105198	0.105198	0.0783051	0.0783051	0.0783051	0.0783051	0.0783051	0.0783051	0.0783051	0.0561582	0.0561582	0.0561582	0.0561582
4.77538		0.0348023	0.0348023	0.0348023	0.0348023	0.0348023	0.0348023	0.0371751	0.0371751	0.0371751	0.0371751	0.0371751	0.0371751	0.0442938	0.0442938	0.0442938	0.0442938	0.0442938	0.0442938	0.0442938	0.0822599	0.0822599	0.0822599	0.0822599	0.0822599	0.0822599	0.0972881	0.0972881	0.0972881	0.0972881	0.0972881	0.0972881	0.105198	0.105198	0.105198	0.105198	0.105198	0.105198	0.0783051	0.0783051	0.0783051	0.0783051	0.0783051	0.0783051	0.0783051	0.0561582	0.0561582	0.0561582	0.0561582
4.78242		0.0348023	0.0348023	0.0348023	0.0348023	0.0348023	0.0348023	0.0371751	0.0371751	0.0371751	0.0371751	0.0371751	0.0371751	0.0442938	0.0442938	0.0442938	0.0442938	0.0442938	0.0442938	0.0442938	0.0822599	0.0822599	0.0822599	0.0822599	0.0822599	0.0822599	0.0972881	0.0972881	0.0972881	0.0972881	0.0972881	0.0972881	0.105198	0.105198	0.105198	0.105198	0.105198	0.105198	0.0783051	0.0783051	0.0783051	0.0783051	0.0783051	0.0783051	0.0783051	0.0561582	0.0561582	0.0561582	0.0561582
4.78945		0.0450847	0.0450847	0.0450847	0.0450847	0.0450847	0.0450847	0.0490395	0.0490395	0.0490395	0.0490395	0.0490395	0.0490395	0.0577401	0.0577401	0.0577401	0.0577401	0.0577401	0.0577401	0.0577401	0.0901695	0.0901695	0.0901695	0.0901695	0.0901695	0.0901695	0.10678	0.10678	0.10678	0.10678	0.10678	0.10678	0.124181	0.124181	0.124181	0.124181	0.124181	0.124181	0.0957062	0.0957062	0.0957062	0.0957062	0.0957062	0.0957062	0.0957062	0.0696045	0.0696045	0.0696045	0.0696045
4.79648		0.0450847	0.0450847	0.0450847	0.0450847	0.0450847	0.0450847	0.0490395	0.0490395	0.0490395	0.0490395	0.0490395	0.0490395	0.0577401	0.0577401	0.0577401	0.0577401	0.0577401	0.0577401	0.0577401	0.0901695	0.0901695	0.0901695	0.0901695	0.0901695	0.0901695	0.10678	0.10678	0.10678	0.10678	0.10678	0.10678	0.124181	0.124181	0.124181	0.124181	0.124181	0.124181	0.0957062	0.0957062	0.0957062	0.0957062	0.0957062	0.0957062	0.0957062	0.0696045	0.0696045	0.0696045	0.0696045
4.80352		0.0450847	0.0450847	0.0450847	0.0450847	0.0450847	0.0450847	0.0490395	0.0490395	0.0490395	0.0490395	0.0490395	0.0490395	0.0577401	0.0577401	0.0577401	0.0577401	0.0577401	0.0577401	0.0577401	0.0901695	0.0901695	0.0901695	0.0901695	0.0901695	0.0901695	0.10678	0.10678	0.10678	0.10678	0.10678	0.10678	0.124181	0.124181	0.124181	0.124181	0.124181	0.124181	0.0957062	0.0957062	0.0957062	0.0957062	0.0957062	0.0957062	0.0957062	0.0696045	0.0696045	0.0696045	0.0696045
4.81055		0.0450847	0.0450847	0.0450847	0.0450847	0.0450847	0.0450847	0.0490395	0.0490395	0.0490395	0.0490395	0.0490395	0.0490395	0.0577401	0.0577401	0.0577401	0.0577401	0.0577401	0.0577401	0.0577401	0.0901695	0.0901695	0.0901695	0.0901695	0.0901695	0.0901695	0.10678	0.10678	0.10678	0.10678	0.10678	0.10678	0.124181	0.124181	0.124181	0.124181	0.124181	0.124181	0.0957062	0.0957062	0.0957062	0.0957062	0.0957062	0.0957062	0.0957062	0.0696045	0.0696045	0.0696045	0.0696045
4.81758		0.0450847	0.0450847	0.0450847	0.0450847	0.0450847	0.0450847	0.0490395	0.0490395	0.0490395	0.0490395	0.0490395	0.0490395	0.0577401	0.0577401	0.0577401	0.0577401	0.0577401	0.0577401	0.0577401	0.0901695	0.0901695	0.0901695	0.0901695	0.0901695	0.0901695	0.10678	0.10678	0.10678	0.10678	0.10678	0.10678	0.124181	0.124181	0.124181	0.124181	0.124181	0.124181	0.0957062	0.0957062	0.0957062	0.0957062	0.0957062	0.0957062	0.0957062	0.0696045	0.0696045	0.0696045	0.0696045
4.82462		0.0450847	0.0450847	0.0450847	0.0450847	0.0450847	0.0450847	0.0490395	0.0490395	0.0490395	0.0490395	0.0490395	0.0490395	0.0577401	0.0577401	0.0577401	0.0577401	0.0577401	0.0577401	0.0577401	0.0901695	0.0901695	0.0901695	0.0901695	0.0901695	0.0901695	0.10678	0.10678	0.10678	0.10678	0.10678	0.10678	0.124181	0.124181	0.124181	0.124181	0.124181	0.124181	0.0957062	0.0957062	0.0957062	0.0957062	0.0957062	0.0957062	0.0957062	0.0696045	0.0696045	0.0696045	0.0696045
4.83165		0.0632768	0.0632768	0.0632768	0.0632768	0.0632768	0.0632768	0.0696045	0.0696045	0.0696045	0.0696045	0.0696045	0.0696045	0.0751412	0.0751412	0.0751412	0.0751412	0.0751412	0.0751412	0.0751412	0.0972881	0.0972881	0.0972881	0.0972881	0.0972881	0.0972881	0.10678	0.10678	0.10678	0.10678	0.10678	0.10678	0.110734	0.110734	0.110734	0.110734	0.110734	0.110734	0.102034	0.102034	0.102034	0.102034	0.102034	0.102034	0.102034	0.0846328	0.0846328	0.0846328	0.0846328
4.83868		0.0632768	0.0632768	0.0632768	0.0632768	0.0632768	0.0632768	0.0696045	0.0696045	0.0696045	0.0696045	0.0696045	0.0696045	0.0751412	0.0751412	0.0751412	0.0751412	0.0751412	0.0751412	0.0751412	0.0972881	0.0972881	0.0972881	0.0972881	0.0972881	0.0972881	0.10678	0.10678	0.10678	0.10678	0.10678	0.10678	0.110734	0.110734	0.110734	0.110734	0.110734	0.110734	0.102034	0.102034	0.102034	0.102034	0.102034	0.102034	0.102034	0.0846328	0.0846328	0.0846328	0.0846328
4.84571		0.0632768	0.0632768	0.0632768	0.0632768	0.0632768	0.0632768	0.0696045	0.0696045	0.0696045	0.0696045	0.0696045	0.0696045	0.0751412	0.0751412	0.0751412	0.0751412	0.0751412	0.0751412	0.0751412	0.0972881	0.0972881	0.0972881	0.0972881	0.0972881	0.0972881	0.10678	0.10678	0.10678	0.10678	0.10678	0.10678	0.110734	0.110734	0.110734	0.110734	0.110734	0.110734	0.102034	0.102034	0.102034	0.102034	0.102034	0.102034	0.102034	0.0846328	0.0846328	0.0846328	0.0846328
4.85275		0.0632768	0.0632768	0.0632768	0.0632768	0.0632768	0.0632768	0.0696045	0.0696045	0.0696045	0.0696045	0.0696045	0.0696045	0.0751412	0.0751412	0.0751412	0.0751412	0.0751412	0.0751412	0.0751412	0.0972881	0.0972881	0.0972881	0.0972881	0.0972881	0.0972881	0.10678	0.10678	0.10678	0.10678	0.10678	0.10678	0.110734	0.110734	0.110734	0.110734	0.110734	0.110734	0.102034	0.102034	0.102034	0.102034	0.102034	0.102034	0.102034	0.0846328	0.0846328	0.0846328	0.0846328
4.85978		0.0632768	0.0632768	0.0632768	0.0632768	0.0632768	0.0632768	0.0696045	0.0696045	0.0696045	0.0696045	0.0696045	0.0696045	0.0751412	0.0751412	0.0751412	0.0751412	0.0751412	0.0751412	0.0751412	0.0972881	0.0972881	0.0972881	0.0972881	0.0972881	0.0972881	0.10678	0.10678	0.10678	0.10678	0.10678	0.10678	0.110734	0.110734	0.110734	0.110734	0.110734	0.110734	0.102034	0.102034	0.102034	0.102034	0.102034	0.102034	0.102034	0.0846328	0.0846328	0.0846328	0.0846328
4.86681		0.0632768	0.0632768	0.0632768	0.0632768	0.0632768	0.0632768	0.0696045	0.0696045	0.0696045	0.0696045	0.0696045	0.0696045	0.0751412	0.0751412	0.0751412	0.0751412	0.0751412	0.0751412	0.0751412	0.0972881	0.0972881	0.0972881	0.0972881	0.0972881	0.0972881	0.10678	0.10678	0.10678	0.10678	0.10678	0.10678	0.110734	0.110734	0.110734	0.110734	0.110734	0.110734	0.102034	0.102034	0.102034	0.102034	0.102034	0.102034	0.102034	0.0846328	0.0846328	0.0846328	0.0846328
4.87385		0.0632768	0.0632768	0.0632768	0.0632768	0.0632768	0.0632768	0.0696045	0.0696045	0.0696045	0.0696045	0.0696045	0.0696045	0.0751412	0.0751412	0.0751412	0.0751412	0.0751412	0.0751412	0.0751412	0.0972881	0.0972881	0.0972881	0.0972881	0.0972881	0.0972881	0.10678	0.10678	0.10678	0.10678	0.10678	0.10678	0.110734	0.110734	0.110734	0.110734	0.110734	0.110734	0.102034	0.102034	0.102034	0.102034	0.102034	0.102034	0.102034	0.0846328	0.0846328	0.0846328	0.0846328
4.88088		0.0664407	0.0664407	0.0664407	0.0664407	0.0664407	0.0664407	0.0759322	0.0759322	0.0759322	0.0759322	0.0759322	0.0759322	0.0775141	0.0775141	0.0775141	0.0775141	0.0775141	0.0775141	0.0775141	0.0933333	0.0933333	0.0933333	0.0933333	0.0933333	0.0933333	0.102034	0.102034	0.102034	0.102034	0.102034	0.102034	0.0980791	0.0980791	0.0980791	0.0980791	0.0980791	0.0980791	0.0972881	0.0972881	0.0972881	0.0972881	0.0972881	0.0972881	0.0972881	0.0870056	0.0870056	0.0870056	0.0870056
4.88791		0.0664407	0.0664407	0.0664407	0.0664407	0.0664407	0.0664407	0.0759322	0.0759322	0.0759322	0.0759322	0.0759322	0.0759322	0.0775141	0.0775141	0.0775141	0.0775141	0.0775141	0.0775141	0.0775141	0.0933333	0.0933333	0.0933333	0.0933333	0.0933333	0.0933333	0.102034	0.102034	0.102034	0.102034	0.102034	0.102034	0.0980791	0.0980791	0.0980791	0.0980791	0.0980791	0.0980791	0.0972881	0.0972881	0.0972881	0.0972881	0.0972881	0.0972881	0.0972881	0.0870056	0.0870056	0.0870056	0.0870056
4.89495		0.0664407	0.0664407	0.0664407	0.0664407	0.0664407	0.0664407	0.0759322	0.0759322	0.0759322	0.0759322	0.0759322	0.0759322	0.0775141	0.0775141	0.0775141	0.0775141	0.0775141	0.0775141	0.0775141	0.0933333	0.0933333	0.0933333	0.0933333	0.0933333	0.0933333	0.102034	0.102034	0.102034	0.102034	0.102034	0.102034	0.0980791	0.0980791	0.0980791	0.0980791	0.0980791	0.0980791	0.0972881	0.0972881	0.0972881	0.0972881	0.0972881	0.0972881	0.0972881	0.0870056	0.0870056	0.0870056	0.0870056
4.90198		0.0664407	0.0664407	0.0664407	0.0664407	0.0664407	0.0664407	0.0759322	0.0759322	0.0759322	0.0759322	0.0759322	0.0759322	0.0775141	0.0775141	0.0775141	0.0775141	0.0775141	0.0775141	0.0775141	0.0933333	0.0933333	0.0933333	0.0933333	0.0933333	0.0933333	0.102034	0.102034	0.102034	0.102034	0.102034	0.102034	0.0980791	0.0980791	0.0980791	0.0980791	0.0980791	0.0980791	0.0972881	0.0972881	0.0972881	0.0972881	0.0972881	0.0972881	0.0972881	0.0870056	0.0870056	0.0870056	0.0870056
4.90901		0.0664407	0.0664407	0.0664407	0.0664407	0.0664407	0.0664407	0.0759322	0.0759322	0.0759322	0.0759322	0.0759322	0.0759322	0.0775141	0.0775141	0.0775141	0.0775141	0.0775141	0.0775141	0.0775141	0.0933333	0.0933333	0.0933333	0.0933333	0.0933333	0.0933333	0.102034	0.102034	0.102034	0.102034	0.102034	0.102034	0.0980791	0.0980791	0.0980791	0.0980791	0.0980791	0.0980791	0.0972881	0.0972881	0.0972881	0.0972881	0.0972881	0.0972881	0.0972881	0.0870056	0.0870056	0.0870056	0.0870056
4.91604		0.0664407	0.0664407	0.0664407	0.0664407	0.0664407	0.0664407	0.0759322	0.0759322	0.0759322	0.0759322	0.0759322	0.0759322	0.0775141	0.0775141	0.0775141	0.0775141	0.0775141	0.0775141	0.0775141	0.0933333	0.0933333	0.0933333	0.0933333	0.0933333	0.0933333	0.102034	0.102034	0.102034	0.102034	0.102034	0.102034	0.0980791	0.0980791	0.0980791	0.0980791	0.0980791	0.0980791	0.0972881	0.0972881	0.0972881	0.0972881	0.0972881	0.0972881	0.0972881	0.0870056	0.0870056	0.0870056	0.0870056
4.92308		0.0711864	0.0711864	0.0711864	0.0711864	0.0711864	0.0711864	0.079887	0.079887	0.079887	0.079887	0.079887	0.079887	0.080678	0.080678	0.080678	0.080678	0.080678	0.080678	0.080678	0.0822599	0.0822599	0.0822599	0.0822599	0.0822599	0.0822599	0.0783051	0.0783051	0.0783051	0.0783051	0.0783051	0.0783051	0.0751412	0.0751412	0.0751412	0.0751412	0.0751412	0.0751412	0.0846328	0.0846328	0.0846328	0.0846328	0.0846328	0.0846328	0.0846328	0.0838418	0.0838418	0.0838418	0.0838418
4.93011		0.0711864	0.0711864	0.0711864	0.0711864	0.0711864	0.0711864	0.079887	0.079887	0.079887	0.079887	0.079887	0.079887	0.080678	0.080678	0.080678	0.080678	0.080678	0.080678	0.080678	0.0822599	0.0822599	0.0822599	0.0822599	0.0822599	0.0822599	0.0783051	0.0783051	0.0783051	0.0783051	0.0783051	0.0783051	0.0751412	0.0751412	0.0751412	0.0751412	0.0751412	0.0751412	0.0846328	0.0846328	0.0846328	0.0846328	0.0846328	0.0846328	0.0846328	0.0838418	0.0838418	0.0838418	0.0838418
4.93714		0.0711864	0.0711864	0.0711864	0.0711864	0.0711864	0.0711864	0.079887	0.079887	0.079887	0.079887	0.079887	0.079887	0.080678	0.080678	0.080678	0.080678	0.080678	0.080678	0.080678	0.0822599	0.0822599	0.0822599	0.0822599	0.0822599	0.0822599	0.0783051	0.0783051	0.0783051	0.0783051	0.0783051	0.0783051	0.0751412	0.0751412	0.0751412	0.0751412	0.0751412	0.0751412	0.0846328	0.0846328	0.0846328	0.0846328	0.0846328	0.0846328	0.0846328	0.0838418	0.0838418	0.0838418	0.0838418
4.94418		0.0711864	0.0711864	0.0711864	0.0711864	0.0711864	0.0711864	0.079887	0.079887	0.079887	0.079887	0.079887	0.079887	0.080678	0.080678	0.080678	0.080678	0.080678	0.080678	0.080678	0.0822599	0.0822599	0.0822599	0.0822599	0.0822599	0.0822599	0.0783051	0.0783051	0.0783051	0.0783051	0.0783051	0.0783051	0.0751412	0.0751412	0.0751412	0.0751412	0.0751412	0.0751412	0.0846328	0.0846328	0.0846328	0.0846328	0.0846328	0.0846328	0.0846328	0.0838418	0.0838418	0.0838418	0.0838418
4.95121		0.0711864	0.0711864	0.0711864	0.0711864	0.0711864	0.0711864	0.079887	0.079887	0.079887	0.079887	0.079887	0.079887	0.080678	0.080678	0.080678	0.080678	0.080678	0.080678	0.080678	0.0822599	0.0822599	0.0822599	0.0822599	0.0822599	0.0822599	0.0783051	0.0783051	0.0783051	0.0783051	0.0783051	0.0783051	0.0751412	0.0751412	0.0751412	0.0751412	0.0751412	0.0751412	0.0846328	0.0846328	0.0846328	0.0846328	0.0846328	0.0846328	0.0846328	0.0838418	0.0838418	0.0838418	0.0838418
4.95824		0.0711864	0.0711864	0.0711864	0.0711864	0.0711864	0.0711864	0.079887	0.079887	0.079887	0.079887	0.079887	0.079887	0.080678	0.080678	0.080678	0.080678	0.080678	0.080678	0.080678	0.0822599	0.0822599	0.0822599	0.0822599	0.0822599	0.0822599	0.0783051	0.0783051	0.0783051	0.0783051	0.0783051	0.0783051	0.0751412	0.0751412	0.0751412	0.0751412	0.0751412	0.0751412	0.0846328	0.0846328	0.0846328	0.0846328	0.0846328	0.0846328	0.0846328	0.0838418	0.0838418	0.0838418	0.0838418
4.96527		0.0711864	0.0711864	0.0711864	0.0711864	0.0711864	0.0711864	0.0814689	0.0814689	0.0814689	0.0814689	0.0814689	0.0814689	0.080678	0.080678	0.080678	0.080678	0.080678	0.080678	0.080678	0.0735593	0.0735593	0.0735593	0.0735593	0.0735593	0.0735593	0.0696045	0.0696045	0.0696045	0.0696045	0.0696045	0.0696045	0.0672316	0.0672316	0.0672316	0.0672316	0.0672316	0.0672316	0.0783051	0.0783051	0.0783051	0.0783051	0.0783051	0.0783051	0.0783051	0.0830508	0.0830508	0.0830508	0.0830508
4.97231		0.0711864	0.0711864	0.0711864	0.0711864	0.0711864	0.0711864	0.0814689	0.0814689	0.0814689	0.0814689	0.0814689	0.0814689	0.080678	0.080678	0.080678	0.080678	0.080678	0.080678	0.080678	0.0735593	0.0735593	0.0735593	0.0735593	0.0735593	0.0735593	0.0696045	0.0696045	0.0696045	0.0696045	0.0696045	0.0696045	0.0672316	0.0672316	0.0672316	0.0672316	0.0672316	0.0672316	0.0783051	0.0783051	0.0783051	0.0783051	0.0783051	0.0783051	0.0783051	0.0830508	0.0830508	0.0830508	0.0830508
4.97934		0.0711864	0.0711864	0.0711864	0.0711864	0.0711864	0.0711864	0.0814689	0.0814689	0.0814689	0.0814689	0.0814689	0.0814689	0.080678	0.080678	0.080678	0.080678	0.080678	0.080678	0.080678	0.0735593	0.0735593	0.0735593	0.0735593	0.0735593	0.0735593	0.0696045	0.0696045	0.0696045	0.0696045	0.0696045	0.0696045	0.0672316	0.0672316	0.0672316	0.0672316	0.0672316	0.0672316	0.0783051	0.0783051	0.0783051	0.0783051	0.0783051	0.0783051	0.0783051	0.0830508	0.0830508	0.0830508	0.0830508
4.98637		0.0711864	0.0711864	0.0711864	0.0711864	0.0711864	0.0711864	0.0814689	0.0814689	0.0814689	0.0814689	0.0814689	0.0814689	0.080678	0.080678	0.080678	0.080678	0.080678	0.080678	0.080678	0.0735593	0.0735593	0.0735593	0.0735593	0.0735593	0.0735593	0.0696045	0.0696045	0.0696045	0.0696045	0.0696045	0.0696045	0.0672316	0.0672316	0.0672316	0.0672316	0.0672316	0.0672316	0.0783051	0.0783051	0.0783051	0.0783051	0.0783051	0.0783051	0.0783051	0.0830508	0.0830508	0.0830508	0.0830508
4.99341		0.0711864	0.0711864	0.0711864	0.0711864	0.0711864	0.0711864	0.0814689	0.0814689	0.0814689	0.0814689	0.0814689	0.0814689	0.080678	0.080678	0.080678	0.080678	0.080678	0.080678	0.080678	0.0735593	0.0735593	0.0735593	0.0735593	0.0735593	0.0735593	0.0696045	0.0696045	0.0696045	0.0696045	0.0696045	0.0696045	0.0672316	0.0672316	0.0672316	0.0672316	0.0672316	0.0672316	0.0783051	0.0783051	0.0783051	0.0783051	0.0783051	0.0783051	0.0783051	0.0830508	0.0830508	0.0830508	0.0830508
5.00044		0.0711864	0.0711864	0.0711864	0.0711864	0.0711864	0.0711864	0.0814689	0.0814689	0.0814689	0.0814689	0.0814689	0.0814689	0.080678	0.080678	0.080678	0.080678	0.080678	0.080678	0.080678	0.0735593	0.0735593	0.0735593	0.0735593	0.0735593	0.0735593	0.0696045	0.0696045	0.0696045	0.0696045	0.0696045	0.0696045	0.0672316	0.0672316	0.0672316	0.0672316	0.0672316	0.0672316	0.0783051	0.0783051	0.0783051	0.0783051	0.0783051	0.0783051	0.0783051	0.0830508	0.0830508	0.0830508	0.0830508
5.00747		0.0743503	0.0743503	0.0743503	0.0743503	0.0743503	0.0743503	0.0862147	0.0862147	0.0862147	0.0862147	0.0862147	0.0862147	0.0838418	0.0838418	0.0838418	0.0838418	0.0838418	0.0838418	0.0838418	0.0632768	0.0632768	0.0632768	0.0632768	0.0632768	0.0632768	0.0522034	0.0522034	0.0522034	0.0522034	0.0522034	0.0522034	0.0506215	0.0506215	0.0506215	0.0506215	0.0506215	0.0506215	0.0640678	0.0640678	0.0640678	0.0640678	0.0640678	0.0640678	0.0640678	0.0767232	0.0767232	0.0767232	0.0767232
5.01451		0.0743503	0.0743503	0.0743503	0.0743503	0.0743503	0.0743503	0.0862147	0.0862147	0.0862147	0.0862147	0.0862147	0.0862147	0.0838418	0.0838418	0.0838418	0.0838418	0.0838418	0.0838418	0.0838418	0.0632768	0.0632768	0.0632768	0.0632768	0.0632768	0.0632768	0.0522034	0.0522034	0.0522034	0.0522034	0.0522034	0.0522034	0.0506215	0.0506215	0.0506215	0.0506215	0.0506215	0.0506215	0.0640678	0.0640678	0.0640678	0.0640678	0.0640678	0.0640678	0.0640678	0.0767232	0.0767232	0.0767232	0.0767232
5.02154		0.0743503	0.0743503	0.0743503	0.0743503	0.0743503	0.0743503	0.0862147	0.0862147	0.0862147	0.0862147	0.0862147	0.0862147	0.0838418	0.0838418	0.0838418	0.0838418	0.0838418	0.0838418	0.0838418	0.0632768	0.0632768	0.0632768	0.0632768	0.0632768	0.0632768	0.0522034	0.0522034	0.0522034	0.0522034	0.0522034	0.0522034	0.0506215	0.0506215	0.0506215	0.0506215	0.0506215	0.0506215	0.0640678	0.0640678	0.0640678	0.0640678	0.0640678	0.0640678	0.0640678	0.0767232	0.0767232	0.0767232	0.0767232
5.02857		0.0743503	0.0743503	0.0743503	0.0743503	0.0743503	0.0743503	0.0862147	0.0862147	0.0862147	0.0862147	0.0862147	0.0862147	0.0838418	0.0838418	0.0838418	0.0838418	0.0838418	0.0838418	0.0838418	0.0632768	0.0632768	0.0632768	0.0632768	0.0632768	0.0632768	0.0522034	0.0522034	0.0522034	0.0522034	0.0522034	0.0522034	0.0506215	0.0506215	0.0506215	0.0506215	0.0506215	0.0506215	0.0640678	0.0640678	0.0640678	0.0640678	0.0640678	0.0640678	0.0640678	0.0767232	0.0767232	0.0767232	0.0767232
5.0356		0.0743503	0.0743503	0.0743503	0.0743503	0.0743503	0.0743503	0.0862147	0.0862147	0.0862147	0.0862147	0.0862147	0.0862147	0.0838418	0.0838418	0.0838418	0.0838418	0.0838418	0.0838418	0.0838418	0.0632768	0.0632768	0.0632768	0.0632768	0.0632768	0.0632768	0.0522034	0.0522034	0.0522034	0.0522034	0.0522034	0.0522034	0.0506215	0.0506215	0.0506215	0.0506215	0.0506215	0.0506215	0.0640678	0.0640678	0.0640678	0.0640678	0.0640678	0.0640678	0.0640678	0.0767232	0.0767232	0.0767232	0.0767232
5.04264		0.0743503	0.0743503	0.0743503	0.0743503	0.0743503	0.0743503	0.0862147	0.0862147	0.0862147	0.0862147	0.0862147	0.0862147	0.0838418	0.0838418	0.0838418	0.0838418	0.0838418	0.0838418	0.0838418	0.0632768	0.0632768	0.0632768	0.0632768	0.0632768	0.0632768	0.0522034	0.0522034	0.0522034	0.0522034	0.0522034	0.0522034	0.0506215	0.0506215	0.0506215	0.0506215	0.0506215	0.0506215	0.0640678	0.0640678	0.0640678	0.0640678	0.0640678	0.0640678	0.0640678	0.0767232	0.0767232	0.0767232	0.0767232
5.04967		0.0743503	0.0743503	0.0743503	0.0743503	0.0743503	0.0743503	0.0862147	0.0862147	0.0862147	0.0862147	0.0862147	0.0862147	0.0838418	0.0838418	0.0838418	0.0838418	0.0838418	0.0838418	0.0838418	0.0632768	0.0632768	0.0632768	0.0632768	0.0632768	0.0632768	0.0522034	0.0522034	0.0522034	0.0522034	0.0522034	0.0522034	0.0506215	0.0506215	0.0506215	0.0506215	0.0506215	0.0506215	0.0640678	0.0640678	0.0640678	0.0640678	0.0640678	0.0640678	0.0640678	0.0767232	0.0767232	0.0767232	0.0767232
5.0567		0.0775141	0.0775141	0.0775141	0.0775141	0.0775141	0.0775141	0.0925424	0.0925424	0.0925424	0.0925424	0.0925424	0.0925424	0.0877966	0.0877966	0.0877966	0.0877966	0.0877966	0.0877966	0.0877966	0.0577401	0.0577401	0.0577401	0.0577401	0.0577401	0.0577401	0.0490395	0.0490395	0.0490395	0.0490395	0.0490395	0.0490395	0.0474576	0.0474576	0.0474576	0.0474576	0.0474576	0.0474576	0.060113	0.060113	0.060113	0.060113	0.060113	0.060113	0.060113	0.0767232	0.0767232	0.0767232	0.0767232
5.06374		0.0775141	0.0775141	0.0775141	0.0775141	0.0775141	0.0775141	0.0925424	0.0925424	0.0925424	0.0925424	0.0925424	0.0925424	0.0877966	0.0877966	0.0877966	0.0877966	0.0877966	0.0877966	0.0877966	0.0577401	0.0577401	0.0577401	0.0577401	0.0577401	0.0577401	0.0490395	0.0490395	0.0490395	0.0490395	0.0490395	0.0490395	0.0474576	0.0474576	0.0474576	0.0474576	0.0474576	0.0474576	0.060113	0.060113	0.060113	0.060113	0.060113	0.060113	0.060113	0.0767232	0.0767232	0.0767232	0.0767232
5.07077		0.0775141	0.0775141	0.0775141	0.0775141	0.0775141	0.0775141	0.0925424	0.0925424	0.0925424	0.0925424	0.0925424	0.0925424	0.0877966	0.0877966	0.0877966	0.0877966	0.0877966	0.0877966	0.0877966	0.0577401	0.0577401	0.0577401	0.0577401	0.0577401	0.0577401	0.0490395	0.0490395	0.0490395	0.0490395	0.0490395	0.0490395	0.0474576	0.0474576	0.0474576	0.0474576	0.0474576	0.0474576	0.060113	0.060113	0.060113	0.060113	0.060113	0.060113	0.060113	0.0767232	0.0767232	0.0767232	0.0767232
5.0778		0.0775141	0.0775141	0.0775141	0.0775141	0.0775141	0.0775141	0.0925424	0.0925424	0.0925424	0.0925424	0.0925424	0.0925424	0.0877966	0.0877966	0.0877966	0.0877966	0.0877966	0.0877966	0.0877966	0.0577401	0.0577401	0.0577401	0.0577401	0.0577401	0.0577401	0.0490395	0.0490395	0.0490395	0.0490395	0.0490395	0.0490395	0.0474576	0.0474576	0.0474576	0.0474576	0.0474576	0.0474576	0.060113	0.060113	0.060113	0.060113	0.060113	0.060113	0.060113	0.0767232	0.0767232	0.0767232	0.0767232
5.08484		0.0775141	0.0775141	0.0775141	0.0775141	0.0775141	0.0775141	0.0925424	0.0925424	0.0925424	0.0925424	0.0925424	0.0925424	0.0877966	0.0877966	0.0877966	0.0877966	0.0877966	0.0877966	0.0877966	0.0577401	0.0577401	0.0577401	0.0577401	0.0577401	0.0577401	0.0490395	0.0490395	0.0490395	0.0490395	0.0490395	0.0490395	0.0474576	0.0474576	0.0474576	0.0474576	0.0474576	0.0474576	0.060113	0.060113	0.060113	0.060113	0.060113	0.060113	0.060113	0.0767232	0.0767232	0.0767232	0.0767232
5.09187		0.0775141	0.0775141	0.0775141	0.0775141	0.0775141	0.0775141	0.0925424	0.0925424	0.0925424	0.0925424	0.0925424	0.0925424	0.0877966	0.0877966	0.0877966	0.0877966	0.0877966	0.0877966	0.0877966	0.0577401	0.0577401	0.0577401	0.0577401	0.0577401	0.0577401	0.0490395	0.0490395	0.0490395	0.0490395	0.0490395	0.0490395	0.0474576	0.0474576	0.0474576	0.0474576	0.0474576	0.0474576	0.060113	0.060113	0.060113	0.060113	0.060113	0.060113	0.060113	0.0767232	0.0767232	0.0767232	0.0767232
5.0989		0.0830508	0.0830508	0.0830508	0.0830508	0.0830508	0.0830508	0.0949153	0.0949153	0.0949153	0.0949153	0.0949153	0.0949153	0.0933333	0.0933333	0.0933333	0.0933333	0.0933333	0.0933333	0.0933333	0.0703955	0.0703955	0.0703955	0.0703955	0.0703955	0.0703955	0.0537853	0.0537853	0.0537853	0.0537853	0.0537853	0.0537853	0.0498305	0.0498305	0.0498305	0.0498305	0.0498305	0.0498305	0.0640678	0.0640678	0.0640678	0.0640678	0.0640678	0.0640678	0.0640678	0.079887	0.079887	0.079887	0.079887
5.10593		0.0830508	0.0830508	0.0830508	0.0830508	0.0830508	0.0830508	0.0949153	0.0949153	0.0949153	0.0949153	0.0949153	0.0949153	0.0933333	0.0933333	0.0933333	0.0933333	0.0933333	0.0933333	0.0933333	0.0703955	0.0703955	0.0703955	0.0703955	0.0703955	0.0703955	0.0537853	0.0537853	0.0537853	0.0537853	0.0537853	0.0537853	0.0498305	0.0498305	0.0498305	0.0498305	0.0498305	0.0498305	0.0640678	0.0640678	0.0640678	0.0640678	0.0640678	0.0640678	0.0640678	0.079887	0.079887	0.079887	0.079887
5.11297		0.0830508	0.0830508	0.0830508	0.0830508	0.0830508	0.0830508	0.0949153	0.0949153	0.0949153	0.0949153	0.0949153	0.0949153	0.0933333	0.0933333	0.0933333	0.0933333	0.0933333	0.0933333	0.0933333	0.0703955	0.0703955	0.0703955	0.0703955	0.0703955	0.0703955	0.0537853	0.0537853	0.0537853	0.0537853	0.0537853	0.0537853	0.0498305	0.0498305	0.0498305	0.0498305	0.0498305	0.0498305	0.0640678	0.0640678	0.0640678	0.0640678	0.0640678	0.0640678	0.0640678	0.079887	0.079887	0.079887	0.079887
5.12		0.0830508	0.0830508	0.0830508	0.0830508	0.0830508	0.0830508	0.0949153	0.0949153	0.0949153	0.0949153	0.0949153	0.0949153	0.0933333	0.0933333	0.0933333	0.0933333	0.0933333	0.0933333	0.0933333	0.0703955	0.0703955	0.0703955	0.0703955	0.0703955	0.0703955	0.0537853	0.0537853	0.0537853	0.0537853	0.0537853	0.0537853	0.0498305	0.0498305	0.0498305	0.0498305	0.0498305	0.0498305	0.0640678	0.0640678	0.0640678	0.0640678	0.0640678	0.0640678	0.0640678	0.079887	0.079887	0.079887	0.079887
5.12703		0.0830508	0.0830508	0.0830508	0.0830508	0.0830508	0.0830508	0.0949153	0.0949153	0.0949153	0.0949153	0.0949153	0.0949153	0.0933333	0.0933333	0.0933333	0.0933333	0.0933333	0.0933333	0.0933333	0.0703955	0.0703955	0.0703955	0.0703955	0.0703955	0.0703955	0.0537853	0.0537853	0.0537853	0.0537853	0.0537853	0.0537853	0.0498305	0.0498305	0.0498305	0.0498305	0.0498305	0.0498305	0.0640678	0.0640678	0.0640678	0.0640678	0.0640678	0.0640678	0.0640678	0.079887	0.079887	0.079887	0.079887
5.13407		0.0830508	0.0830508	0.0830508	0.0830508	0.0830508	0.0830508	0.0949153	0.0949153	0.0949153	0.0949153	0.0949153	0.0949153	0.0933333	0.0933333	0.0933333	0.0933333	0.0933333	0.0933333	0.0933333	0.0703955	0.0703955	0.0703955	0.0703955	0.0703955	0.0703955	0.0537853	0.0537853	0.0537853	0.0537853	0.0537853	0.0537853	0.0498305	0.0498305	0.0498305	0.0498305	0.0498305	0.0498305	0.0640678	0.0640678	0.0640678	0.0640678	0.0640678	0.0640678	0.0640678	0.079887	0.079887	0.079887	0.079887
5.1411		0.0830508	0.0830508	0.0830508	0.0830508	0.0830508	0.0830508	0.0933333	0.0933333	0.0933333	0.0933333	0.0933333	0.0933333	0.0917514	0.0917514	0.0917514	0.0917514	0.0917514	0.0917514	0.0917514	0.0743503	0.0743503	0.0743503	0.0743503	0.0743503	0.0743503	0.0616949	0.0616949	0.0616949	0.0616949	0.0616949	0.0616949	0.0585311	0.0585311	0.0585311	0.0585311	0.0585311	0.0585311	0.0680226	0.0680226	0.0680226	0.0680226	0.0680226	0.0680226	0.0680226	0.079887	0.079887	0.079887	0.079887
5.14813		0.0830508	0.0830508	0.0830508	0.0830508	0.0830508	0.0830508	0.0933333	0.0933333	0.0933333	0.0933333	0.0933333	0.0933333	0.0917514	0.0917514	0.0917514	0.0917514	0.0917514	0.0917514	0.0917514	0.0743503	0.0743503	0.0743503	0.0743503	0.0743503	0.0743503	0.0616949	0.0616949	0.0616949	0.0616949	0.0616949	0.0616949	0.0585311	0.0585311	0.0585311	0.0585311	0.0585311	0.0585311	0.0680226	0.0680226	0.0680226	0.0680226	0.0680226	0.0680226	0.0680226	0.079887	0.079887	0.079887	0.079887
5.15516		0.0830508	0.0830508	0.0830508	0.0830508	0.0830508	0.0830508	0.0933333	0.0933333	0.0933333	0.0933333	0.0933333	0.0933333	0.0917514	0.0917514	0.0917514	0.0917514	0.0917514	0.0917514	0.0917514	0.0743503	0.0743503	0.0743503	0.0743503	0.0743503	0.0743503	0.0616949	0.0616949	0.0616949	0.0616949	0.0616949	0.0616949	0.0585311	0.0585311	0.0585311	0.0585311	0.0585311	0.0585311	0.0680226	0.0680226	0.0680226	0.0680226	0.0680226	0.0680226	0.0680226	0.079887	0.079887	0.079887	0.079887
5.1622		0.0830508	0.0830508	0.0830508	0.0830508	0.0830508	0.0830508	0.0933333	0.0933333	0.0933333	0.0933333	0.0933333	0.0933333	0.0917514	0.0917514	0.0917514	0.0917514	0.0917514	0.0917514	0.0917514	0.0743503	0.0743503	0.0743503	0.0743503	0.0743503	0.0743503	0.0616949	0.0616949	0.0616949	0.0616949	0.0616949	0.0616949	0.0585311	0.0585311	0.0585311	0.0585311	0.0585311	0.0585311	0.0680226	0.0680226	0.0680226	0.0680226	0.0680226	0.0680226	0.0680226	0.079887	0.079887	0.079887	0.079887
5.16923		0.0830508	0.0830508	0.0830508	0.0830508	0.0830508	0.0830508	0.0933333	0.0933333	0.0933333	0.0933333	0.0933333	0.0933333	0.0917514	0.0917514	0.0917514	0.0917514	0.0917514	0.0917514	0.0917514	0.0743503	0.0743503	0.0743503	0.0743503	0.0743503	0.0743503	0.0616949	0.0616949	0.0616949	0.0616949	0.0616949	0.0616949	0.0585311	0.0585311	0.0585311	0.0585311	0.0585311	0.0585311	0.0680226	0.0680226	0.0680226	0.0680226	0.0680226	0.0680226	0.0680226	0.079887	0.079887	0.079887	0.079887
5.17626		0.0830508	0.0830508	0.0830508	0.0830508	0.0830508	0.0830508	0.0933333	0.0933333	0.0933333	0.0933333	0.0933333	0.0933333	0.0917514	0.0917514	0.0917514	0.0917514	0.0917514	0.0917514	0.0917514	0.0743503	0.0743503	0.0743503	0.0743503	0.0743503	0.0743503	0.0616949	0.0616949	0.0616949	0.0616949	0.0616949	0.0616949	0.0585311	0.0585311	0.0585311	0.0585311	0.0585311	0.0585311	0.0680226	0.0680226	0.0680226	0.0680226	0.0680226	0.0680226	0.0680226	0.079887	0.079887	0.079887	0.079887
5.1833		0.0711864	0.0711864	0.0711864	0.0711864	0.0711864	0.0711864	0.0783051	0.0783051	0.0783051	0.0783051	0.0783051	0.0783051	0.0783051	0.0783051	0.0783051	0.0783051	0.0783051	0.0783051	0.0783051	0.0751412	0.0751412	0.0751412	0.0751412	0.0751412	0.0751412	0.0719774	0.0719774	0.0719774	0.0719774	0.0719774	0.0719774	0.0680226	0.0680226	0.0680226	0.0680226	0.0680226	0.0680226	0.0680226	0.0680226	0.0680226	0.0680226	0.0680226	0.0680226	0.0680226	0.0727684	0.0727684	0.0727684	0.0727684
5.19033		0.0711864	0.0711864	0.0711864	0.0711864	0.0711864	0.0711864	0.0783051	0.0783051	0.0783051	0.0783051	0.0783051	0.0783051	0.0783051	0.0783051	0.0783051	0.0783051	0.0783051	0.0783051	0.0783051	0.0751412	0.0751412	0.0751412	0.0751412	0.0751412	0.0751412	0.0719774	0.0719774	0.0719774	0.0719774	0.0719774	0.0719774	0.0680226	0.0680226	0.0680226	0.0680226	0.0680226	0.0680226	0.0680226	0.0680226	0.0680226	0.0680226	0.0680226	0.0680226	0.0680226	0.0727684	0.0727684	0.0727684	0.0727684
5.19736		0.0711864	0.0711864	0.0711864	0.0711864	0.0711864	0.0711864	0.0783051	0.0783051	0.0783051	0.0783051	0.0783051	0.0783051	0.0783051	0.0783051	0.0783051	0.0783051	0.0783051	0.0783051	0.0783051	0.0751412	0.0751412	0.0751412	0.0751412	0.0751412	0.0751412	0.0719774	0.0719774	0.0719774	0.0719774	0.0719774	0.0719774	0.0680226	0.0680226	0.0680226	0.0680226	0.0680226	0.0680226	0.0680226	0.0680226	0.0680226	0.0680226	0.0680226	0.0680226	0.0680226	0.0727684	0.0727684	0.0727684	0.0727684
5.2044		0.0711864	0.0711864	0.0711864	0.0711864	0.0711864	0.0711864	0.0783051	0.0783051	0.0783051	0.0783051	0.0783051	0.0783051	0.0783051	0.0783051	0.0783051	0.0783051	0.0783051	0.0783051	0.0783051	0.0751412	0.0751412	0.0751412	0.0751412	0.0751412	0.0751412	0.0719774	0.0719774	0.0719774	0.0719774	0.0719774	0.0719774	0.0680226	0.0680226	0.0680226	0.0680226	0.0680226	0.0680226	0.0680226	0.0680226	0.0680226	0.0680226	0.0680226	0.0680226	0.0680226	0.0727684	0.0727684	0.0727684	0.0727684
5.21143		0.0711864	0.0711864	0.0711864	0.0711864	0.0711864	0.0711864	0.0783051	0.0783051	0.0783051	0.0783051	0.0783051	0.0783051	0.0783051	0.0783051	0.0783051	0.0783051	0.0783051	0.0783051	0.0783051	0.0751412	0.0751412	0.0751412	0.0751412	0.0751412	0.0751412	0.0719774	0.0719774	0.0719774	0.0719774	0.0719774	0.0719774	0.0680226	0.0680226	0.0680226	0.0680226	0.0680226	0.0680226	0.0680226	0.0680226	0.0680226	0.0680226	0.0680226	0.0680226	0.0680226	0.0727684	0.0727684	0.0727684	0.0727684
5.21846		0.0711864	0.0711864	0.0711864	0.0711864	0.0711864	0.0711864	0.0783051	0.0783051	0.0783051	0.0783051	0.0783051	0.0783051	0.0783051	0.0783051	0.0783051	0.0783051	0.0783051	0.0783051	0.0783051	0.0751412	0.0751412	0.0751412	0.0751412	0.0751412	0.0751412	0.0719774	0.0719774	0.0719774	0.0719774	0.0719774	0.0719774	0.0680226	0.0680226	0.0680226	0.0680226	0.0680226	0.0680226	0.0680226	0.0680226	0.0680226	0.0680226	0.0680226	0.0680226	0.0680226	0.0727684	0.0727684	0.0727684	0.0727684
5.22549		0.0711864	0.0711864	0.0711864	0.0711864	0.0711864	0.0711864	0.0783051	0.0783051	0.0783051	0.0783051	0.0783051	0.0783051	0.0783051	0.0783051	0.0783051	0.0783051	0.0783051	0.0783051	0.0783051	0.0751412	0.0751412	0.0751412	0.0751412	0.0751412	0.0751412	0.0719774	0.0719774	0.0719774	0.0719774	0.0719774	0.0719774	0.0680226	0.0680226	0.0680226	0.0680226	0.0680226	0.0680226	0.0680226	0.0680226	0.0680226	0.0680226	0.0680226	0.0680226	0.0680226	0.0727684	0.0727684	0.0727684	0.0727684
5.23253		0.0482486	0.0482486	0.0482486	0.0482486	0.0482486	0.0482486	0.0482486	0.0482486	0.0482486	0.0482486	0.0482486	0.0482486	0.0522034	0.0522034	0.0522034	0.0522034	0.0522034	0.0522034	0.0522034	0.0672316	0.0672316	0.0672316	0.0672316	0.0672316	0.0672316	0.0735593	0.0735593	0.0735593	0.0735593	0.0735593	0.0735593	0.0696045	0.0696045	0.0696045	0.0696045	0.0696045	0.0696045	0.0577401	0.0577401	0.0577401	0.0577401	0.0577401	0.0577401	0.0577401	0.0569492	0.0569492	0.0569492	0.0569492
5.23956		0.0482486	0.0482486	0.0482486	0.0482486	0.0482486	0.0482486	0.0482486	0.0482486	0.0482486	0.0482486	0.0482486	0.0482486	0.0522034	0.0522034	0.0522034	0.0522034	0.0522034	0.0522034	0.0522034	0.0672316	0.0672316	0.0672316	0.0672316	0.0672316	0.0672316	0.0735593	0.0735593	0.0735593	0.0735593	0.0735593	0.0735593	0.0696045	0.0696045	0.0696045	0.0696045	0.0696045	0.0696045	0.0577401	0.0577401	0.0577401	0.0577401	0.0577401	0.0577401	0.0577401	0.0569492	0.0569492	0.0569492	0.0569492
5.24659		0.0482486	0.0482486	0.0482486	0.0482486	0.0482486	0.0482486	0.0482486	0.0482486	0.0482486	0.0482486	0.0482486	0.0482486	0.0522034	0.0522034	0.0522034	0.0522034	0.0522034	0.0522034	0.0522034	0.0672316	0.0672316	0.0672316	0.0672316	0.0672316	0.0672316	0.0735593	0.0735593	0.0735593	0.0735593	0.0735593	0.0735593	0.0696045	0.0696045	0.0696045	0.0696045	0.0696045	0.0696045	0.0577401	0.0577401	0.0577401	0.0577401	0.0577401	0.0577401	0.0577401	0.0569492	0.0569492	0.0569492	0.0569492
5.25363		0.0482486	0.0482486	0.0482486	0.0482486	0.0482486	0.0482486	0.0482486	0.0482486	0.0482486	0.0482486	0.0482486	0.0482486	0.0522034	0.0522034	0.0522034	0.0522034	0.0522034	0.0522034	0.0522034	0.0672316	0.0672316	0.0672316	0.0672316	0.0672316	0.0672316	0.0735593	0.0735593	0.0735593	0.0735593	0.0735593	0.0735593	0.0696045	0.0696045	0.0696045	0.0696045	0.0696045	0.0696045	0.0577401	0.0577401	0.0577401	0.0577401	0.0577401	0.0577401	0.0577401	0.0569492	0.0569492	0.0569492	0.0569492
5.26066		0.0482486	0.0482486	0.0482486	0.0482486	0.0482486	0.0482486	0.0482486	0.0482486	0.0482486	0.0482486	0.0482486	0.0482486	0.0522034	0.0522034	0.0522034	0.0522034	0.0522034	0.0522034	0.0522034	0.0672316	0.0672316	0.0672316	0.0672316	0.0672316	0.0672316	0.0735593	0.0735593	0.0735593	0.0735593	0.0735593	0.0735593	0.0696045	0.0696045	0.0696045	0.0696045	0.0696045	0.0696045	0.0577401	0.0577401	0.0577401	0.0577401	0.0577401	0.0577401	0.0577401	0.0569492	0.0569492	0.0569492	0.0569492
5.26769		0.0482486	0.0482486	0.0482486	0.0482486	0.0482486	0.0482486	0.0482486	0.0482486	0.0482486	0.0482486	0.0482486	0.0482486	0.0522034	0.0522034	0.0522034	0.0522034	0.0522034	0.0522034	0.0522034	0.0672316	0.0672316	0.0672316	0.0672316	0.0672316	0.0672316	0.0735593	0.0735593	0.0735593	0.0735593	0.0735593	0.0735593	0.0696045	0.0696045	0.0696045	0.0696045	0.0696045	0.0696045	0.0577401	0.0577401	0.0577401	0.0577401	0.0577401	0.0577401	0.0577401	0.0569492	0.0569492	0.0569492	0.0569492
5.27473		0.039548	0.039548	0.039548	0.039548	0.039548	0.039548	0.0419209	0.0419209	0.0419209	0.0419209	0.0419209	0.0419209	0.0458757	0.0458757	0.0458757	0.0458757	0.0458757	0.0458757	0.0458757	0.0632768	0.0632768	0.0632768	0.0632768	0.0632768	0.0632768	0.0735593	0.0735593	0.0735593	0.0735593	0.0735593	0.0735593	0.0719774	0.0719774	0.0719774	0.0719774	0.0719774	0.0719774	0.0569492	0.0569492	0.0569492	0.0569492	0.0569492	0.0569492	0.0569492	0.0498305	0.0498305	0.0498305	0.0498305
5.28176		0.039548	0.039548	0.039548	0.039548	0.039548	0.039548	0.0419209	0.0419209	0.0419209	0.0419209	0.0419209	0.0419209	0.0458757	0.0458757	0.0458757	0.0458757	0.0458757	0.0458757	0.0458757	0.0632768	0.0632768	0.0632768	0.0632768	0.0632768	0.0632768	0.0735593	0.0735593	0.0735593	0.0735593	0.0735593	0.0735593	0.0719774	0.0719774	0.0719774	0.0719774	0.0719774	0.0719774	0.0569492	0.0569492	0.0569492	0.0569492	0.0569492	0.0569492	0.0569492	0.0498305	0.0498305	0.0498305	0.0498305
5.28879		0.039548	0.039548	0.039548	0.039548	0.039548	0.039548	0.0419209	0.0419209	0.0419209	0.0419209	0.0419209	0.0419209	0.0458757	0.0458757	0.0458757	0.0458757	0.0458757	0.0458757	0.0458757	0.0632768	0.0632768	0.0632768	0.0632768	0.0632768	0.0632768	0.0735593	0.0735593	0.0735593	0.0735593	0.0735593	0.0735593	0.0719774	0.0719774	0.0719774	0.0719774	0.0719774	0.0719774	0.0569492	0.0569492	0.0569492	0.0569492	0.0569492	0.0569492	0.0569492	0.0498305	0.0498305	0.0498305	0.0498305
5.29582		0.039548	0.039548	0.039548	0.039548	0.039548	0.039548	0.0419209	0.0419209	0.0419209	0.0419209	0.0419209	0.0419209	0.0458757	0.0458757	0.0458757	0.0458757	0.0458757	0.0458757	0.0458757	0.0632768	0.0632768	0.0632768	0.0632768	0.0632768	0.0632768	0.0735593	0.0735593	0.0735593	0.0735593	0.0735593	0.0735593	0.0719774	0.0719774	0.0719774	0.0719774	0.0719774	0.0719774	0.0569492	0.0569492	0.0569492	0.0569492	0.0569492	0.0569492	0.0569492	0.0498305	0.0498305	0.0498305	0.0498305
5.30286		0.039548	0.039548	0.039548	0.039548	0.039548	0.039548	0.0419209	0.0419209	0.0419209	0.0419209	0.0419209	0.0419209	0.0458757	0.0458757	0.0458757	0.0458757	0.0458757	0.0458757	0.0458757	0.0632768	0.0632768	0.0632768	0.0632768	0.0632768	0.0632768	0.0735593	0.0735593	0.0735593	0.0735593	0.0735593	0.0735593	0.0719774	0.0719774	0.0719774	0.0719774	0.0719774	0.0719774	0.0569492	0.0569492	0.0569492	0.0569492	0.0569492	0.0569492	0.0569492	0.0498305	0.0498305	0.0498305	0.0498305
5.30989		0.039548	0.039548	0.039548	0.039548	0.039548	0.039548	0.0419209	0.0419209	0.0419209	0.0419209	0.0419209	0.0419209	0.0458757	0.0458757	0.0458757	0.0458757	0.0458757	0.0458757	0.0458757	0.0632768	0.0632768	0.0632768	0.0632768	0.0632768	0.0632768	0.0735593	0.0735593	0.0735593	0.0735593	0.0735593	0.0735593	0.0719774	0.0719774	0.0719774	0.0719774	0.0719774	0.0719774	0.0569492	0.0569492	0.0569492	0.0569492	0.0569492	0.0569492	0.0569492	0.0498305	0.0498305	0.0498305	0.0498305
5.31692		0.0292655	0.0292655	0.0292655	0.0292655	0.0292655	0.0292655	0.0308475	0.0308475	0.0308475	0.0308475	0.0308475	0.0308475	0.0371751	0.0371751	0.0371751	0.0371751	0.0371751	0.0371751	0.0371751	0.059322	0.059322	0.059322	0.059322	0.059322	0.059322	0.0719774	0.0719774	0.0719774	0.0719774	0.0719774	0.0719774	0.0735593	0.0735593	0.0735593	0.0735593	0.0735593	0.0735593	0.0569492	0.0569492	0.0569492	0.0569492	0.0569492	0.0569492	0.0569492	0.0442938	0.0442938	0.0442938	0.0442938
5.32396		0.0292655	0.0292655	0.0292655	0.0292655	0.0292655	0.0292655	0.0308475	0.0308475	0.0308475	0.0308475	0.0308475	0.0308475	0.0371751	0.0371751	0.0371751	0.0371751	0.0371751	0.0371751	0.0371751	0.059322	0.059322	0.059322	0.059322	0.059322	0.059322	0.0719774	0.0719774	0.0719774	0.0719774	0.0719774	0.0719774	0.0735593	0.0735593	0.0735593	0.0735593	0.0735593	0.0735593	0.0569492	0.0569492	0.0569492	0.0569492	0.0569492	0.0569492	0.0569492	0.0442938	0.0442938	0.0442938	0.0442938
5.33099		0.0292655	0.0292655	0.0292655	0.0292655	0.0292655	0.0292655	0.0308475	0.0308475	0.0308475	0.0308475	0.0308475	0.0308475	0.0371751	0.0371751	0.0371751	0.0371751	0.0371751	0.0371751	0.0371751	0.059322	0.059322	0.059322	0.059322	0.059322	0.059322	0.0719774	0.0719774	0.0719774	0.0719774	0.0719774	0.0719774	0.0735593	0.0735593	0.0735593	0.0735593	0.0735593	0.0735593	0.0569492	0.0569492	0.0569492	0.0569492	0.0569492	0.0569492	0.0569492	0.0442938	0.0442938	0.0442938	0.0442938
5.33802		0.0292655	0.0292655	0.0292655	0.0292655	0.0292655	0.0292655	0.0308475	0.0308475	0.0308475	0.0308475	0.0308475	0.0308475	0.0371751	0.0371751	0.0371751	0.0371751	0.0371751	0.0371751	0.0371751	0.059322	0.059322	0.059322	0.059322	0.059322	0.059322	0.0719774	0.0719774	0.0719774	0.0719774	0.0719774	0.0719774	0.0735593	0.0735593	0.0735593	0.0735593	0.0735593	0.0735593	0.0569492	0.0569492	0.0569492	0.0569492	0.0569492	0.0569492	0.0569492	0.0442938	0.0442938	0.0442938	0.0442938
5.34505		0.0292655	0.0292655	0.0292655	0.0292655	0.0292655	0.0292655	0.0308475	0.0308475	0.0308475	0.0308475	0.0308475	0.0308475	0.0371751	0.0371751	0.0371751	0.0371751	0.0371751	0.0371751	0.0371751	0.059322	0.059322	0.059322	0.059322	0.059322	0.059322	0.0719774	0.0719774	0.0719774	0.0719774	0.0719774	0.0719774	0.0735593	0.0735593	0.0735593	0.0735593	0.0735593	0.0735593	0.0569492	0.0569492	0.0569492	0.0569492	0.0569492	0.0569492	0.0569492	0.0442938	0.0442938	0.0442938	0.0442938
5.35209		0.0292655	0.0292655	0.0292655	0.0292655	0.0292655	0.0292655	0.0308475	0.0308475	0.0308475	0.0308475	0.0308475	0.0308475	0.0371751	0.0371751	0.0371751	0.0371751	0.0371751	0.0371751	0.0371751	0.059322	0.059322	0.059322	0.059322	0.059322	0.059322	0.0719774	0.0719774	0.0719774	0.0719774	0.0719774	0.0719774	0.0735593	0.0735593	0.0735593	0.0735593	0.0735593	0.0735593	0.0569492	0.0569492	0.0569492	0.0569492	0.0569492	0.0569492	0.0569492	0.0442938	0.0442938	0.0442938	0.0442938
5.35912		0.0300565	0.0300565	0.0300565	0.0300565	0.0300565	0.0300565	0.0308475	0.0308475	0.0308475	0.0308475	0.0308475	0.0308475	0.0371751	0.0371751	0.0371751	0.0371751	0.0371751	0.0371751	0.0371751	0.060113	0.060113	0.060113	0.060113	0.060113	0.060113	0.0703955	0.0703955	0.0703955	0.0703955	0.0703955	0.0703955	0.0727684	0.0727684	0.0727684	0.0727684	0.0727684	0.0727684	0.0577401	0.0577401	0.0577401	0.0577401	0.0577401	0.0577401	0.0577401	0.0458757	0.0458757	0.0458757	0.0458757
5.36615		0.0300565	0.0300565	0.0300565	0.0300565	0.0300565	0.0300565	0.0308475	0.0308475	0.0308475	0.0308475	0.0308475	0.0308475	0.0371751	0.0371751	0.0371751	0.0371751	0.0371751	0.0371751	0.0371751	0.060113	0.060113	0.060113	0.060113	0.060113	0.060113	0.0703955	0.0703955	0.0703955	0.0703955	0.0703955	0.0703955	0.0727684	0.0727684	0.0727684	0.0727684	0.0727684	0.0727684	0.0577401	0.0577401	0.0577401	0.0577401	0.0577401	0.0577401	0.0577401	0.0458757	0.0458757	0.0458757	0.0458757
5.37319		0.0300565	0.0300565	0.0300565	0.0300565	0.0300565	0.0300565	0.0308475	0.0308475	0.0308475	0.0308475	0.0308475	0.0308475	0.0371751	0.0371751	0.0371751	0.0371751	0.0371751	0.0371751	0.0371751	0.060113	0.060113	0.060113	0.060113	0.060113	0.060113	0.0703955	0.0703955	0.0703955	0.0703955	0.0703955	0.0703955	0.0727684	0.0727684	0.0727684	0.0727684	0.0727684	0.0727684	0.0577401	0.0577401	0.0577401	0.0577401	0.0577401	0.0577401	0.0577401	0.0458757	0.0458757	0.0458757	0.0458757
5.38022		0.0300565	0.0300565	0.0300565	0.0300565	0.0300565	0.0300565	0.0308475	0.0308475	0.0308475	0.0308475	0.0308475	0.0308475	0.0371751	0.0371751	0.0371751	0.0371751	0.0371751	0.0371751	0.0371751	0.060113	0.060113	0.060113	0.060113	0.060113	0.060113	0.0703955	0.0703955	0.0703955	0.0703955	0.0703955	0.0703955	0.0727684	0.0727684	0.0727684	0.0727684	0.0727684	0.0727684	0.0577401	0.0577401	0.0577401	0.0577401	0.0577401	0.0577401	0.0577401	0.0458757	0.0458757	0.0458757	0.0458757
5.38725		0.0300565	0.0300565	0.0300565	0.0300565	0.0300565	0.0300565	0.0308475	0.0308475	0.0308475	0.0308475	0.0308475	0.0308475	0.0371751	0.0371751	0.0371751	0.0371751	0.0371751	0.0371751	0.0371751	0.060113	0.060113	0.060113	0.060113	0.060113	0.060113	0.0703955	0.0703955	0.0703955	0.0703955	0.0703955	0.0703955	0.0727684	0.0727684	0.0727684	0.0727684	0.0727684	0.0727684	0.0577401	0.0577401	0.0577401	0.0577401	0.0577401	0.0577401	0.0577401	0.0458757	0.0458757	0.0458757	0.0458757
5.39429		0.0300565	0.0300565	0.0300565	0.0300565	0.0300565	0.0300565	0.0308475	0.0308475	0.0308475	0.0308475	0.0308475	0.0308475	0.0371751	0.0371751	0.0371751	0.0371751	0.0371751	0.0371751	0.0371751	0.060113	0.060113	0.060113	0.060113	0.060113	0.060113	0.0703955	0.0703955	0.0703955	0.0703955	0.0703955	0.0703955	0.0727684	0.0727684	0.0727684	0.0727684	0.0727684	0.0727684	0.0577401	0.0577401	0.0577401	0.0577401	0.0577401	0.0577401	0.0577401	0.0458757	0.0458757	0.0458757	0.0458757
5.40132		0.0300565	0.0300565	0.0300565	0.0300565	0.0300565	0.0300565	0.0308475	0.0308475	0.0308475	0.0308475	0.0308475	0.0308475	0.0371751	0.0371751	0.0371751	0.0371751	0.0371751	0.0371751	0.0371751	0.060113	0.060113	0.060113	0.060113	0.060113	0.060113	0.0703955	0.0703955	0.0703955	0.0703955	0.0703955	0.0703955	0.0727684	0.0727684	0.0727684	0.0727684	0.0727684	0.0727684	0.0577401	0.0577401	0.0577401	0.0577401	0.0577401	0.0577401	0.0577401	0.0458757	0.0458757	0.0458757	0.0458757
5.40835		0.040339	0.040339	0.040339	0.040339	0.040339	0.040339	0.0427119	0.0427119	0.0427119	0.0427119	0.0427119	0.0427119	0.0458757	0.0458757	0.0458757	0.0458757	0.0458757	0.0458757	0.0458757	0.0640678	0.0640678	0.0640678	0.0640678	0.0640678	0.0640678	0.0703955	0.0703955	0.0703955	0.0703955	0.0703955	0.0703955	0.0703955	0.0703955	0.0703955	0.0703955	0.0703955	0.0703955	0.0585311	0.0585311	0.0585311	0.0585311	0.0585311	0.0585311	0.0585311	0.0537853	0.0537853	0.0537853	0.0537853
5.41538		0.040339	0.040339	0.040339	0.040339	0.040339	0.040339	0.0427119	0.0427119	0.0427119	0.0427119	0.0427119	0.0427119	0.0458757	0.0458757	0.0458757	0.0458757	0.0458757	0.0458757	0.0458757	0.0640678	0.0640678	0.0640678	0.0640678	0.0640678	0.0640678	0.0703955	0.0703955	0.0703955	0.0703955	0.0703955	0.0703955	0.0703955	0.0703955	0.0703955	0.0703955	0.0703955	0.0703955	0.0585311	0.0585311	0.0585311	0.0585311	0.0585311	0.0585311	0.0585311	0.0537853	0.0537853	0.0537853	0.0537853
5.42242		0.040339	0.040339	0.040339	0.040339	0.040339	0.040339	0.0427119	0.0427119	0.0427119	0.0427119	0.0427119	0.0427119	0.0458757	0.0458757	0.0458757	0.0458757	0.0458757	0.0458757	0.0458757	0.0640678	0.0640678	0.0640678	0.0640678	0.0640678	0.0640678	0.0703955	0.0703955	0.0703955	0.0703955	0.0703955	0.0703955	0.0703955	0.0703955	0.0703955	0.0703955	0.0703955	0.0703955	0.0585311	0.0585311	0.0585311	0.0585311	0.0585311	0.0585311	0.0585311	0.0537853	0.0537853	0.0537853	0.0537853
5.42945		0.040339	0.040339	0.040339	0.040339	0.040339	0.040339	0.0427119	0.0427119	0.0427119	0.0427119	0.0427119	0.0427119	0.0458757	0.0458757	0.0458757	0.0458757	0.0458757	0.0458757	0.0458757	0.0640678	0.0640678	0.0640678	0.0640678	0.0640678	0.0640678	0.0703955	0.0703955	0.0703955	0.0703955	0.0703955	0.0703955	0.0703955	0.0703955	0.0703955	0.0703955	0.0703955	0.0703955	0.0585311	0.0585311	0.0585311	0.0585311	0.0585311	0.0585311	0.0585311	0.0537853	0.0537853	0.0537853	0.0537853
5.43648		0.040339	0.040339	0.040339	0.040339	0.040339	0.040339	0.0427119	0.0427119	0.0427119	0.0427119	0.0427119	0.0427119	0.0458757	0.0458757	0.0458757	0.0458757	0.0458757	0.0458757	0.0458757	0.0640678	0.0640678	0.0640678	0.0640678	0.0640678	0.0640678	0.0703955	0.0703955	0.0703955	0.0703955	0.0703955	0.0703955	0.0703955	0.0703955	0.0703955	0.0703955	0.0703955	0.0703955	0.0585311	0.0585311	0.0585311	0.0585311	0.0585311	0.0585311	0.0585311	0.0537853	0.0537853	0.0537853	0.0537853
5.44352		0.040339	0.040339	0.040339	0.040339	0.040339	0.040339	0.0427119	0.0427119	0.0427119	0.0427119	0.0427119	0.0427119	0.0458757	0.0458757	0.0458757	0.0458757	0.0458757	0.0458757	0.0458757	0.0640678	0.0640678	0.0640678	0.0640678	0.0640678	0.0640678	0.0703955	0.0703955	0.0703955	0.0703955	0.0703955	0.0703955	0.0703955	0.0703955	0.0703955	0.0703955	0.0703955	0.0703955	0.0585311	0.0585311	0.0585311	0.0585311	0.0585311	0.0585311	0.0585311	0.0537853	0.0537853	0.0537853	0.0537853
5.45055		0.0498305	0.0498305	0.0498305	0.0498305	0.0498305	0.0498305	0.0522034	0.0522034	0.0522034	0.0522034	0.0522034	0.0522034	0.0545763	0.0545763	0.0545763	0.0545763	0.0545763	0.0545763	0.0545763	0.060904	0.060904	0.060904	0.060904	0.060904	0.060904	0.0664407	0.0664407	0.0664407	0.0664407	0.0664407	0.0664407	0.0616949	0.0616949	0.0616949	0.0616949	0.0616949	0.0616949	0.0561582	0.0561582	0.0561582	0.0561582	0.0561582	0.0561582	0.0561582	0.059322	0.059322	0.059322	0.059322
5.45758		0.0498305	0.0498305	0.0498305	0.0498305	0.0498305	0.0498305	0.0522034	0.0522034	0.0522034	0.0522034	0.0522034	0.0522034	0.0545763	0.0545763	0.0545763	0.0545763	0.0545763	0.0545763	0.0545763	0.060904	0.060904	0.060904	0.060904	0.060904	0.060904	0.0664407	0.0664407	0.0664407	0.0664407	0.0664407	0.0664407	0.0616949	0.0616949	0.0616949	0.0616949	0.0616949	0.0616949	0.0561582	0.0561582	0.0561582	0.0561582	0.0561582	0.0561582	0.0561582	0.059322	0.059322	0.059322	0.059322
5.46462		0.0498305	0.0498305	0.0498305	0.0498305	0.0498305	0.0498305	0.0522034	0.0522034	0.0522034	0.0522034	0.0522034	0.0522034	0.0545763	0.0545763	0.0545763	0.0545763	0.0545763	0.0545763	0.0545763	0.060904	0.060904	0.060904	0.060904	0.060904	0.060904	0.0664407	0.0664407	0.0664407	0.0664407	0.0664407	0.0664407	0.0616949	0.0616949	0.0616949	0.0616949	0.0616949	0.0616949	0.0561582	0.0561582	0.0561582	0.0561582	0.0561582	0.0561582	0.0561582	0.059322	0.059322	0.059322	0.059322
5.47165		0.0498305	0.0498305	0.0498305	0.0498305	0.0498305	0.0498305	0.0522034	0.0522034	0.0522034	0.0522034	0.0522034	0.0522034	0.0545763	0.0545763	0.0545763	0.0545763	0.0545763	0.0545763	0.0545763	0.060904	0.060904	0.060904	0.060904	0.060904	0.060904	0.0664407	0.0664407	0.0664407	0.0664407	0.0664407	0.0664407	0.0616949	0.0616949	0.0616949	0.0616949	0.0616949	0.0616949	0.0561582	0.0561582	0.0561582	0.0561582	0.0561582	0.0561582	0.0561582	0.059322	0.059322	0.059322	0.059322
5.47868		0.0498305	0.0498305	0.0498305	0.0498305	0.0498305	0.0498305	0.0522034	0.0522034	0.0522034	0.0522034	0.0522034	0.0522034	0.0545763	0.0545763	0.0545763	0.0545763	0.0545763	0.0545763	0.0545763	0.060904	0.060904	0.060904	0.060904	0.060904	0.060904	0.0664407	0.0664407	0.0664407	0.0664407	0.0664407	0.0664407	0.0616949	0.0616949	0.0616949	0.0616949	0.0616949	0.0616949	0.0561582	0.0561582	0.0561582	0.0561582	0.0561582	0.0561582	0.0561582	0.059322	0.059322	0.059322	0.059322
5.48571		0.0498305	0.0498305	0.0498305	0.0498305	0.0498305	0.0498305	0.0522034	0.0522034	0.0522034	0.0522034	0.0522034	0.0522034	0.0545763	0.0545763	0.0545763	0.0545763	0.0545763	0.0545763	0.0545763	0.060904	0.060904	0.060904	0.060904	0.060904	0.060904	0.0664407	0.0664407	0.0664407	0.0664407	0.0664407	0.0664407	0.0616949	0.0616949	0.0616949	0.0616949	0.0616949	0.0616949	0.0561582	0.0561582	0.0561582	0.0561582	0.0561582	0.0561582	0.0561582	0.059322	0.059322	0.059322	0.059322
5.49275		0.0529944	0.0529944	0.0529944	0.0529944	0.0529944	0.0529944	0.0561582	0.0561582	0.0561582	0.0561582	0.0561582	0.0561582	0.0577401	0.0577401	0.0577401	0.0577401	0.0577401	0.0577401	0.0577401	0.0553672	0.0553672	0.0553672	0.0553672	0.0553672	0.0553672	0.0585311	0.0585311	0.0585311	0.0585311	0.0585311	0.0585311	0.0522034	0.0522034	0.0522034	0.0522034	0.0522034	0.0522034	0.0529944	0.0529944	0.0529944	0.0529944	0.0529944	0.0529944	0.0529944	0.0561582	0.0561582	0.0561582	0.0561582
5.49978		0.0529944	0.0529944	0.0529944	0.0529944	0.0529944	0.0529944	0.0561582	0.0561582	0.0561582	0.0561582	0.0561582	0.0561582	0.0577401	0.0577401	0.0577401	0.0577401	0.0577401	0.0577401	0.0577401	0.0553672	0.0553672	0.0553672	0.0553672	0.0553672	0.0553672	0.0585311	0.0585311	0.0585311	0.0585311	0.0585311	0.0585311	0.0522034	0.0522034	0.0522034	0.0522034	0.0522034	0.0522034	0.0529944	0.0529944	0.0529944	0.0529944	0.0529944	0.0529944	0.0529944	0.0561582	0.0561582	0.0561582	0.0561582
5.50681		0.0529944	0.0529944	0.0529944	0.0529944	0.0529944	0.0529944	0.0561582	0.0561582	0.0561582	0.0561582	0.0561582	0.0561582	0.0577401	0.0577401	0.0577401	0.0577401	0.0577401	0.0577401	0.0577401	0.0553672	0.0553672	0.0553672	0.0553672	0.0553672	0.0553672	0.0585311	0.0585311	0.0585311	0.0585311	0.0585311	0.0585311	0.0522034	0.0522034	0.0522034	0.0522034	0.0522034	0.0522034	0.0529944	0.0529944	0.0529944	0.0529944	0.0529944	0.0529944	0.0529944	0.0561582	0.0561582	0.0561582	0.0561582
5.51385		0.0529944	0.0529944	0.0529944	0.0529944	0.0529944	0.0529944	0.0561582	0.0561582	0.0561582	0.0561582	0.0561582	0.0561582	0.0577401	0.0577401	0.0577401	0.0577401	0.0577401	0.0577401	0.0577401	0.0553672	0.0553672	0.0553672	0.0553672	0.0553672	0.0553672	0.0585311	0.0585311	0.0585311	0.0585311	0.0585311	0.0585311	0.0522034	0.0522034	0.0522034	0.0522034	0.0522034	0.0522034	0.0529944	0.0529944	0.0529944	0.0529944	0.0529944	0.0529944	0.0529944	0.0561582	0.0561582	0.0561582	0.0561582
[truncated: 121 more rows]
[truncated: 863 more columns]

## Sheet: Fig1e
	x (nm)	0	0.00703297	0.0140659	0.0210989	0.0281319	0.0351648	0.0421978	0.0492308	0.0562637	0.0632967	0.0703297	0.0773626	0.0843956	0.0914286	0.0984615	0.105495	0.112527	0.11956	0.126593	0.133626	0.140659	0.147692	0.154725	0.161758	0.168791	0.175824	0.182857	0.18989	0.196923	0.203956	0.210989	0.218022	0.225055	0.232088	0.239121	0.246154	0.253187	0.26022	0.267253	0.274286	0.281319	0.288352	0.295385	0.302418	0.309451	0.316484	0.323516	0.330549
[truncated: 389 more rows]
[truncated: 863 more columns]
