# Supplementary material for: Terahertz spectroscopy of collective charge density wave dynamics at the atomic scale
Source: Nat Phys. 2024 Jul 15;20(10):1603–8. doi: 10.1038/s41567-024-02552-7 (PMC11473363; doi:10.1038/s41567-024-02552-7)
Supplement: Supplementary file 3 — Source data for Fig. 2a–d. [file 41567_2024_2552_MOESM3_ESM.xlsx]

## Sheet: Fig2a
	x (nm)	0	0.0231672	0.0463343	0.0695015	0.0926686	0.115836	0.139003	0.16217	0.185337	0.208504	0.231672	0.254839	0.278006	0.301173	0.32434	0.347507	0.370674	0.393842	0.417009	0.440176	0.463343	0.48651	0.509677	0.532845	0.556012	0.579179	0.602346	0.625513	0.64868	0.671848	0.695015	0.718182	0.741349	0.764516	0.787683	0.81085	0.834018	0.857185	0.880352	0.903519	0.926686	0.949853	0.973021	0.996188	1.01935	1.04252	1.06569	1.08886
y (nm)	z (nm)
0		0.0334506	0.0354163	0.0381852	0.0413736	0.0443479	0.0464307	0.0472504	0.0469272	0.0460221	0.0453045	0.0454179	0.0466271	0.0486857	0.0509693	0.0527151	0.0533583	0.0527085	0.0509878	0.0486664	0.0462954	0.0443264	0.0430945	0.0428382	0.0437516	0.0459316	0.0493128	0.0535587	0.0580151	0.0617897	0.0639709	0.0638819	0.061287	0.0564666	0.0501437	0.0433595	0.0371901	0.0325379	0.0299732	0.0296753	0.031452	0.0347782	0.038927	0.0431273	0.046699	0.04919	0.0504626	0.0507149	0.0504365
0.0231672		0.034828	0.0365736	0.0389354	0.0415364	0.0438169	0.0452281	0.0455278	0.0449117	0.0439286	0.0432746	0.0435031	0.0448273	0.0469947	0.0494149	0.0513551	0.052258	0.0519002	0.0504356	0.0482528	0.0458299	0.0435604	0.04177	0.0407191	0.0406798	0.0418647	0.0443493	0.0479441	0.0521231	0.056078	0.0589418	0.0600137	0.0589543	0.0558517	0.0511752	0.0457202	0.0403781	0.0359921	0.033221	0.032437	0.0336796	0.0366228	0.0406475	0.0449946	0.0489073	0.0518149	0.0534825	0.054058	0.0540357
0.0463343		0.0369535	0.0384279	0.0403247	0.0422863	0.0438445	0.0445907	0.0444185	0.0435837	0.0425993	0.0420535	0.042385	0.0437425	0.0458799	0.0482743	0.0502723	0.0513546	0.0512772	0.0501077	0.0481262	0.045718	0.0432154	0.0409412	0.0391852	0.038277	0.0385083	0.0400527	0.0428335	0.0464583	0.0502489	0.0534481	0.0554098	0.0557522	0.0543978	0.051553	0.0476968	0.0434488	0.039506	0.0365528	0.0351385	0.0355605	0.0377435	0.0412419	0.0453569	0.0492854	0.0523532	0.0542187	0.0549562	0.0550419
0.0695015		0.0396	0.040785	0.0422363	0.0436361	0.0446112	0.0448733	0.0444114	0.043498	0.0425784	0.0421192	0.0424496	0.0436613	0.0455412	0.0476685	0.0495133	0.0506289	0.0507635	0.0498821	0.048134	0.0457836	0.0431037	0.0404235	0.0380778	0.0364461	0.0358745	0.0365911	0.0385979	0.0416173	0.0451074	0.0484387	0.0510458	0.052539	0.0527188	0.0515623	0.0492438	0.0460931	0.0426198	0.0394795	0.0373635	0.0368146	0.0380239	0.0407482	0.044373	0.0480728	0.0510808	0.0529424	0.0536425	0.0536058
0.0926686		0.0424254	0.0433099	0.0443593	0.0453193	0.0459082	0.0459253	0.0453953	0.0445568	0.0437633	0.0433638	0.0436008	0.044533	0.0460006	0.0477061	0.0492699	0.0503369	0.050664	0.0501094	0.0486731	0.0464754	0.0437189	0.0407384	0.0379315	0.035732	0.0345317	0.0345878	0.0359465	0.0384063	0.0415382	0.0448174	0.0477543	0.0499754	0.051215	0.0513022	0.0501773	0.0479289	0.0448784	0.0416094	0.038888	0.0374448	0.0376992	0.0396055	0.0426392	0.0459785	0.0487925	0.0505227	0.0510514	0.0507218
0.115836		0.0452246	0.0458422	0.0465681	0.0472161	0.0475819	0.0475221	0.0470564	0.0463646	0.045702	0.0453197	0.0453977	0.0459824	0.0469823	0.0482295	0.0495035	0.0505583	0.0511681	0.0510942	0.0501743	0.0483559	0.045743	0.0426516	0.0395415	0.0369137	0.0352144	0.0347254	0.0355121	0.0374082	0.0400525	0.0429931	0.0458106	0.0481732	0.0498207	0.0505332	0.050126	0.0485287	0.0459008	0.0427153	0.0397237	0.0377365	0.0373137	0.0385594	0.0410415	0.043981	0.0465365	0.0480862	0.0484166	0.0477611
0.139003		0.0480602	0.048491	0.0489928	0.049426	0.049641	0.0495348	0.0491198	0.0485319	0.0479565	0.047564	0.047482	0.0477421	0.0483049	0.049119	0.0501196	0.0511844	0.0521402	0.0526846	0.0525017	0.0513487	0.0491818	0.0462498	0.0430461	0.0401388	0.0380458	0.037083	0.0373197	0.0385905	0.0405604	0.04283	0.0450501	0.046963	0.0483799	0.049122	0.0489884	0.0478424	0.0457254	0.0429768	0.0402338	0.0382545	0.0376178	0.0385021	0.040567	0.0431233	0.0453914	0.0467496	0.0469175	0.0460076
0.16217		0.0510302	0.0514124	0.0518358	0.0521644	0.0522666	0.0520625	0.0515829	0.0509659	0.0503759	0.0499297	0.0496975	0.0496739	0.0498338	0.0502079	0.050874	0.0518533	0.053067	0.054206	0.0548337	0.0545235	0.0530525	0.0505512	0.0475019	0.044525	0.042207	0.0409029	0.0406767	0.0413429	0.0425688	0.0439933	0.0453386	0.0464365	0.0472016	0.0475484	0.0473464	0.0464806	0.0449424	0.0429461	0.0409477	0.039534	0.0391794	0.0400444	0.0418651	0.0440774	0.0460281	0.0471653	0.0471812	0.046085
0.185337		0.0540354	0.0545157	0.0550256	0.055388	0.0554524	0.0551355	0.0545002	0.0537217	0.0529858	0.052384	0.0519375	0.0515897	0.0513032	0.0511584	0.0513527	0.0520542	0.0533047	0.0548387	0.0561497	0.0566605	0.0559731	0.0540795	0.0514117	0.0486125	0.0463127	0.0448969	0.0444201	0.0446684	0.0453035	0.0459995	0.0465369	0.046819	0.0468387	0.0466039	0.0460968	0.0453031	0.0442493	0.0430877	0.0420845	0.0415876	0.041866	0.0429762	0.0446937	0.0465891	0.0481705	0.0490061	0.048804	0.0475075
0.208504		0.0567522	0.0574218	0.0581327	0.058655	0.0587964	0.0584416	0.0576686	0.0566825	0.0556951	0.0547967	0.0539851	0.0531812	0.0523446	0.051589	0.0511969	0.0514578	0.0525194	0.0541788	0.0559019	0.0570177	0.0569959	0.0557136	0.0535393	0.0511121	0.0490739	0.0478158	0.0473739	0.0475128	0.0478918	0.0482189	0.0483108	0.0480932	0.0475774	0.0468103	0.0458828	0.0449254	0.0440878	0.0435491	0.0434455	0.0438806	0.0448721	0.0463069	0.0479535	0.0494976	0.0506158	0.0510183	0.050472	0.0489003
0.231672		0.0588664	0.059732	0.0606806	0.0614458	0.0617914	0.0615443	0.0607535	0.059603	0.0583013	0.0569541	0.0555783	0.0541353	0.0526272	0.0512107	0.0502206	0.0500104	0.0507771	0.0523595	0.0542131	0.0556332	0.0560268	0.0552117	0.0535096	0.0515361	0.0499064	0.0489908	0.0488028	0.0491064	0.04958	0.0499688	0.0500971	0.0498574	0.0491971	0.0481333	0.04682	0.0455374	0.0446104	0.0443259	0.0447716	0.0458622	0.0473701	0.0489958	0.0504637	0.0515421	0.0520647	0.0518912	0.0508783	0.0489736
0.254839		0.0602293	0.0612401	0.0623992	0.0634341	0.0640807	0.0640952	0.0634482	0.062239	0.0606271	0.0587318	0.0566357	0.0544071	0.0521535	0.0500998	0.048606	0.0480279	0.0485384	0.0499714	0.0517741	0.0532508	0.0538097	0.0532665	0.0519172	0.0503409	0.0490976	0.0485181	0.0486061	0.0491587	0.0499084	0.0506491	0.0512002	0.0513751	0.0509981	0.0499846	0.0484905	0.0469054	0.0457275	0.0453811	0.0459806	0.0473229	0.0489941	0.0505292	0.0515991	0.0520331	0.0518063	0.0509275	0.0493743	0.0471483
0.278006		0.0607943	0.0618557	0.0631393	0.0644021	0.0653731	0.0657457	0.0653807	0.0642423	0.062401	0.0599784	0.0571418	0.0541097	0.0511385	0.048551	0.0467167	0.0459458	0.0463331	0.0476647	0.0493749	0.0507974	0.0513765	0.0509554	0.0498107	0.0484736	0.0474374	0.0469907	0.0471496	0.0477839	0.0487224	0.049832	0.0509434	0.0517832	0.0520245	0.0514329	0.050088	0.0484161	0.0470351	0.0464868	0.0469542	0.0481859	0.0496537	0.0507835	0.0512095	0.0508208	0.0497317	0.0480952	0.0460262	0.0435917
0.301173		0.060445	0.0614432	0.0627247	0.064103	0.0653246	0.0660473	0.0660257	0.0650829	0.0631763	0.0604088	0.0570153	0.0533575	0.0498474	0.0469126	0.0449343	0.0441608	0.0445871	0.0459305	0.0476131	0.049	0.049578	0.0492072	0.0481314	0.0468154	0.0456899	0.0450187	0.0448738	0.0452389	0.0460804	0.0473623	0.0489524	0.0505088	0.0515629	0.051707	0.0508849	0.0494673	0.0481056	0.0474019	0.0476111	0.0484895	0.0494737	0.0499506	0.0495622	0.0482742	0.0463366	0.044041	0.041624	0.0391978
0.32434		0.0590504	0.0598436	0.0609422	0.0622392	0.0635343	0.0644974	0.0648143	0.0641903	0.0624759	0.0597225	0.0561918	0.0523335	0.0486711	0.045712	0.0438399	0.0432419	0.0438309	0.0452663	0.0469789	0.0483702	0.0489585	0.0485922	0.0474467	0.0459006	0.0443402	0.0430458	0.0421956	0.0419245	0.0423577	0.043565	0.0454622	0.0476636	0.0495878	0.0506649	0.0506685	0.049844	0.0487891	0.0480991	0.0480736	0.0485057	0.0488612	0.0485623	0.0473188	0.0452067	0.0426114	0.0399382	0.0374958	0.0353853
0.347507		0.0565588	0.0570004	0.0577144	0.0586963	0.0598361	0.0608732	0.0614812	0.0612944	0.0600739	0.0577985	0.0547031	0.0512525	0.0480018	0.0454793	0.0440439	0.0438168	0.0446516	0.0461757	0.0478669	0.0491926	0.0497131	0.0492498	0.0478883	0.0459078	0.0436616	0.0414791	0.0396792	0.0385657	0.0384141	0.039382	0.0414202	0.0441218	0.0468355	0.0488696	0.049837	0.0498238	0.0493085	0.0488208	0.0486633	0.0486744	0.0483946	0.0473427	0.0453523	0.0426415	0.0397188	0.0370648	0.0349861	0.0335017
0.370674		0.0531608	0.0531426	0.0533138	0.0537858	0.054572	0.055527	0.0563635	0.0566889	0.0561994	0.0547958	0.0526535	0.0501934	0.0479345	0.0463604	0.0457593	0.0461596	0.0473499	0.0489431	0.0504934	0.0515767	0.0518364	0.0510964	0.0493677	0.0468357	0.0438284	0.0407354	0.0380142	0.0361128	0.0354125	0.0361165	0.038178	0.0411834	0.0444654	0.0472756	0.0491177	0.0499313	0.0500433	0.0498798	0.049703	0.0493823	0.0485548	0.0468756	0.0443376	0.0413168	0.0384239	0.0361681	0.0347814	0.0341348
0.393842		0.049488	0.0489779	0.0485476	0.0484281	0.048771	0.0495669	0.0505902	0.0514482	0.0517861	0.051435	0.0505067	0.0493636	0.0484608	0.0481985	0.0487538	0.0500278	0.051708	0.0533791	0.0546716	0.0553046	0.0550603	0.053829	0.0516063	0.0485224	0.0448891	0.0411409	0.0378227	0.035464	0.0344719	0.0350308	0.0370588	0.0401419	0.0436558	0.04688	0.0492859	0.0507158	0.0513489	0.0514816	0.0513014	0.0506875	0.0493814	0.0471984	0.0443031	0.0412215	0.0386345	0.0370301	0.0365156	0.0367808
0.417009		0.0465129	0.0455821	0.0446311	0.0439951	0.0439508	0.0446145	0.0458179	0.0471727	0.0482799	0.0489161	0.0491375	0.0492627	0.0496941	0.0507533	0.052499	0.05469	0.0568838	0.0586124	0.0595548	0.0595801	0.0586457	0.056773	0.0540167	0.0505111	0.046566	0.0426333	0.039273	0.0370052	0.0361665	0.0368466	0.0388842	0.0418701	0.045267	0.0484668	0.0509962	0.0526606	0.0535109	0.0537055	0.0533384	0.0523001	0.0504494	0.0477837	0.0446384	0.0416523	0.0395241	0.0386726	0.039056	0.0401882
0.440176		0.0450751	0.0438699	0.0425795	0.0416116	0.0413375	0.0419618	0.0433581	0.0451373	0.0468642	0.0482631	0.0493407	0.0503801	0.0517514	0.0537241	0.0562761	0.0590581	0.0615202	0.0631425	0.0636277	0.0629687	0.061297	0.0587932	0.055622	0.0519664	0.0481437	0.04459	0.0418149	0.0402455	0.0400784	0.0412455	0.04347	0.0463314	0.0493976	0.0522235	0.0544617	0.055938	0.0566146	0.0565169	0.0556527	0.0539389	0.0513724	0.0481443	0.0447459	0.0418816	0.0402135	0.0400549	0.0412221	0.04309
0.463343		0.0453725	0.0440604	0.042641	0.041557	0.0412332	0.0419216	0.0435225	0.0456401	0.0478064	0.0496918	0.0512438	0.0526931	0.0543871	0.0565738	0.0592148	0.0619334	0.0641524	0.0653495	0.0652582	0.0639534	0.0616973	0.0587951	0.0555154	0.0520935	0.0488426	0.046159	0.0444645	0.0440501	0.0449501	0.0469127	0.04953	0.0523509	0.055027	0.0572894	0.0589485	0.0598933	0.0600444	0.05932	0.0576664	0.0550509	0.0516187	0.0477537	0.0440775	0.0413135	0.0400432	0.0404522	0.0422371	0.0446861
0.48651		0.0468652	0.0455813	0.0442046	0.0431785	0.0429419	0.043764	0.0455578	0.04793	0.0503822	0.0525241	0.0542187	0.055615	0.0570217	0.0586901	0.0606327	0.0625485	0.063945	0.0643816	0.0636534	0.0618824	0.0593887	0.0565189	0.053574	0.0507914	0.0484491	0.0468888	0.0464505	0.0473072	0.0493635	0.0522097	0.0553107	0.0581615	0.0604588	0.0620816	0.0629994	0.0631925	0.0625861	0.0610386	0.0584658	0.0548986	0.0506157	0.0461632	0.042254	0.0395959	0.0386667	0.0395314	0.0417963	0.0447168
0.509677		0.0487786	0.0476233	0.0464075	0.0455468	0.045466	0.0464278	0.0483607	0.0508848	0.0534886	0.0557184	0.0573407	0.0583883	0.0591084	0.0597549	0.0604326	0.0609975	0.0611462	0.0606045	0.0592754	0.0573053	0.0549984	0.0526442	0.0504708	0.0486358	0.0473358	0.0468534	0.0474839	0.0493485	0.0523001	0.0558359	0.0593187	0.0621754	0.0640972	0.065064	0.0651857	0.064556	0.0631523	0.0608257	0.0574805	0.0531947	0.0483249	0.0435124	0.0395115	0.0369991	0.0363614	0.0375788	0.0402077	0.0435174
0.532845		0.0508504	0.0498991	0.0489266	0.0482967	0.0483908	0.0494505	0.0514209	0.053958	0.0565586	0.0587218	0.06012	0.0606585	0.0604987	0.0598924	0.0590488	0.0580248	0.0567613	0.0551987	0.0533819	0.0514748	0.0497145	0.0482593	0.0471675	0.0464383	0.0461351	0.0464691	0.0477306	0.0500727	0.0533875	0.0571738	0.0607416	0.0634585	0.0649789	0.0653338	0.0647427	0.0634203	0.061426	0.0586429	0.0549639	0.0504701	0.045518	0.0407564	0.0369195	0.0346383	0.0342352	0.0356537	0.0384539	0.041968
0.556012		0.0533161	0.0526406	0.0519892	0.0516522	0.05194	0.0530521	0.0549448	0.0573222	0.0597171	0.061618	0.0626321	0.062558	0.0614661	0.0595962	0.057241	0.0546549	0.0520249	0.0495207	0.047337	0.0456615	0.0446406	0.0442693	0.0443817	0.0447681	0.0453195	0.0461602	0.0475871	0.0498412	0.0529186	0.0564075	0.0596414	0.0619737	0.0630341	0.06288	0.061806	0.0601294	0.0579845	0.0552863	0.0519044	0.0478721	0.0434733	0.0392775	0.0359364	0.0340065	0.0337597	0.0351408	0.0377676	0.041089
0.579179		0.0564956	0.0561583	0.0559045	0.0559376	0.0564727	0.0576374	0.0593784	0.0614464	0.0634295	0.0648539	0.0653121	0.0645435	0.0625423	0.0595205	0.055823	0.0518623	0.0480357	0.0447204	0.042248	0.0408341	0.0405409	0.0412055	0.0424453	0.043834	0.0450809	0.0461976	0.0474682	0.0492235	0.0515898	0.054304	0.0568026	0.0584949	0.0590389	0.0585158	0.0572667	0.0556721	0.0539029	0.0518733	0.0494006	0.04643	0.0431295	0.0399387	0.0373811	0.0359117	0.0357476	0.036842	0.0389007	0.0415328
0.602346		0.0601964	0.0602869	0.060551	0.0610914	0.0619984	0.063291	0.0648805	0.0665546	0.0679757	0.0687533	0.06852	0.0670136	0.064174	0.0601779	0.0553905	0.0503299	0.0455496	0.0415901	0.038887	0.0376801	0.037959	0.0394324	0.0415491	0.0437122	0.0454738	0.0467272	0.0477064	0.0487864	0.0501965	0.0518388	0.0533136	0.0541697	0.0541591	0.0534079	0.052282	0.0511636	0.0501986	0.0492489	0.0480474	0.0464404	0.0444805	0.0424749	0.0408203	0.0398571	0.0397298	0.0403865	0.0416136	0.0431885
0.625513		0.0635089	0.0641481	0.0651002	0.0663499	0.0678271	0.0693988	0.0709149	0.0721895	0.072982	0.0730254	0.0720461	0.069834	0.066301	0.0615879	0.0560524	0.0502628	0.0448712	0.0405225	0.0377088	0.0366757	0.0373452	0.0393323	0.0419823	0.0445994	0.04664	0.047902	0.0485427	0.0489252	0.0493332	0.0498141	0.0501596	0.0501112	0.0495702	0.0487206	0.0479246	0.0475122	0.0475461	0.047796	0.0478981	0.0476019	0.04687	0.0459052	0.045009	0.0444324	0.0442554	0.0444108	0.0447499	0.0451898
0.64868		0.0652646	0.0665728	0.0683849	0.0705458	0.072796	0.0748136	0.0763704	0.0773023	0.0774829	0.0767978	0.0751138	0.0723121	0.0683127	0.0632201	0.0573688	0.0513203	0.0457634	0.0413846	0.0386882	0.0378914	0.0388487	0.0411021	0.0439542	0.0466868	0.048732	0.0498426	0.050105	0.0498295	0.0493139	0.0487158	0.0480137	0.0471591	0.0462091	0.0453979	0.0450487	0.0453895	0.0463691	0.0476535	0.0487913	0.0494565	0.049551	0.049211	0.0486887	0.0481997	0.0478011	0.0474349	0.0470075	0.0465313
0.671848		0.0646538	0.0666602	0.069383	0.0725244	0.0756297	0.0781883	0.0798857	0.0805818	0.0802616	0.0789676	0.0767263	0.0735378	0.0693627	0.0642894	0.0586146	0.0528495	0.0476514	0.0436825	0.0414085	0.0409893	0.0422082	0.0445548	0.0473352	0.0498771	0.0516587	0.0524526	0.0523016	0.0514545	0.0501944	0.0487543	0.0472682	0.0458707	0.0447449	0.0441408	0.0442964	0.0453063	0.0469975	0.0489565	0.0506782	0.0517905	0.0521614	0.0518881	0.0512134	0.0503801	0.049492	0.048559	0.0475551	0.0465456
0.695015		0.0614504	0.0640292	0.0675078	0.0714671	0.0752966	0.0783332	0.0801968	0.0807721	0.0801448	0.0784924	0.0759916	0.072755	0.0688066	0.0642241	0.0592542	0.0543148	0.049977	0.0468217	0.0452442	0.0453282	0.046799	0.0491118	0.051611	0.053714	0.0550032	0.0553272	0.054732	0.0534213	0.0516597	0.0497229	0.0478584	0.0463295	0.0453867	0.0452422	0.0459973	0.0475891	0.049724	0.0519445	0.0537474	0.0547609	0.0548484	0.0540933	0.0527503	0.0511368	0.0494637	0.0478699	0.0464273	0.0452315
0.718182		0.0561861	0.0590538	0.0629182	0.0672964	0.0714983	0.0747882	0.0767604	0.0773277	0.0766468	0.0749852	0.0726265	0.0697662	0.0664855	0.0628501	0.059039	0.055355	0.0522446	0.0501717	0.0494511	0.0500913	0.0517786	0.0539602	0.0560332	0.0575271	0.0581604	0.057891	0.0568204	0.0551414	0.0531135	0.0510437	0.0492466	0.0480533	0.0477176	0.0483544	0.0498868	0.0520639	0.0544735	0.0566409	0.0581141	0.0585845	0.0579549	0.0563287	0.0539872	0.0513296	0.0486985	0.0463833	0.0445722	0.043385
0.741349		0.0499464	0.0527294	0.0564869	0.0607449	0.0648369	0.0680571	0.0700216	0.0706709	0.070192	0.0688869	0.0670832	0.065011	0.0627823	0.0604358	0.0580623	0.0558373	0.0540726	0.0531184	0.0532198	0.0543354	0.0561453	0.0581135	0.0596965	0.0605268	0.0604583	0.0595686	0.0580403	0.0560853	0.0539736	0.0520343	0.0506218	0.0500909	0.0506627	0.0523289	0.0548169	0.0576659	0.0603281	0.0623108	0.0632469	0.0629477	0.061416	0.058815	0.0554665	0.0518209	0.0483225	0.0453782	0.0432749	0.0421488
0.764516		0.0439919	0.0463089	0.0494586	0.0530545	0.0565504	0.0593671	0.0611866	0.0619715	0.0618988	0.0612523	0.0603388	0.0593724	0.0584524	0.0575624	0.0566878	0.0558766	0.0553163	0.0552694	0.0559446	0.0573003	0.0590528	0.0607136	0.0618041	0.062039	0.0613828	0.0600082	0.0581687	0.0560984	0.0540697	0.0524129	0.0514944	0.051673	0.0531407	0.0557916	0.0591908	0.0626876	0.0655958	0.0673946	0.0678011	0.0667777	0.0644639	0.0611176	0.057096	0.052859	0.0488848	0.0456291	0.0434235	0.0424043
0.787683		0.0393396	0.0409321	0.0431324	0.0456904	0.048244	0.0504035	0.05195	0.0528668	0.0532953	0.0534646	0.0536118	0.0538915	0.0543488	0.0548889	0.055386	0.055765	0.0561058	0.0566131	0.057491	0.058749	0.0601872	0.06141	0.0620233	0.0618138	0.0608187	0.059258	0.0574051	0.0554778	0.0537112	0.0524002	0.0518949	0.0525546	0.0545706	0.057803	0.0617428	0.0656214	0.0686582	0.0703071	0.0703482	0.0688787	0.0661652	0.0625488	0.0584088	0.0541717	0.0502934	0.0472156	0.0452564	0.0445233
0.81085		0.0365384	0.0373635	0.0385499	0.0399899	0.0415067	0.0429081	0.0440824	0.0450412	0.0458925	0.0468083	0.047943	0.049375	0.0510698	0.0528512	0.0544803	0.0557692	0.0566986	0.0574214	0.0581506	0.0589794	0.059831	0.0604512	0.0605681	0.0600485	0.0589767	0.0575729	0.0560656	0.0545982	0.0533075	0.0523943	0.0521506	0.0529228	0.054934	0.0580991	0.0619575	0.0657525	0.0686905	0.0702261	0.0701661	0.0686733	0.0660785	0.0627533	0.0590644	0.0553825	0.0521139	0.0496657	0.048322	0.0481435
0.834018		0.0357953	0.0359903	0.0363428	0.0368483	0.0374691	0.0381649	0.038915	0.0397645	0.0408142	0.0422049	0.0440331	0.0463099	0.048929	0.05164	0.0541075	0.0560404	0.0573172	0.0580249	0.0583716	0.0585336	0.0585778	0.0584306	0.0579848	0.0572161	0.0562513	0.0552759	0.0544201	0.0536969	0.0530825	0.0526248	0.0525107	0.0530492	0.0545145	0.0569509	0.0600635	0.0632486	0.0658083	0.0672416	0.0673536	0.0662867	0.064337	0.0618218	0.0590426	0.0562964	0.05394	0.0523627	0.0518346	0.0523851
0.857185		0.0369722	0.0367541	0.0365555	0.0364299	0.0364197	0.0365748	0.0369351	0.0375759	0.0386057	0.0401614	0.0423123	0.0450301	0.0481645	0.0514191	0.0543926	0.0567113	0.0581487	0.0587013	0.0585434	0.0579077	0.0570001	0.0559513	0.0548524	0.0538172	0.0530208	0.0525974	0.0525534	0.0527412	0.0529406	0.0530114	0.0529909	0.0531124	0.0536915	0.0549376	0.0568011	0.0589457	0.060875	0.0621876	0.0626742	0.0623839	0.0614852	0.0601542	0.0585711	0.0569358	0.055562	0.054841	0.0550632	0.0562638
0.880352		0.0394266	0.0389989	0.0385201	0.0380624	0.037703	0.0375321	0.0376212	0.0380684	0.0389935	0.0405353	0.0427503	0.0455828	0.0488665	0.0522912	0.0554311	0.0578687	0.0592929	0.0596035	0.058916	0.0574799	0.0556141	0.0536356	0.0518342	0.0504706	0.0497734	0.0498304	0.0505346	0.0515913	0.0526013	0.0532349	0.0533605	0.053096	0.0527562	0.0526939	0.0531184	0.0540122	0.0551486	0.0562705	0.0571742	0.0577871	0.0581036	0.0581071	0.0578145	0.0573023	0.0568232	0.0567603	0.0574411	0.0589439
0.903519		0.0421781	0.0417185	0.041191	0.0406619	0.0402107	0.0399363	0.0399292	0.0403025	0.0411818	0.0426891	0.0448578	0.0476012	0.0507483	0.0540047	0.0569742	0.0592526	0.0604935	0.0605226	0.0593885	0.0573236	0.0547099	0.0519974	0.049623	0.0479641	0.0472908	0.0476561	0.0488774	0.0505698	0.0522177	0.0533524	0.0536829	0.0531844	0.052114	0.0508991	0.0499583	0.0495746	0.0498094	0.0505822	0.051732	0.0530917	0.054495	0.0557385	0.0566652	0.0571981	0.05748	0.0578301	0.0585882	0.0598977
0.926686		0.0445155	0.0441677	0.0437733	0.0433735	0.0430352	0.0428469	0.0429102	0.043351	0.044283	0.0457911	0.0478633	0.0503679	0.053134	0.0559088	0.0583768	0.0602135	0.0611037	0.0608487	0.0594426	0.0570777	0.0541445	0.0511517	0.0486028	0.0469216	0.0463724	0.0469694	0.0484863	0.0505137	0.0525075	0.053944	0.0544225	0.0537826	0.0521789	0.0500401	0.0479158	0.0463219	0.0455809	0.0457953	0.0468861	0.0486487	0.0508124	0.0530319	0.0549956	0.0564498	0.0573733	0.0579466	0.0584647	0.059129
0.949853		0.0462866	0.0461461	0.0460002	0.0458551	0.0457515	0.0457546	0.045972	0.0465357	0.0475374	0.0490113	0.0508895	0.0529944	0.0551583	0.0571866	0.0588792	0.0600402	0.0604421	0.0599131	0.0584203	0.0561178	0.0533729	0.0506869	0.0485485	0.0473464	0.0472664	0.0482459	0.050013	0.0521727	0.0542295	0.0556922	0.0561291	0.0552925	0.0532346	0.0503433	0.0472289	0.0445592	0.0428566	0.0423807	0.0431467	0.0449545	0.0474904	0.0503329	0.0530555	0.0552458	0.0566853	0.0573629	0.0574665	0.0572187
0.973021		0.0477505	0.0478517	0.0479995	0.0481585	0.0483367	0.0485603	0.0489304	0.0495754	0.0505578	0.0518662	0.0533873	0.0549121	0.0562888	0.0573907	0.0581459	0.0585054	0.0583574	0.0575922	0.0561742	0.0542322	0.052097	0.05023	0.0490512	0.0488493	0.049666	0.0513092	0.0534271	0.0556389	0.05754	0.058747	0.0588885	0.0577119	0.055213	0.0517343	0.0478923	0.0444262	0.0419762	0.0409031	0.04129	0.0429533	0.0455682	0.0486919	0.0518332	0.0544708	0.0562183	0.0568724	0.0564847	0.0552611
0.996188		0.0489256	0.0492868	0.0497555	0.0502566	0.0507573	0.0512317	0.0517554	0.052433	0.0532912	0.0542815	0.0552686	0.0560472	0.0565078	0.0566117	0.0564119	0.0559988	0.0553707	0.0544759	0.0532821	0.0518922	0.050594	0.0498012	0.0498538	0.0509207	0.0528778	0.0553654	0.0579195	0.0601467	0.0617357	0.0624572	0.0620856	0.0604558	0.0575828	0.0537848	0.049647	0.0459006	0.0432036	0.0419384	0.0421995	0.043794	0.046384	0.0495309	0.052723	0.0554053	0.0571039	0.0574955	0.0565304	0.0543818
1.01935		0.0493861	0.0499977	0.0508007	0.0516911	0.0525951	0.0534248	0.0542019	0.0549757	0.0557227	0.0563576	0.0567433	0.0567144	0.0562363	0.0553824	0.0543293	0.0532919	0.0523566	0.0515066	0.0506887	0.049953	0.0495206	0.0497493	0.0509153	0.0531011	0.0560586	0.0592821	0.0621874	0.064337	0.0654873	0.0655724	0.0645684	0.0624796	0.0594132	0.0556876	0.0518213	0.0484623	0.0461954	0.0453492	0.0459695	0.0478153	0.0505015	0.0535792	0.0565323	0.0588393	0.0600475	0.0598387	0.0581514	0.0551525
1.04252		0.048556	0.0493941	0.0505345	0.0518666	0.0532787	0.0546192	0.0558351	0.0568941	0.0577076	0.0581498	0.0580774	0.0573793	0.0561068	0.0544593	0.0527424	0.0512842	0.050241	0.0496048	0.0492647	0.0491765	0.0494556	0.0503926	0.0522289	0.0550198	0.0584793	0.0620221	0.0649803	0.0668637	0.067463	0.0668573	0.0652384	0.0628135	0.0598219	0.0565829	0.0535216	0.0511473	0.0499172	0.0500677	0.0515616	0.0540767	0.0571379	0.0602342	0.0628309	0.0644755	0.064835	0.0637242	0.0611785	0.0574072
1.06569		0.0463775	0.0474371	0.0489283	0.0507404	0.0527233	0.0546701	0.0564502	0.0579542	0.0590378	0.0595304	0.0592739	0.0581975	0.0564221	0.054264	0.0521481	0.0505032	0.0495459	0.0492589	0.049446	0.0499292	0.0506793	0.0518954	0.0538054	0.0564993	0.0597464	0.0629845	0.0655351	0.066886	0.0668543	0.0656314	0.0635926	0.0611186	0.0585455	0.0561592	0.0542609	0.0532001	0.0533043	0.0547262	0.0573578	0.0607954	0.0644455	0.0676901	0.0699546	0.0708632	0.0702532	0.0681552	0.0647746	0.0604058
1.08886		0.0435921	0.0449249	0.0468206	0.0491463	0.0516944	0.0541959	0.056462	0.0583413	0.0596758	0.0602817	0.0599986	0.0587833	0.0568026	0.0544527	0.0522448	0.050673	0.0499926	0.0501599	0.0508837	0.0518402	0.0528419	0.053977	0.0554582	0.0574403	0.0598122	0.062133	0.0638113	0.0643918	0.0637442	0.0621385	0.0600581	0.0579608	0.0561827	0.0549053	0.0542791	0.0545012	0.0558042	0.0583032	0.0618723	0.0660604	0.0701867	0.0735301	0.0754886	0.0757598	0.0743504	0.0715051	0.0675988	0.0630076
1.11202		0.0414483	0.0431071	0.0454354	0.0482376	0.0512223	0.0540473	0.0564938	0.058419	0.0597114	0.0602329	0.0598643	0.0585948	0.0566218	0.0543656	0.0523626	0.0511108	0.0508633	0.0515384	0.0527695	0.0541091	0.0552359	0.0561241	0.0569516	0.057924	0.0590579	0.0600893	0.060603	0.0602912	0.0591267	0.0574403	0.0557334	0.0544174	0.0537086	0.0536136	0.0541128	0.0552787	0.0572944	0.0602901	0.064182	0.0685372	0.072664	0.0758077	0.0773921	0.0771926	0.0753481	0.0722483	0.0683622	0.0640925
1.13519		0.0408136	0.0427488	0.0453985	0.0484854	0.0516344	0.0544378	0.0566756	0.0582484	0.0591325	0.0592891	0.0586912	0.0573878	0.0556035	0.0537235	0.0522276	0.0515294	0.0518176	0.0529636	0.0545719	0.0561453	0.057309	0.0579518	0.0581956	0.0582428	0.0581815	0.0579125	0.0572378	0.056062	0.0545138	0.0529803	0.0519141	0.0515865	0.0520057	0.0529625	0.0542659	0.0558881	0.0579873	0.0607383	0.0641462	0.067866	0.0713008	0.0737741	0.0748187	0.0743079	0.0724537	0.069684	0.0664442	0.0630705
1.15836		0.0416744	0.0436839	0.0463703	0.0494002	0.0523558	0.0548038	0.0565437	0.0575273	0.0578217	0.0575103	0.0566921	0.0555027	0.0541869	0.0530387	0.0523876	0.0524629	0.0533212	0.0547854	0.056497	0.0580235	0.0590497	0.0594516	0.0592896	0.0587013	0.057766	0.0564857	0.0548572	0.0530066	0.051238	0.0499933	0.0496401	0.0502693	0.0516568	0.0533861	0.0551138	0.0567222	0.0583403	0.060185	0.0623649	0.0646892	0.0667635	0.0681137	0.0684576	0.0677749	0.0662859	0.0643426	0.0622505	0.060194
1.18152		0.0431404	0.044945	0.0473122	0.0499179	0.0523728	0.0542844	0.0554838	0.0559521	0.0558103	0.0552402	0.0544615	0.0537036	0.0532186	0.0531728	0.0536679	0.0546713	0.0560507	0.0575805	0.0590032	0.0600649	0.0606315	0.0606601	0.0601834	0.0592466	0.0578597	0.0560431	0.0539118	0.0517531	0.0500022	0.049132	0.0494197	0.0507942	0.0528456	0.0550059	0.0568149	0.0580701	0.058847	0.0593789	0.0598714	0.0603319	0.0606433	0.0606218	0.0602126	0.0594933	0.0586291	0.0578063	0.0571138	0.0565312
1.20469		0.044092	0.0454512	0.047221	0.0491583	0.0509769	0.0523844	0.053243	0.0535296	0.0533582	0.0529496	0.0525979	0.0526038	0.053209	0.0544421	0.0561568	0.0580392	0.0597615	0.0610647	0.0618291	0.0620479	0.0618386	0.0613136	0.0605274	0.059454	0.0580174	0.0562	0.0541374	0.0521687	0.0507662	0.0503832	0.0512071	0.0530562	0.05542	0.0576638	0.0592642	0.0599459	0.0597224	0.0588213	0.0575358	0.0560849	0.0546443	0.0533338	0.0523053	0.0516948	0.051567	0.0519095	0.0525784	0.0533522
1.22786		0.0438953	0.0447339	0.0458463	0.0471162	0.0483912	0.0495026	0.0503331	0.0508243	0.0510326	0.0511612	0.0515156	0.0524259	0.0541023	0.0564519	0.0591194	0.0615657	0.063314	0.0641054	0.0639692	0.0631512	0.0620233	0.0608685	0.059801	0.0587609	0.0576123	0.0562777	0.0548434	0.0535947	0.0529314	0.0532113	0.0545208	0.0566111	0.0589585	0.0609464	0.0620679	0.062018	0.0607772	0.0585708	0.0557655	0.0527628	0.0499782	0.0477666	0.0464164	0.0460641	0.046662	0.0480125	0.0497807	0.0515887
1.25103		0.0428334	0.0432855	0.0439341	0.044777	0.0457787	0.0468704	0.047942	0.0488871	0.0496848	0.050475	0.0515293	0.0531647	0.0555523	0.0585231	0.0615967	0.0641082	0.0655163	0.0655937	0.0645052	0.0626952	0.0607246	0.0590125	0.057737	0.0568472	0.0561937	0.0556634	0.0552744	0.0551919	0.055655	0.0568444	0.0587092	0.0609421	0.0630559	0.0645218	0.0649281	0.0640196	0.0618092	0.0585474	0.0546687	0.0507004	0.0471997	0.0446386	0.0433438	0.0433962	0.0446408	0.0467389	0.049233	0.0516567
1.27419		0.0417647	0.0420877	0.0426045	0.0433803	0.0444464	0.0457777	0.047255	0.048717	0.050057	0.0513323	0.052755	0.0546164	0.057072	0.0599451	0.0627387	0.0647815	0.065549	0.0648698	0.0629992	0.0604917	0.0579945	0.0559815	0.0546619	0.0540075	0.0538989	0.0542417	0.0550246	0.0563018	0.0581203	0.060423	0.0629698	0.065364	0.0671569	0.0679435	0.0674749	0.0656304	0.0625313	0.0584909	0.0540094	0.0496752	0.0460873	0.0437167	0.0428433	0.0434493	0.0452859	0.047914	0.0508153	0.0534909
1.29736		0.0414023	0.041838	0.0425288	0.043556	0.0449679	0.0467253	0.0486809	0.0506069	0.0523059	0.0537426	0.0550655	0.0565469	0.0583677	0.0604184	0.0622925	0.0634193	0.063368	0.0620414	0.0597353	0.0570157	0.0544948	0.0525992	0.0514987	0.0511675	0.0515316	0.0525704	0.0543104	0.0567587	0.0598029	0.0631473	0.0663318	0.0688398	0.0702424	0.0702737	0.0688844	0.0661523	0.0623479	0.0578617	0.0532325	0.0490484	0.0458746	0.0441076	0.0439298	0.045215	0.0476329	0.0506765	0.0538023	0.0565165
1.32053		0.0420916	0.0427327	0.0437099	0.0450988	0.0469403	0.0491617	0.0515772	0.0538902	0.0558067	0.0571876	0.0581055	0.058818	0.059553	0.0603214	0.0608833	0.0608529	0.059954	0.0581811	0.0558355	0.0534165	0.0514054	0.0500817	0.0495002	0.0495823	0.0502831	0.0516726	0.0538788	0.0569434	0.0606793	0.0646116	0.0680882	0.0704754	0.0713595	0.0706132	0.0683959	0.0649953	0.0608141	0.0562907	0.0519444	0.0483046	0.0458562	0.0448953	0.0455079	0.0474847	0.050434	0.0538103	0.0570677	0.0597325
1.3437		0.0439556	0.0447334	0.0458987	0.0475226	0.0496482	0.0521849	0.054922	0.0575111	0.059567	0.0608477	0.0613357	0.0612502	0.0608539	0.0602835	0.059494	0.0583245	0.056693	0.0546994	0.0526354	0.0508973	0.0497825	0.0493708	0.0495452	0.0501136	0.0510127	0.052379	0.0544569	0.0573945	0.0610339	0.0648384	0.0680527	0.0699762	0.0702202	0.0687831	0.0659999	0.062319	0.0582123	0.0540958	0.0503957	0.0475304	0.0458898	0.0456938	0.0469759	0.049493	0.052823	0.0564072	0.0597079	0.0622778
1.36686		0.0469385	0.0477133	0.0488722	0.0504948	0.0526396	0.05523	0.0580557	0.0607493	0.0628644	0.0640703	0.0642529	0.0635636	0.0622582	0.0605698	0.0586295	0.0565048	0.0543177	0.0522751	0.0506628	0.0497677	0.0497023	0.0503405	0.05138	0.0524785	0.0535036	0.0545952	0.0560846	0.0582489	0.0610492	0.0640148	0.0664149	0.0675675	0.0671382	0.0652258	0.0622776	0.0588156	0.0552868	0.0519983	0.0492064	0.0471865	0.0462407	0.046574	0.0482445	0.0510451	0.0545608	0.058229	0.0615068	0.0639581
1.39003		0.0508181	0.0514839	0.0524866	0.0539156	0.0558485	0.058237	0.060892	0.0634654	0.0654897	0.0665792	0.0665322	0.065411	0.0634315	0.0608763	0.0580206	0.0551376	0.0525368	0.0505261	0.0493869	0.0493067	0.0502395	0.0518872	0.0537886	0.0554532	0.0566397	0.0574234	0.0581501	0.059202	0.0606998	0.0623423	0.0635538	0.0637678	0.0627401	0.0606425	0.0579508	0.055163	0.0526143	0.050434	0.0486698	0.0474415	0.0469821	0.0475359	0.0492561	0.0520402	0.0555233	0.0591529	0.0623612	0.0646941
1.4132		0.0548957	0.0554781	0.0563496	0.057592	0.0592746	0.0613578	0.0636767	0.0659206	0.0676462	0.0684564	0.0680942	0.0665466	0.0639799	0.0606997	0.0570953	0.053605	0.0506918	0.0487375	0.0480096	0.0486095	0.0503694	0.0528707	0.055551	0.0578047	0.0592753	0.05992	0.0600146	0.059977	0.0600676	0.0602064	0.0600681	0.059289	0.0577556	0.0556873	0.0535197	0.0516476	0.0502433	0.0492366	0.048469	0.0479128	0.0477428	0.048265	0.0497601	0.0522677	0.0555138	0.0589743	0.0620586	0.0642804
1.43636		0.0578259	0.0585004	0.0594736	0.0607831	0.0624373	0.0643549	0.0663681	0.0682051	0.069478	0.0698212	0.0689773	0.0669042	0.0637457	0.0598374	0.055654	0.0517482	0.0486743	0.0468379	0.0464686	0.0475825	0.0499245	0.0530204	0.0562725	0.0590367	0.0608765	0.0616262	0.0614296	0.0606403	0.0595738	0.0583377	0.0568784	0.0550937	0.0530439	0.0510051	0.049344	0.0483215	0.0479379	0.0479409	0.0480054	0.0479763	0.0479739	0.048344	0.0494742	0.0515423	0.0543817	0.0575233	0.0603863	0.0624706
1.45953		0.0581477	0.0591131	0.0604643	0.062165	0.0641184	0.0661488	0.0680577	0.0695951	0.0704377	0.0702851	0.068922	0.0663352	0.0626889	0.0583649	0.0539034	0.0499147	0.0469669	0.0454322	0.0454602	0.0469802	0.0496727	0.0530588	0.0565732	0.0596184	0.0617548	0.0627412	0.0625711	0.0614535	0.059643	0.0573391	0.0547123	0.051926	0.0492531	0.047055	0.0456523	0.0451836	0.0455052	0.0462277	0.0469104	0.0472912	0.0474242	0.0476392	0.0483745	0.0499055	0.0521758	0.0548082	0.0572911	0.0591627
1.4827		0.055149	0.0564902	0.0583554	0.0606328	0.0631141	0.0655136	0.0675805	0.069069	0.0697088	0.0692694	0.0675993	0.0647436	0.0609146	0.0565472	0.0522242	0.0485655	0.0461025	0.0451352	0.045706	0.0476468	0.0505775	0.0540295	0.0575014	0.0605052	0.0626796	0.0637884	0.063717	0.0625061	0.0602738	0.0572195	0.0536447	0.0499388	0.0465829	0.0440473	0.0426418	0.0424209	0.0431405	0.0443257	0.0454583	0.0461822	0.04646	0.0465459	0.046862	0.0477374	0.0492307	0.0511073	0.0529926	0.0545339
1.50587		0.0494111	0.0510544	0.0533567	0.0561586	0.0591682	0.0620202	0.0644165	0.0661113	0.0668745	0.066528	0.0649713	0.0622985	0.0587537	0.0548066	0.0510528	0.0480997	0.0464301	0.0462673	0.0475521	0.0500107	0.0531875	0.0566019	0.0598067	0.0624441	0.064294	0.065204	0.0650429	0.0637277	0.0612392	0.0577221	0.0535187	0.0491611	0.0452863	0.0424506	0.0409737	0.0408571	0.0417963	0.0432708	0.0447107	0.0456762	0.0460233	0.0458965	0.0456602	0.0456727	0.0461192	0.0469514	0.047992	0.0490485
1.52903		0.0425993	0.0443406	0.0468222	0.0498779	0.0531872	0.056357	0.0590698	0.0610911	0.062227	0.0623436	0.0613706	0.0594052	0.0566755	0.0536213	0.0508052	0.0488015	0.0480596	0.0487604	0.0507862	0.0537744	0.0571944	0.060521	0.0633309	0.0653744	0.0665861	0.0669484	0.0664056	0.0648456	0.0621788	0.0584968	0.0541263	0.0496411	0.0457332	0.0429727	0.0416612	0.0417506	0.0428957	0.044555	0.0461308	0.0471197	0.047291	0.0466938	0.0456411	0.0445248	0.0436648	0.0432169	0.0432156	0.0436426
1.5522		0.0365344	0.0381225	0.0404551	0.0434024	0.0466666	0.0498804	0.0527375	0.0550318	0.0566203	0.0574188	0.0573747	0.0565438	0.0550651	0.0532653	0.0516065	0.0506025	0.0506895	0.0520609	0.0546095	0.0579369	0.0614654	0.0646191	0.0669676	0.0683261	0.068755	0.0683723	0.0672581	0.065361	0.0626163	0.0591057	0.0551148	0.051175	0.0479223	0.0458425	0.0451602	0.0457479	0.0472157	0.0490039	0.0505066	0.0512081	0.0508548	0.04947	0.047364	0.0449796	0.0427582	0.0410248	0.0399814	0.0397483
1.57537		0.0324723	0.033668	0.0355314	0.0380052	0.0408639	0.0438118	0.0465805	0.0490052	0.0510024	0.0525456	0.0535946	0.054131	0.0541495	0.0537878	0.0533389	0.0532203	0.0538586	0.0555108	0.0581514	0.0614225	0.0647603	0.0675666	0.0693961	0.0700855	0.0697625	0.0686486	0.0669633	0.064771	0.0621037	0.0590737	0.0559295	0.0531071	0.051105	0.0502542	0.0506437	0.0520351	0.0539679	0.0558569	0.0571117	0.0572633	0.0561195	0.0537655	0.0505689	0.0470392	0.0437007	0.0409767	0.0391558	0.0384219
1.59853		0.0309075	0.031563	0.0327487	0.0344999	0.0366963	0.0391416	0.041624	0.0440183	0.0463013	0.0485008	0.0505937	0.0524838	0.054007	0.0550784	0.0557739	0.0563659	0.0572434	0.0587353	0.0609445	0.0636411	0.0663603	0.0685526	0.0697817	0.0698779	0.0689713	0.0673244	0.065249	0.0629262	0.060503	0.0581432	0.0560732	0.0546181	0.0541105	0.0547008	0.0563215	0.0586117	0.0610359	0.0629868	0.0639162	0.063448	0.0615088	0.0582993	0.0542719	0.0499923	0.0460213	0.0428107	0.0406662	0.0397686
1.6217		0.0316998	0.0318113	0.0322942	0.0332732	0.0347368	0.0365973	0.0386967	0.0409436	0.0433563	0.046003	0.0488848	0.0518543	0.0546215	0.0569057	0.0585565	0.0596628	0.0605244	0.0615035	0.0628366	0.0644753	0.0661379	0.0674118	0.0679243	0.0675031	0.0662393	0.064376	0.0622403	0.0600741	0.0580976	0.0565059	0.0555009	0.0553067	0.0561033	0.0578915	0.0604751	0.0634096	0.066123	0.0680273	0.068649	0.0677313	0.065321	0.0617141	0.057409	0.052979	0.0489685	0.0458174	0.0438239	0.0431419
1.64487		0.0341967	0.0338721	0.0337725	0.0340889	0.0349008	0.0362115	0.0379118	0.0399321	0.0423122	0.045142	0.0484484	0.0520674	0.0556449	0.058769	0.0611035	0.0625444	0.0632488	0.0635459	0.0637614	0.0640413	0.0643378	0.0644544	0.0641498	0.0632866	0.0619071	0.0601913	0.0584044	0.0567636	0.0554744	0.0547054	0.0546145	0.0553371	0.056945	0.0593479	0.0622918	0.0653272	0.0679252	0.0695906	0.0699754	0.0689414	0.0666045	0.0632695	0.0593833	0.0554455	0.0519339	0.0492671	0.0477539	0.0475433
1.66804		0.0377116	0.0370727	0.0365322	0.036324	0.0366004	0.0374427	0.0387817	0.0405602	0.0428103	0.0456112	0.0489996	0.0528196	0.0567163	0.0602312	0.0629158	0.0645091	0.0650058	0.0646389	0.0637518	0.0626425	0.0614963	0.0603684	0.0592099	0.0579695	0.0566668	0.0554045	0.0543309	0.0535574	0.0531874	0.05329	0.0539367	0.0551764	0.0570159	0.0593449	0.0619358	0.0644321	0.0664448	0.067659	0.0678869	0.0670934	0.0653892	0.0629769	0.0601358	0.0572051	0.0545565	0.0525926	0.0516638	0.051956
1.6912		0.0418491	0.0409854	0.0401116	0.039495	0.039351	0.0398331	0.0409073	0.0425141	0.0446424	0.0473162	0.0505457	0.0541846	0.0579203	0.0613326	0.0639639	0.065485	0.0657598	0.0648909	0.0631603	0.0609198	0.0585206	0.0562489	0.0542729	0.0526874	0.0515425	0.0508809	0.0507227	0.051022	0.0517119	0.0527035	0.0539358	0.0553623	0.0569557	0.0586375	0.060279	0.0616996	0.0627308	0.0632975	0.0633988	0.0630788	0.0623819	0.061321	0.0599173	0.0582797	0.0566424	0.0553866	0.0549258	0.0555238
1.71437		0.0462003	0.0451657	0.0440303	0.0430962	0.0426476	0.0429089	0.0438818	0.0454802	0.0476089	0.0501854	0.0531433	0.0563263	0.0594922	0.0623274	0.0644801	0.0656647	0.0656942	0.0645455	0.062371	0.0594659	0.0562376	0.0531286	0.050512	0.0486603	0.0477023	0.0476578	0.0484275	0.0498034	0.051524	0.0533186	0.0549755	0.0563484	0.0573882	0.0580799	0.0584295	0.0584779	0.0583098	0.0581058	0.0580541	0.0582527	0.0586562	0.0590523	0.0591725	0.0588624	0.0581914	0.0574952	0.0572496	0.0578139
1.73754		0.0498906	0.0487403	0.047429	0.0462945	0.0456867	0.0458914	0.0469385	0.048699	0.0509667	0.0535239	0.0561928	0.0587848	0.0611319	0.0630658	0.064419	0.0650482	0.0648026	0.0635779	0.0613775	0.0583636	0.0548951	0.0514712	0.0486017	0.046716	0.0460346	0.0465769	0.0481532	0.0504211	0.0529513	0.05532	0.0571825	0.0583081	0.0586376	0.0582208	0.0572038	0.0558415	0.0544595	0.0534608	0.0531936	0.0537912	0.0551281	0.0567925	0.0582567	0.0591088	0.0592424	0.0589112	0.0586205	0.0588253
1.7607		0.0517134	0.0505329	0.049171	0.0479955	0.0474042	0.0477248	0.0489998	0.051048	0.0535489	0.0561515	0.0585623	0.0605561	0.0620307	0.062967	0.0634076	0.0633966	0.0628861	0.0617535	0.059888	0.0573024	0.0542448	0.051174	0.0486349	0.0471292	0.0469272	0.048042	0.0502221	0.053042	0.0559756	0.0585179	0.0602559	0.0609182	0.0604478	0.058956	0.0567064	0.0541207	0.0517095	0.050026	0.0495234	0.0503523	0.0523309	0.0549134	0.0573904	0.0591392	0.059881	0.059754	0.0592466	0.0588855
1.78387		0.0507798	0.049689	0.0484487	0.047434	0.0470582	0.0476491	0.0492432	0.0516115	0.0543455	0.0569985	0.0591929	0.0606762	0.0614011	0.0614694	0.0611054	0.0605306	0.059823	0.0589005	0.0576065	0.0558495	0.0537627	0.0517011	0.0501418	0.0495398	0.0501251	0.0518563	0.0544311	0.0573926	0.0602076	0.0623914	0.0635636	0.0634797	0.0621194	0.0596509	0.056425	0.052965	0.0498821	0.0477829	0.0471492	0.0481139	0.0504605	0.0535891	0.0567062	0.0590602	0.0602295	0.0602204	0.0594548	0.0584854
1.80704		0.0470518	0.0462033	0.0452898	0.0446591	0.0446889	0.045658	0.0475752	0.0501829	0.0530338	0.0556483	0.0576207	0.0586997	0.0588842	0.0583522	0.0574447	0.0565029	0.0557113	0.0550563	0.054408	0.0536429	0.0528226	0.0521859	0.0520811	0.0528152	0.0544843	0.0569256	0.0597655	0.0625377	0.0647738	0.0661048	0.0662911	0.065205	0.0629098	0.0596367	0.0557864	0.0519074	0.0486185	0.0464848	0.045933	0.0470454	0.0495833	0.0529575	0.0563822	0.0590718	0.0605136	0.0605923	0.0596264	0.0581399
1.83021		0.0414037	0.0409361	0.0405329	0.0404769	0.0410589	0.0424584	0.0446371	0.0473248	0.0500916	0.0524907	0.054154	0.0548706	0.0546899	0.0538311	0.052686	0.0516397	0.0509282	0.050594	0.0505614	0.0507286	0.0511391	0.0519506	0.053381	0.0555606	0.0584015	0.0615705	0.0645963	0.0669949	0.0683974	0.0686145	0.0676251	0.0654924	0.0624037	0.0586472	0.054634	0.050864	0.0478785	0.0461255	0.045915	0.0472518	0.0498781	0.0532566	0.0566835	0.0594276	0.0609582	0.061081	0.0600001	0.0581662
1.85337		0.0353177	0.03531	0.0355162	0.0361269	0.037315	0.0391307	0.0414749	0.0440773	0.0465588	0.0485509	0.0497713	0.0500934	0.0496338	0.0486463	0.0475268	0.0466449	0.0462212	0.0463036	0.0468395	0.0477555	0.0491051	0.0510153	0.053627	0.0569357	0.0606921	0.0643994	0.0674812	0.0694298	0.0699837	0.0691431	0.0671239	0.0642	0.0606865	0.0569107	0.0532501	0.0501	0.0478646	0.04683	0.0471515	0.0487447	0.0513397	0.0544776	0.0575887	0.0600748	0.0614679	0.0615578	0.0604511	0.0584948
1.87654		0.0304695	0.0309311	0.0317436	0.0329945	0.0347309	0.0368743	0.0392662	0.0416404	0.0436797	0.0451085	0.0457611	0.0456277	0.0449133	0.0439211	0.0430317	0.0425631	0.0426617	0.043312	0.0444193	0.0458932	0.0477852	0.0502244	0.0533367	0.0570743	0.0611137	0.0648692	0.0677141	0.069144	0.0689998	0.0674372	0.0648537	0.061674	0.0582907	0.0550184	0.0521576	0.0499701	0.048707	0.0484966	0.049353	0.0511145	0.0535121	0.0561703	0.0586747	0.0606054	0.06163	0.0615907	0.0605364	0.0587071
1.89971		0.028172	0.0290336	0.0303458	0.0321029	0.0342453	0.0365864	0.0389202	0.0409758	0.0424893	0.0432728	0.0432847	0.0426477	0.0416739	0.040729	0.0401824	0.0402879	0.0410859	0.042443	0.0441519	0.0460365	0.0481011	0.050479	0.0533256	0.0566439	0.0601493	0.0632901	0.0654899	0.066313	0.065703	0.0639172	0.0614243	0.0586824	0.0560458	0.0537398	0.0519433	0.0507869	0.0504047	0.0508296	0.051993	0.0537004	0.0556916	0.0576665	0.0593555	0.0605239	0.0610138	0.0607697	0.0598338	0.0583629
1.92287		0.0286859	0.0298104	0.0314417	0.0335024	0.0358581	0.0382454	0.0404223	0.0421138	0.0431009	0.0432701	0.0426977	0.0416236	0.0404533	0.0396075	0.0394393	0.0401414	0.041652	0.0437104	0.0459683	0.048121	0.0500787	0.0519493	0.0539282	0.0561264	0.0583993	0.0603562	0.0615808	0.0617791	0.0609998	0.0595339	0.0578026	0.056152	0.0547742	0.0537161	0.0530014	0.0526572	0.0527679	0.053366	0.0543957	0.0556904	0.0570269	0.0581724	0.0589704	0.0593433	0.0592979	0.058886	0.0581705	0.0572545
1.94604		0.031193	0.0324103	0.034145	0.0362823	0.0386459	0.0409327	0.0428785	0.0442118	0.0447567	0.0444704	0.0435281	0.0422508	0.0410919	0.0404807	0.0407292	0.0419656	0.0440481	0.0466271	0.0492491	0.0514914	0.0531524	0.0542803	0.0550837	0.0557909	0.0564481	0.0569154	0.0570213	0.0566655	0.0559873	0.0552506	0.0547295	0.0545544	0.0546642	0.0548757	0.0550459	0.05513	0.055227	0.0554564	0.0558643	0.0563855	0.0568719	0.057164	0.0571888	0.056971	0.0566173	0.0562386	0.0558969	0.0556519
1.96921		0.0345012	0.0356279	0.0372492	0.0392506	0.0414516	0.0435436	0.0452544	0.0463273	0.0466296	0.0461799	0.045221	0.0441005	0.0432589	0.0430722	0.0437798	0.0454424	0.0478691	0.0506825	0.0533931	0.0555113	0.0567401	0.0570505	0.0566312	0.0558049	0.0548093	0.053782	0.0528215	0.0520259	0.0515938	0.0517181	0.0524801	0.0537619	0.0552376	0.0565008	0.0572581	0.0574192	0.0571278	0.0566291	0.0561193	0.0556845	0.0552886	0.054863	0.0543915	0.0539449	0.0536474	0.0535886	0.0537778	0.0542157
1.99238		0.037538	0.0384273	0.0397635	0.0414674	0.0433904	0.0452505	0.0467833	0.0477533	0.0480666	0.0477853	0.0471885	0.0466054	0.0464128	0.0468839	0.0481494	0.0501866	0.05277	0.0555343	0.058023	0.0597541	0.0603918	0.0598511	0.0583017	0.0561284	0.0537275	0.0514691	0.0496702	0.0485753	0.0483959	0.0492322	0.0509963	0.0533673	0.0558247	0.057798	0.0588805	0.0589431	0.0581581	0.0568755	0.0554399	0.0540981	0.0529542	0.0520398	0.0513885	0.0510767	0.051182	0.0517047	0.0525427	0.0535997
2.01554		0.0394937	0.0400713	0.0410382	0.042375	0.0439864	0.0456425	0.0470954	0.0481315	0.0486821	0.0488359	0.048885	0.0491236	0.0498456	0.0511994	0.0531775	0.0556448	0.0583201	0.0608576	0.0628686	0.0639489	0.063804	0.0623627	0.0598087	0.0565838	0.0531881	0.0501366	0.047855	0.0466384	0.0466552	0.0479129	0.0502083	0.0531203	0.0560455	0.0583439	0.059547	0.0594858	0.0583199	0.0564474	0.0543115	0.0522953	0.0506406	0.0494802	0.0488977	0.0489604	0.0496738	0.0509225	0.0524585	0.0540483
2.03871		0.0399745	0.0402991	0.040978	0.0420528	0.0434802	0.0450767	0.0466036	0.0478543	0.0487668	0.0494449	0.0501874	0.0512747	0.0529359	0.0552095	0.0579465	0.0608787	0.0636415	0.0658828	0.0672821	0.0675529	0.0665129	0.0641823	0.0608191	0.0569265	0.0530627	0.049778	0.0474803	0.0464003	0.0466032	0.0480056	0.0503588	0.0532459	0.0561055	0.0583307	0.0594529	0.0592674	0.057885	0.0556839	0.0531423	0.050728	0.0487941	0.0475651	0.0471782	0.0476924	0.0490485	0.0510224	0.0532217	0.0552612
2.06188		0.0391626	0.0394099	0.0400224	0.0410816	0.0425659	0.044314	0.0460755	0.0476316	0.048908	0.0500094	0.0512446	0.0529159	0.0552287	0.0581699	0.0614851	0.0647854	0.0676116	0.0695753	0.0703938	0.0699011	0.0680567	0.0650186	0.0611606	0.057052	0.0532696	0.0503215	0.048499	0.0478859	0.0483979	0.0498469	0.0519788	0.0544452	0.0568156	0.0586007	0.0593928	0.0589781	0.057407	0.0550003	0.0522284	0.0495933	0.0475276	0.0463194	0.0461427	0.0470465	0.0489236	0.0514744	0.0542028	0.0565933
2.08504		0.0377357	0.0380767	0.0388297	0.0400911	0.0418381	0.0439017	0.0460079	0.0479046	0.0494783	0.0508163	0.0522228	0.0540448	0.0565203	0.0596578	0.0631789	0.0666283	0.069465	0.0712437	0.0716726	0.0706639	0.0683007	0.0648793	0.0608914	0.0569667	0.0536861	0.0514905	0.0505337	0.050724	0.0518022	0.0534516	0.0553891	0.0573346	0.0590061	0.0600788	0.0602624	0.0593789	0.0574555	0.0547652	0.0517554	0.0489377	0.0467825	0.0456076	0.0455945	0.0467658	0.048974	0.0518754	0.0549273	0.0575388
2.10821		0.0364204	0.0369154	0.0378736	0.0393988	0.0414643	0.0438914	0.046384	0.0486442	0.0504887	0.0519431	0.0532647	0.0548308	0.0569472	0.0597223	0.0629564	0.066215	0.0689241	0.0705792	0.0708382	0.0696335	0.0671223	0.0636974	0.0599317	0.0564927	0.0539584	0.0527237	0.05284	0.0540727	0.0559994	0.0581478	0.0601476	0.0617263	0.0627066	0.0629294	0.0622602	0.0606225	0.0580881	0.0549266	0.0515768	0.0485485	0.0463152	0.0451918	0.0453282	0.0466964	0.0491011	0.0521686	0.0553555	0.0580646
2.13138		0.0357436	0.0363172	0.0373662	0.0390095	0.0412438	0.0439099	0.0467183	0.049328	0.0514589	0.0530202	0.0541591	0.0552309	0.0566144	0.0585646	0.0610526	0.0637528	0.0661241	0.067632	0.0678773	0.0667756	0.0645045	0.0614863	0.0583022	0.0555931	0.0539105	0.0536242	0.0547489	0.0569911	0.0598197	0.0626204	0.0648896	0.0662915	0.0666811	0.0660329	0.0643855	0.0618237	0.0585306	0.0548198	0.0511316	0.0479616	0.0457588	0.0448089	0.045208	0.046857	0.0494914	0.0526967	0.0559399	0.0586593
2.15455		0.0361156	0.0366085	0.0375205	0.0389997	0.0410988	0.0437241	0.0466318	0.0494669	0.0518462	0.0535291	0.0544972	0.0550203	0.0555214	0.0564026	0.0578491	0.0597102	0.0615454	0.0628396	0.0631711	0.0624279	0.0607703	0.0585773	0.0563413	0.0545837	0.0537701	0.054236	0.05602	0.0588696	0.0622504	0.0654848	0.0679517	0.0692268	0.0691379	0.067741	0.0652218	0.0618376	0.0579084	0.05381	0.0499796	0.0468885	0.0449421	0.0443928	0.045277	0.0474197	0.0504663	0.0539309	0.0572655	0.0599529
2.17771		0.0378127	0.0380873	0.0386585	0.0397047	0.0413534	0.0436097	0.0463104	0.0491213	0.0515821	0.0533097	0.054111	0.054132	0.0537893	0.0535962	0.0539265	0.0548241	0.0559955	0.0570005	0.0574504	0.0572271	0.0564533	0.0554085	0.0544159	0.0537845	0.0538184	0.0547713	0.0567271	0.0595539	0.062836	0.0659597	0.0682845	0.0693273	0.0688719	0.0669966	0.0639732	0.0601861	0.0560543	0.0519862	0.0483883	0.0456794	0.0442195	0.0442434	0.0457615	0.0485512	0.0521681	0.0560266	0.0595181	0.062143
2.20088		0.0409597	0.0409531	0.0410902	0.041569	0.0425825	0.0442365	0.0464563	0.0489586	0.0512604	0.0528865	0.0535092	0.0531452	0.0521517	0.0510725	0.0503916	0.0503185	0.0507305	0.0513222	0.0518035	0.0520901	0.0522724	0.0525038	0.0528911	0.0534722	0.0543144	0.0555291	0.0572181	0.0594047	0.0618905	0.0642567	0.0659714	0.0665789	0.0658416	0.0638237	0.0608111	0.0572274	0.0535008	0.0499974	0.047038	0.0449559	0.0440751	0.0446506	0.0467268	0.0500908	0.0542379	0.0584788	0.0621107	0.0646147
2.22405		0.0454741	0.0452644	0.0450736	0.0450902	0.0455325	0.046568	0.0481893	0.0501784	0.0520909	0.0534421	0.0538451	0.0532149	0.0518032	0.0500927	0.0485746	0.0475648	0.0471135	0.0471023	0.0474032	0.048012	0.0489997	0.0503947	0.0520795	0.053809	0.0553797	0.0567124	0.0578781	0.0590328	0.0602264	0.0613202	0.0620104	0.0619686	0.0609959	0.0591365	0.0566261	0.0538253	0.0510648	0.0485806	0.0465505	0.0451924	0.0448022	0.0456931	0.0480091	0.0516078	0.0559753	0.0603488	0.0639358	0.0661871
2.24721		0.0507956	0.0506051	0.0503917	0.0502934	0.0504822	0.0511164	0.052209	0.0536086	0.054964	0.0558619	0.0559459	0.0550837	0.053403	0.0512627	0.0490764	0.0472001	0.0458371	0.0450754	0.0449829	0.0456616	0.0471744	0.0494371	0.0521364	0.054787	0.0569323	0.058296	0.0588732	0.0588971	0.0586356	0.0582417	0.0577039	0.0568985	0.0557276	0.0542262	0.0525411	0.0508944	0.0494361	0.0482079	0.0472098	0.0465236	0.0464176	0.0472742	0.049365	0.0526645	0.0567149	0.0607517	0.0639581	0.0657896
2.27038		0.0556061	0.0556815	0.0557889	0.0559755	0.0563045	0.0568477	0.0575942	0.0584497	0.0591895	0.0595402	0.0592472	0.0581858	0.0563779	0.0540312	0.0514339	0.0489241	0.0468064	0.0453532	0.0448097	0.0453773	0.0471162	0.0498558	0.0531478	0.0563445	0.0588082	0.0601067	0.0601456	0.0591776	0.0576202	0.0558679	0.054193	0.0526965	0.0514081	0.0503647	0.0496106	0.0491945	0.0490599	0.049041	0.0489584	0.0487638	0.0486835	0.0491486	0.0505506	0.0529988	0.0561546	0.0593486	0.0618352	0.063143
2.29355		0.0582078	0.0586697	0.059277	0.0599756	0.0606977	0.0613964	0.0620168	0.0625106	0.0627837	0.0627198	0.0621944	0.0611166	0.0594276	0.0571905	0.0545604	0.0518166	0.0493125	0.047443	0.046578	0.0469834	0.048719	0.0515626	0.055008	0.0583446	0.0608492	0.0619988	0.0616228	0.059952	0.0574823	0.0547706	0.0523071	0.0503796	0.0491209	0.0485587	0.0486346	0.0492329	0.0501215	0.0509727	0.0514747	0.0514811	0.051169	0.0509831	0.0513947	0.052633	0.0545166	0.0565494	0.0581427	0.0589569
2.31672		0.0574244	0.0582119	0.0592635	0.0604527	0.0616096	0.062585	0.0632834	0.0636883	0.0638122	0.063669	0.0632406	0.0624618	0.0612139	0.0594384	0.0571766	0.0546379	0.0521876	0.0502834	0.0493596	0.0497082	0.0513786	0.0541246	0.0574387	0.0606281	0.0629753	0.0639342	0.0632885	0.0612362	0.0582929	0.0551051	0.0522956	0.0502645	0.049192	0.0490659	0.0497311	0.0509533	0.0523908	0.0536363	0.0543226	0.0542519	0.0535554	0.0526487	0.0520248	0.0519953	0.0525325	0.0533458	0.0540493	0.0544601
2.33988		0.0534382	0.054355	0.0556169	0.0570771	0.0585242	0.0597575	0.0606563	0.0612225	0.0615337	0.0616763	0.0616864	0.0614976	0.0609434	0.0598787	0.0582676	0.0562703	0.0542547	0.0526986	0.0520517	0.052591	0.0543309	0.0570012	0.0601182	0.063047	0.0651402	0.0658882	0.0650742	0.0628751	0.0598012	0.0565364	0.0537578	0.0519048	0.0511424	0.0513861	0.0523923	0.0538501	0.055378	0.0565771	0.0571049	0.0567768	0.055693	0.0542103	0.0527785	0.0517251	0.0511316	0.0508899	0.0508164	0.0508803
2.36305		0.0478096	0.0486037	0.0497562	0.0511594	0.052631	0.0539838	0.055093	0.0559634	0.0566827	0.0573514	0.0580038	0.0585467	0.0587738	0.0584945	0.057635	0.0563371	0.0549725	0.0540179	0.0539047	0.0548668	0.056853	0.0595617	0.0625264	0.0651866	0.066998	0.0675337	0.0666222	0.0644457	0.0614947	0.0584565	0.0559992	0.0545397	0.0541779	0.0547368	0.0558938	0.0572996	0.0585833	0.0594227	0.0595704	0.0589128	0.0575496	0.0557656	0.0539195	0.0522887	0.0509908	0.0500365	0.0494037	0.0491779
2.38622		0.0426177	0.043056	0.0437977	0.0448254	0.0460476	0.047345	0.0486028	0.0498057	0.0510056	0.0522654	0.053577	0.0548116	0.0557395	0.0561548	0.0559753	0.0553452	0.0546406	0.0543233	0.0547865	0.0562049	0.0584558	0.0612092	0.0640174	0.0664026	0.067938	0.0683048	0.0674009	0.065419	0.0628154	0.0602389	0.0582973	0.0573475	0.057408	0.0582223	0.05941	0.0606054	0.061476	0.0618017	0.0614714	0.0604855	0.0589794	0.0571794	0.0553313	0.0536155	0.0521252	0.0509113	0.0500541	0.049703
2.40938		0.0393432	0.0393043	0.0394649	0.0399202	0.0407033	0.0417931	0.0430972	0.0445664	0.0461883	0.0479683	0.0498473	0.0516664	0.0531845	0.0541868	0.0545814	0.0545056	0.0543142	0.054445	0.0552489	0.056855	0.059103	0.0616688	0.0641524	0.0661728	0.0674221	0.067692	0.0669421	0.0653507	0.0633035	0.0613571	0.0600231	0.0595889	0.060018	0.0610172	0.0621783	0.0631232	0.0635512	0.0633376	0.0625141	0.0612259	0.0596755	0.0580594	0.0565216	0.0551349	0.0539281	0.05294	0.0522846	0.0521208
2.43255		0.0381046	0.0376104	0.0371934	0.0370519	0.0373378	0.0381344	0.03938	0.0409964	0.0429129	0.0450859	0.0474265	0.0497653	0.0518495	0.0534373	0.0543897	0.054787	0.054923	0.0551891	0.0559067	0.0571998	0.0589399	0.0608778	0.0627214	0.0642144	0.0651676	0.0654541	0.0650498	0.0640607	0.0627479	0.061521	0.0607804	0.0607608	0.0614291	0.0625099	0.0636024	0.0643096	0.0643442	0.0636418	0.0623668	0.0608075	0.0592608	0.0579281	0.0568849	0.056115	0.0555821	0.055283	0.0553122	0.0557757
2.45572		0.0378099	0.0370007	0.0361606	0.0355549	0.0354201	0.0359196	0.0370293	0.0386677	0.0407392	0.0431915	0.0459364	0.04881	0.0515383	0.0538121	0.0553913	0.0562411	0.0565473	0.0566375	0.0568219	0.0572737	0.0579812	0.0588514	0.0597676	0.0606234	0.0613357	0.0618077	0.0619642	0.0617699	0.0613086	0.0608099	0.0605677	0.060798	0.0615323	0.062564	0.0635265	0.0640039	0.0637017	0.0625904	0.0609389	0.0591685	0.0576721	0.0566751	0.0562167	0.056224	0.0566108	0.0573337	0.058431	0.0599158
2.47889		0.0373992	0.0364579	0.0354111	0.0345459	0.0341402	0.0344073	0.0353667	0.0369588	0.0391089	0.0417902	0.0449404	0.0484068	0.051873	0.054931	0.057197	0.0584758	0.0588197	0.0584851	0.0577927	0.0570202	0.0563445	0.0558913	0.0557645	0.056016	0.0566374	0.057507	0.0584309	0.0591818	0.0596374	0.0598359	0.0599812	0.060301	0.0609271	0.0617583	0.0624855	0.062689	0.0620737	0.0606331	0.0587167	0.0568461	0.0554879	0.0548876	0.0550555	0.0558737	0.0572202	0.059025	0.0612714	0.0638752
2.50205		0.0368881	0.035973	0.0349191	0.0339996	0.0334928	0.0336324	0.0344783	0.036018	0.0382249	0.04112	0.0446724	0.0487331	0.0529283	0.0567368	0.0596154	0.0611995	0.0614041	0.0604283	0.0586363	0.0564568	0.0542945	0.0525187	0.0514469	0.051268	0.0520088	0.0534801	0.0553319	0.057128	0.0585307	0.0593974	0.0598529	0.0601442	0.0605129	0.0609744	0.0613011	0.0611142	0.0601519	0.0584445	0.0564066	0.054616	0.0535677	0.0534865	0.054326	0.0559038	0.058054	0.0606914	0.0637753	0.0671719
2.52522		0.0371752	0.0364016	0.0354905	0.0346762	0.0342119	0.03433	0.0351283	0.036649	0.0389209	0.0420033	0.0458814	0.0503946	0.0551076	0.0594032	0.0626018	0.0642034	0.0640169	0.0622144	0.0592327	0.0556738	0.0521609	0.0492805	0.0475095	0.0471249	0.0481532	0.050324	0.0531361	0.0559681	0.0582831	0.0597728	0.0604764	0.0606445	0.0606105	0.060511	0.0602335	0.0595039	0.0581491	0.0562685	0.0543206	0.0528894	0.0524263	0.0530694	0.0546581	0.0569005	0.0595658	0.0625661	0.0658884	0.0694323
2.54839		0.0391777	0.0385856	0.0378727	0.0372251	0.0368665	0.0370268	0.0378405	0.039406	0.0417811	0.0450255	0.0490984	0.0537971	0.0586312	0.0629311	0.0659492	0.067127	0.0662308	0.0634508	0.0593157	0.0545879	0.0500528	0.0464345	0.0442825	0.0438982	0.0452819	0.0480994	0.0517452	0.0554713	0.0585827	0.060626	0.0615373	0.0615334	0.060995	0.0601684	0.0590908	0.0576623	0.0558633	0.0538963	0.0522434	0.0514348	0.0518046	0.0533386	0.0557157	0.0585041	0.0613944	0.0643077	0.0673013	0.070381
2.57155		0.0429912	0.042531	0.0419574	0.0414174	0.0411199	0.0413072	0.042159	0.043815	0.0463292	0.0497033	0.0538143	0.0583782	0.0628614	0.0666012	0.0688816	0.069189	0.0673336	0.0635637	0.0584901	0.0529768	0.0478806	0.0439632	0.0417602	0.0415405	0.0432667	0.0465743	0.0508187	0.0552032	0.0589403	0.0614611	0.062584	0.0624405	0.0613955	0.0597716	0.0577729	0.0555194	0.0531968	0.0511334	0.0498188	0.049684	0.0508999	0.0532739	0.0563237	0.0594889	0.0623963	0.0649827	0.067387	0.0697453
2.59472		0.0475698	0.0471706	0.0466485	0.0461215	0.0458006	0.0459527	0.0468008	0.048518	0.0511265	0.0545306	0.058492	0.0626236	0.0663717	0.069135	0.0703208	0.0695533	0.0667535	0.0622391	0.0566596	0.0508902	0.0457631	0.0419862	0.0400226	0.0400753	0.0420746	0.045658	0.0502081	0.0549541	0.0590909	0.0619819	0.0633275	0.0631347	0.0616912	0.0593451	0.0564442	0.0533311	0.0504029	0.0481244	0.0469821	0.0472985	0.0490787	0.0519786	0.0554008	0.058715	0.0615155	0.0637577	0.0656343	0.0673783
2.61789		0.0511925	0.0508339	0.0503384	0.0498	0.0494266	0.0495012	0.0502784	0.0519446	0.0544907	0.0577267	0.0613146	0.0647931	0.0676235	0.0693089	0.0694307	0.0677844	0.0644187	0.0596905	0.0542176	0.0487975	0.0441592	0.0409048	0.0394053	0.0397939	0.0419801	0.0456252	0.0501817	0.0549602	0.059211	0.0622857	0.063798	0.0636262	0.0619441	0.059073	0.0554573	0.0516084	0.0480993	0.0455037	0.0442961	0.0447054	0.0466112	0.0495832	0.0529894	0.0562012	0.0588224	0.0608193	0.0623936	0.0638077
2.64106		0.0524793	0.0521911	0.051768	0.0512752	0.0508987	0.0509112	0.0515703	0.053062	0.0553538	0.0581968	0.061204	0.063899	0.0658118	0.0665825	0.0659775	0.0639524	0.0606444	0.0563868	0.0516854	0.0471802	0.0434532	0.0409884	0.0400789	0.0408115	0.0430923	0.0466147	0.0509141	0.0554095	0.0594536	0.0624536	0.0639939	0.063863	0.0621304	0.059056	0.0551097	0.050884	0.0470369	0.0441936	0.0428027	0.0430286	0.044688	0.047339	0.0503956	0.0532949	0.0556887	0.0575494	0.0590444	0.0603958
2.66422		0.0510673	0.0508891	0.0506007	0.0502417	0.0499639	0.0500019	0.0505899	0.0518843	0.0538296	0.0561507	0.0584609	0.0603378	0.0614338	0.0615556	0.0606502	0.0587966	0.0561594	0.0529769	0.0495712	0.0463714	0.0437948	0.0422184	0.0418912	0.0428956	0.0451509	0.0483899	0.0522243	0.0561809	0.0597387	0.0624066	0.0638044	0.0637034	0.0621051	0.0592066	0.05544	0.0513814	0.0476702	0.0449025	0.0434717	0.0434974	0.0447829	0.0469284	0.0494452	0.0518788	0.0539678	0.0557023	0.057209	0.0586214
2.68739		0.0476183	0.0475731	0.0474712	0.0473375	0.0472879	0.047506	0.0481773	0.0494033	0.0510822	0.0529214	0.0545599	0.0556762	0.0560889	0.055796	0.0549183	0.0536232	0.0520407	0.0502581	0.048371	0.0465778	0.045139	0.0443496	0.0444564	0.0455786	0.0476672	0.0504951	0.0537303	0.0569853	0.0598657	0.0620056	0.0631211	0.0630334	0.0617299	0.059357	0.0562703	0.0529521	0.0499361	0.0477042	0.0465582	0.0465651	0.0475413	0.0491563	0.0510472	0.052898	0.0545667	0.056085	0.0575518	0.059
2.71056		0.0433765	0.0434801	0.043605	0.0437749	0.0440786	0.0446417	0.0455891	0.0469389	0.0485215	0.0500204	0.0511069	0.0515786	0.0514371	0.0508795	0.0501894	0.0495917	0.0491484	0.0487679	0.0483104	0.0477529	0.0472173	0.0469522	0.047233	0.0482411	0.0499735	0.0522429	0.0547592	0.0572088	0.0593151	0.0608475	0.0616446	0.0616091	0.0607415	0.0591493	0.0570931	0.0549284	0.053032	0.0517211	0.051169	0.0513688	0.0521502	0.0532604	0.054473	0.0556357	0.0567513	0.0579216	0.0592375	0.0606381
2.73372		0.0395829	0.0398519	0.0402386	0.0407749	0.0415299	0.0425642	0.0439234	0.0455286	0.0471274	0.0483826	0.0490065	0.0489215	0.0483079	0.0475394	0.0470353	0.0470563	0.0475877	0.0483672	0.0490419	0.0493956	0.0494344	0.0493735	0.0495276	0.0501458	0.0512824	0.0528032	0.0544704	0.0560487	0.057378	0.0583546	0.0589223	0.0590482	0.0587294	0.0580284	0.0571086	0.0562034	0.0555429	0.0552813	0.0554497	0.0559475	0.0566001	0.0572233	0.0577298	0.0581458	0.0586333	0.0593809	0.0604827	0.061802
2.75689		0.0370616	0.0374943	0.0381514	0.0390775	0.0403202	0.0418666	0.0436641	0.0455202	0.0471106	0.0480951	0.0482538	0.0476391	0.0465877	0.0456082	0.045211	0.0456635	0.046885	0.0484764	0.0499204	0.0508428	0.0511491	0.0510203	0.0507975	0.0507867	0.0511092	0.0517047	0.0524206	0.0531208	0.0537642	0.054349	0.0548773	0.0553209	0.0556227	0.0557686	0.0558363	0.0559718	0.0563148	0.0569052	0.0576564	0.058375	0.0588712	0.0590175	0.058859	0.0585927	0.0585227	0.0589068	0.0598381	0.0611233
2.78006		0.0360278	0.0365757	0.0374432	0.0386938	0.0403548	0.0423387	0.0444763	0.0464607	0.0479148	0.0485315	0.0481933	0.0470868	0.0456726	0.0445384	0.0442174	0.0449524	0.046605	0.0486849	0.0505693	0.0517693	0.0521046	0.0517195	0.0509547	0.0501596	0.0495341	0.0491183	0.048882	0.0488105	0.0489685	0.0494212	0.0501639	0.0511026	0.0520696	0.05294	0.0537068	0.0544735	0.055358	0.0563687	0.0573684	0.0581076	0.0583825	0.0581162	0.0574534	0.0567255	0.0563247	0.0565316	0.0574108	0.0587287
2.80323		0.0361712	0.0367192	0.0376431	0.0390394	0.0409298	0.0431664	0.04547	0.0474288	0.0486418	0.0488655	0.0481068	0.0466805	0.045121	0.0440199	0.0438614	0.0448203	0.0467118	0.0490098	0.0510526	0.052298	0.0525024	0.0517678	0.0504146	0.0488183	0.0472644	0.0459142	0.0448815	0.0442747	0.0442424	0.0448684	0.0460892	0.0476906	0.0493548	0.0508197	0.0519964	0.0529726	0.0539085	0.0548684	0.0557454	0.0562978	0.0563232	0.0557783	0.0548636	0.0539786	0.0535331	0.0537781	0.054717	0.0560832
2.82639		0.0369553	0.0373402	0.0380998	0.0393792	0.0412224	0.0434631	0.045746	0.0475892	0.0485929	0.0485842	0.0476773	0.0462693	0.0449051	0.0441104	0.0442559	0.045425	0.0473995	0.0496728	0.0516172	0.052704	0.0526615	0.051558	0.0496802	0.0474211	0.0451464	0.0431338	0.0416256	0.0408283	0.040929	0.0419922	0.0438743	0.0462314	0.0486038	0.0505919	0.0520193	0.0529574	0.0536208	0.0541771	0.0546225	0.054789	0.0545129	0.0537842	0.0528183	0.0520205	0.0517575	0.0522138	0.053303	0.0547175
2.84956		0.0377429	0.0378264	0.0382265	0.03915	0.040693	0.0427212	0.0448607	0.0466102	0.0475893	0.047681	0.0470525	0.0461089	0.0453284	0.045112	0.0456815	0.047022	0.0489055	0.0508983	0.0524733	0.0531838	0.0527771	0.0513098	0.0490406	0.0463743	0.0437343	0.0414838	0.0399413	0.0393526	0.0398887	0.0415682	0.0441705	0.0472613	0.0502875	0.0527515	0.0543924	0.0552414	0.0555275	0.0555093	0.0553069	0.0548769	0.0541503	0.0531789	0.0521859	0.0515507	0.0515681	0.0523378	0.0536709	0.0551929
2.87273		0.0379648	0.037729	0.0377356	0.0382471	0.0394181	0.0411755	0.0431759	0.0449463	0.0461437	0.0466816	0.0467256	0.0466185	0.0467119	0.0472459	0.0482859	0.0497249	0.0513448	0.0528163	0.0537596	0.0538687	0.0529703	0.0511453	0.0486526	0.0459037	0.0433419	0.0413532	0.0402454	0.0402264	0.0414034	0.0437293	0.046939	0.0505732	0.0540658	0.0568961	0.0587439	0.0595682	0.0595454	0.0589476	0.0579825	0.0567493	0.0553273	0.0538884	0.0527009	0.0521222	0.0523763	0.0534754	0.0551227	0.0568531
2.89589		0.0373752	0.0369718	0.0367726	0.0370667	0.0380376	0.0396619	0.0416484	0.0435817	0.0451656	0.0463308	0.0472055	0.0480379	0.0490344	0.0502765	0.0516961	0.0531136	0.054331	0.0551291	0.0552935	0.0546875	0.0532632	0.0511633	0.0486688	0.046183	0.0441201	0.0428067	0.0424616	0.043194	0.0450147	0.0478225	0.0513489	0.05518	0.0588255	0.0618216	0.0638268	0.0647144	0.0645312	0.0634695	0.0617525	0.0595998	0.0572708	0.055116	0.0534948	0.0527761	0.0531289	0.0544849	0.0564491	0.0584588
2.91906		0.0361241	0.0358081	0.035723	0.0361433	0.0372333	0.0389768	0.0411242	0.0433207	0.0453132	0.0470418	0.0485929	0.0501317	0.0517517	0.0534214	0.0549893	0.0562409	0.0570011	0.0571478	0.0566105	0.0554074	0.0536231	0.0514693	0.0492435	0.0473161	0.0460166	0.0455586	0.0460275	0.0474177	0.0496536	0.0526099	0.0560523	0.0596657	0.0630904	0.0659787	0.0680108	0.0689827	0.0687841	0.0674626	0.0651849	0.0622392	0.0590444	0.0561298	0.0539719	0.0529702	0.0532703	0.0547438	0.0569311	0.0591979
2.94223		0.0344875	0.0345045	0.0348492	0.0357441	0.0372919	0.0394376	0.041941	0.044482	0.0468275	0.0489079	0.0507783	0.0525585	0.0542982	0.0559319	0.0573033	0.0582156	0.0585317	0.0582023	0.0572591	0.0558145	0.0540435	0.0521823	0.0505127	0.0493304	0.0488475	0.0491452	0.0501913	0.051893	0.0541355	0.0568058	0.0597372	0.0627343	0.0655832	0.0680701	0.0699349	0.0709315	0.0708199	0.0694968	0.0670319	0.0637177	0.0600605	0.0567027	0.0542026	0.0529795	0.0531693	0.0546102	0.0568309	0.0591881
2.9654		0.0327502	0.0332594	0.03424	0.0358415	0.0380844	0.040849	0.0438734	0.0468395	0.0494938	0.0517257	0.0535545	0.0550861	0.0563967	0.0574801	0.0582601	0.0586254	0.0585021	0.0578994	0.0568987	0.0556343	0.0542933	0.053072	0.0521762	0.0517895	0.0519921	0.0527569	0.0539817	0.0555505	0.0573647	0.0593632	0.0614628	0.0635798	0.0656284	0.0675104	0.0690437	0.0699875	0.0700357	0.0689815	0.0668	0.0637369	0.060294	0.0571179	0.054763	0.0536181	0.0537859	0.0550908	0.0571016	0.0592492
2.98856		0.0312827	0.032297	0.0339306	0.0362609	0.0392344	0.0426637	0.0462525	0.0496654	0.0525921	0.0548536	0.0564169	0.0573816	0.0578864	0.058041	0.0579083	0.0575176	0.0568917	0.056104	0.0552519	0.0544386	0.0537883	0.053396	0.05334	0.053663	0.0543214	0.0552235	0.0562557	0.057341	0.0584484	0.0595968	0.060789	0.0620249	0.0632972	0.0645797	0.0657575	0.0666321	0.0669044	0.066341	0.064859	0.0626332	0.0600851	0.057761	0.0561167	0.0554411	0.055762	0.0568871	0.0584535	0.0600351
3.01173		0.0307948	0.0322057	0.0343437	0.0372201	0.0407301	0.0446368	0.048622	0.0523345	0.0554081	0.0575901	0.0587848	0.0590695	0.0586376	0.0577156	0.0565144	0.0552239	0.0539876	0.0529596	0.052248	0.0519107	0.0519767	0.052408	0.0531324	0.0540396	0.0549706	0.0557968	0.05643	0.0568703	0.0571898	0.0575031	0.0579027	0.0584447	0.0591568	0.0600321	0.0609939	0.0618875	0.062463	0.0625168	0.061955	0.060889	0.0596332	0.0585775	0.058022	0.0581013	0.0587255	0.0596681	0.0606358	0.0613759
3.0349		0.0320902	0.0337714	0.0362287	0.0394126	0.0431733	0.047238	0.0512845	0.0549738	0.0579203	0.0598388	0.0605844	0.0602019	0.0588969	0.0569596	0.0547008	0.0524458	0.0504671	0.0490177	0.048246	0.0481893	0.0487914	0.0498914	0.0512633	0.0526432	0.0537646	0.0544642	0.0546846	0.0545065	0.0541092	0.0537117	0.0534946	0.053564	0.0539641	0.0546797	0.0556407	0.0567105	0.0576822	0.0583919	0.0587529	0.0588332	0.0588613	0.0590856	0.0596529	0.0605371	0.0615098	0.0622861	0.0626192	0.0624167
3.05806		0.0355264	0.0374329	0.0401335	0.0435023	0.0473242	0.0512729	0.0550284	0.0582904	0.0607224	0.062084	0.0622342	0.0611938	0.0591342	0.0563365	0.0531377	0.0499418	0.0471407	0.0450966	0.0440252	0.0439807	0.0448543	0.0463924	0.0482423	0.0500006	0.0513005	0.0519294	0.0518389	0.0511677	0.0501882	0.0492147	0.0485178	0.0482645	0.0485248	0.0492809	0.0504542	0.0518912	0.0533848	0.0547647	0.0559308	0.0569203	0.0579167	0.0590884	0.0604852	0.061954	0.0631472	0.0637102	0.0634213	0.0623138
3.08123		0.0405415	0.0427333	0.0457513	0.0493642	0.0532481	0.0569804	0.0602303	0.0627546	0.0643321	0.0648424	0.0642162	0.0624772	0.0597461	0.0562407	0.0522692	0.0482633	0.0447075	0.0420571	0.0406047	0.0404309	0.041402	0.043198	0.0453729	0.0474147	0.048873	0.0494746	0.049162	0.0481018	0.0466328	0.0451472	0.0440064	0.0434573	0.0436255	0.044517	0.0460434	0.0480047	0.0501374	0.0522012	0.0540405	0.055655	0.0572061	0.0588431	0.0605819	0.0622114	0.0633194	0.0635124	0.0625982	0.0607087
3.1044		0.0456989	0.0482256	0.051637	0.0555874	0.0596174	0.0631809	0.0659195	0.0676496	0.0682914	0.0678835	0.0664723	0.0641117	0.0608768	0.0569064	0.0524533	0.047943	0.043912	0.0408757	0.0391808	0.0389207	0.0399391	0.0418743	0.0442197	0.0464031	0.0479186	0.0484386	0.0478854	0.0464319	0.0444576	0.0424262	0.0407895	0.0398893	0.0399255	0.0409402	0.0428381	0.0453599	0.0481537	0.0508672	0.0532492	0.055235	0.0569571	0.0585666	0.060103	0.0613774	0.0620038	0.0616214	0.0601	0.0576482
3.12757		0.0492368	0.0520185	0.0557455	0.0599892	0.0641837	0.0676792	0.0700877	0.0712706	0.0712663	0.07025	0.0683795	0.0657405	0.0623764	0.0583572	0.053882	0.0493553	0.045329	0.0423284	0.0407117	0.0405433	0.0416323	0.0435891	0.0458948	0.0479779	0.0493277	0.0495912	0.048675	0.0467434	0.0442021	0.0415729	0.039391	0.0380911	0.0379347	0.0389944	0.0411609	0.0441197	0.0474335	0.0506425	0.0533851	0.0555105	0.0570929	0.0582787	0.0591559	0.0596294	0.0594364	0.0583347	0.0562989	0.0535972
3.15073		0.0500813	0.0528912	0.0566732	0.0609842	0.0652265	0.0687182	0.0710615	0.0721398	0.0720511	0.0710291	0.0692887	0.0669226	0.0639483	0.0603926	0.0564249	0.0524268	0.048935	0.0464371	0.0452481	0.0453615	0.0465323	0.0483507	0.050335	0.0519826	0.0528473	0.0526046	0.0511665	0.0486863	0.0455802	0.0424055	0.0397552	0.0381192	0.0377873	0.0388257	0.0410999	0.0442534	0.0478006	0.0512204	0.054073	0.0561232	0.0573658	0.0579142	0.0579035	0.0573632	0.0562144	0.0544005	0.0520364	0.0494396
3.1739		0.0484773	0.0509876	0.05442	0.0584042	0.0624144	0.0658446	0.0683306	0.0697657	0.0702319	0.0699208	0.0690056	0.0675274	0.0654646	0.0628215	0.0597683	0.0566847	0.0540826	0.0523869	0.0518317	0.0523063	0.0534902	0.0549614	0.0563098	0.0571685	0.057225	0.0562493	0.0541878	0.0511942	0.0476722	0.0441882	0.0413451	0.0396274	0.0392828	0.0403182	0.042542	0.0455813	0.0489656	0.0522002	0.0548427	0.0566064	0.0574053	0.0572951	0.0564303	0.0549557	0.0529866	0.0506691	0.04826	0.0461092
3.19707		0.0458039	0.0476852	0.0503388	0.0535396	0.0569326	0.060094	0.0627559	0.0648264	0.0663206	0.0673036	0.0678024	0.0677292	0.0669788	0.065531	0.0635781	0.0615278	0.0598817	0.0590128	0.0590578	0.0597993	0.060839	0.0617516	0.0622287	0.0620806	0.0611735	0.0594164	0.0568101	0.0535086	0.0498869	0.0464817	0.0438545	0.0424165	0.0423003	0.0433938	0.0454238	0.0480254	0.050817	0.0534287	0.0555101	0.0567812	0.0570945	0.0564388	0.0549529	0.0528594	0.050433	0.0479861	0.0458859	0.0444809
3.22023		0.0436478	0.0447118	0.0463236	0.0484301	0.0508904	0.0535242	0.0562064	0.0588891	0.0615243	0.064023	0.0662088	0.0678025	0.0685606	0.0684044	0.0675402	0.0664195	0.0655622	0.0653191	0.0657517	0.0665572	0.0672782	0.0674991	0.0670226	0.065847	0.0640333	0.0616449	0.0587381	0.055456	0.0521159	0.0491804	0.0471238	0.0462333	0.0464915	0.0476499	0.0493525	0.0512723	0.0531711	0.0548694	0.056177	0.0568661	0.0567548	0.0557665	0.0539996	0.0517131	0.0492838	0.0471315	0.0456767	0.045226
3.2434		0.0428907	0.0431865	0.0437882	0.0447815	0.0462138	0.0481334	0.0505726	0.0535605	0.0570402	0.0608219	0.0645449	0.0677322	0.0699572	0.0710332	0.0711342	0.0707352	0.0703891	0.0704644	0.0709851	0.0716113	0.0718552	0.0713325	0.069956	0.0678948	0.065391	0.0626451	0.0597534	0.0568259	0.0540831	0.0518692	0.0505345	0.0502312	0.0508206	0.0519631	0.0532664	0.0544711	0.055487	0.0563151	0.0569193	0.0571371	0.0567755	0.0557138	0.0540096	0.0519313	0.0499037	0.0483883	0.047797	0.0483613
3.26657		0.0434406	0.0431942	0.0430549	0.0431781	0.0437214	0.0448867	0.0468361	0.0497017	0.0534893	0.0580021	0.062781	0.0671947	0.0706314	0.0727548	0.0736456	0.0737542	0.0736492	0.0737348	0.0740408	0.0742422	0.0738725	0.0726088	0.0704683	0.0677603	0.0648633	0.0620738	0.0594985	0.0571778	0.0552032	0.0537615	0.0530651	0.0531658	0.0538816	0.0548802	0.0558109	0.0564951	0.056948	0.0572704	0.0575117	0.0575491	0.0571923	0.0563075	0.0549343	0.0533432	0.0519705	0.0512709	0.0516026	0.0530971
3.28974		0.0446985	0.0441607	0.043597	0.043171	0.0430735	0.0435732	0.0449122	0.0473207	0.0509092	0.0555549	0.0608035	0.0659511	0.0702423	0.0731824	0.0747092	0.0751796	0.0751272	0.0749751	0.074793	0.0743339	0.0732192	0.0712328	0.0684962	0.0654098	0.0624253	0.0598632	0.0578023	0.0561896	0.05497	0.0541682	0.0538791	0.0541045	0.0547127	0.0554675	0.0561298	0.0566053	0.0569503	0.0572674	0.0576057	0.0578384	0.0577724	0.0572788	0.0563987	0.0554086	0.0547403	0.0548239	0.0559491	0.0581497
3.3129		0.0462786	0.0456077	0.0448297	0.0440928	0.0435797	0.0435666	0.0443231	0.0461431	0.0492338	0.0535809	0.0588064	0.0642178	0.0689845	0.0724839	0.0744977	0.0752362	0.0751387	0.0746026	0.0737472	0.0724478	0.0704821	0.0677922	0.0646118	0.0613871	0.0585696	0.0564307	0.0549806	0.0540623	0.0534852	0.053137	0.0530209	0.05314	0.0534683	0.0539231	0.0544135	0.0549287	0.055523	0.0562435	0.0570721	0.057841	0.0583361	0.0584188	0.058122	0.0577161	0.0576172	0.0582377	0.05982	0.0623312
3.33607		0.0481874	0.0474396	0.0465322	0.0456075	0.0448372	0.0444783	0.044791	0.0460766	0.048592	0.0524121	0.0572598	0.0625152	0.0673533	0.071086	0.073377	0.0742791	0.0740947	0.0731436	0.0715721	0.0693851	0.0665534	0.0632087	0.0597054	0.0565112	0.0540272	0.0524275	0.051631	0.051377	0.0513574	0.0513499	0.0512909	0.0512086	0.0511985	0.0513339	0.0516752	0.0522869	0.0532147	0.0544544	0.0559234	0.0574092	0.0586583	0.0594797	0.0598459	0.059968	0.0602208	0.0610098	0.0625748	0.0648846
3.35924		0.0506249	0.0497925	0.0487619	0.0476903	0.0467598	0.0462147	0.0462868	0.0472333	0.0492967	0.0525758	0.0568676	0.0616439	0.0661496	0.0697099	0.0719486	0.0728056	0.0724539	0.0711126	0.0689201	0.0659761	0.0624207	0.0585524	0.0548355	0.0517504	0.0496394	0.0485846	0.0484189	0.0487956	0.0493082	0.049642	0.0496722	0.0494428	0.0491403	0.0489561	0.0490688	0.0496118	0.0506513	0.0521866	0.0541312	0.0562639	0.0582946	0.0599347	0.0610264	0.0616448	0.0620714	0.0626939	0.0637938	0.0654218
3.3824		0.0534744	0.0525338	0.0513594	0.0501484	0.0491221	0.0485375	0.0486015	0.0494942	0.0513815	0.0543111	0.0580905	0.0622631	0.0661663	0.0692002	0.0710274	0.0715617	0.0709078	0.0692155	0.0665938	0.0631791	0.0591933	0.0550238	0.0511924	0.0481966	0.0463552	0.0457145	0.0460649	0.047005	0.0480452	0.0487825	0.0490181	0.0487806	0.0482903	0.0477971	0.0475464	0.0477351	0.0484867	0.0498781	0.0518975	0.0543764	0.0570077	0.0593928	0.0611942	0.0622874	0.0628014	0.0630693	0.0634293	0.0640678
3.40557		0.0558866	0.054843	0.0535398	0.0522226	0.0511664	0.0506627	0.0509083	0.0520074	0.0540217	0.056894	0.0603797	0.0640465	0.0673099	0.0696654	0.0708684	0.0708953	0.0698736	0.0679464	0.0651991	0.0617358	0.0577472	0.0535928	0.0497807	0.0468235	0.0450715	0.0446142	0.0452604	0.0465941	0.0480664	0.0491918	0.0496874	0.0495327	0.048928	0.0481307	0.0474122	0.047022	0.0471657	0.0480401	0.0497597	0.0522457	0.0552069	0.0581501	0.0605565	0.0620829	0.0626647	0.0625395	0.0620868	0.0616387
3.42874		0.0567371	0.0556663	0.0543308	0.0530019	0.0519971	0.0516445	0.0521461	0.0535568	0.0558511	0.0588575	0.0622579	0.065608	0.0683752	0.0701422	0.0707666	0.070332	0.0690577	0.0671389	0.0646556	0.0616378	0.0581524	0.0544288	0.0508835	0.0480192	0.0462446	0.0457476	0.0464121	0.0478562	0.0495137	0.0508424	0.0514843	0.0513577	0.0506161	0.0495082	0.0483148	0.047326	0.0468249	0.0471104	0.0484091	0.0507273	0.0537987	0.0570751	0.059903	0.0617519	0.0623751	0.0618859	0.0606729	0.0591909
3.45191		0.055503	0.05453	0.0533123	0.0521104	0.0512474	0.0510646	0.0517769	0.0534284	0.0559443	0.0590757	0.0624435	0.0655868	0.0680152	0.0693848	0.0696424	0.0689804	0.0677248	0.0661435	0.0643268	0.0622169	0.0597251	0.0569005	0.054006	0.0514835	0.049768	0.0491386	0.0495788	0.0507848	0.0522397	0.053411	0.053911	0.0536162	0.0526372	0.0512172	0.0496492	0.0482518	0.047354	0.0472989	0.0483543	0.0505572	0.0536473	0.0570552	0.0600652	0.0620403	0.0625994	0.0617446	0.0598389	0.0574151
3.47507		0.0525603	0.0518205	0.0508862	0.0499661	0.0493474	0.0493476	0.0501882	0.0519282	0.0544773	0.0575532	0.0607537	0.0636197	0.0657229	0.0668019	0.0668871	0.0662593	0.0653176	0.0643749	0.0635253	0.0626348	0.0614883	0.0599663	0.0581574	0.0563777	0.0550046	0.054338	0.0544398	0.0551177	0.0559782	0.0565857	0.0565972	0.0558931	0.0545589	0.0528413	0.0510449	0.0495084	0.0485739	0.0485702	0.0497268	0.0520395	0.0552022	0.0586293	0.0615945	0.0634415	0.0637375	0.0624252	0.0598353	0.0565426
3.49824		0.0490373	0.048625	0.0480957	0.0475848	0.0473097	0.0475291	0.0484493	0.0501421	0.0525178	0.0552905	0.0580703	0.0604384	0.0620663	0.0628114	0.0628015	0.0623773	0.0619542	0.0618229	0.0620445	0.0624285	0.0626998	0.0626366	0.0621864	0.0615007	0.0608142	0.0603494	0.0601872	0.0602429	0.0602953	0.060077	0.0593616	0.0580823	0.056326	0.0543452	0.0524568	0.0510183	0.05037	0.0507924	0.0524097	0.0551045	0.0584623	0.0618544	0.0645743	0.0660181	0.0657945	0.0638655	0.0605538	0.0564587
3.52141		0.046224	0.0461638	0.0460772	0.0460273	0.0461457	0.0466072	0.0475765	0.0491174	0.0511334	0.0533608	0.0554504	0.0570687	0.0580271	0.0583395	0.0582457	0.0581221	0.0583285	0.0590605	0.0602852	0.0617626	0.0632169	0.0644155	0.0652381	0.065697	0.0658457	0.0657651	0.0654928	0.0650187	0.0642905	0.0632339	0.0617759	0.0599329	0.0578094	0.0556611	0.0538152	0.0526488	0.0524965	0.0535761	0.0558727	0.0591072	0.0627108	0.0659894	0.0682718	0.0690648	0.0681049	0.0654522	0.061455	0.0567284
3.54457		0.045043	0.0453015	0.0456262	0.046015	0.0465114	0.0471934	0.0481567	0.0494341	0.0509197	0.0523867	0.0535603	0.0542303	0.0543763	0.0541912	0.0540224	0.0542523	0.0551277	0.0566831	0.0587349	0.0609832	0.0631814	0.0651573	0.0668116	0.0680835	0.0688857	0.06916	0.0688719	0.0680486	0.0667682	0.0651182	0.0631664	0.0609993	0.0587353	0.0566114	0.0549529	0.0541463	0.0545198	0.0562328	0.0591402	0.062801	0.066507	0.0695045	0.0711838	0.0711981	0.0694635	0.0661805	0.0617451	0.0567681
3.56774		0.045756	0.0462781	0.0469505	0.0477175	0.0485388	0.0493886	0.0502723	0.0511726	0.051972	0.0525018	0.0525988	0.0522119	0.0515057	0.0508393	0.0506418	0.051261	0.0527934	0.0550799	0.0577569	0.0604456	0.0629217	0.0650973	0.0669575	0.0684551	0.0694541	0.0698268	0.0694916	0.0684971	0.0670008	0.0651871	0.0632075	0.0611657	0.0591463	0.0573274	0.0559967	0.0555326	0.0562625	0.0583102	0.0614509	0.0651424	0.0685974	0.0710605	0.072017	0.0712813	0.0689546	0.0653657	0.060943	0.0562487
3.59091		0.0478834	0.0486173	0.0495736	0.0506528	0.0517336	0.0526837	0.0534091	0.0538326	0.0538365	0.0533344	0.0523073	0.0508903	0.049425	0.048398	0.04827	0.0493142	0.0514648	0.0543699	0.0574927	0.0603606	0.0627449	0.0646291	0.0661049	0.0672097	0.0678664	0.0679747	0.0674739	0.0664454	0.0650858	0.0636097	0.0621651	0.0607848	0.0594501	0.0582213	0.0573123	0.0570778	0.0578495	0.0597626	0.0625855	0.0657654	0.0685418	0.0702349	0.0704596	0.0691841	0.0666404	0.0632233	0.0593343	0.0554283
3.61408		0.0505136	0.0514073	0.0525819	0.0538985	0.055165	0.0561458	0.0566496	0.0565405	0.0557192	0.0542054	0.0521492	0.0498748	0.0478748	0.0466961	0.0467695	0.0482502	0.0509173	0.0542671	0.0576353	0.0604763	0.0625419	0.0638489	0.0645783	0.0648745	0.0647892	0.0643421	0.0635697	0.0626157	0.0616975	0.0609969	0.060571	0.0603017	0.0599973	0.0595583	0.0590932	0.0589158	0.0593778	0.060669	0.0626333	0.0648077	0.0665624	0.0673693	0.0669929	0.0655149	0.063222	0.060477	0.0575794	0.0548168
3.63724		0.0526863	0.0536572	0.054939	0.0563729	0.0577187	0.0586629	0.0589382	0.0583582	0.0568536	0.0545495	0.0517528	0.0489496	0.0467287	0.0456282	0.0459925	0.0478399	0.0508309	0.0543761	0.057766	0.0604275	0.0620945	0.0627762	0.0626891	0.0620626	0.0610932	0.0599632	0.0588634	0.0580322	0.0577059	0.0580014	0.0588352	0.0598914	0.0607716	0.0611895	0.0611311	0.0608584	0.060745	0.0610663	0.0618028	0.0626631	0.0632226	0.0631564	0.0623828	0.061055	0.0594301	0.0577512	0.0561397	0.0546807
3.66041		0.0535047	0.0544135	0.0556269	0.0569997	0.0582899	0.0591556	0.0592911	0.0584711	0.0566472	0.0540151	0.0509838	0.0481298	0.0460648	0.0452582	0.0459435	0.0480191	0.0510887	0.0545639	0.0577791	0.0601875	0.0615097	0.0617078	0.0609626	0.0595349	0.057735	0.0559109	0.0544341	0.0536578	0.0538484	0.0550592	0.0570582	0.0593459	0.0613262	0.0625341	0.0628239	0.0623874	0.0616051	0.0608433	0.0602473	0.0597445	0.0591481	0.0583506	0.0574031	0.05649	0.0557817	0.0553535	0.0551121	0.0549374
3.68358		0.0524018	0.0530791	0.0540142	0.0551208	0.0562119	0.0569861	0.0571423	0.0564301	0.0547964	0.0524409	0.0497859	0.0474072	0.0458647	0.0455294	0.0465318	0.0486986	0.0516454	0.0548564	0.0577756	0.0599257	0.0610175	0.0609408	0.0597903	0.0578026	0.0553544	0.0529244	0.0510435	0.0501784	0.0506316	0.0524176	0.055202	0.0583643	0.061167	0.0630015	0.0635915	0.063037	0.0616918	0.0599874	0.0582227	0.0565446	0.0550007	0.0536776	0.0527316	0.052347	0.0525923	0.0533723	0.0543931	0.0553569
3.70674		0.0496261	0.0499186	0.0503882	0.0510487	0.0518191	0.0524989	0.052827	0.0525406	0.0515458	0.0499829	0.0482052	0.0467097	0.0459528	0.0462017	0.0475105	0.0496841	0.0523979	0.0552494	0.057825	0.05974	0.060705	0.0605383	0.0592328	0.0569682	0.0541358	0.0512875	0.0490576	0.0479925	0.0484307	0.0503794	0.0534687	0.0570422	0.0602985	0.0625441	0.0633906	0.0628305	0.0611539	0.0588133	0.0562153	0.0536943	0.0514891	0.049844	0.048986	0.049089	0.0501315	0.0518871	0.0539142	0.0557863
3.72991		0.046441	0.0462925	0.0462269	0.0463685	0.0467665	0.0473474	0.047907	0.0481756	0.0479979	0.0474184	0.0466845	0.0461765	0.0462354	0.0470406	0.0485899	0.050699	0.0531195	0.0555727	0.0577913	0.059493	0.0604019	0.060287	0.0590518	0.0568061	0.0539178	0.050954	0.0485769	0.0473582	0.047646	0.0494595	0.0524577	0.056024	0.0593778	0.0618032	0.0628314	0.0623443	0.0605411	0.0578606	0.05478	0.0517708	0.0492169	0.0474579	0.0467499	0.0472383	0.0488303	0.0512257	0.0539101	0.0563868
3.75308		0.0445755	0.0440524	0.0435343	0.0432389	0.0433252	0.0438257	0.0445754	0.045294	0.0457618	0.0459357	0.0459747	0.046161	0.0467473	0.0478518	0.0494375	0.0513439	0.0533979	0.0554324	0.0573096	0.0588385	0.0597665	0.059833	0.058878	0.0569514	0.05438	0.0516986	0.0495233	0.0483776	0.0485754	0.0501408	0.0527975	0.0560296	0.0591512	0.0614899	0.062541	0.062095	0.0602685	0.0574736	0.0542345	0.0511123	0.0485702	0.0469704	0.0465331	0.0473391	0.0492353	0.0518983	0.0548242	0.0575135
3.77625		0.0451299	0.0443964	0.043626	0.0430907	0.0430128	0.0434754	0.0443206	0.0452428	0.0459663	0.0463922	0.0466391	0.0469407	0.0475151	0.0484597	0.0497322	0.0512126	0.0528002	0.0544199	0.0560276	0.0574856	0.0585497	0.0589377	0.0584525	0.0571106	0.0552008	0.0531984	0.0516128	0.050845	0.0511116	0.0524191	0.0545686	0.0571873	0.0597493	0.0616932	0.0625391	0.0620306	0.0602241	0.0575154	0.0544526	0.0516327	0.0495293	0.0484423	0.0484882	0.0496326	0.0516548	0.0542446	0.0569757	0.0594172
3.79941		0.0480982	0.0473158	0.0464963	0.0459261	0.045838	0.0463105	0.0471516	0.0480191	0.0485929	0.0487549	0.0486257	0.048443	0.0484425	0.048749	0.0493487	0.0501836	0.0512252	0.0524733	0.0539289	0.0554602	0.0568029	0.0576463	0.0577704	0.0571818	0.0561396	0.0550505	0.0542818	0.0540586	0.0544612	0.0554578	0.0569295	0.0586803	0.0603933	0.0616768	0.0621343	0.0615081	0.0598248	0.0574577	0.0549518	0.0528774	0.0516481	0.0514326	0.0521859	0.0537213	0.0557477	0.0579864	0.0601412	0.0619156
3.82258		0.0524163	0.0516848	0.0509348	0.0504416	0.0504161	0.0509019	0.0516607	0.0523122	0.0525036	0.0521115	0.0512731	0.0502517	0.0493288	0.0486907	0.0483904	0.0484566	0.0489357	0.0498839	0.05131	0.0530478	0.0547858	0.0561717	0.0569624	0.0571607	0.0569915	0.0567871	0.0567691	0.0569893	0.0573952	0.0579241	0.0585481	0.0592618	0.0599777	0.0604981	0.0605419	0.0598804	0.0585188	0.0567842	0.0551733	0.0541751	0.0540927	0.0549356	0.0564934	0.0584306	0.0603983	0.0621549	0.0635461	0.064445
3.84575		0.0563891	0.0557141	0.0550337	0.0546064	0.0546185	0.0550829	0.0557308	0.0561578	0.055989	0.0550875	0.0535796	0.0517385	0.0498846	0.0482787	0.0470688	0.0463888	0.0463635	0.0470927	0.04857	0.0505794	0.0527543	0.0546967	0.05613	0.0570318	0.0575698	0.0579909	0.0584003	0.0587287	0.0588499	0.0587097	0.0583821	0.05804	0.0578051	0.0576574	0.0574295	0.0569251	0.0561137	0.0552348	0.0546829	0.0548317	0.0558637	0.0576649	0.0599141	0.0621819	0.0640846	0.0654108	0.0661111	0.0662114
3.86891		0.0585669	0.0579146	0.0572512	0.0568183	0.0567924	0.0571855	0.0577344	0.0580429	0.0577219	0.0565973	0.054742	0.052392	0.049874	0.0475125	0.04556	0.0442639	0.0438242	0.0443827	0.0459198	0.0481863	0.0507735	0.0532389	0.0552566	0.0567358	0.057746	0.0584404	0.0588516	0.0588803	0.0584135	0.0574609	0.0562026	0.0549505	0.0539769	0.053394	0.053123	0.0529839	0.0528825	0.0529247	0.0533546	0.0544179	0.0562119	0.0585849	0.0612067	0.0636389	0.0654963	0.0665717	0.0668527	0.0664521
3.89208		0.0585639	0.0579144	0.0572352	0.0567567	0.0566553	0.056967	0.0574679	0.0577998	0.0575728	0.0565625	0.0547459	0.0522837	0.0494639	0.0466491	0.0441851	0.0424263	0.0416435	0.0420215	0.0435397	0.0459493	0.0488298	0.0517088	0.0542002	0.0561087	0.0573723	0.0580449	0.0581284	0.0575747	0.0563663	0.0546147	0.052597	0.0507093	0.0493076	0.0485795	0.0484942	0.0488669	0.0495123	0.0503694	0.0515072	0.0530509	0.0550657	0.0574593	0.0599987	0.0623263	0.0640942	0.0650791	0.0652459	0.0647129
3.91525		0.0569628	0.0563521	0.0556978	0.0552111	0.0550695	0.0553408	0.055861	0.0563287	0.0563727	0.0557178	0.0542348	0.051984	0.0491829	0.046201	0.0434496	0.0413645	0.0402834	0.0404303	0.0417993	0.0441706	0.0471356	0.0502178	0.0529847	0.0551323	0.056471	0.0569636	0.0566028	0.0554297	0.0535465	0.051176	0.0486717	0.0464671	0.0449436	0.0443183	0.0445721	0.0454949	0.0467975	0.0482476	0.0497413	0.0513031	0.0530112	0.0548976	0.0568952	0.0587944	0.0603234	0.0612533	0.0614986	0.0611297
3.93842		0.0546237	0.0541051	0.0535504	0.0531433	0.0530483	0.0533573	0.0539574	0.054613	0.0549945	0.0547961	0.0538052	0.0519803	0.0494482	0.0465545	0.043731	0.0414654	0.0401547	0.0400541	0.0411799	0.0433483	0.0461758	0.049207	0.0519895	0.0541545	0.0554296	0.0557105	0.0549803	0.0533471	0.0510017	0.0482475	0.0454855	0.0431658	0.0416773	0.0412474	0.0418542	0.0432551	0.0450667	0.0469004	0.0485028	0.0498107	0.0509237	0.0519993	0.053146	0.0543235	0.0553781	0.0561137	0.0564285	0.0563432
3.96158		0.0519904	0.0516255	0.0512515	0.0510146	0.0510535	0.0514639	0.0521734	0.0530114	0.0537093	0.05397	0.0535365	0.0522827	0.0502384	0.0476864	0.0450352	0.0427906	0.0413981	0.0411447	0.0420675	0.0440046	0.0465862	0.0493836	0.0519571	0.0539359	0.055031	0.0551127	0.0541444	0.0522474	0.049633	0.0466379	0.0436903	0.041262	0.0397626	0.0394407	0.0402782	0.0420065	0.0441696	0.046259	0.047899	0.0489378	0.0494683	0.0497192	0.0499274	0.050205	0.0505448	0.0508446	0.0510542	0.0511859
3.98475		0.0490708	0.0488802	0.0487194	0.0486943	0.0489028	0.0494326	0.0502382	0.051216	0.0521805	0.052884	0.0530634	0.0525283	0.0512059	0.0492833	0.0470987	0.0451421	0.0438974	0.0436867	0.0445712	0.0463909	0.0487733	0.0513045	0.0535755	0.0552597	0.0561131	0.0560141	0.0549006	0.0528574	0.0500651	0.046855	0.043674	0.0410283	0.0393653	0.0389682	0.0398339	0.0416862	0.0440299	0.0462795	0.047968	0.0488576	0.048986	0.0485778	0.0479223	0.0472406	0.04668	0.0462869	0.0461389	0.0463113
4.00792		0.0458666	0.0458127	0.0458186	0.0459529	0.0462811	0.0468847	0.0477459	0.0488348	0.0500571	0.0512367	0.0521297	0.0524896	0.0521351	0.0511218	0.0496765	0.0482392	0.0473149	0.0472765	0.0482347	0.0500392	0.0523143	0.0546435	0.0566401	0.0580337	0.0586472	0.0583921	0.0571951	0.055088	0.0521992	0.0488328	0.0454463	0.0425726	0.0406911	0.04011	0.0408412	0.0426153	0.0449321	0.0471821	0.048858	0.0496538	0.049526	0.0486357	0.047256	0.0456656	0.0441455	0.0429164	0.0422258	0.042268
4.03109		0.0426885	0.0426632	0.0426977	0.0428497	0.0431798	0.0437816	0.044678	0.0459057	0.0474525	0.0492075	0.0509385	0.052345	0.0531297	0.0531908	0.0526179	0.0517723	0.0511636	0.0512315	0.0521706	0.0538778	0.0560026	0.0581309	0.0598891	0.0610487	0.0614912	0.0611619	0.0599928	0.0579676	0.0551706	0.0518722	0.0485246	0.0456542	0.043733	0.0430524	0.043617	0.0451697	0.0472406	0.049256	0.0507298	0.0513352	0.0509615	0.0496901	0.0477433	0.0454129	0.0430695	0.0410813	0.0398467	0.0396834
4.05425		0.0401677	0.040003	0.0398565	0.0398128	0.0399735	0.0404819	0.0414122	0.0428551	0.0448451	0.0472998	0.0499739	0.0524963	0.0544527	0.0555793	0.0558253	0.0554572	0.0549736	0.0548851	0.0555023	0.0568205	0.0585698	0.0603688	0.0618682	0.0628589	0.0632497	0.063001	0.0620525	0.0603524	0.0579502	0.0550788	0.0521578	0.0496659	0.0480165	0.0474393	0.0479083	0.0491757	0.0508264	0.0523739	0.0534119	0.0536531	0.0529664	0.0513834	0.0490737	0.0463143	0.0435002	0.041076	0.0395129	0.0392043
4.07742		0.0389175	0.0384561	0.0379321	0.0374947	0.0373287	0.0376577	0.0386187	0.0403351	0.0428509	0.04607	0.049699	0.0532817	0.0562893	0.0583098	0.0591683	0.05904	0.0583976	0.057811	0.057713	0.0582377	0.059249	0.0604579	0.0615746	0.0624131	0.062883	0.0629303	0.0624771	0.0614212	0.0597657	0.0576855	0.0555401	0.0537354	0.0526055	0.0523018	0.0527611	0.0537421	0.0548964	0.0558473	0.0563046	0.0560658	0.0550361	0.0532403	0.0508213	0.0480233	0.0452142	0.0428231	0.041302	0.0410358
4.10059		0.0391557	0.0383124	0.0373012	0.0363554	0.0357638	0.0358469	0.036807	0.0387828	0.0418021	0.0457253	0.050191	0.0546568	0.0584917	0.0611603	0.062391	0.062274	0.0612462	0.0599037	0.058779	0.0581563	0.0580659	0.0583689	0.0588909	0.0595045	0.0601211	0.0606494	0.0609556	0.0608522	0.0602511	0.0592359	0.0580755	0.0570986	0.0565676	0.0565749	0.0570378	0.0577293	0.05837	0.0586985	0.0585474	0.0578248	0.0565087	0.054653	0.0523953	0.0499403	0.0475891	0.0456931	0.0446087	0.0446436
4.12375		0.0405054	0.0392935	0.0378143	0.0363785	0.0353651	0.035182	0.036086	0.0382196	0.041593	0.0460212	0.0510813	0.0561634	0.0605549	0.0636304	0.0650437	0.0648082	0.0633104	0.0611373	0.0588833	0.0569653	0.0555868	0.0547935	0.0545717	0.0548889	0.0556822	0.056814	0.058061	0.0591094	0.0597307	0.0598737	0.0596908	0.0594404	0.0593488	0.0594961	0.0598186	0.0601298	0.0602261	0.0599565	0.0592646	0.0581715	0.0567359	0.0550486	0.0532368	0.0514479	0.0498901	0.0488032	0.0484248	0.0489628
4.14692		0.0424577	0.0410099	0.0392266	0.0374595	0.0361369	0.035716	0.0364864	0.0385919	0.0420407	0.0466298	0.0519158	0.0572608	0.0619052	0.0651617	0.0666249	0.0662358	0.0643187	0.0614313	0.0581914	0.0551169	0.05256	0.0507442	0.0498221	0.0498784	0.0508854	0.0526688	0.0548997	0.0571151	0.0589194	0.0601016	0.0606885	0.0608871	0.0609221	0.0609101	0.060847	0.0606133	0.0600961	0.0592535	0.058134	0.056859	0.05555	0.0543047	0.0531993	0.0522879	0.0516619	0.0514495	0.0517961	0.0528391
4.17009		0.0448235	0.0433446	0.0415067	0.0396516	0.038201	0.037611	0.0381807	0.0400558	0.043262	0.0476178	0.052705	0.0579061	0.0624572	0.0656445	0.0670218	0.0664668	0.0642418	0.0608674	0.056957	0.0530916	0.0497289	0.0472249	0.0458644	0.0458241	0.0471091	0.049513	0.0526077	0.0557982	0.0585363	0.0604662	0.0615099	0.0618386	0.0616934	0.0612506	0.0605806	0.0596544	0.0584652	0.0570883	0.0556739	0.0544242	0.0534807	0.052895	0.0526335	0.052618	0.05281	0.0532515	0.0540512	0.0553412
4.19326		0.0477866	0.0464607	0.0447928	0.043077	0.0416864	0.0410394	0.041422	0.0429812	0.0457575	0.0496031	0.0541458	0.0588232	0.0629122	0.0657238	0.0668034	0.0659952	0.0635115	0.0598425	0.0555821	0.0513412	0.0476316	0.0448799	0.0434355	0.0435131	0.0451213	0.0480258	0.0517244	0.0555395	0.0588235	0.0611273	0.0623073	0.0625089	0.0619898	0.0609793	0.0596162	0.0579728	0.0561529	0.0543537	0.0528248	0.0518153	0.0514354	0.0516295	0.0521978	0.0529072	0.0535941	0.0542587	0.0550397	0.0561352
4.21642		0.0516674	0.050585	0.0491974	0.0477454	0.0465546	0.0459959	0.0463332	0.0476958	0.0500978	0.0533871	0.0572189	0.0610888	0.0643595	0.0664238	0.0668816	0.065599	0.0627735	0.058875	0.0544694	0.0501605	0.0464661	0.0438214	0.0425733	0.0429159	0.0448274	0.0480424	0.0520171	0.0560506	0.0594665	0.0617889	0.0628504	0.0627767	0.0618273	0.0602627	0.0582777	0.0560447	0.0537792	0.0517906	0.0504035	0.0498671	0.0502088	0.0512136	0.0524935	0.053661	0.0544591	0.0548917	0.0551737	0.0556109
4.23959		0.0564876	0.0556201	0.0544863	0.0532995	0.0523671	0.0520309	0.0525284	0.0539425	0.0561988	0.0590796	0.0622151	0.0651369	0.0673227	0.0683064	0.067818	0.0658186	0.0625309	0.0584108	0.0539816	0.0498009	0.0463549	0.0440393	0.0431519	0.0438206	0.0459606	0.0492682	0.0531901	0.0570579	0.0602345	0.0622751	0.0630217	0.0625812	0.0612025	0.0591617	0.0567087	0.054109	0.0516789	0.0498096	0.0488552	0.0490108	0.050181	0.0519738	0.0538236	0.0552183	0.0558451	0.0557381	0.0551995	0.0546507
4.26276		0.0613637	0.0606692	0.0597526	0.0588234	0.0581857	0.0581646	0.0589659	0.0606073	0.0628965	0.065514	0.0680293	0.069993	0.0710045	0.0707769	0.0692258	0.0664565	0.0627467	0.0585319	0.0542649	0.0504186	0.0474137	0.0455825	0.0451525	0.0461659	0.0484585	0.05168	0.0552844	0.0586722	0.0612957	0.0627877	0.0630239	0.0621013	0.0602623	0.0577997	0.0550265	0.0522937	0.0499904	0.0485383	0.0482548	0.0492305	0.0512318	0.0537125	0.0559781	0.0574369	0.0577557	0.057001	0.0555443	0.0539019
4.28592		0.0646565	0.0641732	0.0635467	0.0629701	0.0627244	0.0630885	0.0642171	0.066062	0.0683375	0.0706486	0.0725315	0.0735723	0.0735034	0.0722237	0.0698378	0.0665898	0.0627987	0.0588427	0.0550681	0.0518332	0.0494759	0.0482646	0.04836	0.0497269	0.0521234	0.0551474	0.0582711	0.0609782	0.0628396	0.0635949	0.0631761	0.0616906	0.0593856	0.0565771	0.0536396	0.0509834	0.049023	0.048151	0.0485915	0.0503106	0.0529567	0.055886	0.0583481	0.0597209	0.0596726	0.0582909	0.0559828	0.0533299
4.30909		0.0650036	0.0648734	0.064736	0.0647259	0.0650329	0.0658276	0.0671843	0.0690058	0.0709879	0.0727488	0.0738736	0.0740439	0.0731338	0.0712074	0.0685081	0.0653505	0.0620347	0.0588275	0.0559339	0.0535805	0.0520231	0.0514911	0.0521125	0.0538076	0.056281	0.0590819	0.0616982	0.0636876	0.0647475	0.0647396	0.0636733	0.0616876	0.059041	0.0560637	0.0531651	0.0507703	0.0492724	0.048989	0.0500222	0.0522256	0.0551717	0.0581949	0.0605622	0.0616706	0.061205	0.0592538	0.0562231	0.0527297
4.33226		0.062452	0.0628432	0.063411	0.0641705	0.0651476	0.0663388	0.0677149	0.0691612	0.0704514	0.0713211	0.0715156	0.0708801	0.0694396	0.06738	0.0649985	0.0625751	0.060308	0.0582942	0.0565712	0.0552334	0.0544696	0.0545101	0.0555008	0.0573756	0.059829	0.0623854	0.0645468	0.0659232	0.0663233	0.0657284	0.064232	0.0620156	0.0593428	0.0565289	0.053972	0.0520604	0.0511237	0.0513833	0.052823	0.0552141	0.0581059	0.0608722	0.0628587	0.0635254	0.0625852	0.0601167	0.0564981	0.0523487
4.35543		0.0584977	0.0595047	0.0608701	0.0624451	0.0640502	0.065479	0.0666006	0.0673225	0.0675632	0.0672602	0.0664023	0.0650481	0.0633742	0.061636	0.060093	0.0588926	0.0580536	0.0574622	0.0569793	0.0565795	0.0564062	0.0567233	0.0577447	0.0594756	0.0616586	0.0638394	0.06555	0.0664503	0.0664365	0.0655879	0.0640632	0.0620678	0.0598385	0.0576311	0.0557785	0.0545932	0.0543222	0.0550973	0.0568104	0.0591837	0.0617783	0.0640454	0.0654511	0.0655569	0.064125	0.0612243	0.0571838	0.0525886
4.37859		0.0551816	0.0567601	0.0588224	0.0610494	0.0630628	0.0644764	0.065091	0.0648667	0.0638943	0.0623367	0.0604434	0.0584954	0.0567994	0.0556372	0.0551699	0.0553591	0.0560036	0.0567743	0.0573665	0.0576569	0.0577551	0.0579687	0.0586009	0.0597643	0.0613047	0.0628528	0.0640154	0.0645244	0.0643479	0.0636238	0.0625332	0.0612478	0.0599267	0.0587129	0.0578316	0.0575078	0.0579179	0.0591363	0.0610075	0.0632336	0.06541	0.0670825	0.0678549	0.0674208	0.065611	0.0624896	0.0583165	0.0536017
4.40176		0.0539446	0.0559331	0.0584459	0.0610247	0.063145	0.0643049	0.0642779	0.0630967	0.0609956	0.0583297	0.0555633	0.0531628	0.0515342	0.0509574	0.0514789	0.0528795	0.0547542	0.0565917	0.0579503	0.0586237	0.0586904	0.0584803	0.058374	0.0585987	0.0591406	0.0597743	0.0602392	0.060379	0.060228	0.0599435	0.059663	0.0594534	0.0593339	0.059291	0.0594223	0.0598756	0.0607911	0.0622332	0.0640517	0.065966	0.0676323	0.0686991	0.068916	0.0681148	0.0662068	0.0632482	0.0594119	0.0550843
4.42493		0.0549835	0.0571538	0.0598151	0.06243	0.0644025	0.0651864	0.0645627	0.0626208	0.0596786	0.0562117	0.0528194	0.0500887	0.0484914	0.0483024	0.0494817	0.0516861	0.0543639	0.0568748	0.0586783	0.0594953	0.0593613	0.058595	0.0576152	0.0567401	0.0561046	0.0556625	0.0553369	0.055118	0.0551097	0.0554504	0.0561757	0.0571855	0.0583135	0.0593652	0.060311	0.0612413	0.0622994	0.063589	0.065019	0.0663726	0.0674023	0.0678742	0.0676809	0.0667824	0.0651586	0.0628379	0.0598828	0.0565168
4.44809		0.0572116	0.0593202	0.0618412	0.0642324	0.0659023	0.0663243	0.0653003	0.0629408	0.0595793	0.0557335	0.052045	0.0491564	0.047566	0.0475437	0.0490112	0.0515695	0.0546051	0.0574209	0.0594171	0.0602539	0.0599076	0.0586463	0.0568842	0.0549956	0.0532459	0.0517715	0.0506885	0.0501435	0.0503111	0.0512957	0.0530093	0.0551619	0.0573787	0.0592815	0.0607193	0.0617403	0.0625207	0.0632377	0.0639074	0.0644213	0.0646633	0.0645382	0.0640719	0.0633288	0.062328	0.0610398	0.0593932	0.0574248
4.47126		0.0587694	0.0605897	0.0627362	0.0647352	0.0660712	0.0662805	0.0651803	0.0628551	0.0595933	0.0558835	0.0523371	0.0495857	0.0481216	0.0482026	0.0497412	0.0523402	0.0553956	0.0582216	0.0602118	0.0609918	0.0604817	0.0588795	0.0565543	0.0539004	0.0512785	0.048976	0.0472784	0.0464674	0.0467757	0.0482748	0.0507667	0.0537997	0.0568151	0.0592735	0.0609102	0.0617362	0.0619522	0.0618166	0.0614699	0.0609489	0.0602975	0.0595781	0.0589357	0.0585135	0.0583274	0.0582612	0.058095	0.0576702
4.49443		0.0582337	0.0595817	0.0611768	0.0626825	0.0637177	0.0639163	0.0631009	0.0612893	0.0586771	0.0556709	0.0527966	0.0506229	0.049597	0.0499376	0.0515506	0.0540644	0.0569358	0.0595509	0.0613562	0.0619838	0.0613139	0.0594732	0.0567733	0.0536057	0.0503899	0.0475195	0.0453923	0.0443747	0.0447336	0.0465193	0.0494736	0.0530487	0.0565532	0.0593234	0.0609914	0.0615148	0.0611	0.0600682	0.0586798	0.057129	0.0556225	0.0543813	0.0536534	0.0536314	0.0542984	0.0554269	0.056638	0.0575901
4.5176		0.0555216	0.0562712	0.0571957	0.0581369	0.0588917	0.0592175	0.0589412	0.0579963	0.0564634	0.0546328	0.0529166	0.0517782	0.0515817	0.0524717	0.0543238	0.0567925	0.0594131	0.0616862	0.0631635	0.0635268	0.0626418	0.0605781	0.0575951	0.0540771	0.0504779	0.047255	0.0448618	0.0436888	0.0440017	0.0458336	0.0489192	0.0526885	0.0563937	0.059301	0.060955	0.0612453	0.0603489	0.0586106	0.0563852	0.054011	0.0518424	0.0502407	0.0495321	0.0499315	0.0513689	0.0534994	0.0557937	0.0577507
4.54076		0.0517701	0.0519023	0.0521387	0.0525034	0.0529775	0.0534517	0.0537635	0.0537721	0.0534437	0.0529549	0.0526024	0.0527319	0.0536043	0.0552604	0.0575173	0.0600399	0.0624332	0.0643318	0.0654188	0.0654592	0.0643327	0.0620682	0.0588839	0.0551605	0.0513676	0.0479963	0.0455025	0.0442529	0.0444713	0.0461726	0.0491153	0.0527765	0.0564286	0.0593275	0.0609548	0.061127	0.0599583	0.0577825	0.0550133	0.0521019	0.0495182	0.0477285	0.0471081	0.0478739	0.0499028	0.0527488	0.0557645	0.0583241
4.56393		0.0485945	0.0482266	0.0479008	0.0477842	0.0480044	0.048562	0.0493134	0.0500642	0.0506979	0.0513016	0.0520867	0.0533003	0.0551041	0.0574346	0.060044	0.0625984	0.064761	0.0662962	0.0670246	0.0668095	0.0655595	0.063275	0.0601394	0.0565163	0.0528717	0.0496948	0.0473992	0.046284	0.0464951	0.0480145	0.0506449	0.0539504	0.0572945	0.0599816	0.0614667	0.0615003	0.060126	0.0576476	0.054515	0.0512582	0.0484256	0.0465479	0.0460169	0.0470319	0.0494301	0.052697	0.0561097	0.0589595
4.5871		0.0471898	0.0465461	0.0459092	0.0455175	0.0455731	0.0461367	0.047075	0.0481707	0.0492649	0.0503975	0.0517342	0.0534646	0.0556791	0.0582412	0.0608603	0.0632126	0.0650223	0.0661771	0.066623	0.06632	0.0652081	0.0632593	0.0606117	0.0575849	0.0546059	0.0521242	0.0504734	0.0498523	0.050306	0.0517697	0.0540828	0.056913	0.0597475	0.0619834	0.0630917	0.0627886	0.0610688	0.058219	0.054717	0.0511443	0.0480936	0.0461143	0.0455897	0.0466871	0.0492198	0.052644	0.0562105	0.0591664
4.61026		0.0478472	0.0471876	0.0465377	0.046136	0.0461799	0.0467285	0.0476432	0.0487005	0.04973	0.0507596	0.0519494	0.0534706	0.055385	0.0575334	0.0596272	0.0613836	0.062605	0.0632908	0.0635026	0.06328	0.0625862	0.061354	0.0596519	0.0577153	0.0558996	0.054584	0.054013	0.0542777	0.0553191	0.0570079	0.0591887	0.0616043	0.0638614	0.0654672	0.0659555	0.0650594	0.0627801	0.059424	0.0555024	0.051623	0.0483835	0.0463023	0.0457238	0.0467677	0.049237	0.0525951	0.0561135	0.0590368
4.63343		0.0499873	0.049502	0.0490628	0.0488637	0.0490449	0.0496175	0.0504203	0.0512271	0.0518682	0.0523725	0.0529041	0.0536464	0.0546642	0.0558246	0.0568888	0.0576511	0.0580218	0.0581154	0.0580953	0.0580655	0.0579891	0.0577353	0.0572653	0.0566912	0.0562719	0.056314	0.056995	0.0583298	0.0601827	0.0623539	0.064652	0.0668348	0.0685811	0.0695068	0.0692468	0.0676174	0.0646965	0.0608511	0.0566345	0.0526474	0.0494404	0.0474462	0.0469269	0.0479348	0.0502615	0.0534022	0.0566868	0.0593954
4.6566		0.0522652	0.052036	0.0519115	0.0520297	0.0524583	0.0531439	0.0538959	0.0544761	0.0547111	0.0546186	0.0543532	0.0541097	0.0539715	0.0538632	0.0536318	0.0531825	0.0525566	0.0519899	0.0517384	0.0519518	0.0525665	0.0533589	0.0541429	0.0548801	0.055723	0.0569252	0.0586503	0.0608975	0.0634965	0.0661805	0.0686874	0.0707403	0.0720533	0.0723503	0.0714037	0.0691637	0.065821	0.0618063	0.0576887	0.0540258	0.0512736	0.0497411	0.0495761	0.0507454	0.0530135	0.055909	0.0588308	0.0611253
4.67977		0.0535666	0.0535829	0.0537635	0.0542038	0.0549131	0.0557859	0.0566108	0.057137	0.0571764	0.0567115	0.0558529	0.0547818	0.053593	0.0522766	0.0507838	0.0491538	0.0475733	0.0463978	0.0459625	0.046442	0.0477206	0.0494579	0.0512928	0.0530265	0.0547077	0.0565612	0.058787	0.0614302	0.0643422	0.0672221	0.0697432	0.0715909	0.072508	0.072329	0.0709777	0.068538	0.065288	0.0616691	0.0582049	0.0553679	0.0535019	0.0527929	0.05328	0.0548458	0.0572113	0.059921	0.0624341	0.0641753
4.70293		0.0537286	0.0539583	0.054407	0.055137	0.0561174	0.0572084	0.0581941	0.0588193	0.058884	0.0583224	0.0571758	0.0555786	0.0536185	0.0513448	0.0488179	0.0462214	0.043885	0.042268	0.0417598	0.0425262	0.044382	0.0468617	0.0494337	0.0517476	0.0537515	0.0556504	0.0577063	0.0600499	0.0626094	0.0651082	0.0672148	0.0686271	0.0691493	0.0687331	0.0674312	0.0653993	0.0629111	0.0603126	0.0580024	0.0563395	0.0555753	0.055822	0.0570554	0.0590942	0.0616167	0.0641636	0.0662425	0.0673698
4.7261		0.0532869	0.053746	0.0544855	0.0555259	0.0567909	0.0581104	0.0592727	0.0600388	0.0602165	0.059703	0.058463	0.0565612	0.0540633	0.0510703	0.0477565	0.0444461	0.0415952	0.0397345	0.0392616	0.0403009	0.0425934	0.0455669	0.048558	0.0510933	0.0530239	0.0545204	0.0558855	0.0573389	0.0589201	0.060447	0.0616738	0.0623987	0.06254	0.062163	0.0613949	0.060367	0.059226	0.0581126	0.0572272	0.0568012	0.0570371	0.0580468	0.0598117	0.0621301	0.0646535	0.0669206	0.0684954	0.0690047
4.74927		0.0527171	0.0535019	0.0546581	0.0561347	0.0577845	0.0593859	0.0607313	0.0616184	0.061889	0.0614248	0.0601277	0.0579829	0.0550355	0.0514385	0.0474861	0.0436367	0.0404462	0.038472	0.0380747	0.0393062	0.0418473	0.0450651	0.0482336	0.0507982	0.0525134	0.0534741	0.0539602	0.0542386	0.0544689	0.0546256	0.0546474	0.0545161	0.0543113	0.0541973	0.0543106	0.05466	0.0551678	0.0556939	0.0562025	0.0567928	0.0576642	0.0589967	0.060844	0.0630393	0.0652435	0.0670164	0.067998	0.0679429
4.77243		0.0518952	0.0531275	0.0548725	0.0569824	0.0592027	0.0612323	0.0628489	0.0638929	0.0642558	0.0638225	0.0624475	0.0600518	0.056669	0.0525214	0.0480247	0.0437554	0.0403328	0.0382963	0.0379307	0.0392079	0.0417769	0.0450092	0.0481906	0.0507315	0.0522911	0.0528397	0.0525577	0.0517011	0.0505309	0.0492171	0.0479461	0.0469369	0.0464411	0.0466933	0.0477769	0.0495309	0.0516143	0.0536028	0.0552251	0.0564592	0.0575171	0.0586798	0.0601177	0.0617492	0.0632936	0.0643753	0.0647331	0.0642567
4.7956		0.0503591	0.0520867	0.0544992	0.0573508	0.0602755	0.0628821	0.064919	0.0662624	0.0668391	0.0665374	0.0651768	0.0626307	0.0589404	0.054405	0.049549	0.045035	0.0414981	0.0394207	0.0389945	0.0401259	0.0424737	0.0454803	0.0485113	0.0509874	0.0524856	0.0528262	0.052037	0.0503127	0.0479824	0.0454093	0.0430307	0.0412928	0.0405882	0.0411784	0.0430602	0.0459075	0.0491593	0.0521692	0.0544799	0.0559621	0.0568269	0.057442	0.0581013	0.0588489	0.0595187	0.0598481	0.0596897	0.0590486
4.81877		0.0480431	0.0501247	0.0530341	0.05647	0.0599964	0.063164	0.0656979	0.0674925	0.06848	0.0685393	0.0674541	0.0650673	0.0614342	0.0569133	0.0520891	0.0476553	0.0442035	0.0421342	0.0415551	0.0423439	0.0442153	0.046738	0.0494055	0.0516949	0.0531389	0.05342	0.0524097	0.0502156	0.0471902	0.0438386	0.0407831	0.0386189	0.0378141	0.03861	0.0409143	0.0442949	0.0480731	0.0514969	0.05401	0.0554041	0.055859	0.0557739	0.0555271	0.0552973	0.0550715	0.0547431	0.0542832	0.053768
4.84194		0.0453949	0.0475066	0.050497	0.0540826	0.0578381	0.0613264	0.064268	0.0665555	0.0680934	0.0687355	0.0682365	0.0664281	0.0633688	0.0594329	0.0551884	0.0512798	0.0481987	0.0462504	0.0454839	0.0457925	0.0469828	0.0487862	0.0508539	0.0527697	0.0540787	0.0543843	0.0534382	0.0512584	0.0481621	0.0447027	0.0415679	0.0393917	0.038633	0.0394771	0.041761	0.0450306	0.0486132	0.0517866	0.054006	0.0550327	0.0549908	0.0542462	0.0531959	0.0521224	0.0511677	0.0503846	0.0498456	0.0496484
4.8651		0.0431688	0.0449127	0.0474598	0.0506212	0.0540723	0.0574649	0.0605468	0.063195	0.0652709	0.0665984	0.0669155	0.0660522	0.0640514	0.0612415	0.0580952	0.0551323	0.0527064	0.0510239	0.0501051	0.0498906	0.0503014	0.0512363	0.0525208	0.0538851	0.0549562	0.0553333	0.0547116	0.0530247	0.0505059	0.0476502	0.045083	0.043365	0.0428691	0.0436912	0.0456248	0.0482606	0.0510339	0.0533708	0.0548422	0.0552445	0.0546507	0.0533455	0.0516784	0.049981	0.0485097	0.0474517	0.0469516	0.0470899
4.88827		0.0420071	0.0430901	0.0447953	0.0470724	0.0497534	0.0526326	0.0555092	0.0582464	0.0606698	0.0625876	0.0637447	0.063977	0.0632921	0.0619202	0.0601787	0.0584161	0.0568322	0.055541	0.0545565	0.0538744	0.053528	0.0535671	0.0539848	0.0546805	0.0554125	0.0558476	0.0556906	0.0548178	0.0533544	0.0516627	0.0502112	0.0493967	0.0494427	0.0503276	0.0518108	0.0535592	0.0551722	0.0562971	0.0567018	0.0562828	0.0550939	0.0533234	0.0512257	0.0491167	0.047301	0.0460489	0.0455443	0.0458395
4.91144		0.0418928	0.042259	0.0430316	0.0442908	0.0460164	0.0481451	0.0505335	0.0530532	0.0555322	0.0577962	0.0596213	0.0608481	0.0614282	0.0614684	0.0611201	0.0605576	0.0598484	0.0590256	0.0580973	0.0570999	0.0561514	0.0554166	0.0550351	0.0550627	0.0554064	0.0558404	0.0561245	0.0561127	0.0558361	0.055507	0.0554024	0.0557182	0.0564947	0.0575755	0.0586822	0.0595542	0.0599642	0.0598034	0.0590742	0.0578202	0.0561167	0.0540659	0.0518037	0.0495609	0.0476068	0.0462221	0.0455979	0.0457682
4.9346		0.04196	0.0417952	0.0418604	0.0423106	0.0432178	0.0446105	0.0464	0.0484975	0.0507841	0.0531391	0.0553879	0.0573662	0.0589545	0.0601337	0.0609147	0.0613417	0.0614007	0.0610721	0.0603543	0.0593015	0.0580656	0.0568734	0.0559572	0.0554817	0.0554726	0.0558137	0.0563359	0.056911	0.0575259	0.0582801	0.0592902	0.0605681	0.0619794	0.0632457	0.064054	0.064203	0.063621	0.0624131	0.060801	0.0589745	0.057058	0.0550919	0.0530894	0.0511493	0.0494212	0.0481105	0.0473718	0.0472262
4.95777		0.0412346	0.0408678	0.040643	0.0407171	0.0411703	0.0420547	0.0433219	0.0449472	0.0469091	0.0491695	0.0516113	0.0540553	0.0563094	0.0582454	0.0597761	0.0608739	0.0615059	0.0616432	0.0612895	0.0604937	0.0593912	0.0581988	0.0571604	0.0564712	0.0562205	0.0563736	0.0568353	0.0575273	0.0584448	0.0596419	0.0611388	0.0628278	0.0644565	0.0656785	0.0661754	0.0658003	0.0645995	0.0628257	0.060843	0.0589416	0.0572881	0.0558817	0.0546361	0.0534983	0.0524553	0.0515766	0.0509327	0.0505239
4.98094		0.0396614	0.0394295	0.0393502	0.0395171	0.0399479	0.0406502	0.0415895	0.0428138	0.0444097	0.0464351	0.0488334	0.0514187	0.0539445	0.0562043	0.0580552	0.0594497	0.060388	0.0608773	0.060947	0.0606364	0.0600245	0.059254	0.0584985	0.0579059	0.0575678	0.0574943	0.0576485	0.0580168	0.0586387	0.0595813	0.0608367	0.062262	0.0635706	0.0644316	0.0645711	0.0639059	0.0625595	0.060838	0.0591327	0.05774	0.0568261	0.0563647	0.0562123	0.0562071	0.0561981	0.0561033	0.0558781	0.0554679
5.00411		0.0381782	0.0383346	0.0387228	0.0393341	0.0400874	0.0408997	0.0417336	0.0426848	0.0439237	0.0455874	0.0476771	0.0500235	0.0523753	0.0544919	0.0562172	0.0575115	0.0584303	0.0590415	0.0594204	0.0596009	0.0596003	0.0594517	0.0592146	0.058936	0.0586649	0.0584136	0.0581827	0.0580086	0.0579858	0.0582163	0.0587156	0.0593715	0.0599533	0.060229	0.0600358	0.059371	0.0583931	0.0573626	0.0565676	0.0561975	0.0563492	0.0569735	0.0579303	0.0590379	0.060095	0.060914	0.0613313	0.0611925
5.02727		0.0380002	0.0386653	0.0396823	0.0409323	0.0422257	0.0433722	0.0443019	0.0451187	0.0460242	0.0472002	0.0487016	0.0504112	0.05213	0.0536434	0.0548154	0.0556271	0.0561805	0.056602	0.0570153	0.0574639	0.0579168	0.05831	0.0585861	0.0586829	0.0585842	0.0582754	0.0577639	0.0571101	0.0564352	0.0558703	0.0554707	0.0551939	0.0549267	0.0545999	0.054208	0.0538452	0.0536741	0.0538336	0.0544069	0.055378	0.0567052	0.0583092	0.060105	0.0619919	0.0638294	0.0654029	0.0664515	0.0666923
5.05044		0.0398564	0.0410443	0.0427125	0.0446484	0.0465686	0.0481785	0.0493582	0.0501756	0.0508077	0.0514337	0.0521456	0.0529029	0.0536068	0.0541243	0.0543816	0.0543921	0.0542909	0.0542384	0.0543863	0.0547881	0.0553921	0.0560701	0.0566881	0.0570984	0.0572193	0.05699	0.0563967	0.0554875	0.0543822	0.0532173	0.0520854	0.0510206	0.0500469	0.0492709	0.0488586	0.0490055	0.0498635	0.0514235	0.0535201	0.0558845	0.0582857	0.0605959	0.0628112	0.0649825	0.0671237	0.0690819	0.0705407	0.0710903
5.07361		0.0435952	0.0452523	0.0475015	0.0500602	0.0525745	0.0546653	0.0561594	0.0570629	0.0574856	0.0575662	0.0574121	0.0570696	0.0565667	0.0558936	0.0550703	0.0541612	0.0533148	0.0526937	0.052444	0.0526142	0.0531436	0.053876	0.0546428	0.0552464	0.0555506	0.0554448	0.0548824	0.0538864	0.0525616	0.0510395	0.0494406	0.0478605	0.0464349	0.0454126	0.0451024	0.0457875	0.0476044	0.0504181	0.0538367	0.0573534	0.060541	0.0632074	0.0654209	0.0674031	0.0693579	0.0712577	0.0727863	0.0734483
5.09677		0.0483389	0.0503711	0.0530729	0.0561106	0.0590794	0.0615447	0.0632881	0.0642599	0.0644951	0.0640762	0.0631125	0.0617299	0.0600826	0.0583024	0.0565192	0.0548568	0.0534625	0.0524622	0.0519537	0.0519498	0.0523777	0.0530747	0.0538722	0.0545576	0.0549541	0.0549078	0.0543443	0.0532705	0.05179	0.050043	0.0481753	0.0463231	0.044683	0.043572	0.0433762	0.0444245	0.0468422	0.050417	0.0546109	0.0587548	0.0622786	0.0649295	0.0668224	0.0683057	0.0697433	0.0712351	0.072507	0.0730409
5.11994		0.0528767	0.0551257	0.058071	0.0613511	0.0645377	0.0671707	0.0690096	0.0699672	0.0700159	0.0691908	0.0675974	0.0654303	0.0629528	0.0604234	0.058074	0.0560793	0.0545624	0.053582	0.0531486	0.0532107	0.0536706	0.0543677	0.0551506	0.0558177	0.0561736	0.0560473	0.055358	0.0541252	0.0524794	0.0505846	0.0486054	0.0466878	0.0450214	0.0439114	0.0437384	0.0448335	0.0473179	0.0509615	0.0551911	0.0592879	0.062627	0.0649287	0.0663206	0.0671988	0.0680015	0.0688993	0.069677	0.0698609
5.14311		0.0560204	0.0582889	0.0612241	0.0644641	0.0675853	0.0701402	0.0718908	0.0727362	0.0726121	0.0715238	0.0695759	0.0670164	0.0641878	0.0614432	0.0590789	0.0572891	0.0561456	0.0556177	0.0556104	0.0559911	0.0566268	0.0573596	0.0580634	0.058573	0.0587151	0.0583475	0.0574266	0.0560141	0.0542816	0.0524092	0.0505504	0.0488108	0.0473133	0.0462805	0.0460291	0.0468562	0.0488925	0.051948	0.0555134	0.0589243	0.0615966	0.0632604	0.064034	0.0642846	0.064433	0.0646551	0.0647912	0.0644623
5.16628		0.0570108	0.059108	0.0618007	0.0647517	0.0675719	0.0698548	0.0713844	0.0720664	0.0718209	0.0706444	0.0686449	0.0661032	0.0634102	0.0609667	0.0590891	0.0579547	0.0575575	0.0577656	0.0583788	0.0591858	0.0600188	0.0607247	0.0612094	0.0613718	0.061114	0.0603794	0.0592103	0.0577351	0.0561522	0.0546198	0.0532249	0.0519804	0.0508969	0.050079	0.0497441	0.0501401	0.0514203	0.0534754	0.0559281	0.0582433	0.0599341	0.0607682	0.0608352	0.0604291	0.0599018	0.0593939	0.0587989	0.057856
5.18944		0.0559036	0.0577035	0.0600055	0.0625161	0.0648986	0.0668069	0.0680627	0.0685896	0.0683117	0.0672255	0.0654382	0.0632374	0.0610261	0.0592153	0.0581067	0.0578331	0.0583009	0.0592795	0.0604773	0.0616197	0.0625202	0.0630426	0.0631406	0.0627976	0.0620304	0.0609076	0.0595837	0.0582534	0.0571209	0.0562751	0.0556902	0.0552449	0.054817	0.0543828	0.054061	0.0540544	0.0545521	0.0555492	0.0568271	0.0580021	0.0586972	0.0587078	0.0580839	0.0570332	0.0558287	0.0545752	0.0532227	0.0516298
5.21261		0.0534441	0.0549309	0.056829	0.0588851	0.0608102	0.0623189	0.063279	0.0636452	0.063372	0.062469	0.0610417	0.0593554	0.057786	0.0567141	0.0564037	0.0569322	0.058134	0.0597037	0.0612907	0.0625873	0.0634068	0.0636409	0.0632961	0.0624422	0.0612183	0.0598239	0.0585221	0.0575579	0.0571078	0.0571586	0.057552	0.0580269	0.0583439	0.0583766	0.0581673	0.0578884	0.0577686	0.0579114	0.0582532	0.0585514	0.0585156	0.0579484	0.0568412	0.0553212	0.0535925	0.0517437	0.0497821	0.0476643
5.23578		0.0508389	0.0520878	0.0536737	0.0553614	0.0568833	0.0579969	0.0586126	0.0587343	0.058376	0.0575861	0.0564813	0.0552897	0.0543236	0.0538986	0.0542182	0.0553084	0.0569685	0.0588618	0.060627	0.0619527	0.0626609	0.0626688	0.0620194	0.0608488	0.0593939	0.0579559	0.0568759	0.0564217	0.0567245	0.0576674	0.0589723	0.060267	0.0612314	0.0616729	0.0615854	0.0611271	0.0605674	0.0601094	0.059827	0.0596	0.059203	0.0584263	0.0571953	0.0555628	0.053678	0.0516261	0.0494557	0.0471855
5.25894		0.0492525	0.0503772	0.0517817	0.0532227	0.054427	0.0551667	0.0553816	0.0551292	0.0544978	0.053599	0.0525845	0.0516567	0.0510569	0.0510151	0.0516685	0.0530018	0.0548207	0.0568096	0.0586421	0.0600202	0.0607679	0.0607959	0.0601493	0.0589825	0.0575858	0.0563224	0.0555825	0.0556378	0.0565821	0.0582193	0.0601924	0.06206	0.0634579	0.0641593	0.064135	0.0635358	0.0626586	0.0617846	0.0610977	0.0605849	0.0600861	0.0593887	0.0583686	0.0570206	0.0554418	0.0537117	0.0518902	0.0500075
5.28211		0.0493236	0.0504374	0.0517929	0.0531189	0.0541168	0.054544	0.0543435	0.0536096	0.0524983	0.0511932	0.0499131	0.0488707	0.0482634	0.0482514	0.0489111	0.0502	0.0519613	0.0539286	0.055833	0.0573944	0.0584143	0.0587625	0.0584411	0.0575778	0.0564689	0.055503	0.0550959	0.0555288	0.0568826	0.0589318	0.0612852	0.0634725	0.0651054	0.0659381	0.0659236	0.0652013	0.0640745	0.0628673	0.0618404	0.0610766	0.060505	0.059957	0.059306	0.0585185	0.0576399	0.0567146	0.0557626	0.0547712
5.30528		0.050953	0.0520877	0.0534444	0.0547317	0.0556297	0.0558659	0.0553536	0.0541863	0.052547	0.0506735	0.0488616	0.0473689	0.0463974	0.0460765	0.0464508	0.0474719	0.0490324	0.0509235	0.0529271	0.0547686	0.0562045	0.0570339	0.0571829	0.0567261	0.055938	0.0552219	0.0550178	0.0556331	0.0571673	0.0594015	0.061936	0.064291	0.0660571	0.0669746	0.0669805	0.0661934	0.0648998	0.0634261	0.0620712	0.0610027	0.0602583	0.0597688	0.0594622	0.0593096	0.0593083	0.0594375	0.0596361	0.059808
5.32845		0.0534078	0.0544854	0.0557732	0.0569976	0.0578516	0.058046	0.0574441	0.056093	0.0541467	0.0518452	0.0495323	0.0475127	0.0460234	0.0452122	0.0451298	0.045751	0.0470231	0.0487815	0.050834	0.0528987	0.05467	0.0558751	0.0563622	0.0561516	0.0554996	0.0548316	0.0546209	0.0552173	0.0567535	0.0590322	0.0616531	0.0641238	0.0660142	0.0670476	0.0671529	0.0664201	0.0651037	0.0634975	0.061896	0.0605212	0.0595216	0.0589535	0.0588456	0.0592018	0.0599876	0.0611089	0.0624095	0.0636989
5.35161		0.0558719	0.056743	0.0578067	0.0588588	0.0596574	0.0599335	0.059504	0.0583358	0.056497	0.0541668	0.0516784	0.0493571	0.0474787	0.0462352	0.0457146	0.0459331	0.0468847	0.0484336	0.0503943	0.0524752	0.0543166	0.0555942	0.0560983	0.0558181	0.0550102	0.0541346	0.0537063	0.0541182	0.055525	0.0577499	0.060382	0.0629168	0.0649064	0.0660676	0.0663227	0.0657373	0.064522	0.0629219	0.0611986	0.059597	0.0583475	0.0576285	0.0575682	0.05822	0.0595346	0.0613588	0.0634616	0.0655748
5.37478		0.0579635	0.0585066	0.0592184	0.0600034	0.0607193	0.0611548	0.0610948	0.0604147	0.0590724	0.0571498	0.0549176	0.0526853	0.0507449	0.0493261	0.0485531	0.0484755	0.0491172	0.0503643	0.0520384	0.0538555	0.0554376	0.0564442	0.0566471	0.0560295	0.0548625	0.0536353	0.0528871	0.0530302	0.0542182	0.0562779	0.0587914	0.0612494	0.0632064	0.0643859	0.0647115	0.0642313	0.0631141	0.0615536	0.0597731	0.0580183	0.0565711	0.0556931	0.0555897	0.0563503	0.0579242	0.0601175	0.0626576	0.0652274
5.39795		0.0596847	0.0598919	0.0602393	0.0607442	0.0613683	0.0619762	0.062349	0.0622833	0.0616385	0.0603939	0.0587361	0.0569352	0.0552697	0.0539733	0.0531763	0.0529312	0.0532701	0.0541061	0.0552946	0.0565969	0.057667	0.0581893	0.0579531	0.0569559	0.0554789	0.0540135	0.0530789	0.053055	0.0540491	0.0558685	0.0580963	0.0602427	0.0619033	0.062842	0.063001	0.0624241	0.0612377	0.0595916	0.0576784	0.0557373	0.0540817	0.0530257	0.0528182	0.0535666	0.0552128	0.0575386	0.0602501	0.0630077
5.42111		0.0610392	0.0610198	0.0611214	0.0614371	0.0619999	0.062739	0.0634556	0.06391	0.0639032	0.0633473	0.0623515	0.0611395	0.0599479	0.0589697	0.0582957	0.0579486	0.0579499	0.0582634	0.0588202	0.0594754	0.0599645	0.060026	0.0594823	0.0583437	0.056878	0.0555373	0.0547655	0.0548551	0.0558248	0.0574355	0.0592766	0.0609036	0.0619938	0.062392	0.0620778	0.0611091	0.0595764	0.0575934	0.0553381	0.0530549	0.0510852	0.0497793	0.0494028	0.0500631	0.0516848	0.0540243	0.0567751	0.0595891
5.44428		0.0619669	0.0618773	0.0618948	0.0621325	0.0626514	0.0634258	0.0643001	0.0650519	0.0654735	0.0654471	0.0650211	0.0643649	0.0636513	0.0630015	0.0624415	0.0619504	0.061543	0.0612614	0.0611508	0.0611931	0.061235	0.0610716	0.0605497	0.0596687	0.0586474	0.0578603	0.0576439	0.0581704	0.0593536	0.0608903	0.0623757	0.0634208	0.0638068	0.0634783	0.0624758	0.0608835	0.0587738	0.0562379	0.0534575	0.050694	0.0483216	0.046711	0.0461242	0.0466477	0.0481749	0.0504374	0.0531234	0.0558918
5.46745		0.0624093	0.0623543	0.0623843	0.062589	0.0630269	0.0637029	0.0645289	0.0653423	0.0659669	0.0662775	0.0662658	0.0660301	0.065664	0.0652087	0.0646337	0.0638982	0.0630364	0.062186	0.0615183	0.0611411	0.061007	0.0609488	0.0608131	0.0605531	0.0603082	0.0603521	0.0609087	0.0620379	0.0635668	0.0651394	0.0663619	0.0669046	0.06665	0.0656409	0.0639806	0.0617818	0.0591102	0.0560466	0.0527835	0.0496072	0.0469159	0.0450798	0.0443326	0.0447148	0.0460783	0.048136	0.0505873	0.0531306
5.49062		0.062234	0.0622107	0.062231	0.062349	0.0626162	0.0630703	0.0636998	0.0644229	0.0651083	0.0656229	0.0658928	0.0659276	0.0657338	0.0652894	0.0645423	0.0634789	0.0621896	0.0609132	0.0599232	0.0594213	0.0594279	0.059779	0.0602839	0.0608243	0.0614396	0.0623041	0.0635515	0.0651698	0.06695	0.0685241	0.0695283	0.0697007	0.0690123	0.0675848	0.0655709	0.0630956	0.0602095	0.0569797	0.0535973	0.0503609	0.0476697	0.0458675	0.0451342	0.0454427	0.0465987	0.0483111	0.0503187	0.0523988
5.51378		0.0613399	0.0612556	0.0611524	0.061065	0.061056	0.0612029	0.061567	0.0621377	0.062824	0.0634743	0.0639401	0.0641268	0.0639542	0.0633631	0.0623281	0.0609111	0.0592978	0.057813	0.0567894	0.0564649	0.056871	0.0578129	0.0590418	0.0603537	0.0616912	0.0631354	0.0647606	0.0665284	0.0682542	0.0696201	0.0703388	0.0702383	0.0693722	0.0679104	0.0660251	0.0638145	0.0612864	0.0584705	0.0555254	0.0527317	0.0504573	0.0489946	0.0484632	0.0487662	0.0496753	0.0509223	0.052315	0.0537427
5.53695		0.0601859	0.0598906	0.0594953	0.0590538	0.0586661	0.0584573	0.0585375	0.0589375	0.0595862	0.0603055	0.0608769	0.0611075	0.0608396	0.0600007	0.0586246	0.0568814	0.0550663	0.0535675	0.0527281	0.0527657	0.0536735	0.0552098	0.0570679	0.0589734	0.0607896	0.0625182	0.0641892	0.0657577	0.0671004	0.068008	0.0683211	0.0679941	0.0671639	0.0660226	0.0647223	0.0632919	0.0616618	0.059796	0.0577828	0.055848	0.0542978	0.053366	0.0531211	0.053427	0.054049	0.0547711	0.0554893	0.0562158
5.56012		0.0596617	0.0590508	0.0582589	0.0573904	0.0565933	0.0560267	0.0558112	0.0559805	0.0564714	0.0571007	0.0576102	0.0577389	0.0572725	0.0561313	0.0544153	0.0523963	0.0504654	0.0490439	0.0484502	0.0488445	0.0501626	0.0521227	0.0543894	0.0566492	0.0587168	0.060523	0.0620493	0.0632385	0.064028	0.0643399	0.0641807	0.0636542	0.0629799	0.0623512	0.061866	0.061461	0.0609781	0.0603045	0.0594426	0.0585351	0.0578047	0.0574214	0.05743	0.0576966	0.0580206	0.0582579	0.0583954	0.0585474
5.58328		0.0603474	0.0594616	0.0583453	0.0571516	0.0560545	0.0552091	0.0546999	0.0545354	0.0546663	0.0549435	0.0551316	0.0549549	0.0541734	0.0527013	0.050678	0.0484384	0.0464295	0.0450705	0.0446329	0.0452111	0.0466895	0.0487782	0.0511553	0.0535175	0.0556617	0.0574622	0.0588328	0.0596769	0.059961	0.0597234	0.0591304	0.0584318	0.0579185	0.0577736	0.0580374	0.0585658	0.0591354	0.0595715	0.0597894	0.0598318	0.0598254	0.0598769	0.0600316	0.0601997	0.0602467	0.0601106	0.0598597	0.0596829
5.60645		0.0617785	0.0608196	0.0596487	0.0584306	0.057311	0.0563795	0.0556434	0.0550771	0.0546667	0.0543476	0.0539775	0.0533276	0.0521726	0.0504178	0.0482011	0.0458645	0.0438486	0.0425275	0.0421113	0.0426342	0.0439582	0.0458273	0.0479821	0.0501784	0.0522281	0.0539662	0.055226	0.0558472	0.0557863	0.0551528	0.0542328	0.0533898	0.0529624	0.0531272	0.0538784	0.0550313	0.0563396	0.0575933	0.0586366	0.059413	0.0599451	0.0602759	0.0604589	0.0604707	0.0602658	0.0598708	0.0594245	0.059167
5.62962		0.0625764	0.0618399	0.0609999	0.0601762	0.0594193	0.0586929	0.0579002	0.0569889	0.0560089	0.0550206	0.0540264	0.0528998	0.0514648	0.049624	0.047478	0.0453147	0.0434987	0.0423118	0.0418787	0.0421807	0.0430831	0.0444037	0.0459882	0.0476986	0.0493975	0.0509096	0.0519981	0.0524345	0.0521389	0.0512464	0.0501066	0.0491416	0.0487085	0.0489733	0.0499066	0.0513283	0.0530142	0.0547486	0.0563294	0.0575986	0.0584785	0.0589449	0.0590581	0.0588688	0.0584343	0.0578641	0.0573614	0.0571881
5.65279		0.0614109	0.0611676	0.061007	0.0609585	0.0609254	0.060708	0.0601012	0.0590366	0.0576507	0.056145	0.0546886	0.0532869	0.0518356	0.0502398	0.0485448	0.0469378	0.0456576	0.0448487	0.0445214	0.0445895	0.0449307	0.0454572	0.0461587	0.0470421	0.0480604	0.0490641	0.0497769	0.049918	0.0493688	0.0482582	0.04695	0.0458737	0.0453712	0.0455929	0.0464998	0.0479417	0.0497378	0.051686	0.0535559	0.0551088	0.0561728	0.0566614	0.0566322	0.0562006	0.0555261	0.0548008	0.0542808	0.0542355
5.67595		0.0576844	0.058059	0.0587358	0.0596403	0.0605209	0.0610189	0.0608388	0.0599047	0.0584382	0.0567633	0.055193	0.0538607	0.0527344	0.0517268	0.0508237	0.0501033	0.0496612	0.04949	0.0494619	0.0494078	0.0492051	0.0488562	0.0485048	0.0483283	0.0484026	0.0486392	0.0487588	0.0484596	0.0475925	0.0462635	0.0448146	0.0436444	0.0430605	0.0431932	0.0440002	0.0453657	0.0471438	0.0491457	0.0511255	0.0527895	0.053897	0.0543113	0.0540765	0.0533544	0.0523965	0.0514769	0.0508989	0.0509259
5.69912		0.0519049	0.0528055	0.0541983	0.0559315	0.0576443	0.0588705	0.0592638	0.0587466	0.0575949	0.0562014	0.0549583	0.0540728	0.0535557	0.0533253	0.0533247	0.0535493	0.0539874	0.0545034	0.0548467	0.0547653	0.0541207	0.0529904	0.0516593	0.0504635	0.0496105	0.0490805	0.0486149	0.0479131	0.0468064	0.0453756	0.0439212	0.0427857	0.0422276	0.0423466	0.0430915	0.0443705	0.0460581	0.0479828	0.0499019	0.0515009	0.0524976	0.0527186	0.0521883	0.0511008	0.0497819	0.0485886	0.0478658	0.0478654
5.72229		0.0457346	0.0468928	0.0486454	0.0508206	0.0530324	0.0547931	0.055755	0.0558426	0.0553343	0.054615	0.0540626	0.0538754	0.0540566	0.05452	0.055194	0.0560468	0.05703	0.0579485	0.0584842	0.0583348	0.0573534	0.0556747	0.0536877	0.0518405	0.0504318	0.0494838	0.04876	0.0479658	0.0469276	0.045707	0.0445545	0.0437411	0.0434588	0.0437503	0.0445426	0.0457491	0.0472603	0.0489405	0.050587	0.0519078	0.0526187	0.0525232	0.0516209	0.0501183	0.0483915	0.0468664	0.0459247	0.0458065
5.74545		0.0410522	0.0421746	0.0438898	0.0460604	0.0483545	0.0503443	0.0517269	0.0524316	0.0526918	0.052818	0.0530924	0.0536299	0.0543747	0.0552244	0.0561124	0.0570358	0.0579807	0.0587753	0.0591209	0.0587324	0.0574827	0.0555521	0.053371	0.0514229	0.0500264	0.0492004	0.0487149	0.048283	0.047735	0.0471226	0.0466471	0.0465027	0.0467981	0.047494	0.048471	0.0496281	0.0508807	0.0521603	0.0533486	0.0542217	0.0545299	0.0540652	0.0527988	0.0509239	0.0488341	0.0469989	0.0458239	0.0455392
5.76862		0.0388328	0.0397266	0.0411337	0.0429804	0.0450292	0.0469577	0.0485347	0.0497007	0.0506206	0.0515033	0.0524957	0.0535925	0.0546496	0.0555284	0.0561726	0.0566304	0.0569669	0.0571096	0.0568619	0.0560339	0.0545568	0.0526374	0.050683	0.0491299	0.048244	0.0480048	0.0481725	0.0484722	0.0487421	0.0490289	0.0494877	0.0502431	0.0513209	0.0525903	0.0538706	0.0550292	0.0560082	0.0568239	0.0574737	0.0578342	0.0577232	0.0569335	0.0554083	0.0533079	0.0510108	0.048998	0.0476845	0.0472926
5.79179		0.0388412	0.0394567	0.0404684	0.0418605	0.0434953	0.0451616	0.0467063	0.0480903	0.0494165	0.050798	0.0522628	0.053687	0.0548371	0.05552	0.0556721	0.0553805	0.0547973	0.0539826	0.052904	0.0515166	0.0498433	0.0480991	0.0466181	0.0457302	0.0455984	0.0461444	0.0471185	0.0482565	0.0494072	0.0506094	0.0519802	0.0535983	0.0554311	0.0572775	0.0588949	0.0601022	0.0608513	0.0612336	0.0613635	0.061242	0.060778	0.0597872	0.0581932	0.05611	0.0538793	0.051968	0.0507783	0.0505184
5.81496		0.040161	0.0405334	0.0411878	0.0421467	0.0433468	0.0446658	0.0460154	0.047386	0.0488417	0.0504347	0.0521154	0.0536766	0.054815	0.0552774	0.0549663	0.0539788	0.0525247	0.0507879	0.0489066	0.0469923	0.0451622	0.0436306	0.0426384	0.0423967	0.0429601	0.0441966	0.0458466	0.0476521	0.0494601	0.0512952	0.0532521	0.055401	0.0577	0.0599184	0.0617684	0.0630092	0.063574	0.063595	0.0632829	0.0627652	0.0620602	0.0610272	0.0595851	0.0578061	0.0559833	0.0545502	0.0538737	0.0541167
5.83812		0.0421966	0.0423884	0.0427641	0.0433642	0.0441712	0.0451219	0.0461778	0.0473571	0.0487124	0.0502763	0.0519715	0.0535517	0.0546768	0.0550361	0.0544804	0.0530775	0.0510524	0.0486705	0.0462068	0.0438938	0.0419282	0.0405214	0.0398383	0.0399999	0.0409842	0.0426239	0.0446533	0.0468031	0.048899	0.050941	0.0530143	0.0552201	0.0575555	0.0598098	0.0616782	0.0628609	0.0632461	0.0629721	0.0623101	0.0615051	0.0606806	0.0597546	0.0586517	0.057408	0.056266	0.0556163	0.0557739	0.0568336
5.86129		0.045101	0.0451503	0.0453	0.0455974	0.0460523	0.0466398	0.0473554	0.0482417	0.0493549	0.0507338	0.0523028	0.0538159	0.0549298	0.0552949	0.0547067	0.0531851	0.0509275	0.0482287	0.0454373	0.0428543	0.0407303	0.0392762	0.03862	0.0388454	0.0399016	0.04161	0.0437	0.0458749	0.0479188	0.0497924	0.0515747	0.0534171	0.0553853	0.0573288	0.0589574	0.0599381	0.0601084	0.0595892	0.0586812	0.0577193	0.0569121	0.0562296	0.055592	0.055	0.0546407	0.0548615	0.0559283	0.0578682
5.88446		0.0493191	0.0492129	0.0491292	0.0491261	0.0492384	0.0494784	0.0498637	0.0504532	0.0513012	0.052448	0.0538254	0.0552044	0.056263	0.05665	0.0561216	0.0546482	0.0523754	0.0495711	0.0465985	0.0437838	0.04141	0.0397052	0.0387953	0.0387702	0.0395907	0.0410862	0.0429863	0.0449675	0.0467635	0.0482877	0.0495973	0.050879	0.0522597	0.0536594	0.0548309	0.0554507	0.0553377	0.0546047	0.0535598	0.0525919	0.051952	0.0516313	0.0515255	0.0515894	0.0519478	0.052904	0.0546833	0.0572704
5.90762		0.0548955	0.054606	0.0542619	0.0539422	0.0537154	0.0536375	0.0537474	0.0541058	0.0547481	0.0556926	0.0568578	0.0580345	0.0589415	0.0592639	0.0587569	0.0573538	0.0551372	0.0523144	0.0492139	0.0461569	0.0434499	0.0413516	0.0400109	0.0395414	0.0399305	0.0410271	0.0425741	0.0442421	0.0457301	0.0469088	0.0477908	0.0485543	0.0493437	0.0501301	0.0507241	0.0508622	0.0503925	0.0494519	0.0483536	0.0475047	0.0471519	0.0472724	0.0477138	0.0483686	0.049286	0.050712	0.052838	0.0556397
5.93079		0.0610145	0.0606101	0.0600939	0.0595582	0.0590902	0.05878	0.0586829	0.0588556	0.0593131	0.0600421	0.06094	0.0618225	0.0624569	0.0625978	0.0620327	0.0606753	0.0585475	0.0557794	0.0526361	0.0494181	0.0464445	0.0439967	0.042242	0.0413033	0.0411862	0.0417734	0.0428506	0.0441223	0.0452926	0.0461981	0.0467874	0.0471766	0.047477	0.0476795	0.0476629	0.0472634	0.0464085	0.0452839	0.0442069	0.043565	0.0435653	0.0441435	0.0450872	0.0462129	0.0474827	0.0490637	0.0511141	0.0536332
5.95396		0.0662092	0.0658916	0.0654605	0.0649794	0.0645009	0.0641046	0.0638495	0.0638005	0.0639808	0.0643733	0.0648763	0.0653478	0.0656106	0.0655014	0.0648606	0.0635945	0.0616696	0.0591371	0.0561789	0.0530632	0.0500921	0.0475434	0.0455734	0.0442877	0.0437005	0.0437432	0.044275	0.0450866	0.045922	0.0465978	0.046984	0.0471018	0.0469988	0.0466718	0.0460805	0.0451824	0.0440095	0.0427894	0.0418203	0.0414344	0.0417709	0.0427208	0.0440239	0.045426	0.0468043	0.0482347	0.0498405	0.0516698
5.97713		0.0689392	0.068991	0.0689996	0.068935	0.0687466	0.068437	0.0680545	0.0676958	0.0674388	0.0673179	0.0672819	0.0672558	0.0671238	0.0667982	0.0661712	0.0651417	0.0636234	0.0615893	0.0591312	0.0564695	0.0538634	0.0515504	0.049651	0.0482274	0.0472927	0.0468353	0.0468144	0.0471362	0.0476167	0.0480585	0.0482581	0.048134	0.0476754	0.0468976	0.0458557	0.0446297	0.0433374	0.0422039	0.0414608	0.0413459	0.0419223	0.043062	0.0444947	0.0459328	0.0471931	0.0482619	0.0492253	0.0501826
6.00029		0.0684769	0.0691514	0.0699224	0.0706106	0.0710008	0.0709562	0.0704937	0.069761	0.0689288	0.0681408	0.0674515	0.0668844	0.0663959	0.065963	0.0655082	0.06491	0.0640189	0.0627245	0.0610234	0.0590788	0.0570891	0.0552445	0.0536251	0.0522465	0.0511168	0.0502747	0.0497744	0.0496438	0.0497795	0.049987	0.0500119	0.049691	0.0489787	0.0479257	0.0466834	0.0454341	0.0443356	0.0435442	0.043172	0.043328	0.0440109	0.045117	0.0464245	0.0476747	0.0486584	0.0492865	0.0496019	0.049736
[truncated: 976 more columns]

## Sheet: Fig2b
	x-Tip distance (nm)	0	0.078	0.156	0.234	0.312	0.39	0.468	0.546	0.624	0.702	0.78	0.858	0.936	1.014	1.092	1.17	1.248	1.326	1.404	1.482	1.56	1.638	1.716	1.794	1.872	1.95	2.028	2.106	2.184	2.262	2.34	2.418	2.496	2.574	2.652	2.73	2.808	2.886	2.964	3.042	3.12	3.198	3.276	3.354	3.432	3.51	3.588	3.666
y-Frequency (THz)	PSD (fA/sqrt(THz)
0		12.9151	16.1956	18.9647	21.3664	23.0047	22.9639	21.5495	21.2755	23.5861	26.6614	28.8054	29.6911	29.4435	28.2178	26.2853	23.746	20.4818	17.1643	16.0325	18.4113	21.9316	23.7692	23.0765	20.921	18.9638	18.0737	18.1246	18.1965	17.5468	16.3587	15.1002	13.7734	12.1079	10.8636	11.4063	14.0085	18.0742	22.0267	24.2052	24.0901	22.1667	19.6217	17.9587	17.9141	18.6301	18.6409	17.0323	14.0828
0.0167224		12.9961	16.2695	19.0333	21.4506	23.1109	23.0665	21.6153	21.2973	23.5723	26.609	28.7275	29.6223	29.4008	28.174	26.1975	23.608	20.3392	17.0965	16.1105	18.611	22.2053	24.1103	23.4791	21.3539	19.3697	18.39	18.3401	18.3682	17.721	16.5274	15.2451	13.8916	12.1966	10.9432	11.5364	14.2173	18.3533	22.3699	24.5909	24.4585	22.4425	19.7711	18.0123	17.9417	18.7323	18.9075	17.4836	14.6744
0.0334448		13.2351	16.492	19.2398	21.6971	23.4171	23.3639	21.8126	21.3705	23.5395	26.4602	28.5029	29.4268	29.2858	28.0597	25.9562	23.2172	19.9298	16.9043	16.3409	19.1911	23.0032	25.1061	24.6517	22.6113	20.5512	19.3222	18.985	18.8769	18.2215	17.0027	15.6523	14.2271	12.4532	11.18	11.9185	14.8156	19.1422	23.3353	25.6806	25.5161	23.2634	20.2541	18.2268	18.0758	19.0763	19.7154	18.8008	16.3595
0.0501672		13.6211	16.8653	19.5863	22.0906	23.8912	23.8285	22.1404	21.5173	23.5125	26.2393	28.1594	29.1368	29.1359	27.9244	25.6271	22.6428	19.309	16.62	16.7126	20.0998	24.261	26.6806	26.4998	24.5855	22.4133	20.8223	20.0498	19.7018	18.989	17.7036	16.2493	14.7289	12.8525	11.5696	12.533	15.7336	20.3186	24.7607	27.3037	27.14	24.6095	21.1593	18.7466	18.4574	19.7598	21.08	20.8904	18.9384
0.0668896		14.1398	17.3936	20.0779	22.6124	24.4909	24.4231	22.5975	21.7689	23.5286	25.9858	27.7429	28.804	29.0091	27.8437	25.313	21.9975	18.5675	16.2936	17.2072	21.2633	25.8864	28.7254	28.8935	27.1337	24.8286	22.8142	21.5067	20.8071	19.9443	18.5268	16.9429	15.3305	13.3627	12.1102	13.3597	16.8898	21.7368	26.4509	29.2531	29.1756	26.4436	22.585	19.7549	19.2736	20.903	23.0036	23.6324	22.2054
0.083612		14.777	18.0819	20.7236	23.2484	25.1764	25.111	23.182	22.1579	23.6313	25.7507	27.315	28.4952	28.9757	27.9068	25.1405	21.4283	17.8266	15.9864	17.7993	22.5975	27.7727	31.1146	31.687	30.1022	27.6576	25.1983	23.3	22.1401	21.0054	19.3732	17.6439	15.9672	13.9556	12.8087	14.3874	18.2172	23.2704	28.232	31.3401	31.4727	28.7075	24.587	21.3943	20.6848	22.5948	25.4566	26.8983	25.9841
0.100334		15.521	18.9345	21.5348	23.9936	25.9201	25.8627	23.889	22.7079	23.8603	25.5904	26.9469	28.2837	29.1042	28.197	25.2347	21.0951	17.2255	15.7614	18.458	24.0171	29.8073	33.714	34.729	33.3355	30.7557	27.8552	25.3442	23.6325	22.0984	20.1655	18.2839	16.5899	14.6165	13.6827	15.6182	19.6755	24.8328	29.977	33.4198	33.902	31.3188	27.1432	23.6996	22.753	24.8495	28.3665	30.5526	30.116
0.117057		16.3626	19.9519	22.5229	24.8542	26.7107	26.6592	24.7076	23.4237	24.2407	25.5557	26.7083	28.2346	29.4444	28.7688	25.6866	21.1334	16.8958	15.6723	19.1501	25.4407	31.8777	36.3859	37.8656	36.677	33.9745	30.6506	27.5287	25.2025	23.1617	20.8552	18.8244	17.1746	15.3503	14.7596	17.0648	21.251	26.3799	31.6103	35.3937	36.356	34.1702	30.1495	26.5815	25.4147	27.594	31.619	34.4481	34.4419
0.133779		17.2926	21.1269	23.693	25.8427	27.552	27.4905	25.6172	24.2844	24.7728	25.6796	26.6516	28.3879	30.0103	29.6271	26.5218	21.611	16.9268	15.7532	19.8426	26.7943	33.8745	38.9921	40.9417	39.9686	37.1624	33.4411	29.7266	26.7594	24.1468	21.4233	19.2605	17.7271	16.1834	16.0708	18.7417	22.9484	27.9035	33.1008	37.2017	38.7423	37.1318	33.4395	29.8595	28.5067	30.6841	35.0659	38.4235	38.7931
0.150502		18.2988	22.4408	25.0376	26.9706	28.4562	28.3504	26.5854	25.2432	25.4278	25.9663	26.7969	28.7443	30.7699	30.7199	27.688	22.5024	17.3356	16.0126	20.5073	28.0136	35.6944	41.3977	43.804	43.0529	40.1671	36.0807	31.8053	28.2093	25.0159	21.8775	19.6208	18.2848	17.1611	17.6422	20.6565	24.779	29.4189	34.4493	38.8096	40.9752	40.0563	36.8119	33.3076	31.8134	33.9332	38.5368	42.306	42.9917
0.167224		19.3618	23.8608	26.5313	28.2381	29.4339	29.2308	27.5678	26.2321	26.1499	26.3854	27.1217	29.2589	31.6465	31.9449	29.0673	23.6985	18.0643	16.4364	21.1237	29.046	37.2442	43.4759	46.3064	45.7785	42.8416	38.4292	33.6369	29.4622	25.7413	22.248	19.9637	18.9118	18.3374	19.4855	22.8008	26.7482	30.95	35.6743	40.1975	42.9708	42.7873	40.0537	36.6895	35.1047	37.1393	41.8519	45.918	46.8574
0.183946		20.4533	25.3392	28.1282	29.6252	30.4844	30.1158	28.5106	27.1716	26.8645	26.8763	27.5628	29.8472	32.5303	33.1679	30.5037	25.0421	19.0048	16.9956	21.6816	29.8533	38.4449	45.1144	48.317	48.0074	45.0521	40.3604	35.1082	30.4392	26.3055	22.5811	20.3698	19.6888	19.7604	21.591	25.1459	28.8458	32.5155	36.7983	41.3492	44.6454	45.1691	42.9591	39.7817	38.1617	40.1062	44.836	49.0886	50.2187
0.200669		21.5347	26.8152	29.7624	31.0876	31.5873	30.9791	29.3561	27.9809	27.4902	27.3587	28.0282	30.4005	33.297	34.2451	31.8337	26.3676	20.0352	17.6569	22.1814	30.4125	39.2362	46.222	49.7263	49.6239	46.686	41.7703	36.1286	31.0797	26.7026	22.9328	20.9269	20.6931	21.4563	23.9245	27.6417	31.0407	34.1175	37.8357	42.2466	45.9183	47.0575	45.344	42.3874	40.7924	42.6594	47.3322	51.6659	52.926
0.217391		22.5592	28.2181	31.3526	32.5577	32.7009	31.7839	30.0486	28.5889	27.9513	27.7476	28.4153	30.8049	33.8258	35.0431	32.9095	27.5297	21.0476	18.3906	22.6333	30.7175	39.5808	46.7351	50.4553	50.5431	47.6609	42.5856	36.6381	31.3483	26.941	23.3603	21.7112	21.9772	23.4174	26.428	30.2195	33.2805	35.736	38.7857	42.8671	46.717	48.3311	47.0581	44.3485	42.8434	44.6593	49.2152	53.5301	54.8644
0.234114		23.4747	29.4724	32.8086	33.9506	33.7645	32.486	30.5414	28.9418	28.188	27.9678	28.6297	30.96	34.016	35.4547	33.6155	28.4183	21.9627	19.1737	23.0537	30.779	39.4671	46.6235	50.4628	50.7188	47.9319	42.769	36.6125	31.2402	27.0451	23.9131	22.7674	23.5504	25.5984	29.0227	32.7958	35.4949	37.3283	39.6299	43.1858	46.9845	48.9008	47.9938	45.5532	44.2086	46.0115	50.402	54.6047	55.9655
0.250836		24.2278	30.5037	34.0392	35.1734	34.7059	33.0397	30.8017	29.0093	28.1642	27.9659	28.6006	30.7927	33.7989	35.4093	33.8772	28.9655	22.7333	19.9888	23.4604	30.6229	38.9115	45.8936	49.7499	50.1492	47.4963	42.3238	36.0672	30.7844	27.0561	24.6239	24.0948	25.3724	27.9204	31.6147	35.2781	37.6024	38.8341	40.3359	43.1798	46.6862	48.7172	48.0935	45.9428	44.8352	46.674	50.861	54.866	56.2154
0.267559		24.7688	31.2443	34.9605	36.1355	35.4504	33.403	30.8144	28.7877	27.8721	27.7181	28.291	30.2674	33.1455	34.8793	33.6653	29.146	23.3415	20.8212	23.8677	30.2876	37.958	44.5905	48.3631	48.8793	46.3966	41.2959	35.0581	30.0449	27.0285	25.5018	25.6467	27.3603	30.2798	34.101	37.5713	39.5168	40.184	40.8636	42.8348	45.8164	47.7762	47.3534	45.5152	44.7278	46.6607	50.6159	54.3473	55.6595
0.284281		25.056	31.6393	35.503	36.7584	35.9307	33.5426	30.5834	28.2998	27.3331	27.2336	27.703	29.3908	32.0702	33.8825	32.9967	28.9748	23.7927	21.6537	24.281	29.8204	36.6765	42.7965	46.393	47.0008	44.7197	39.7722	33.6799	29.1173	27.0232	26.5286	27.3394	29.4026	32.56	36.377	39.5836	41.1558	41.3087	41.174	42.1514	44.4023	46.1208	45.8248	44.3261	43.9482	46.0412	49.7456	53.1387	54.4008
0.301003		25.0599	31.6512	35.6184	36.9839	36.0943	33.4381	30.13	27.5917	26.5954	26.5541	26.8788	28.213	30.6311	32.481	31.9307	28.5013	24.1074	22.4646	24.6954	29.2726	35.1589	40.6278	43.971	44.6479	42.5926	37.8761	32.0609	28.1207	27.0959	27.6607	29.0678	31.3758	34.6436	38.3442	41.2336	42.4483	42.1482	41.2385	41.1507	42.5069	43.8412	43.6129	42.4864	42.6115	44.9345	48.3778	51.3815	52.5932
0.317726		24.7656	31.2639	35.2847	36.7803	35.91	33.0835	29.4897	26.7273	25.7278	25.7479	25.896	26.8239	28.9263	30.7762	30.5632	27.8005	24.3126	23.227	25.0963	28.6948	33.5133	38.2277	41.2615	41.9891	40.1744	35.7592	30.353	27.1826	27.2851	28.8349	30.7203	33.16	36.4228	39.9182	42.4568	43.3409	42.6604	41.0457	39.8788	40.2293	41.0722	40.8721	40.1577	40.8779	43.4972	46.6768	49.2553	50.4273
0.334448		24.1754	30.4847	34.5084	36.1455	35.3706	32.487	28.7061	25.7791	24.8105	24.9002	24.8573	25.3448	27.0859	28.8997	29.0165	26.9626	24.4346	23.9118	25.4636	28.1325	31.855	35.757	38.4501	39.2144	37.6433	33.5887	28.7157	26.4186	27.6014	29.9767	32.1927	34.6507	37.8101	41.037	43.2126	43.8045	42.8266	40.6073	38.408	37.7037	37.9897	37.8014	37.5437	38.9387	41.9052	44.8241	46.9593	48.1091
0.351171		23.3085	29.3453	33.3262	35.1085	34.4936	31.6698	27.825	24.8181	23.9222	24.0979	23.8741	23.9131	25.2585	27.0001	27.4242	26.0793	24.4942	24.4923	25.7774	27.6232	30.2968	33.3805	35.728	36.5174	35.1793	31.5286	27.2938	25.9082	28.0243	31.0098	33.3974	35.7685	38.7467	41.6677	43.4893	43.8388	42.656	39.9603	36.8363	35.0961	34.8053	34.6356	34.8774	36.9961	40.3295	42.9932	44.6861	45.8329
0.367893		22.2014	27.9008	31.8032	33.7274	33.3192	30.6625	26.8879	23.9031	23.1263	23.412	23.0442	22.6593	23.5907	25.223	25.9139	25.2309	24.5051	24.9501	26.0243	27.1953	28.9369	31.2496	33.2695	34.0718	32.9412	29.7178	26.1912	25.6776	28.507	31.8651	34.2706	36.466	39.2087	41.8124	43.3087	43.4751	42.1867	39.1655	35.2818	32.5968	31.7577	31.634	32.4018	35.2361	38.9092	41.3229	42.5941	43.7514
0.384615		20.9053	26.2273	30.0295	32.0845	31.9063	29.5021	25.9267	23.0722	22.4602	22.8821	22.4282	21.6787	22.2003	23.6873	24.5867	24.4753	24.4763	25.2804	26.2026	26.8676	27.8458	29.4812	31.2072	32.0048	31.0428	28.2469	25.4498	25.6969	28.9874	32.4882	34.7776	36.7322	39.2113	41.5113	42.7283	42.7769	41.4836	38.3015	33.871	30.4056	29.0963	29.0574	30.3384	33.7982	37.7272	39.8937	40.7814	41.9507
0.401338		19.4844	24.4179	28.114	30.28	30.3259	28.2285	24.9625	22.3401	21.9303	22.5085	22.0343	21.0058	21.1485	22.461	23.5	23.8427	24.4159	25.4949	26.3239	26.6498	27.0572	28.1387	29.608	30.375	29.534	27.1432	25.0436	25.8937	29.4022	32.8456	34.9145	36.5929	38.8096	40.8424	41.8391	41.8357	40.6314	37.4543	32.721	28.704	27.0481	27.1279	28.8463	32.7495	36.7983	38.7175	39.2726	40.44
0.41806		18.0121	22.5772	26.1761	28.4217	28.6547	26.8811	24.0066	21.7017	21.5167	22.2563	21.8188	20.6058	20.4242	21.547	22.66	23.3367	24.3352	25.6215	26.4118	26.5428	26.5642	27.2207	28.4624	29.1638	28.3955	26.3708	24.8949	26.1786	29.6999	32.9281	34.7084	36.1095	38.0945	39.9167	40.7595	40.7627	39.7238	36.7024	31.9152	27.6142	25.7645	25.9737	27.9827	32.0744	36.0747	37.7446	38.0245	39.1617
0.434783		16.5676	20.8139	24.3343	26.6138	26.9665	25.4976	23.0646	21.1407	21.1859	22.0716	21.7046	20.3902	19.9516	20.8885	22.0281	22.942	24.251	25.7004	26.4961	26.5376	26.3226	26.6656	27.6925	28.2883	27.5531	25.8504	24.9036	26.4695	29.8497	32.7519	34.2138	35.3714	37.1837	38.867	39.6226	39.6749	38.8485	36.0998	31.4815	27.1603	25.2674	25.5816	27.6877	31.6881	35.467	36.887	36.9494	38.0184
0.451505		15.2307	19.2309	22.6925	24.9444	25.3254	24.1129	22.1429	20.6415	20.9066	21.9018	21.6084	20.2499	19.6203	20.3929	21.5402	22.6351	24.184	25.7751	26.6038	26.6137	26.2617	26.3712	27.1794	27.6317	26.9062	25.4881	24.9775	26.7079	29.846	32.3572	33.5071	34.4858	36.2072	37.8308	38.5568	38.6763	38.0703	35.6627	31.3813	27.2548	25.4343	25.8014	27.81	31.4668	34.8733	36.0475	35.9467	36.9075
0.468227		14.0759	17.9135	21.3248	23.4733	23.78	22.7604	21.2546	20.1992	20.6636	21.7144	21.4668	20.0893	19.322	19.9641	21.1292	22.3926	24.1543	25.8814	26.7498	26.7386	26.2968	26.2198	26.7957	27.0761	26.3581	25.2025	25.0515	26.8662	29.7073	31.8027	32.6765	33.5627	35.2864	36.9262	37.6633	37.8378	37.4173	35.3634	31.517	27.7251	26.0433	26.4023	28.1585	31.2825	34.2046	35.1459	34.9331	35.7507
0.48495		13.1629	16.9159	20.264	22.2252	22.3606	21.4724	20.4227	19.8249	20.4655	21.5093	21.2539	19.8503	18.9799	19.5292	20.7431	22.196	24.1735	26.0364	26.9288	26.8675	26.3409	26.0997	26.431	26.5274	25.8365	24.9404	25.0941	26.9454	29.4713	31.158	31.8103	32.6967	34.512	36.229	36.9943	37.1823	36.8745	35.1358	31.7549	28.3641	26.8457	27.1451	28.5507	31.029	33.4024	34.1352	33.8599	34.5111
0.501672		12.5271	16.251	19.4979	21.1896	21.08	20.2819	19.6803	19.5444	20.3444	21.3216	20.9877	19.5228	18.5624	19.0524	20.3539	22.0312	24.2382	26.231	27.1125	26.9463	26.3126	25.9176	26.0037	25.9262	25.3024	24.6794	25.1027	26.9662	29.185	30.4929	30.9837	31.9509	33.9259	35.7558	36.5414	36.6801	36.3884	34.8904	31.9537	28.9764	27.6213	27.8287	28.8421	30.6355	32.4454	33.0072	32.7194	33.1976
0.518395		12.1705	15.8892	18.9769	20.3293	19.9377	19.2221	19.0662	19.3903	20.3455	21.2135	20.7264	19.1439	18.0848	18.5371	19.957	21.8852	24.3258	26.4291	27.2524	26.9167	26.142	25.603	25.4633	25.2463	24.7465	24.4212	25.0919	26.9571	28.8934	29.8654	30.2471	31.3461	33.5135	35.4618	36.2396	36.2582	35.8814	34.5333	31.9894	29.4064	28.2037	28.307	28.935	30.0702	31.3486	31.7886	31.5394	31.8579
0.535117		12.0607	15.7685	18.631	19.5944	18.9261	18.3243	18.6153	19.3896	20.5117	21.2567	20.5537	18.7867	17.6014	18.0188	19.5645	21.7416	24.3959	26.5739	27.2877	26.7223	25.774	25.1079	24.7851	24.4878	24.1792	24.1782	25.0789	26.941	28.6273	29.3113	29.6186	30.8608	33.2122	35.2562	35.9864	35.8204	35.2706	33.9862	31.7739	29.55	28.4843	28.4881	28.7775	29.3368	30.1569	30.5318	30.3708	30.5632
0.551839		12.1387	15.8114	18.3881	18.9363	18.0368	17.6133	18.3485	19.5506	20.8651	21.5084	20.5542	18.5409	17.1897	17.5525	19.1954	21.5783	24.3956	26.5989	27.1565	26.3162	25.1714	24.4053	23.9638	23.6657	23.6173	23.9596	25.0708	26.9236	28.3948	28.8378	29.0848	30.4414	32.9313	35.0271	35.6682	35.2706	34.4875	33.2011	31.2642	29.3582	28.4092	28.329	28.3575	28.4683	28.935	29.3012	29.2708	29.3876
0.568562		12.3334	15.9407	18.1872	18.3194	17.266	17.1025	18.2634	19.8555	21.394	21.9881	20.7852	18.4857	16.9286	17.1953	18.8662	21.3675	24.2691	26.4402	26.8069	25.6679	24.3177	23.4874	23.0078	22.8003	23.0718	23.7609	25.0553	26.8889	28.1778	28.424	28.6079	30.0205	32.5767	34.6687	35.1859	34.5346	33.4937	32.1705	30.4676	28.8356	27.975	27.8306	27.6978	27.5193	27.7558	28.1585	28.2867	28.3883
0.585284		12.5738	16.0899	17.9851	17.7264	16.6164	16.7896	18.333	20.2606	22.0517	22.6673	21.2546	18.6638	16.8745	16.99	18.5844	21.0797	23.9668	26.048	26.206	24.7697	23.2189	22.3648	21.9342	21.9092	22.5409	23.5591	25.0005	26.8001	27.9366	28.0279	28.1388	29.5353	32.0737	34.104	34.4747	33.5754	32.29	30.9317	29.4416	28.0383	27.2265	27.035	26.8519	26.5577	26.687	27.1494	27.4424	27.5887
0.602007		12.7986	16.207	17.7573	17.1591	16.097	16.6559	18.5104	20.7053	22.7655	23.475	21.9176	19.0669	17.0437	16.9526	18.3457	20.6883	23.4537	25.3951	25.3478	23.6406	21.9067	21.0665	20.7671	21.0037	22.0087	23.3163	24.8603	26.6075	27.6191	27.5982	27.6308	28.9438	31.3821	33.2983	33.5149	32.4002	30.9208	29.5659	28.2892	27.0702	26.2558	26.0256	25.9009	25.6571	25.7803	26.2944	26.7331	26.9736
0.618729		12.9607	16.2569	17.497	16.6365	15.7207	16.67	18.7403	21.1247	23.4534	24.3169	22.6906	19.6402	17.4082	17.0686	18.1366	20.1756	22.7155	24.4821	24.2564	22.3301	20.4395	19.6395	19.5358	20.0886	21.4499	22.9893	24.5856	26.2607	27.1739	27.0876	27.0522	28.2349	30.505	32.2653	32.3362	31.0624	29.4708	28.1906	27.1491	26.075	25.2012	24.9286	24.9511	24.8877	25.0628	25.5867	26.1284	26.4947
0.635452		13.0299	16.221	17.212	16.1901	15.5003	16.7953	18.9712	21.4625	24.0404	25.0981	23.4765	20.3029	17.9082	17.2992	17.9388	19.5373	21.7624	23.3396	22.9881	20.9187	18.9029	18.1488	18.2749	19.1662	20.8402	22.5418	24.1374	25.721	26.5629	26.4646	26.3947	27.433	29.4903	31.0672	31.014	29.6551	28.0561	26.9449	26.1765	25.222	24.2406	23.9103	24.1281	24.3096	24.5352	24.9969	25.5828	26.0869
0.652174		12.9951	16.0989	16.9236	15.8576	15.4444	16.9969	19.1645	21.681	24.4721	25.742	24.1889	20.9724	18.4717	17.5933	17.7349	18.7855	20.6298	22.0285	21.6297	19.5156	17.4085	16.6753	17.0247	18.2421	20.1669	21.9573	23.4993	24.9733	25.7723	25.7232	25.6783	26.5969	28.427	29.8078	29.6611	28.2997	26.8069	25.9651	25.5147	24.6785	23.5734	23.1651	23.5646	23.9657	24.1755	24.4839	25.0499	25.687
0.668896		12.8653	15.9087	16.6636	15.6757	15.5531	17.2471	19.3006	21.7671	24.7233	26.2028	24.7678	21.5835	19.0328	17.9	17.513	17.9498	19.3788	20.6371	20.2927	18.2503	16.086	15.3123	15.8314	17.3319	19.4396	21.249	22.6869	24.0348	24.8204	24.8878	24.9514	25.8141	27.4341	28.6194	28.4108	27.1246	25.8419	25.3532	25.2596	24.5727	23.382	22.8833	23.3792	23.8776	23.9494	24.0075	24.4944	25.2496
0.685619		12.6704	15.6868	16.4714	15.671	15.816	17.527	19.3794	21.7345	24.8012	26.471	25.188	22.0979	19.5432	18.1774	17.2686	17.0763	18.0941	19.2765	19.1026	17.2546	15.0654	14.1562	14.7463	16.4671	18.6963	20.4665	21.7548	22.9614	23.7619	24.0151	24.286	25.1868	26.6421	27.6411	27.393	26.2398	25.2398	25.1487	25.4323	24.9562	23.7789	23.1992	23.648	24.0447	23.8207	23.5392	23.9025	24.7569
0.702341		12.4597	15.4849	16.3875	15.853	16.211	17.8255	19.4175	21.6202	24.7434	26.5717	25.4581	22.5055	19.9751	18.3961	17.0048	16.2242	16.8793	18.0701	18.1785	16.6323	14.4462	13.2914	13.8239	15.6974	18.0051	19.6955	20.797	21.8481	22.6874	23.1893	23.7669	24.8128	26.1655	26.9895	26.7056	25.7084	25.0162	25.317	25.9748	25.7892	24.7672	24.1421	24.3815	24.4446	23.7607	23.0697	23.2848	24.2215
0.719064		12.2958	15.3628	16.4455	16.209	16.7048	18.1343	19.441	21.4768	24.6102	26.557	25.6133	22.8193	20.3192	18.5401	16.7302	15.4598	15.8481	17.1366	17.6067	16.4264	14.2617	12.7701	13.1171	15.0868	17.4556	19.0491	19.9402	20.8233	21.7151	22.5104	23.4743	24.7604	26.0731	26.7289	26.3891	25.5301	25.1205	25.7624	26.7704	26.9563	26.24	25.6252	25.5186	25.0369	23.7515	22.6105	22.6761	23.6825
0.735786		12.2437	15.3764	16.6626	16.7048	17.2553	18.444	19.4765	21.3607	24.4704	26.4918	25.7028	23.065	20.5793	18.604	16.4564	14.8465	15.1059	16.5642	17.415	16.6023	14.4645	12.5956	12.6686	14.7027	17.1409	18.646	19.3232	20.0303	20.9723	22.0735	23.462	25.0473	26.366	26.8519	26.4155	25.6433	25.4537	26.3581	27.6783	28.3013	28.0194	27.4768	26.9422	25.7661	23.7858	22.1903	22.1276	23.1957
0.752508		12.3548	15.5632	17.0331	17.2892	17.8138	18.7393	19.5405	21.3161	24.3843	26.4364	25.773	23.2688	20.765	18.5898	16.195	14.4332	14.7247	16.3848	17.5642	17.0631	14.9479	12.7229	12.5012	14.5965	17.1293	18.5772	19.0624	19.5943	20.565	21.9425	23.7388	25.6321	26.9762	27.2826	26.7001	25.9464	25.8978	26.9775	28.5621	29.6617	29.9035	29.4892	28.504	26.5653	23.8611	21.8466	21.6951	22.8185
0.769231		12.6519	15.9312	17.5275	17.9014	18.3294	18.9965	19.6319	21.3613	24.3855	26.4278	25.8525	23.4466	20.8852	18.5047	15.9556	14.2424	14.7181	16.5626	17.9641	17.6855	15.588	13.0775	12.6092	14.783	17.4382	18.873	19.2119	19.5821	20.5437	22.1271	24.2612	26.4231	27.785	27.8992	27.1268	26.3269	26.3429	27.5149	29.3088	30.8908	31.6991	31.4568	30.0479	27.36	23.9724	21.6137	21.4235	22.5929
0.785953		13.1212	16.455	18.0969	18.4786	18.7515	19.1842	19.7287	21.481	24.4695	26.468	25.9408	23.5965	20.9444	18.3587	15.7453	14.264	15.0344	17.0073	18.5027	18.3541	16.2776	13.5812	12.9589	15.2317	18.0239	19.4893	19.7414	19.975	20.8825	22.575	24.9411	27.2978	28.6512	28.5646	27.5769	26.6847	26.7043	27.8956	29.8351	31.8685	33.2399	33.1971	31.4269	28.0722	24.106	21.5096	21.3313	22.5312
0.802676		13.7175	17.0825	18.6814	18.9619	19.0344	19.2659	19.7906	21.6273	24.5925	26.5205	26.0073	23.6983	20.9415	18.1648	15.5695	14.4589	15.575	17.602	19.0736	18.9803	16.9424	14.1695	13.4955	15.8732	18.7948	20.3229	20.5474	20.6751	21.4859	23.1847	25.6631	28.1253	29.436	29.1505	27.949	26.9463	26.9284	28.0768	30.0884	32.5052	34.3932	34.5604	32.5135	28.626	24.2359	21.527	21.4024	22.6088
0.819398		14.3767	17.7468	19.2192	19.301	19.1397	19.2047	19.7657	21.7301	24.6808	26.5194	25.9979	23.7187	20.8726	17.9398	15.4339	14.7706	16.2233	18.2307	19.5901	19.5075	17.5407	14.7967	14.1552	16.6178	19.6379	21.2437	21.4884	21.5391	22.218	23.8296	26.3055	28.784	30.0198	29.5528	28.1689	27.0678	26.9916	28.0445	30.0449	32.7425	35.0629	35.4339	33.2068	28.9531	24.3246	21.6317	21.5872	22.7689
0.83612		15.0306	18.3789	19.654	19.4576	19.0403	18.9685	19.6006	21.7115	24.6481	26.3847	25.8489	23.621	20.7349	17.7061	15.3467	15.1387	16.8696	18.7941	19.9901	19.9067	18.0574	15.4332	14.8743	17.375	20.4433	22.125	22.4229	22.4182	22.937	24.3826	26.7563	29.1725	30.3102	29.697	28.1913	27.0323	26.8946	27.8074	29.7058	32.5533	35.1915	35.7449	33.4369	28.9992	24.3279	21.7683	21.8132	22.9355
0.852843		15.6171	18.9166	19.9401	19.4069	18.7223	18.5362	19.2503	21.5013	24.413	26.0403	25.5023	23.3754	20.5322	17.4913	15.3195	15.5101	17.4245	19.2156	20.2337	20.1697	18.4935	16.0593	15.5956	18.0678	21.122	22.8644	23.2334	23.1858	23.5199	24.7352	26.9251	29.2163	30.246	29.5389	27.9966	26.8432	26.6552	27.3918	29.0947	31.9416	34.7603	35.4617	33.1685	28.729	24.2025	21.8721	22.0016	23.0304
0.869565		16.0865	19.3106	20.0451	19.1395	18.1879	17.9029	18.6875	21.0492	23.9145	25.43	24.9193	22.9684	20.2776	17.3275	15.3658	15.845	17.8233	19.4419	20.2991	20.3011	18.8571	16.6582	16.2715	18.6394	21.6139	23.3926	23.8378	23.7505	23.8759	24.8074	26.7497	28.871	29.7966	29.0623	27.5856	26.5165	26.3002	26.8346	28.2539	30.9414	33.7903	34.5946	32.4025	28.1305	23.9134	21.882	22.0827	22.9889
0.886288		16.4039	19.5262	19.9509	18.661	17.4577	17.0845	17.9096	20.3339	23.1227	24.5286	24.0894	22.4079	19.9943	17.2455	15.4973	16.1189	18.0266	19.4417	20.1788	20.3109	19.1546	17.2122	16.8646	19.0565	21.8902	23.676	24.1919	24.0598	23.9517	24.5533	26.1994	28.1232	28.9616	28.2755	26.9742	26.074	25.8589	26.1786	27.2413	29.616	32.3411	33.1953	31.1758	27.217	23.4408	21.7522	22.0089	22.7722
0.90301		16.5484	19.5437	19.6535	17.9928	16.5719	16.1229	16.9452	19.3703	22.0462	23.3489	23.0364	21.7247	19.7119	17.2674	15.7184	16.3208	18.0182	19.2042	19.8757	20.2089	19.386	17.7004	17.3481	19.3083	21.9529	23.7154	24.2871	24.0977	23.7303	23.9621	25.2763	26.99	27.7682	27.2083	26.1887	25.5374	25.3576	25.4672	26.1265	28.0553	30.5092	31.3538	29.5594	26.0273	22.7846	21.4603	21.7629	22.3767
0.919732		16.512	19.357	19.1622	17.1718	15.5927	15.0894	15.8601	18.2137	20.736	21.9455	21.8183	20.9689	19.4592	17.3979	16.0199	16.4493	17.803	18.7371	19.4014	20.0019	19.5426	18.0997	17.7057	19.4044	21.8311	23.5416	24.1463	23.8807	23.2291	23.057	24.0144	25.5175	26.2686	25.9086	25.2618	24.9253	24.8163	24.7404	24.986	26.3723	28.424	29.195	27.6542	24.6235	21.9659	21.0124	21.3632	21.8387
0.936455		16.2973	18.9714	18.4981	16.2492	14.6037	14.0868	14.7608	16.9643	19.2882	20.4151	20.5249	20.2019	19.2553	17.6191	16.3763	16.5076	17.4029	18.0653	18.7749	19.6926	19.6089	18.3873	17.9305	19.3702	21.5747	23.2092	23.8171	23.4519	22.4942	21.8929	22.4782	23.779	24.5375	24.4395	24.2313	24.2528	24.2487	24.0323	23.8962	24.6953	26.2417	26.8712	25.5841	23.086	21.0267	20.4434	20.865	21.2363
0.953177		15.9148	18.4016	17.6921	15.2893	13.707	13.2448	13.794	15.7675	17.8438	18.8933	19.2687	19.4849	19.1021	17.8897	16.7459	16.4985	16.853	17.228	18.0216	19.282	19.5666	18.5438	18.0243	19.2416	21.2467	22.7888	23.3648	22.8732	21.5949	20.5517	20.7596	21.8711	22.6687	22.8762	23.1382	23.5326	23.6635	23.369	22.9268	23.1575	24.1354	24.553	23.4867	21.5067	20.0259	19.8151	20.3565	20.6846
0.9699		15.3806	17.6695	16.7833	14.366	13.012	12.7015	13.1302	14.8044	16.5807	17.5446	18.1702	18.8657	18.981	18.1514	17.0758	16.42	16.1958	16.2764	17.173	18.7717	19.4001	18.5572	17.9965	19.0578	20.9123	22.3555	22.8625	22.2172	20.6151	19.1363	18.974	19.911	20.7709	21.3032	22.0269	22.778	23.0672	22.7693	22.132	21.8798	22.278	22.4144	21.5002	19.9791	19.0329	19.2085	19.9478	20.3203
0.986622		14.7144	16.8024	15.817	13.5565	12.6127	12.5642	12.9207	14.2594	15.6888	16.5366	17.3342	18.3677	18.8552	18.3377	17.3085	16.2643	15.4756	15.2687	16.2657	18.1677	19.1009	18.4255	17.8625	18.8545	20.6267	21.977	22.38	21.5563	19.6428	17.7613	17.2534	18.0304	18.9629	19.8095	20.9442	22.0062	22.4682	22.2456	21.5446	20.9501	20.8163	20.6105	19.7467	18.5869	18.1186	18.7107	19.75	20.2731
1.00334		13.9388	15.8324	14.8426	12.9298	12.5587	12.8658	13.2351	14.2579	15.3171	15.996	16.8232	17.9854	18.6784	18.3854	17.3902	16.0181	14.7327	14.2662	15.3405	17.4833	18.6721	18.1577	17.6418	18.6574	20.425	21.7005	21.9722	20.9522	18.7576	16.5394	15.7364	16.3669	17.3647	18.4823	19.9379	21.2404	21.88	21.8068	21.1745	20.4058	19.8384	19.2486	18.3128	17.3924	17.3442	18.3973	19.8463	20.6264
1.02007		13.0785	14.7958	13.9116	12.5335	12.8349	13.5489	14.0266	14.808	15.5119	15.9598	16.6373	17.6887	18.4047	18.244	17.2788	15.6673	14.0002	13.3269	14.441	16.7407	18.1294	17.7744	17.356	18.4782	20.3146	21.5433	21.6697	20.4459	18.0183	15.5637	14.5481	15.048	16.084	17.3974	19.054	20.5105	21.3234	21.4616	21.0108	20.227	19.3499	18.3623	17.2338	16.4274	16.7504	18.3126	20.2653	21.3871
1.03679		12.1616	13.7336	13.0743	12.3815	13.3688	14.4952	15.1608	15.7987	16.1926	16.357	16.7159	17.4337	17.9997	17.8836	16.9501	15.2027	13.3023	12.5012	13.6109	15.9719	17.5016	17.306	17.0268	18.3138	20.2751	21.4905	21.4732	20.0516	17.4529	14.8886	13.7733	14.1651	15.1965	16.6075	18.3323	19.8525	20.8274	21.2208	21.0303	20.3499	19.2772	17.9045	16.4898	15.6919	16.3506	18.4577	20.9707	22.4818
1.05351		11.2207	12.6924	12.3764	12.4505	14.0588	15.5703	16.4758	17.0574	17.1938	17.0414	16.961	17.1768	17.4486	17.2999	16.4039	14.627	12.6576	11.827	12.8919	15.2168	16.8281	16.7897	16.6743	18.1492	20.2653	21.4994	21.3559	19.7574	17.0577	14.5189	13.431	13.7468	14.7267	16.1321	17.8012	19.305	20.4275	21.0989	21.2056	20.6902	19.5002	17.7716	16.0206	15.1617	16.1312	18.7913	21.8724	23.7805
1.07023		10.2955	11.7251	11.8537	12.6904	14.8043	16.657	17.8267	18.4116	18.3321	17.8475	17.2678	16.8865	16.7619	16.518	15.6669	13.9613	12.0846	11.3287	12.32	14.5203	16.1549	16.2653	16.3159	17.963	20.2329	21.5112	21.2717	19.532	16.8049	14.4164	13.4722	13.7511	14.6421	15.9544	17.4735	18.9047	20.1623	21.113	21.5122	21.1677	19.8955	17.8455	15.7531	14.8039	16.061	19.2436	22.8529	25.1311
1.08696		9.43438	10.8896	11.5278	13.0401	15.5241	17.6669	19.1028	19.7218	19.4509	18.6328	17.5488	16.5505	15.9772	15.5939	14.796	13.2501	11.607	11.0174	11.9218	13.9271	15.5294	15.7706	15.9652	17.7337	20.1273	21.4641	21.1668	19.3359	16.6569	14.5216	13.8068	14.0862	14.8681	16.0287	17.3451	18.6802	20.0669	21.2794	21.9314	21.7201	20.3658	18.0297	15.6284	14.5924	16.1038	19.7369	23.793	26.3885
1.10368		8.69352	10.2434	11.4017	13.4428	16.1624	18.5419	20.2275	20.888	20.4375	19.2957	17.7455	16.1782	15.1584	14.6133	13.878	12.5629	11.2573	10.8939	11.7105	13.4746	14.9936	15.3365	15.6327	17.4455	19.908	21.3044	20.9919	19.133	16.5814	14.7784	14.3426	14.6496	15.3154	16.2948	17.3968	18.6466	20.1656	21.6081	22.4483	22.3061	20.8502	18.2658	15.6165	14.5187	16.2307	20.2025	24.5914	27.4312
1.1204		8.13124	9.83222	11.459	13.8541	16.6875	19.2493	21.1536	21.8464	21.2212	19.777	17.8307	15.798	14.3895	13.6866	13.0245	11.9884	11.0726	10.9503	11.6837	13.1865	14.578	14.9837	15.3259	17.0921	19.5513	20.9954	20.711	18.8992	16.5614	15.1504	15.01	15.3554	15.9031	16.6922	17.5985	18.8016	20.4645	22.0964	23.0482	22.9013	21.3201	18.5324	15.7173	14.5927	16.4271	20.5924	25.175	28.1708
1.13712		7.79371	9.67454	11.6674	14.2439	17.0876	19.7761	21.8566	22.5627	21.7674	20.0546	17.8055	15.4513	13.7626	12.935	12.3573	11.618	11.0842	11.1703	11.8224	13.0664	14.2969	14.7209	15.0501	16.6787	19.0527	20.521	20.3063	18.6275	16.5969	15.6215	15.7663	16.1434	16.5693	17.169	17.9147	19.1242	20.9464	22.7246	23.7103	23.4899	21.7676	18.8333	15.949	14.8351	16.6928	20.8829	25.5024	28.5541
1.15385		7.69622	9.75152	11.9841	14.5938	17.3645	20.1231	22.3283	23.0243	22.0697	20.1359	17.6926	15.183	13.3574	12.4637	11.979	11.5183	11.302	11.5278	12.0931	13.0966	14.1465	14.5451	14.8087	16.2203	18.426	19.8864	19.7802	18.3263	16.6996	16.1874	16.587	16.9741	17.2694	17.6847	18.3083	19.5771	21.5711	23.4533	24.4043	24.0561	22.193	19.1817	16.3316	15.2624	17.0361	21.0727	25.5633	28.563
1.17057		7.81202	10.0097	12.3615	14.8931	17.5274	20.2984	22.5712	23.2347	22.1415	20.049	17.5281	15.03	13.2188	12.3278	11.9367	11.7027	11.7048	11.9865	12.4516	13.2415	14.1067	14.4438	14.603	15.7393	17.7004	19.1158	19.1522	18.0153	16.8815	16.8409	17.4514	17.8176	17.9707	18.2077	18.743	20.1107	22.2791	24.226	25.0882	24.5785	22.5937	19.5858	16.8699	15.8733	17.4637	21.1767	25.3741	28.211
1.18729		8.07937	10.3759	12.7522	15.1343	17.588	20.3132	22.5939	23.2068	22.0091	19.8344	17.3524	15.0116	13.3405	12.5089	12.1998	12.1229	12.2408	12.5004	12.8479	13.4532	14.1454	14.3979	14.431	15.2598	16.9144	18.2467	18.4538	17.7162	17.1429	17.5604	18.3319	18.6444	18.645	18.7119	19.1834	20.6687	22.9984	24.9735	25.7096	25.027	22.9576	20.0379	17.5432	16.639	17.9705	21.2167	24.9709	27.5386
1.20401		8.42169	10.7746	13.1128	15.3104	17.5563	20.1783	22.4074	22.9588	21.7044	19.536	17.2006	15.1233	13.6678	12.9232	12.6732	12.686	12.8384	13.0175	13.2305	13.6796	14.2236	14.3843	14.2867	14.8023	16.109	17.3236	17.7206	17.4435	17.4633	18.3034	19.1874	19.4195	19.2638	19.1735	19.5964	21.193	23.6529	25.6208	26.2097	25.3632	23.2606	20.5115	18.3043	17.5044	18.5331	21.211	24.4006	26.6055
[truncated: 208 more columns]

## Sheet: Fig2c
	x (nm)	0	0.0654902	0.13098	0.196471	0.261961	0.327451	0.392941	0.458431	0.523922	0.589412	0.654902	0.720392	0.785882	0.851373	0.916863	0.982353	1.04784	1.11333	1.17882	1.24431	1.3098	1.37529	1.44078	1.50627	1.57176	1.63725	1.70275	1.76824	1.83373	1.89922	1.96471	2.0302	2.09569	2.16118	2.22667	2.29216	2.35765	2.42314	2.48863	2.55412	2.61961	2.6851	2.75059	2.81608	2.88157	2.94706	3.01255	3.07804
y (nm)	z (nm)
0		0.00705882	0.00694118	0.00882353	0.00894118	0.00823529	0.0103529	0.0118824	0.0109412	0.00905882	0.00847059	0.00905882	0.00941176	0.01	0.0104706	0.00929412	0.00847059	0.0109412	0.0125882	0.0105882	0.00964706	0.0124706	0.0123529	0.00964706	0.0101176	0.0131765	0.0125882	0.00823529	0.00823529	0.0111765	0.0108235	0.00976471	0.0104706	0.0103529	0.00847059	0.00788235	0.00882353	0.00776471	0.00694118	0.00964706	0.0112941	0.00988235	0.00905882	0.00882353	0.00635294	0.006	0.0103529	0.0125882	0.0107059
0.0654902		0.00647059	0.00717647	0.00952941	0.00976471	0.00905882	0.0104706	0.0115294	0.0103529	0.00905882	0.00905882	0.00964706	0.00976471	0.01	0.01	0.00882353	0.00870588	0.0118824	0.0138824	0.0112941	0.00929412	0.0114118	0.0110588	0.00894118	0.0105882	0.0144706	0.014	0.00929412	0.00870588	0.0103529	0.00964706	0.00941176	0.01	0.00905882	0.00764706	0.00811765	0.00929412	0.00823529	0.00729412	0.00894118	0.00917647	0.00764706	0.00847059	0.0102353	0.00847059	0.00705882	0.0101176	0.0121176	0.0111765
0.13098		0.00635294	0.00764706	0.00952941	0.00917647	0.00905882	0.0110588	0.0117647	0.0107059	0.00964706	0.00952941	0.00976471	0.00964706	0.0101176	0.00964706	0.00811765	0.00858824	0.0130588	0.0150588	0.0115294	0.00894118	0.0101176	0.00964706	0.00764706	0.0101176	0.0144706	0.0144706	0.0101176	0.00929412	0.00988235	0.00858824	0.00929412	0.0110588	0.00988235	0.00811765	0.00870588	0.00941176	0.00835294	0.00788235	0.00929412	0.00811765	0.00588235	0.00752941	0.0105882	0.00964706	0.00823529	0.0101176	0.0112941	0.0114118
0.196471		0.00658824	0.00729412	0.00776471	0.00694118	0.008	0.0112941	0.0121176	0.0115294	0.0107059	0.00941176	0.00870588	0.00894118	0.0104706	0.0101176	0.00835294	0.00882353	0.0132941	0.0144706	0.0105882	0.00882353	0.0105882	0.00976471	0.00717647	0.00905882	0.0123529	0.0122353	0.00929412	0.00952941	0.0103529	0.00870588	0.0102353	0.0134118	0.0122353	0.00964706	0.00952941	0.00917647	0.00811765	0.00882353	0.0108235	0.00929412	0.00623529	0.00705882	0.00905882	0.00811765	0.00847059	0.0114118	0.0116471	0.0112941
0.261961		0.00682353	0.00658824	0.00658824	0.00576471	0.00682353	0.0104706	0.0116471	0.0114118	0.0112941	0.0101176	0.00870588	0.00870588	0.0110588	0.0111765	0.00941176	0.00952941	0.0129412	0.0128235	0.00952941	0.00929412	0.012	0.0107059	0.00776471	0.00894118	0.0107059	0.00964706	0.008	0.00976471	0.0108235	0.00929412	0.0108235	0.0137647	0.0123529	0.00952941	0.00964706	0.00952941	0.00858824	0.00976471	0.012	0.0104706	0.00788235	0.00811765	0.008	0.00658824	0.00870588	0.0134118	0.0130588	0.0111765
0.327451		0.00670588	0.00658824	0.00705882	0.00658824	0.00670588	0.00917647	0.0104706	0.0103529	0.0114118	0.0115294	0.0102353	0.00941176	0.0111765	0.0111765	0.00941176	0.00976471	0.0127059	0.0123529	0.00941176	0.00952941	0.0118824	0.0103529	0.008	0.00964706	0.0110588	0.00952941	0.00788235	0.01	0.0105882	0.00905882	0.0102353	0.012	0.0102353	0.00870588	0.0103529	0.0114118	0.0102353	0.0105882	0.0116471	0.0101176	0.00870588	0.00964706	0.00905882	0.00729412	0.00941176	0.0134118	0.0131765	0.0108235
0.392941		0.00658824	0.00729412	0.008	0.00752941	0.00752941	0.00929412	0.00976471	0.00952941	0.0116471	0.0128235	0.0117647	0.01	0.0104706	0.01	0.00858824	0.0103529	0.0134118	0.0124706	0.00964706	0.00964706	0.0107059	0.00835294	0.00705882	0.0101176	0.0122353	0.0105882	0.00882353	0.0105882	0.0101176	0.00847059	0.00964706	0.0109412	0.00952941	0.00882353	0.0114118	0.0124706	0.0108235	0.0103529	0.0105882	0.00917647	0.00858824	0.0103529	0.0105882	0.00917647	0.01	0.0117647	0.0116471	0.0110588
0.458431		0.00694118	0.00764706	0.00764706	0.00670588	0.00776471	0.0101176	0.0101176	0.00964706	0.0117647	0.0128235	0.0115294	0.0103529	0.0105882	0.00941176	0.00882353	0.0116471	0.0142353	0.0121176	0.00941176	0.0101176	0.0105882	0.00752941	0.00658824	0.00988235	0.0118824	0.0103529	0.00952941	0.0117647	0.0105882	0.00823529	0.00976471	0.0118824	0.0109412	0.01	0.0117647	0.0112941	0.00964706	0.0101176	0.0112941	0.0103529	0.00941176	0.0102353	0.0104706	0.00964706	0.0105882	0.0112941	0.0108235	0.0114118
0.523922		0.00752941	0.008	0.00694118	0.00564706	0.00741176	0.0101176	0.0101176	0.00988235	0.0117647	0.0118824	0.0103529	0.0102353	0.0112941	0.0103529	0.0101176	0.0128235	0.0143529	0.0114118	0.00929412	0.0110588	0.0114118	0.00811765	0.00670588	0.00929412	0.0102353	0.00847059	0.00870588	0.0121176	0.0112941	0.00882353	0.0105882	0.0128235	0.0117647	0.0104706	0.0110588	0.00964706	0.00847059	0.0103529	0.0124706	0.012	0.0104706	0.0101176	0.00917647	0.00894118	0.0115294	0.0127059	0.0114118	0.0112941
0.589412		0.00858824	0.00882353	0.00776471	0.006	0.00729412	0.00941176	0.00941176	0.00952941	0.0118824	0.0121176	0.0104706	0.01	0.0112941	0.0112941	0.0115294	0.0134118	0.014	0.0117647	0.01	0.0116471	0.0118824	0.00835294	0.00658824	0.00905882	0.00964706	0.00752941	0.00788235	0.0117647	0.0114118	0.00929412	0.0104706	0.0115294	0.0102353	0.00976471	0.0114118	0.0102353	0.00858824	0.0105882	0.0121176	0.0111765	0.0103529	0.0102353	0.00905882	0.00858824	0.0114118	0.0130588	0.0116471	0.0104706
0.654902		0.00905882	0.00964706	0.00882353	0.00694118	0.00776471	0.00905882	0.00870588	0.00905882	0.0123529	0.0129412	0.0109412	0.00941176	0.0103529	0.0107059	0.0114118	0.0138824	0.0144706	0.0123529	0.0102353	0.0105882	0.0102353	0.00717647	0.00623529	0.00952941	0.0109412	0.00835294	0.00776471	0.0109412	0.0107059	0.00952941	0.0105882	0.0104706	0.00917647	0.0102353	0.0135294	0.0123529	0.00964706	0.0102353	0.0104706	0.00894118	0.00917647	0.0108235	0.0103529	0.00905882	0.0102353	0.0111765	0.0104706	0.00988235
0.720392		0.00894118	0.00976471	0.00882353	0.00752941	0.00882353	0.00976471	0.00870588	0.00894118	0.0121176	0.0123529	0.0104706	0.00976471	0.0105882	0.0101176	0.0107059	0.0142353	0.0151765	0.0125882	0.00988235	0.00917647	0.00823529	0.00576471	0.00611765	0.0104706	0.0118824	0.00882353	0.00752941	0.00988235	0.00964706	0.00941176	0.0116471	0.0118824	0.0107059	0.0114118	0.0135294	0.0117647	0.00964706	0.0102353	0.0101176	0.00835294	0.00870588	0.0109412	0.0108235	0.00917647	0.00905882	0.00905882	0.00905882	0.0103529
0.785882		0.00847059	0.00894118	0.00811765	0.00764706	0.00929412	0.0103529	0.00894118	0.00870588	0.0108235	0.0102353	0.00905882	0.0105882	0.0122353	0.0108235	0.0104706	0.0134118	0.0145882	0.0117647	0.00964706	0.00941176	0.00823529	0.00635294	0.00741176	0.0115294	0.0115294	0.00788235	0.00694118	0.00952941	0.00917647	0.00905882	0.0123529	0.0136471	0.0123529	0.0116471	0.0115294	0.00929412	0.00905882	0.0116471	0.0116471	0.00976471	0.00988235	0.0107059	0.00952941	0.00835294	0.00941176	0.00952941	0.00929412	0.0107059
0.851373		0.00917647	0.00905882	0.008	0.00752941	0.00905882	0.0101176	0.00847059	0.00811765	0.0101176	0.00941176	0.00835294	0.0103529	0.0127059	0.0114118	0.0102353	0.0117647	0.0128235	0.0105882	0.00917647	0.00952941	0.00917647	0.00811765	0.00988235	0.0128235	0.0112941	0.00752941	0.00741176	0.00964706	0.00870588	0.008	0.0108235	0.0118824	0.0111765	0.0109412	0.0105882	0.00847059	0.00929412	0.0125882	0.0122353	0.0107059	0.0117647	0.0116471	0.00870588	0.00764706	0.0102353	0.0114118	0.0103529	0.0104706
0.916863		0.0105882	0.00988235	0.00870588	0.00835294	0.00905882	0.00952941	0.00776471	0.00752941	0.00988235	0.00952941	0.00847059	0.00964706	0.0115294	0.0105882	0.01	0.0115294	0.0118824	0.0102353	0.00858824	0.00894118	0.00882353	0.00870588	0.0111765	0.0138824	0.0117647	0.00847059	0.00905882	0.0101176	0.00811765	0.00694118	0.00811765	0.00835294	0.00870588	0.0107059	0.0114118	0.00964706	0.00976471	0.0116471	0.0105882	0.01	0.0124706	0.0131765	0.00988235	0.00788235	0.00988235	0.0111765	0.0104706	0.0103529
0.982353		0.0110588	0.0101176	0.00905882	0.00929412	0.0101176	0.0101176	0.00811765	0.00741176	0.00964706	0.00941176	0.00882353	0.0101176	0.0108235	0.00964706	0.0104706	0.0127059	0.0124706	0.0104706	0.00870588	0.00847059	0.00764706	0.00729412	0.0102353	0.0131765	0.0117647	0.00917647	0.00976471	0.01	0.00776471	0.00682353	0.00764706	0.00729412	0.00776471	0.0104706	0.012	0.0103529	0.00929412	0.0103529	0.00929412	0.00929412	0.0122353	0.0135294	0.0109412	0.00894118	0.00952941	0.00976471	0.01	0.0117647
1.04784		0.01	0.00905882	0.00776471	0.00870588	0.0109412	0.0115294	0.00952941	0.00847059	0.00952941	0.00870588	0.00894118	0.0118824	0.012	0.0102353	0.0109412	0.0128235	0.0123529	0.0107059	0.0101176	0.00988235	0.00764706	0.00623529	0.00823529	0.0111765	0.0103529	0.00870588	0.00976471	0.01	0.00729412	0.00670588	0.00847059	0.00858824	0.00847059	0.00988235	0.0103529	0.00894118	0.00823529	0.01	0.00988235	0.00964706	0.0116471	0.012	0.00976471	0.00917647	0.0105882	0.01	0.0103529	0.0131765
1.11333		0.00917647	0.00835294	0.00717647	0.00835294	0.0114118	0.012	0.0102353	0.00976471	0.0102353	0.00870588	0.00882353	0.0124706	0.0130588	0.0111765	0.0112941	0.0122353	0.0117647	0.0107059	0.0112941	0.0114118	0.00870588	0.00647059	0.00776471	0.01	0.00941176	0.00858824	0.0102353	0.0103529	0.00752941	0.00670588	0.00870588	0.00917647	0.00894118	0.00976471	0.00941176	0.00847059	0.00858824	0.0108235	0.0108235	0.0103529	0.0116471	0.0105882	0.00788235	0.00870588	0.0117647	0.0118824	0.0116471	0.0129412
1.17882		0.0102353	0.00952941	0.00894118	0.00952941	0.0110588	0.0107059	0.00929412	0.0101176	0.0112941	0.00929412	0.00870588	0.0114118	0.0122353	0.0112941	0.0127059	0.0130588	0.0116471	0.0105882	0.0111765	0.0112941	0.00847059	0.00729412	0.00929412	0.0108235	0.00952941	0.00847059	0.0102353	0.0105882	0.00835294	0.00741176	0.00835294	0.00823529	0.00847059	0.0104706	0.0108235	0.0102353	0.0105882	0.0117647	0.0104706	0.0103529	0.0127059	0.0114118	0.00776471	0.00788235	0.0110588	0.0122353	0.012	0.0116471
1.24431		0.0121176	0.0112941	0.0105882	0.0109412	0.0105882	0.00929412	0.00835294	0.00988235	0.0115294	0.00988235	0.00894118	0.0104706	0.0104706	0.0108235	0.0145882	0.0152941	0.0125882	0.0104706	0.0101176	0.00964706	0.00729412	0.00811765	0.0111765	0.0117647	0.00941176	0.00764706	0.00917647	0.00988235	0.00870588	0.00847059	0.00894118	0.00823529	0.00894118	0.0117647	0.0128235	0.0122353	0.0122353	0.0121176	0.01	0.0102353	0.0136471	0.0129412	0.00917647	0.00811765	0.00952941	0.0104706	0.0116471	0.0116471
1.3098		0.0124706	0.0112941	0.0103529	0.0112941	0.0109412	0.00976471	0.00894118	0.00976471	0.0108235	0.00952941	0.00917647	0.0108235	0.01	0.0104706	0.0150588	0.0163529	0.0132941	0.0107059	0.01	0.00882353	0.00658824	0.008	0.0110588	0.0112941	0.00858824	0.00694118	0.00776471	0.00823529	0.00776471	0.00894118	0.01	0.00976471	0.0101176	0.0116471	0.0117647	0.0110588	0.0118824	0.0123529	0.0105882	0.0103529	0.0128235	0.0124706	0.0101176	0.00988235	0.00964706	0.00929412	0.0115294	0.0127059
1.37529		0.0118824	0.0103529	0.00929412	0.0109412	0.0116471	0.0111765	0.01	0.00988235	0.00988235	0.00858824	0.00870588	0.0110588	0.0105882	0.0103529	0.0136471	0.0148235	0.0129412	0.0117647	0.0114118	0.00929412	0.00623529	0.00694118	0.00941176	0.00964706	0.00741176	0.00658824	0.00764706	0.008	0.00776471	0.00929412	0.0104706	0.0104706	0.0103529	0.0104706	0.00964706	0.00905882	0.0109412	0.0127059	0.0117647	0.0107059	0.0110588	0.0102353	0.01	0.012	0.012	0.0105882	0.012	0.0129412
1.44078		0.0128235	0.0110588	0.00952941	0.0107059	0.0112941	0.0109412	0.00964706	0.01	0.01	0.00823529	0.00752941	0.00976471	0.0101176	0.0102353	0.0127059	0.0124706	0.0111765	0.012	0.0121176	0.00941176	0.00611765	0.00682353	0.00917647	0.00905882	0.00682353	0.00670588	0.00858824	0.00882353	0.00894118	0.01	0.00964706	0.00870588	0.00964706	0.0109412	0.00988235	0.00882353	0.0105882	0.0121176	0.0110588	0.0108235	0.0112941	0.0102353	0.01	0.0128235	0.0138824	0.0125882	0.0124706	0.0117647
1.50627		0.0143529	0.012	0.0103529	0.0109412	0.01	0.00858824	0.00835294	0.0103529	0.0110588	0.00858824	0.00705882	0.008	0.00858824	0.0102353	0.0136471	0.0124706	0.0104706	0.0114118	0.0114118	0.00870588	0.00611765	0.00717647	0.00976471	0.00952941	0.00717647	0.00764706	0.00976471	0.00952941	0.0101176	0.0109412	0.00917647	0.00717647	0.00894118	0.0115294	0.0104706	0.00870588	0.00964706	0.00988235	0.00905882	0.0110588	0.0135294	0.0125882	0.0109412	0.0122353	0.0125882	0.0117647	0.012	0.0107059
1.57176		0.0134118	0.0109412	0.0103529	0.0118824	0.0101176	0.00776471	0.00764706	0.0101176	0.0111765	0.00917647	0.00764706	0.008	0.008	0.0103529	0.0150588	0.0138824	0.0110588	0.0110588	0.0103529	0.00764706	0.00552941	0.00705882	0.00988235	0.00976471	0.008	0.00905882	0.0102353	0.00894118	0.00952941	0.0115294	0.00988235	0.00729412	0.00811765	0.00976471	0.00870588	0.00741176	0.00870588	0.00847059	0.00823529	0.0112941	0.0143529	0.0135294	0.012	0.0122353	0.0110588	0.00976471	0.0115294	0.0117647
1.63725		0.0108235	0.00870588	0.00941176	0.0122353	0.0108235	0.00823529	0.00776471	0.00917647	0.01	0.00941176	0.00917647	0.00964706	0.00870588	0.0104706	0.0151765	0.0142353	0.0115294	0.0116471	0.0109412	0.00788235	0.00564706	0.00729412	0.00964706	0.00929412	0.00835294	0.00988235	0.0107059	0.00858824	0.00858824	0.0107059	0.00988235	0.00752941	0.00752941	0.00729412	0.00635294	0.00682353	0.00905882	0.00917647	0.00882353	0.0110588	0.0125882	0.0115294	0.0115294	0.0132941	0.012	0.00976471	0.0116471	0.0130588
1.70275		0.00988235	0.00811765	0.00858824	0.0114118	0.0104706	0.00847059	0.00811765	0.00882353	0.00894118	0.00905882	0.00988235	0.0105882	0.00929412	0.01	0.0138824	0.0127059	0.0107059	0.0116471	0.0118824	0.00905882	0.00647059	0.00835294	0.01	0.00905882	0.00847059	0.0105882	0.0110588	0.00905882	0.00882353	0.00988235	0.00858824	0.00729412	0.00823529	0.00776471	0.00682353	0.00811765	0.0104706	0.0104706	0.00988235	0.0112941	0.0114118	0.00988235	0.0104706	0.0136471	0.0135294	0.0115294	0.0125882	0.0129412
1.76824		0.0116471	0.00976471	0.00917647	0.0104706	0.00905882	0.00752941	0.00811765	0.00894118	0.00847059	0.00823529	0.00988235	0.0109412	0.00917647	0.00964706	0.0129412	0.0116471	0.00929412	0.0101176	0.0108235	0.00858824	0.00682353	0.00952941	0.0107059	0.00894118	0.00835294	0.0105882	0.0104706	0.00905882	0.00988235	0.0107059	0.00835294	0.00764706	0.0101176	0.0104706	0.00905882	0.00964706	0.0112941	0.0108235	0.0102353	0.0122353	0.0125882	0.0105882	0.0103529	0.0125882	0.0127059	0.0123529	0.014	0.0127059
1.83373		0.0125882	0.0108235	0.0108235	0.0111765	0.00894118	0.00752941	0.00847059	0.00917647	0.00835294	0.008	0.0105882	0.0121176	0.00988235	0.0103529	0.0134118	0.0117647	0.00894118	0.00905882	0.00894118	0.00658824	0.006	0.00964706	0.0107059	0.00847059	0.00764706	0.00964706	0.00905882	0.00823529	0.0103529	0.0118824	0.00964706	0.00870588	0.0109412	0.0111765	0.00941176	0.00988235	0.0114118	0.0105882	0.0103529	0.0131765	0.0138824	0.0118824	0.0111765	0.0114118	0.0104706	0.0114118	0.0147059	0.0135294
1.89922		0.0111765	0.00988235	0.0111765	0.0124706	0.0101176	0.00882353	0.00964706	0.00952941	0.00847059	0.00870588	0.0117647	0.0130588	0.0107059	0.0109412	0.0134118	0.0117647	0.00941176	0.01	0.00894118	0.00588235	0.00552941	0.00894118	0.00929412	0.00717647	0.00717647	0.00964706	0.00870588	0.00764706	0.00988235	0.0117647	0.0102353	0.00905882	0.00988235	0.00929412	0.00788235	0.00917647	0.0114118	0.0109412	0.0105882	0.0128235	0.0125882	0.0110588	0.0117647	0.012	0.0101176	0.0102353	0.0138824	0.0143529
1.96471		0.00988235	0.00941176	0.0110588	0.0128235	0.0108235	0.00988235	0.0112941	0.0110588	0.00905882	0.00870588	0.0114118	0.0125882	0.0105882	0.0105882	0.0121176	0.0103529	0.00894118	0.0103529	0.00988235	0.00682353	0.006	0.00847059	0.00811765	0.00647059	0.00776471	0.0108235	0.00917647	0.00764706	0.00929412	0.0102353	0.00905882	0.00835294	0.00858824	0.00776471	0.00705882	0.00905882	0.0117647	0.0116471	0.0109412	0.0118824	0.0108235	0.00952941	0.0112941	0.0127059	0.0111765	0.0101176	0.0127059	0.0137647
2.0302		0.0107059	0.0105882	0.0114118	0.012	0.0101176	0.00964706	0.0122353	0.0129412	0.0104706	0.00847059	0.00952941	0.0104706	0.00988235	0.0109412	0.0115294	0.00917647	0.008	0.00941176	0.00988235	0.00764706	0.00705882	0.00905882	0.00823529	0.00682353	0.00870588	0.0114118	0.00941176	0.008	0.00964706	0.00929412	0.00752941	0.00752941	0.00870588	0.00858824	0.008	0.00976471	0.0117647	0.0114118	0.0110588	0.0122353	0.0114118	0.00941176	0.0104706	0.012	0.0114118	0.0108235	0.0121176	0.0122353
2.09569		0.012	0.0116471	0.0122353	0.0118824	0.00952941	0.00917647	0.012	0.0132941	0.0111765	0.00870588	0.00847059	0.00894118	0.00964706	0.0122353	0.0127059	0.00952941	0.00776471	0.00870588	0.00894118	0.00776471	0.00823529	0.0101176	0.00917647	0.00776471	0.00929412	0.0110588	0.00882353	0.00788235	0.0101176	0.00964706	0.00729412	0.00741176	0.00941176	0.00988235	0.00917647	0.0104706	0.0112941	0.0105882	0.0111765	0.0132941	0.0127059	0.00988235	0.00976471	0.0101176	0.00976471	0.0110588	0.0128235	0.0117647
2.16118		0.0114118	0.0112941	0.0131765	0.0131765	0.0103529	0.00964706	0.0116471	0.0124706	0.0111765	0.0101176	0.00988235	0.00941176	0.01	0.0128235	0.0134118	0.0101176	0.00847059	0.00929412	0.00870588	0.00741176	0.00847059	0.0101176	0.00917647	0.00823529	0.01	0.0108235	0.00788235	0.00694118	0.00941176	0.00976471	0.00788235	0.00788235	0.00941176	0.00976471	0.00905882	0.0101176	0.0107059	0.0102353	0.0112941	0.0130588	0.012	0.00976471	0.01	0.00929412	0.00811765	0.0105882	0.0135294	0.0125882
2.22667		0.0102353	0.0108235	0.0135294	0.0137647	0.0109412	0.0101176	0.0114118	0.0114118	0.0105882	0.0110588	0.0114118	0.0102353	0.01	0.012	0.0124706	0.00976471	0.00929412	0.0109412	0.0103529	0.00858824	0.00894118	0.00964706	0.008	0.00788235	0.0104706	0.0111765	0.00764706	0.00623529	0.00858824	0.00917647	0.00870588	0.00964706	0.0103529	0.00976471	0.00882353	0.00964706	0.00976471	0.00988235	0.0109412	0.0115294	0.00988235	0.00882353	0.0105882	0.01	0.00823529	0.0103529	0.0135294	0.0131765
2.29216		0.0109412	0.0116471	0.0130588	0.0122353	0.00976471	0.00941176	0.0109412	0.0110588	0.0102353	0.0103529	0.0105882	0.00952941	0.00929412	0.0107059	0.0104706	0.00858824	0.00941176	0.0114118	0.0112941	0.01	0.0102353	0.00952941	0.00705882	0.00694118	0.0102353	0.0114118	0.00788235	0.00694118	0.00976471	0.00988235	0.0101176	0.0127059	0.0135294	0.012	0.0101176	0.00976471	0.00894118	0.00941176	0.0112941	0.0114118	0.00917647	0.00823529	0.0104706	0.0103529	0.00894118	0.0105882	0.0124706	0.0124706
2.35765		0.0127059	0.0124706	0.012	0.0101176	0.00764706	0.00776471	0.01	0.0105882	0.00988235	0.00917647	0.00894118	0.00811765	0.00882353	0.0108235	0.0103529	0.00847059	0.00964706	0.0107059	0.01	0.00976471	0.0108235	0.00976471	0.00694118	0.00647059	0.00929412	0.0108235	0.00811765	0.00823529	0.0117647	0.0116471	0.0112941	0.0141176	0.0152941	0.0137647	0.0114118	0.0102353	0.00905882	0.00988235	0.0127059	0.0132941	0.0107059	0.00882353	0.01	0.00929412	0.00858824	0.0112941	0.0125882	0.0118824
2.42314		0.0123529	0.0118824	0.0117647	0.0101176	0.00729412	0.00717647	0.00905882	0.00964706	0.00941176	0.00941176	0.00929412	0.00835294	0.00929412	0.0118824	0.0114118	0.00917647	0.0102353	0.0108235	0.00905882	0.00847059	0.0101176	0.00964706	0.00729412	0.00682353	0.00941176	0.0103529	0.00776471	0.00847059	0.0118824	0.0122353	0.0114118	0.0128235	0.0134118	0.012	0.0103529	0.0107059	0.0104706	0.0110588	0.0138824	0.0145882	0.012	0.0102353	0.0105882	0.00882353	0.00823529	0.0123529	0.0145882	0.0130588
2.48863		0.0104706	0.0115294	0.0127059	0.0114118	0.00823529	0.00764706	0.00870588	0.00847059	0.00870588	0.01	0.0104706	0.00941176	0.0101176	0.0122353	0.0115294	0.00952941	0.0109412	0.0115294	0.00905882	0.00788235	0.00929412	0.00905882	0.00694118	0.00729412	0.0105882	0.0110588	0.00811765	0.008	0.00988235	0.0101176	0.01	0.0104706	0.00976471	0.00847059	0.00905882	0.0115294	0.012	0.012	0.0132941	0.0129412	0.0107059	0.0105882	0.0121176	0.0103529	0.00905882	0.0124706	0.0150588	0.0141176
2.55412		0.00952941	0.0117647	0.0129412	0.0114118	0.00882353	0.00858824	0.00917647	0.00811765	0.008	0.00976471	0.0105882	0.00976471	0.0102353	0.0114118	0.0102353	0.00894118	0.0108235	0.0112941	0.00929412	0.00835294	0.00952941	0.00847059	0.00623529	0.00741176	0.0114118	0.0118824	0.00835294	0.00752941	0.008	0.00752941	0.00835294	0.00976471	0.00905882	0.00811765	0.01	0.0121176	0.0114118	0.0108235	0.0115294	0.0105882	0.00894118	0.0103529	0.0130588	0.012	0.0104706	0.0124706	0.0138824	0.0143529
2.61961		0.0101176	0.0118824	0.0116471	0.00964706	0.00835294	0.00952941	0.0104706	0.00929412	0.00847059	0.00905882	0.00929412	0.00882353	0.00941176	0.01	0.00882353	0.008	0.00976471	0.00964706	0.00788235	0.00858824	0.0109412	0.00929412	0.00647059	0.00741176	0.0107059	0.0110588	0.008	0.00752941	0.00823529	0.00741176	0.00811765	0.0107059	0.0110588	0.0102353	0.0112941	0.0112941	0.00905882	0.00894118	0.0110588	0.0111765	0.01	0.0108235	0.0127059	0.0117647	0.0112941	0.0134118	0.0137647	0.0142353
2.6851		0.0107059	0.012	0.0110588	0.00882353	0.00823529	0.0105882	0.0116471	0.0102353	0.00941176	0.00929412	0.00858824	0.00788235	0.00882353	0.00929412	0.00811765	0.00694118	0.00870588	0.00858824	0.00694118	0.00870588	0.012	0.0104706	0.00741176	0.00764706	0.00964706	0.00929412	0.00694118	0.00764706	0.00929412	0.00870588	0.00905882	0.0112941	0.0114118	0.0103529	0.0105882	0.01	0.00811765	0.00870588	0.0117647	0.0128235	0.0118824	0.012	0.0122353	0.0104706	0.0108235	0.0143529	0.0148235	0.0141176
2.75059		0.0105882	0.0127059	0.0124706	0.0101176	0.00905882	0.0112941	0.0117647	0.0101176	0.00976471	0.01	0.00905882	0.00788235	0.00882353	0.00894118	0.00752941	0.00658824	0.00858824	0.00929412	0.00752941	0.00882353	0.0117647	0.0102353	0.00764706	0.00847059	0.00988235	0.00882353	0.00658824	0.00788235	0.00917647	0.00870588	0.00929412	0.0103529	0.00929412	0.00847059	0.00964706	0.0103529	0.00952941	0.01	0.012	0.0124706	0.0122353	0.0134118	0.0135294	0.0108235	0.0101176	0.0136471	0.0149412	0.0141176
2.81608		0.0101176	0.0127059	0.0137647	0.0114118	0.00952941	0.0111765	0.0114118	0.01	0.0102353	0.0108235	0.00964706	0.00847059	0.00917647	0.00870588	0.00670588	0.00623529	0.00870588	0.00988235	0.00835294	0.00905882	0.0102353	0.00811765	0.00647059	0.00847059	0.0104706	0.00929412	0.00694118	0.00764706	0.008	0.00729412	0.00847059	0.00952941	0.00823529	0.00788235	0.0102353	0.0115294	0.0110588	0.0112941	0.0121176	0.0114118	0.0112941	0.0135294	0.0145882	0.0118824	0.01	0.0117647	0.0131765	0.0141176
2.88157		0.00976471	0.0117647	0.0122353	0.0102353	0.00917647	0.0110588	0.0115294	0.0104706	0.0109412	0.0108235	0.00917647	0.00858824	0.01	0.00905882	0.006	0.00541176	0.00835294	0.00941176	0.00788235	0.00858824	0.00905882	0.00647059	0.00517647	0.00764706	0.00964706	0.00870588	0.00670588	0.00764706	0.00764706	0.00647059	0.008	0.0102353	0.00976471	0.00917647	0.0111765	0.0117647	0.0107059	0.0118824	0.0135294	0.0124706	0.0111765	0.0123529	0.0131765	0.0114118	0.0102353	0.0111765	0.0124706	0.0150588
2.94706		0.0102353	0.0115294	0.0108235	0.00894118	0.00905882	0.0112941	0.0117647	0.0109412	0.0110588	0.0101176	0.00811765	0.00823529	0.0109412	0.00988235	0.00635294	0.00529412	0.00776471	0.00823529	0.00682353	0.00823529	0.00917647	0.00647059	0.00494118	0.00705882	0.00811765	0.00705882	0.00635294	0.00847059	0.00858824	0.00705882	0.00882353	0.0114118	0.0109412	0.01	0.0115294	0.0111765	0.00988235	0.0121176	0.0152941	0.0145882	0.0118824	0.0108235	0.0103529	0.00988235	0.0111765	0.0134118	0.0144706	0.0161176
3.01255		0.0104706	0.0124706	0.0116471	0.00929412	0.00917647	0.0108235	0.0109412	0.0102353	0.0108235	0.01	0.00823529	0.00835294	0.0114118	0.0105882	0.00729412	0.00611765	0.008	0.00823529	0.00670588	0.00823529	0.00952941	0.00682353	0.00517647	0.00729412	0.008	0.00623529	0.006	0.00882353	0.00905882	0.00788235	0.01	0.0116471	0.0104706	0.00988235	0.0123529	0.0123529	0.0105882	0.0122353	0.0145882	0.0136471	0.0112941	0.0103529	0.00917647	0.00905882	0.0118824	0.0148235	0.0157647	0.0158824
3.07804		0.0110588	0.0135294	0.0127059	0.00941176	0.00870588	0.00976471	0.00976471	0.00929412	0.0107059	0.0103529	0.00858824	0.00835294	0.0105882	0.00964706	0.00729412	0.00776471	0.00952941	0.00905882	0.00729412	0.00835294	0.00882353	0.00635294	0.00529412	0.00776471	0.00882353	0.00647059	0.00564706	0.00823529	0.00870588	0.00894118	0.0115294	0.0121176	0.0101176	0.0103529	0.0142353	0.0147059	0.0122353	0.0121176	0.0121176	0.0107059	0.0104706	0.0112941	0.0103529	0.00952941	0.0114118	0.0138824	0.0148235	0.0148235
3.14353		0.0116471	0.0129412	0.0116471	0.00847059	0.00823529	0.00964706	0.00964706	0.00929412	0.0107059	0.0101176	0.00835294	0.00823529	0.00976471	0.00858824	0.00717647	0.00905882	0.0110588	0.00964706	0.00776471	0.00847059	0.00788235	0.00529412	0.00482353	0.00752941	0.00870588	0.00658824	0.00564706	0.008	0.00858824	0.00964706	0.0129412	0.0136471	0.0116471	0.0111765	0.0142353	0.014	0.0116471	0.0117647	0.0111765	0.0101176	0.0108235	0.012	0.0111765	0.01	0.0110588	0.0122353	0.0130588	0.0145882
3.20902		0.0108235	0.0108235	0.00917647	0.00717647	0.00847059	0.0107059	0.0108235	0.0102353	0.0108235	0.00941176	0.00741176	0.008	0.00988235	0.00858824	0.00729412	0.00941176	0.0111765	0.00917647	0.00764706	0.00905882	0.00811765	0.00541176	0.00494118	0.00729412	0.00776471	0.00588235	0.00564706	0.00835294	0.00882353	0.00941176	0.0130588	0.0143529	0.0123529	0.0104706	0.0114118	0.0104706	0.00952941	0.0115294	0.012	0.0112941	0.0114118	0.0114118	0.01	0.00964706	0.0118824	0.0128235	0.0130588	0.0147059
3.27451		0.01	0.0101176	0.00823529	0.00682353	0.00882353	0.0109412	0.0108235	0.0104706	0.0108235	0.00894118	0.00682353	0.008	0.0104706	0.00929412	0.00776471	0.00905882	0.0103529	0.00905882	0.00788235	0.00952941	0.00905882	0.00647059	0.00623529	0.00835294	0.00788235	0.00529412	0.00541176	0.00870588	0.00882353	0.00858824	0.0111765	0.0117647	0.0103529	0.00917647	0.00952941	0.00847059	0.00858824	0.0110588	0.012	0.0114118	0.0111765	0.0105882	0.00894118	0.00917647	0.0130588	0.0150588	0.0148235	0.0148235
3.34		0.0107059	0.0110588	0.00917647	0.00764706	0.00917647	0.0102353	0.00952941	0.00952941	0.0103529	0.00870588	0.00705882	0.00847059	0.0108235	0.00976471	0.00835294	0.00929412	0.0101176	0.00941176	0.00835294	0.00929412	0.00847059	0.00658824	0.00717647	0.00964706	0.00905882	0.00576471	0.00541176	0.00835294	0.00835294	0.00788235	0.00905882	0.00858824	0.00776471	0.00929412	0.0109412	0.00964706	0.00929412	0.0107059	0.0107059	0.0102353	0.0110588	0.0114118	0.00988235	0.00964706	0.0130588	0.0152941	0.0155294	0.0152941
3.40549		0.012	0.0117647	0.00988235	0.00870588	0.0103529	0.0108235	0.00952941	0.00905882	0.00976471	0.00823529	0.00741176	0.00941176	0.0109412	0.00964706	0.00894118	0.0102353	0.0103529	0.00941176	0.00823529	0.00882353	0.00741176	0.00576471	0.00717647	0.00988235	0.00964706	0.00682353	0.00623529	0.00835294	0.008	0.00764706	0.00858824	0.00788235	0.00741176	0.0102353	0.0127059	0.0110588	0.00988235	0.0107059	0.0102353	0.00964706	0.0115294	0.0130588	0.012	0.0111765	0.0128235	0.0136471	0.0147059	0.016
3.47098		0.0112941	0.0105882	0.00894118	0.00882353	0.0116471	0.0128235	0.0111765	0.00988235	0.00964706	0.00811765	0.00776471	0.0107059	0.0118824	0.01	0.00905882	0.0101176	0.0101176	0.00894118	0.00858824	0.00952941	0.00764706	0.00541176	0.00682353	0.00941176	0.00929412	0.00729412	0.00764706	0.00894118	0.00764706	0.00741176	0.00905882	0.00905882	0.00835294	0.00976471	0.0110588	0.00952941	0.00917647	0.0114118	0.0117647	0.0108235	0.012	0.0132941	0.0125882	0.0125882	0.0137647	0.0134118	0.014	0.0158824
3.53647		0.0101176	0.00976471	0.00835294	0.00870588	0.0123529	0.014	0.0125882	0.0116471	0.0107059	0.00858824	0.00776471	0.0107059	0.0123529	0.01	0.00847059	0.00905882	0.00917647	0.00870588	0.00941176	0.0110588	0.00929412	0.00647059	0.00741176	0.00929412	0.00847059	0.00717647	0.00858824	0.00952941	0.00764706	0.00705882	0.00882353	0.00929412	0.00847059	0.00882353	0.00894118	0.00764706	0.00858824	0.0118824	0.0128235	0.0122353	0.0131765	0.0135294	0.0124706	0.0134118	0.0155294	0.0150588	0.0141176	0.0147059
3.60196		0.0112941	0.0110588	0.00952941	0.00929412	0.0118824	0.0130588	0.0128235	0.0138824	0.0130588	0.00988235	0.00776471	0.00952941	0.0114118	0.00929412	0.00764706	0.00847059	0.00894118	0.00905882	0.01	0.0116471	0.00988235	0.00752941	0.00858824	0.00964706	0.00788235	0.00658824	0.00835294	0.00905882	0.00729412	0.00705882	0.00835294	0.00835294	0.00811765	0.00929412	0.00964706	0.00835294	0.00882353	0.0110588	0.0116471	0.0121176	0.0145882	0.0151765	0.0134118	0.0136471	0.0155294	0.0150588	0.0138824	0.0131765
3.66745		0.0131765	0.0127059	0.0108235	0.0103529	0.0114118	0.0116471	0.0122353	0.0145882	0.0143529	0.0108235	0.00811765	0.00929412	0.0102353	0.00858824	0.00811765	0.00952941	0.00988235	0.00964706	0.00952941	0.00988235	0.00776471	0.00623529	0.00811765	0.00917647	0.00694118	0.00564706	0.00752941	0.008	0.00670588	0.00741176	0.00882353	0.00847059	0.00870588	0.0111765	0.0124706	0.0109412	0.0101176	0.0104706	0.0101176	0.0112941	0.0150588	0.0161176	0.0138824	0.0129412	0.0130588	0.0124706	0.0130588	0.0131765
3.73294		0.0130588	0.0118824	0.0101176	0.0109412	0.0118824	0.0118824	0.0122353	0.014	0.0135294	0.0102353	0.00870588	0.0108235	0.0109412	0.00905882	0.00905882	0.0107059	0.0107059	0.00941176	0.00811765	0.00729412	0.00517647	0.00447059	0.00682353	0.008	0.00623529	0.00564706	0.00741176	0.00741176	0.00611765	0.00776471	0.0102353	0.0102353	0.0101176	0.012	0.0128235	0.0114118	0.0111765	0.0117647	0.0110588	0.0114118	0.0141176	0.0145882	0.0125882	0.0117647	0.0110588	0.0101176	0.012	0.0141176
3.79843		0.0114118	0.01	0.00894118	0.0110588	0.0129412	0.0131765	0.0128235	0.0134118	0.0123529	0.01	0.00941176	0.0121176	0.0122353	0.01	0.00988235	0.0107059	0.0101176	0.00894118	0.00788235	0.00682353	0.00482353	0.00435294	0.00611765	0.00705882	0.00611765	0.00694118	0.00952941	0.00917647	0.00705882	0.00870588	0.0116471	0.0118824	0.0110588	0.0118824	0.0114118	0.0104706	0.0121176	0.0138824	0.0132941	0.0125882	0.0132941	0.0123529	0.0109412	0.0116471	0.0115294	0.01	0.0111765	0.0135294
3.86392		0.0115294	0.0103529	0.00952941	0.0114118	0.0134118	0.0138824	0.0132941	0.0135294	0.0123529	0.0103529	0.00952941	0.0116471	0.0118824	0.0105882	0.0107059	0.0101176	0.00870588	0.00847059	0.00870588	0.00811765	0.00635294	0.00564706	0.00682353	0.00705882	0.00611765	0.00776471	0.0112941	0.0109412	0.00905882	0.01	0.0114118	0.0111765	0.0112941	0.0129412	0.012	0.0110588	0.0131765	0.0142353	0.0132941	0.0129412	0.0135294	0.0121176	0.0107059	0.0121176	0.0127059	0.0111765	0.0108235	0.0115294
3.92941		0.0131765	0.0124706	0.0111765	0.012	0.0129412	0.0129412	0.0129412	0.0136471	0.0128235	0.0105882	0.00917647	0.0102353	0.0104706	0.0110588	0.0122353	0.0108235	0.00858824	0.00858824	0.00929412	0.00894118	0.00694118	0.00635294	0.00752941	0.00764706	0.00647059	0.00811765	0.0114118	0.0112941	0.0105882	0.0114118	0.0111765	0.00988235	0.0107059	0.0134118	0.0129412	0.012	0.0134118	0.0124706	0.0109412	0.012	0.0141176	0.0131765	0.0112941	0.0117647	0.0117647	0.0103529	0.0103529	0.0103529
3.9949		0.0129412	0.0129412	0.0116471	0.0124706	0.0130588	0.0130588	0.0130588	0.0134118	0.0124706	0.0104706	0.00941176	0.0103529	0.0102353	0.0111765	0.0131765	0.012	0.00941176	0.00894118	0.00964706	0.00882353	0.00635294	0.00611765	0.00776471	0.00811765	0.00741176	0.00929412	0.0112941	0.0105882	0.0104706	0.0122353	0.0118824	0.0101176	0.0101176	0.0117647	0.0115294	0.0116471	0.0131765	0.0117647	0.01	0.0114118	0.0137647	0.0131765	0.0116471	0.0115294	0.0101176	0.00882353	0.01	0.0109412
4.06039		0.0115294	0.0116471	0.0109412	0.0123529	0.0137647	0.0142353	0.0135294	0.0127059	0.0112941	0.00988235	0.0105882	0.0124706	0.0115294	0.0109412	0.0123529	0.0115294	0.00952941	0.00976471	0.0109412	0.00941176	0.00658824	0.00658824	0.00835294	0.00847059	0.00835294	0.0107059	0.0117647	0.0101176	0.00952941	0.0114118	0.0117647	0.0103529	0.00941176	0.00929412	0.00894118	0.0104706	0.0131765	0.0127059	0.0109412	0.0116471	0.0125882	0.0118824	0.0121176	0.0130588	0.0110588	0.00894118	0.0101176	0.0115294
4.12588		0.0118824	0.0112941	0.0101176	0.0115294	0.0132941	0.0142353	0.0136471	0.0128235	0.0109412	0.00976471	0.0109412	0.0130588	0.0118824	0.0102353	0.0105882	0.00964706	0.00870588	0.0101176	0.0117647	0.0102353	0.00776471	0.00835294	0.00976471	0.00917647	0.00929412	0.012	0.0122353	0.01	0.00905882	0.0102353	0.0105882	0.00976471	0.00929412	0.00870588	0.00823529	0.0101176	0.0127059	0.0123529	0.0112941	0.0117647	0.0117647	0.0110588	0.0128235	0.0150588	0.0132941	0.0105882	0.0108235	0.0109412
4.19137		0.0130588	0.0122353	0.0107059	0.0111765	0.012	0.0129412	0.0137647	0.0137647	0.0116471	0.01	0.0103529	0.0114118	0.0108235	0.00988235	0.00964706	0.00847059	0.00788235	0.00976471	0.0111765	0.0101176	0.00894118	0.0105882	0.0114118	0.00976471	0.01	0.0130588	0.0124706	0.0101176	0.01	0.0104706	0.00964706	0.00917647	0.0102353	0.0105882	0.00964706	0.0104706	0.0118824	0.0107059	0.0103529	0.0118824	0.012	0.0111765	0.0128235	0.0148235	0.0134118	0.0116471	0.012	0.0105882
4.25686		0.0129412	0.0123529	0.0124706	0.0130588	0.0125882	0.0127059	0.0143529	0.0144706	0.0122353	0.0107059	0.0107059	0.0107059	0.01	0.0102353	0.0102353	0.00894118	0.00823529	0.00964706	0.0104706	0.00929412	0.00917647	0.0115294	0.0118824	0.0101176	0.0104706	0.0132941	0.0122353	0.0101176	0.0108235	0.0112941	0.00988235	0.00964706	0.0112941	0.0117647	0.0104706	0.0105882	0.0115294	0.0102353	0.0101176	0.0121176	0.0122353	0.0110588	0.0116471	0.0125882	0.0112941	0.0110588	0.0130588	0.0118824
4.32235		0.0115294	0.0115294	0.0135294	0.0152941	0.0144706	0.0137647	0.0150588	0.0147059	0.0123529	0.0115294	0.0122353	0.0117647	0.0101176	0.0102353	0.0107059	0.00964706	0.00905882	0.0105882	0.0115294	0.00929412	0.00882353	0.0109412	0.0108235	0.00964706	0.0109412	0.014	0.0129412	0.0105882	0.0111765	0.0114118	0.0107059	0.0107059	0.0115294	0.0108235	0.00952941	0.0105882	0.0125882	0.0118824	0.0110588	0.0123529	0.0118824	0.0101176	0.0110588	0.0123529	0.0108235	0.0101176	0.0129412	0.0132941
4.38784		0.0103529	0.0107059	0.0131765	0.0150588	0.0143529	0.0137647	0.0152941	0.0148235	0.0123529	0.012	0.0129412	0.0127059	0.0109412	0.0107059	0.0108235	0.00952941	0.00941176	0.0118824	0.0130588	0.0101176	0.00894118	0.0103529	0.00964706	0.00870588	0.0110588	0.0148235	0.014	0.0116471	0.0115294	0.0110588	0.0105882	0.0110588	0.0114118	0.01	0.00894118	0.0109412	0.0136471	0.0130588	0.0118824	0.0124706	0.0112941	0.00917647	0.0104706	0.0130588	0.0117647	0.0101176	0.0118824	0.0124706
4.45333		0.0108235	0.0111765	0.0127059	0.0131765	0.012	0.0122353	0.0148235	0.0150588	0.0130588	0.0124706	0.0127059	0.0123529	0.0116471	0.0122353	0.0115294	0.00929412	0.00964706	0.0125882	0.0137647	0.0112941	0.01	0.0107059	0.00964706	0.00811765	0.01	0.0138824	0.0137647	0.0125882	0.0128235	0.0115294	0.0104706	0.0110588	0.0124706	0.0114118	0.0101176	0.0114118	0.0130588	0.0121176	0.0117647	0.0130588	0.0118824	0.00952941	0.0104706	0.0128235	0.012	0.0108235	0.0114118	0.0107059
4.51882		0.0116471	0.0121176	0.0134118	0.0125882	0.0107059	0.0115294	0.0147059	0.0151765	0.0138824	0.0135294	0.0131765	0.0117647	0.0114118	0.0132941	0.0125882	0.01	0.0101176	0.0125882	0.0132941	0.0114118	0.0107059	0.0115294	0.0102353	0.00811765	0.00882353	0.0117647	0.012	0.0123529	0.0142353	0.0130588	0.0109412	0.0111765	0.0132941	0.0127059	0.0107059	0.0111765	0.0115294	0.0104706	0.0114118	0.0136471	0.0130588	0.0111765	0.0117647	0.0118824	0.0103529	0.0108235	0.0121176	0.0102353
4.58431		0.0114118	0.0123529	0.0147059	0.0141176	0.0118824	0.0123529	0.0150588	0.0150588	0.0143529	0.0156471	0.0151765	0.0122353	0.0111765	0.0132941	0.0129412	0.0110588	0.0114118	0.0134118	0.0130588	0.0103529	0.0101176	0.0114118	0.0103529	0.00870588	0.00917647	0.0109412	0.0104706	0.0115294	0.0142353	0.0135294	0.0116471	0.0112941	0.0124706	0.0115294	0.0101176	0.0116471	0.0122353	0.0111765	0.0121176	0.0138824	0.0131765	0.0124706	0.0135294	0.0124706	0.00964706	0.0103529	0.0127059	0.0110588
4.6498		0.0105882	0.0123529	0.0154118	0.0151765	0.0130588	0.0132941	0.0155294	0.0149412	0.014	0.0162353	0.0167059	0.0135294	0.0115294	0.0129412	0.0124706	0.0114118	0.0131765	0.0151765	0.0138824	0.0104706	0.00988235	0.0108235	0.00988235	0.00905882	0.0105882	0.012	0.0107059	0.0109412	0.0131765	0.0124706	0.0114118	0.0112941	0.0112941	0.00964706	0.00952941	0.0128235	0.0142353	0.0130588	0.0130588	0.0134118	0.012	0.012	0.0147059	0.0143529	0.0110588	0.0105882	0.0122353	0.0112941
4.71529		0.0104706	0.0127059	0.0151765	0.0144706	0.0124706	0.0131765	0.016	0.0152941	0.0132941	0.0149412	0.0158824	0.0135294	0.0121176	0.0134118	0.0122353	0.0111765	0.0142353	0.0165882	0.0147059	0.0118824	0.0116471	0.0116471	0.01	0.00952941	0.012	0.0134118	0.0114118	0.0110588	0.0125882	0.0112941	0.0107059	0.0115294	0.0117647	0.0103529	0.0105882	0.0136471	0.0147059	0.0135294	0.0136471	0.0134118	0.0110588	0.0107059	0.0138824	0.0142353	0.0117647	0.0110588	0.0114118	0.0107059
4.78078		0.0114118	0.0131765	0.0147059	0.0135294	0.0117647	0.0131765	0.0163529	0.0155294	0.0130588	0.0135294	0.0138824	0.0121176	0.0118824	0.0141176	0.0131765	0.0116471	0.0142353	0.0157647	0.0137647	0.0124706	0.0135294	0.0132941	0.0110588	0.0102353	0.0124706	0.0132941	0.0107059	0.0111765	0.0135294	0.012	0.0108235	0.0121176	0.0129412	0.0121176	0.0124706	0.0141176	0.0134118	0.0124706	0.0141176	0.0144706	0.0118824	0.0105882	0.0122353	0.0117647	0.0105882	0.0117647	0.0118824	0.0105882
4.84627		0.0118824	0.0137647	0.0157647	0.0145882	0.0124706	0.0138824	0.0161176	0.0148235	0.0129412	0.0137647	0.0136471	0.0115294	0.0115294	0.0144706	0.0143529	0.0123529	0.0136471	0.0144706	0.0125882	0.0117647	0.0135294	0.0138824	0.0118824	0.0109412	0.0125882	0.0127059	0.00988235	0.0114118	0.0148235	0.0132941	0.0115294	0.0122353	0.0125882	0.0118824	0.0128235	0.0148235	0.0134118	0.0122353	0.0143529	0.0148235	0.0124706	0.0114118	0.012	0.0103529	0.00952941	0.0125882	0.0135294	0.0115294
4.91176		0.0117647	0.0142353	0.0170588	0.0161176	0.0136471	0.0141176	0.0150588	0.0135294	0.0127059	0.0148235	0.0150588	0.0124706	0.0118824	0.0144706	0.0143529	0.0128235	0.0137647	0.0144706	0.0128235	0.0116471	0.0130588	0.0131765	0.0115294	0.0114118	0.0138824	0.014	0.0110588	0.0128235	0.0154118	0.0134118	0.012	0.012	0.0111765	0.0103529	0.0123529	0.016	0.0152941	0.0134118	0.0137647	0.0128235	0.0110588	0.0118824	0.0135294	0.0116471	0.00976471	0.0123529	0.0137647	0.0125882
4.97725		0.0116471	0.0142353	0.0164706	0.0152941	0.0129412	0.0132941	0.0143529	0.0132941	0.0127059	0.0150588	0.0156471	0.0137647	0.0129412	0.014	0.0131765	0.0124706	0.0143529	0.0148235	0.0130588	0.0123529	0.0137647	0.0127059	0.0107059	0.0117647	0.0151765	0.0154118	0.0128235	0.0142353	0.0155294	0.0125882	0.0114118	0.0122353	0.0115294	0.0105882	0.0127059	0.0165882	0.0163529	0.0137647	0.0127059	0.0111765	0.00964706	0.0117647	0.0142353	0.0125882	0.0102353	0.0118824	0.0129412	0.0128235
5.04275		0.0118824	0.0134118	0.0141176	0.0124706	0.0112941	0.0128235	0.0144706	0.0137647	0.0130588	0.0144706	0.0145882	0.0135294	0.0137647	0.0141176	0.0125882	0.0123529	0.0148235	0.0145882	0.0124706	0.0128235	0.0154118	0.0137647	0.0108235	0.0117647	0.0150588	0.0152941	0.0131765	0.0151765	0.0165882	0.0127059	0.0112941	0.0129412	0.0131765	0.0121176	0.0127059	0.0144706	0.0136471	0.0118824	0.0123529	0.0115294	0.0101176	0.0117647	0.0134118	0.0115294	0.0102353	0.0124706	0.0130588	0.0125882
5.10824		0.0123529	0.0130588	0.0131765	0.0116471	0.0112941	0.0136471	0.0147059	0.0132941	0.0132941	0.0148235	0.0145882	0.0136471	0.0145882	0.0149412	0.0132941	0.0123529	0.0143529	0.014	0.0118824	0.0124706	0.0158824	0.0147059	0.0114118	0.012	0.0145882	0.014	0.0128235	0.0164706	0.0178824	0.0137647	0.0118824	0.0130588	0.0134118	0.012	0.0116471	0.0123529	0.0111765	0.0108235	0.0128235	0.0124706	0.0109412	0.0118824	0.0121176	0.0101176	0.0101176	0.0138824	0.0141176	0.0121176
5.17373		0.0121176	0.0136471	0.0144706	0.0132941	0.0124706	0.0141176	0.0142353	0.0125882	0.0135294	0.0161176	0.0157647	0.0141176	0.0145882	0.0147059	0.0130588	0.0118824	0.0134118	0.0135294	0.0118824	0.0121176	0.0152941	0.0143529	0.0117647	0.0128235	0.0150588	0.0141176	0.0131765	0.0168235	0.0172941	0.0135294	0.0117647	0.012	0.0114118	0.0104706	0.0117647	0.0129412	0.012	0.0117647	0.0131765	0.0123529	0.0110588	0.0124706	0.0130588	0.0111765	0.0110588	0.0143529	0.0145882	0.0122353
5.23922		0.0115294	0.0142353	0.0154118	0.0141176	0.0132941	0.0142353	0.014	0.0128235	0.0138824	0.0163529	0.0161176	0.0142353	0.0137647	0.0130588	0.0114118	0.0116471	0.0136471	0.0138824	0.0124706	0.0125882	0.0145882	0.0130588	0.0112941	0.0132941	0.0157647	0.0149412	0.0132941	0.0155294	0.0147059	0.0117647	0.0112941	0.0112941	0.0104706	0.0108235	0.014	0.0148235	0.0132941	0.0124706	0.0124706	0.0111765	0.0108235	0.0132941	0.0152941	0.0136471	0.0122353	0.0132941	0.0131765	0.0127059
5.30471		0.0108235	0.0135294	0.014	0.0124706	0.0127059	0.0143529	0.0144706	0.0138824	0.0143529	0.0150588	0.0144706	0.014	0.0141176	0.0124706	0.0108235	0.0124706	0.0152941	0.0149412	0.0131765	0.0136471	0.0150588	0.0125882	0.0107059	0.0128235	0.0152941	0.0148235	0.0131765	0.014	0.0128235	0.0104706	0.0110588	0.0121176	0.0115294	0.0121176	0.0151765	0.0147059	0.0122353	0.0116471	0.0122353	0.0114118	0.0111765	0.0131765	0.0147059	0.0132941	0.0123529	0.0123529	0.0117647	0.0130588
5.3702		0.0118824	0.0141176	0.0131765	0.0111765	0.012	0.0142353	0.0143529	0.0141176	0.0144706	0.0135294	0.0124706	0.0136471	0.0154118	0.0138824	0.0121176	0.0137647	0.0162353	0.0151765	0.0135294	0.0148235	0.0162353	0.0132941	0.0109412	0.0123529	0.0138824	0.0132941	0.0123529	0.0135294	0.0127059	0.0103529	0.0114118	0.0130588	0.0127059	0.0124706	0.0138824	0.0124706	0.0102353	0.0107059	0.0128235	0.0127059	0.0117647	0.0123529	0.012	0.0111765	0.0125882	0.0137647	0.0123529	0.0129412
5.43569		0.0142353	0.0169412	0.0152941	0.0122353	0.0118824	0.0131765	0.0130588	0.0131765	0.0147059	0.0136471	0.0121176	0.0131765	0.0158824	0.0154118	0.0135294	0.0138824	0.0149412	0.0141176	0.0135294	0.0155294	0.0163529	0.0131765	0.0110588	0.0124706	0.0135294	0.0124706	0.0118824	0.0137647	0.0129412	0.0107059	0.0116471	0.0128235	0.0121176	0.0118824	0.0132941	0.012	0.0104706	0.0114118	0.0132941	0.0128235	0.0121176	0.0128235	0.0112941	0.0103529	0.0130588	0.0147059	0.0130588	0.0124706
5.50118		0.016	0.0188235	0.0170588	0.0135294	0.0121176	0.0122353	0.012	0.0128235	0.0155294	0.0149412	0.0129412	0.0129412	0.0151765	0.0150588	0.0135294	0.014	0.0141176	0.0132941	0.0132941	0.0152941	0.0152941	0.0117647	0.0103529	0.0129412	0.0143529	0.0125882	0.0116471	0.0136471	0.0128235	0.0109412	0.0117647	0.0118824	0.0109412	0.012	0.0149412	0.0147059	0.0129412	0.0127059	0.0124706	0.0112941	0.0116471	0.0138824	0.0128235	0.0109412	0.0121176	0.0130588	0.0122353	0.0122353
5.56667		0.016	0.0177647	0.0157647	0.0129412	0.012	0.0121176	0.0118824	0.0130588	0.0158824	0.0155294	0.0138824	0.0138824	0.0145882	0.0131765	0.0123529	0.0147059	0.0156471	0.0142353	0.0136471	0.0156471	0.0149412	0.0108235	0.00976471	0.0130588	0.0147059	0.0127059	0.0118824	0.014	0.0125882	0.0109412	0.0122353	0.0124706	0.012	0.0129412	0.0157647	0.0156471	0.0142353	0.0138824	0.0125882	0.0108235	0.0110588	0.0138824	0.0137647	0.0114118	0.0109412	0.0108235	0.0107059	0.0125882
5.63216		0.0143529	0.0154118	0.0134118	0.0111765	0.0116471	0.0130588	0.0131765	0.0138824	0.0156471	0.0150588	0.0138824	0.0145882	0.0144706	0.0118824	0.0114118	0.0154118	0.0170588	0.0148235	0.0142353	0.0168235	0.0158824	0.0114118	0.01	0.0127059	0.0135294	0.0116471	0.0121176	0.0150588	0.0131765	0.0111765	0.0134118	0.0143529	0.0137647	0.0132941	0.0138824	0.0128235	0.0125882	0.0137647	0.0134118	0.0117647	0.0110588	0.0123529	0.012	0.0109412	0.0117647	0.0116471	0.0111765	0.0135294
5.69765		0.0130588	0.0154118	0.0135294	0.0107059	0.0114118	0.0131765	0.0137647	0.0145882	0.016	0.0149412	0.0135294	0.0142353	0.0143529	0.0117647	0.0108235	0.0142353	0.0155294	0.0136471	0.0143529	0.0172941	0.0162353	0.012	0.0102353	0.0123529	0.0123529	0.0107059	0.0124706	0.0158824	0.0137647	0.0114118	0.0136471	0.0143529	0.0129412	0.0123529	0.0127059	0.0112941	0.0115294	0.0132941	0.0134118	0.012	0.0112941	0.0114118	0.01	0.0101176	0.0130588	0.0137647	0.0127059	0.0137647
5.76314		0.0130588	0.0169412	0.0149412	0.0114118	0.0116471	0.0128235	0.0134118	0.0150588	0.0171765	0.0157647	0.0134118	0.0132941	0.0137647	0.0117647	0.0103529	0.0125882	0.0135294	0.0123529	0.0137647	0.0163529	0.0149412	0.0109412	0.01	0.0124706	0.0123529	0.0108235	0.0131765	0.0157647	0.0132941	0.0114118	0.0129412	0.0123529	0.0105882	0.0115294	0.014	0.0132941	0.0130588	0.0141176	0.0129412	0.0108235	0.0112941	0.0124706	0.0105882	0.00976471	0.0125882	0.0132941	0.0127059	0.0135294
5.82863		0.0141176	0.0175294	0.0150588	0.0122353	0.0130588	0.0136471	0.0134118	0.0152941	0.0174118	0.0157647	0.0135294	0.0135294	0.0137647	0.0117647	0.0103529	0.0123529	0.0131765	0.0121176	0.0129412	0.0147059	0.0129412	0.00917647	0.00917647	0.0122353	0.0122353	0.0111765	0.0125882	0.0137647	0.0116471	0.0111765	0.0125882	0.0115294	0.0101176	0.0121176	0.0154118	0.0143529	0.014	0.0149412	0.0124706	0.00964706	0.0114118	0.0142353	0.0123529	0.0103529	0.0114118	0.0110588	0.0111765	0.0137647
5.89412		0.0147059	0.0162353	0.0131765	0.0116471	0.0143529	0.0150588	0.0138824	0.0148235	0.0156471	0.014	0.0134118	0.0152941	0.0150588	0.0121176	0.0107059	0.0127059	0.0132941	0.0128235	0.0141176	0.0148235	0.0122353	0.00858824	0.00905882	0.0117647	0.0117647	0.0110588	0.0116471	0.012	0.01	0.0103529	0.0127059	0.0122353	0.0111765	0.0125882	0.0137647	0.0118824	0.0125882	0.0151765	0.0131765	0.01	0.0112941	0.0135294	0.012	0.0107059	0.0117647	0.0105882	0.0102353	0.0134118
5.95961		0.0144706	0.0148235	0.0116471	0.0109412	0.0145882	0.0156471	0.0145882	0.0148235	0.0142353	0.0123529	0.0128235	0.016	0.0158824	0.0128235	0.0109412	0.012	0.0122353	0.0127059	0.0156471	0.0165882	0.0134118	0.00964706	0.00976471	0.0115294	0.0112941	0.0109412	0.012	0.012	0.00964706	0.00952941	0.0124706	0.0125882	0.0117647	0.0124706	0.0118824	0.00964706	0.0116471	0.0152941	0.0142353	0.0116471	0.0121176	0.0124706	0.0103529	0.0104706	0.0131765	0.0123529	0.0107059	0.0121176
6.0251		0.0152941	0.0156471	0.0123529	0.0111765	0.0132941	0.014	0.014	0.0152941	0.0148235	0.0125882	0.0124706	0.0149412	0.0151765	0.0128235	0.0110588	0.0116471	0.0112941	0.0118824	0.0156471	0.0170588	0.0138824	0.0104706	0.0111765	0.0123529	0.0111765	0.0107059	0.0128235	0.0130588	0.0103529	0.00941176	0.0112941	0.0110588	0.0110588	0.0135294	0.0131765	0.0109412	0.0122353	0.0144706	0.0130588	0.0118824	0.0136471	0.0135294	0.0102353	0.0103529	0.0134118	0.0130588	0.0111765	0.0108235
6.09059		0.0169412	0.0165882	0.0128235	0.0110588	0.0117647	0.012	0.0127059	0.0154118	0.0158824	0.0131765	0.0122353	0.0136471	0.0137647	0.0123529	0.0122353	0.0134118	0.0125882	0.0122353	0.0149412	0.0157647	0.0124706	0.00988235	0.0117647	0.0132941	0.0116471	0.0111765	0.0132941	0.0130588	0.0104706	0.00988235	0.0103529	0.00941176	0.0104706	0.0150588	0.0162353	0.0134118	0.0132941	0.0136471	0.0115294	0.0112941	0.0144706	0.0148235	0.0116471	0.0110588	0.0124706	0.0115294	0.0107059	0.0103529
6.15608		0.0162353	0.0150588	0.0114118	0.0103529	0.0115294	0.012	0.0125882	0.0150588	0.0154118	0.0127059	0.0118824	0.0143529	0.0143529	0.0129412	0.014	0.0152941	0.014	0.0127059	0.0145882	0.0141176	0.0103529	0.00823529	0.0110588	0.0129412	0.012	0.0122353	0.0136471	0.0124706	0.00976471	0.01	0.0107059	0.00976471	0.0105882	0.0143529	0.0154118	0.0128235	0.0130588	0.0137647	0.0115294	0.0109412	0.0134118	0.0137647	0.012	0.0125882	0.0128235	0.0103529	0.00964706	0.0105882
6.22157		0.0145882	0.0135294	0.0102353	0.01	0.012	0.0130588	0.0136471	0.0149412	0.0141176	0.0114118	0.0116471	0.0157647	0.016	0.0135294	0.014	0.0147059	0.0131765	0.0121176	0.0144706	0.0135294	0.00952941	0.00776471	0.0104706	0.0122353	0.0123529	0.0135294	0.0148235	0.0132941	0.00988235	0.00964706	0.0109412	0.0105882	0.0107059	0.0122353	0.012	0.0103529	0.0122353	0.0138824	0.0121176	0.0108235	0.0116471	0.0112941	0.0108235	0.0134118	0.0143529	0.0108235	0.00917647	0.0105882
6.28706		0.0155294	0.0145882	0.0111765	0.0109412	0.0127059	0.0132941	0.0142353	0.0156471	0.0142353	0.0115294	0.0114118	0.0151765	0.0155294	0.0128235	0.0128235	0.0127059	0.0108235	0.0105882	0.0136471	0.0134118	0.00988235	0.00858824	0.0105882	0.0117647	0.0121176	0.0138824	0.0155294	0.014	0.0105882	0.00976471	0.0105882	0.0103529	0.0109412	0.012	0.0107059	0.00964706	0.0123529	0.0130588	0.0112941	0.0103529	0.0114118	0.0110588	0.0103529	0.0132941	0.0150588	0.0118824	0.00964706	0.00988235
6.35255		0.0170588	0.016	0.0125882	0.0122353	0.0128235	0.0118824	0.0129412	0.0156471	0.0151765	0.0127059	0.0111765	0.0127059	0.0130588	0.0123529	0.0136471	0.0131765	0.0102353	0.00964706	0.0122353	0.012	0.00905882	0.00882353	0.0111765	0.012	0.0117647	0.0135294	0.0154118	0.0138824	0.0116471	0.0112941	0.0107059	0.00988235	0.0115294	0.0134118	0.0124706	0.0111765	0.0125882	0.0114118	0.00905882	0.00988235	0.0129412	0.0130588	0.0108235	0.0118824	0.0128235	0.0108235	0.0101176	0.00952941
6.41804		0.016	0.0145882	0.012	0.0128235	0.0131765	0.0114118	0.012	0.0149412	0.0152941	0.0130588	0.0111765	0.0112941	0.0111765	0.0122353	0.0155294	0.0148235	0.0112941	0.01	0.0116471	0.0102353	0.00752941	0.00823529	0.0115294	0.0123529	0.0118824	0.0137647	0.0147059	0.0124706	0.0114118	0.0128235	0.0121176	0.0105882	0.0121176	0.0138824	0.0136471	0.0122353	0.0123529	0.0105882	0.008	0.00941176	0.0129412	0.0132941	0.0111765	0.0109412	0.0102353	0.00894118	0.0104706	0.0110588
6.48353		0.0135294	0.0123529	0.0105882	0.0123529	0.0135294	0.0121176	0.012	0.014	0.014	0.0124706	0.0121176	0.0125882	0.0116471	0.0122353	0.0154118	0.0147059	0.0112941	0.0105882	0.0125882	0.0105882	0.00776471	0.00870588	0.0110588	0.0115294	0.0117647	0.0145882	0.0150588	0.012	0.0109412	0.0134118	0.0136471	0.0118824	0.0121176	0.0122353	0.0116471	0.0116471	0.0127059	0.0115294	0.00905882	0.00917647	0.0104706	0.0105882	0.0103529	0.0115294	0.0102353	0.00811765	0.0102353	0.0123529
6.54902		0.0136471	0.0128235	0.0103529	0.0114118	0.0129412	0.0122353	0.0124706	0.0138824	0.0129412	0.012	0.0124706	0.0136471	0.0124706	0.0118824	0.0135294	0.0124706	0.00988235	0.0102353	0.0136471	0.0124706	0.00964706	0.00976471	0.0107059	0.0104706	0.0116471	0.0158824	0.0162353	0.0127059	0.0110588	0.0125882	0.0128235	0.0117647	0.0121176	0.0111765	0.01	0.0109412	0.0134118	0.0128235	0.0107059	0.00941176	0.00835294	0.00776471	0.00905882	0.012	0.0112941	0.00823529	0.00929412	0.0112941
6.61451		0.0158824	0.0144706	0.0112941	0.0110588	0.0115294	0.0107059	0.012	0.0141176	0.0134118	0.0123529	0.0121176	0.0125882	0.0118824	0.0116471	0.0127059	0.0114118	0.00905882	0.00976471	0.0132941	0.0130588	0.0107059	0.0110588	0.0116471	0.0107059	0.0118824	0.0163529	0.0162353	0.0128235	0.0111765	0.0110588	0.0102353	0.0103529	0.0123529	0.0124706	0.0104706	0.0105882	0.0128235	0.0118824	0.0102353	0.01	0.00894118	0.00764706	0.00835294	0.0112941	0.0111765	0.00858824	0.00894118	0.00941176
6.68		0.0161176	0.0141176	0.0122353	0.0121176	0.0114118	0.00988235	0.0108235	0.0131765	0.0132941	0.0125882	0.0122353	0.0112941	0.0105882	0.0118824	0.0138824	0.0131765	0.0103529	0.01	0.0123529	0.0115294	0.01	0.0115294	0.0125882	0.0116471	0.0122353	0.0156471	0.0149412	0.0118824	0.0111765	0.0110588	0.00952941	0.00952941	0.0121176	0.0128235	0.0112941	0.0111765	0.0123529	0.0104706	0.00929412	0.0110588	0.0110588	0.00941176	0.00917647	0.0108235	0.00976471	0.00788235	0.00917647	0.00929412
6.74549		0.0142353	0.0125882	0.0125882	0.0138824	0.0134118	0.0112941	0.0105882	0.0117647	0.0117647	0.0117647	0.0131765	0.012	0.0105882	0.0121176	0.0144706	0.0143529	0.0121176	0.0116471	0.0129412	0.0108235	0.00941176	0.0115294	0.0124706	0.0116471	0.0127059	0.016	0.0144706	0.0109412	0.0107059	0.0114118	0.0107059	0.0103529	0.0118824	0.0116471	0.0107059	0.0118824	0.0128235	0.0107059	0.00941176	0.0111765	0.0115294	0.0103529	0.0109412	0.012	0.00952941	0.00694118	0.00870588	0.01
6.81098		0.0124706	0.0116471	0.0122353	0.014	0.0141176	0.012	0.0109412	0.0115294	0.0105882	0.0108235	0.0135294	0.0132941	0.0116471	0.0123529	0.0135294	0.0136471	0.0135294	0.0144706	0.0152941	0.0121176	0.0101176	0.0117647	0.012	0.0115294	0.0138824	0.0177647	0.0156471	0.0114118	0.0105882	0.0109412	0.0109412	0.0112941	0.0123529	0.0115294	0.0110588	0.0130588	0.0141176	0.0118824	0.0104706	0.0111765	0.0105882	0.00976471	0.012	0.0138824	0.0111765	0.00764706	0.00847059	0.00988235
6.87647		0.0122353	0.0117647	0.0117647	0.0127059	0.0124706	0.0108235	0.0115294	0.0128235	0.0111765	0.0108235	0.0125882	0.0124706	0.0122353	0.0135294	0.0129412	0.0122353	0.0137647	0.0156471	0.0161176	0.0132941	0.0112941	0.0124706	0.0124706	0.0122353	0.0149412	0.0184706	0.016	0.0122353	0.0116471	0.0105882	0.01	0.0112941	0.0137647	0.014	0.0131765	0.0138824	0.014	0.0116471	0.0110588	0.0121176	0.0109412	0.00976471	0.0118824	0.0142353	0.0122353	0.00952941	0.00988235	0.00964706
6.94196		0.0123529	0.0118824	0.012	0.0121176	0.0110588	0.01	0.012	0.0136471	0.0123529	0.0115294	0.0117647	0.0109412	0.0121176	0.0156471	0.0144706	0.0121176	0.0129412	0.0144706	0.0145882	0.0128235	0.0117647	0.0134118	0.0135294	0.0132941	0.0154118	0.0176471	0.0150588	0.0124706	0.0129412	0.0117647	0.01	0.0114118	0.0152941	0.016	0.0138824	0.0130588	0.012	0.00988235	0.0107059	0.0132941	0.0128235	0.0109412	0.0118824	0.0130588	0.0115294	0.0109412	0.0122353	0.0104706
7.00745		0.0114118	0.0108235	0.0122353	0.0131765	0.0115294	0.0102353	0.0118824	0.0129412	0.0121176	0.0122353	0.0130588	0.0116471	0.0124706	0.0174118	0.0167059	0.0132941	0.0130588	0.0144706	0.0141176	0.0117647	0.0111765	0.0138824	0.0142353	0.0136471	0.0157647	0.0175294	0.0141176	0.0117647	0.0134118	0.0132941	0.0115294	0.0118824	0.0145882	0.0144706	0.0128235	0.0130588	0.0117647	0.00929412	0.0102353	0.0131765	0.0131765	0.0117647	0.0130588	0.0134118	0.0110588	0.0115294	0.014	0.0121176
7.07294		0.0103529	0.00976471	0.0123529	0.0138824	0.012	0.0104706	0.0114118	0.0115294	0.0108235	0.0122353	0.0143529	0.0131765	0.0129412	0.0169412	0.0161176	0.0130588	0.0137647	0.0165882	0.0157647	0.0118824	0.0111765	0.014	0.014	0.0132941	0.0161176	0.0176471	0.014	0.0114118	0.0130588	0.0134118	0.0122353	0.0118824	0.0125882	0.0116471	0.0117647	0.0142353	0.0135294	0.0104706	0.0102353	0.012	0.0112941	0.0107059	0.0136471	0.0144706	0.0114118	0.0108235	0.0135294	0.0125882
7.13843		0.0104706	0.0107059	0.0124706	0.0129412	0.0112941	0.0101176	0.0111765	0.0112941	0.0105882	0.0121176	0.014	0.0131765	0.0131765	0.0157647	0.0141176	0.0118824	0.0138824	0.0171765	0.0163529	0.0129412	0.0125882	0.0145882	0.0138824	0.0128235	0.0154118	0.0168235	0.0138824	0.0121176	0.0131765	0.0125882	0.012	0.0125882	0.0131765	0.0121176	0.0125882	0.0155294	0.0148235	0.0111765	0.0108235	0.012	0.0102353	0.00917647	0.0123529	0.0136471	0.0110588	0.01	0.0116471	0.0115294
7.20392		0.0110588	0.0116471	0.0122353	0.0117647	0.0103529	0.00976471	0.0109412	0.0112941	0.0108235	0.0118824	0.0124706	0.0117647	0.0125882	0.0152941	0.0137647	0.0116471	0.0134118	0.0155294	0.0145882	0.0129412	0.0144706	0.0156471	0.0141176	0.0123529	0.014	0.0149412	0.0129412	0.0125882	0.014	0.0129412	0.0123529	0.0143529	0.0158824	0.0154118	0.0152941	0.0164706	0.0143529	0.0108235	0.0114118	0.0131765	0.0114118	0.00941176	0.0110588	0.0114118	0.00941176	0.00964706	0.0112941	0.0105882
7.26941		0.0107059	0.0109412	0.012	0.0118824	0.0110588	0.0105882	0.0111765	0.0111765	0.0114118	0.0124706	0.0125882	0.0108235	0.0115294	0.0154118	0.0151765	0.0127059	0.0128235	0.0137647	0.0124706	0.0116471	0.0144706	0.0157647	0.014	0.0124706	0.0135294	0.0135294	0.0114118	0.0117647	0.0142353	0.014	0.0134118	0.0152941	0.0168235	0.0174118	0.0190588	0.0192941	0.0150588	0.0112941	0.0125882	0.0147059	0.0132941	0.0111765	0.0116471	0.0102353	0.008	0.00988235	0.0123529	0.0109412
7.3349		0.01	0.0101176	0.0122353	0.0130588	0.0124706	0.0116471	0.0114118	0.0107059	0.0115294	0.0137647	0.014	0.0114118	0.0110588	0.0149412	0.0151765	0.0129412	0.0130588	0.0137647	0.0123529	0.0109412	0.0135294	0.0147059	0.0134118	0.0130588	0.0150588	0.0144706	0.0112941	0.0110588	0.0135294	0.0138824	0.0136471	0.0147059	0.0151765	0.0176471	0.0231765	0.0232941	0.0176471	0.0131765	0.014	0.0149412	0.0128235	0.0114118	0.0128235	0.0111765	0.00847059	0.0102353	0.0127059	0.0109412
7.40039		0.00988235	0.0101176	0.0125882	0.0132941	0.0124706	0.0114118	0.0111765	0.0108235	0.0118824	0.0142353	0.0147059	0.0124706	0.0116471	0.0136471	0.0129412	0.012	0.0134118	0.0142353	0.0128235	0.0116471	0.0136471	0.014	0.0129412	0.0137647	0.0162353	0.0154118	0.0123529	0.0121176	0.0134118	0.0129412	0.0134118	0.0145882	0.0148235	0.0184706	0.0252941	0.0245882	0.0189412	0.0145882	0.0149412	0.0145882	0.0115294	0.0109412	0.0134118	0.0123529	0.00988235	0.0109412	0.012	0.0103529
7.46588		0.0104706	0.0109412	0.0129412	0.0124706	0.0112941	0.0108235	0.0115294	0.0123529	0.0129412	0.0136471	0.0134118	0.0122353	0.0124706	0.0129412	0.0107059	0.0103529	0.0129412	0.0130588	0.0114118	0.0118824	0.0147059	0.014	0.0124706	0.0135294	0.0155294	0.0145882	0.0129412	0.0148235	0.0157647	0.0134118	0.0132941	0.0154118	0.0163529	0.0194118	0.0235294	0.0212941	0.0164706	0.0142353	0.016	0.0155294	0.012	0.0109412	0.0128235	0.0118824	0.0107059	0.0125882	0.0122353	0.00976471
7.53137		0.0111765	0.0115294	0.0130588	0.0117647	0.0108235	0.0110588	0.0121176	0.0130588	0.0131765	0.0124706	0.0114118	0.0107059	0.0123529	0.0130588	0.0102353	0.00941176	0.0115294	0.0111765	0.00976471	0.0117647	0.0156471	0.0142353	0.0121176	0.0134118	0.0145882	0.0131765	0.0128235	0.0170588	0.0184706	0.0151765	0.0135294	0.0151765	0.0163529	0.0182353	0.0208235	0.0188235	0.0145882	0.0137647	0.0172941	0.0172941	0.0135294	0.0118824	0.012	0.0107059	0.0108235	0.0141176	0.0135294	0.00964706
7.59686		0.0121176	0.0122353	0.0137647	0.0128235	0.0114118	0.0114118	0.0116471	0.0117647	0.0124706	0.0127059	0.0116471	0.0103529	0.0111765	0.0125882	0.0107059	0.00952941	0.0109412	0.0107059	0.0101176	0.0127059	0.0162353	0.0145882	0.0122353	0.0143529	0.0161176	0.0143529	0.014	0.0189412	0.0198824	0.0163529	0.0143529	0.0143529	0.0138824	0.0155294	0.0196471	0.02	0.0162353	0.0143529	0.0169412	0.0167059	0.0137647	0.0130588	0.0130588	0.0112941	0.0111765	0.0144706	0.0142353	0.00988235
7.66235		0.0127059	0.0128235	0.0144706	0.0137647	0.0118824	0.0111765	0.0107059	0.0102353	0.012	0.0135294	0.0129412	0.0110588	0.0107059	0.0112941	0.00976471	0.00988235	0.0118824	0.0121176	0.0114118	0.0137647	0.0163529	0.0141176	0.0127059	0.0161176	0.0188235	0.0171765	0.0168235	0.0209412	0.02	0.0164706	0.016	0.0150588	0.0132941	0.0148235	0.0202353	0.0210588	0.0174118	0.0151765	0.0158824	0.0143529	0.0123529	0.0138824	0.0150588	0.0129412	0.0116471	0.0135294	0.0131765	0.00988235
7.72784		0.0125882	0.0129412	0.0137647	0.0124706	0.0114118	0.0117647	0.0111765	0.0107059	0.0123529	0.0136471	0.0128235	0.0114118	0.0110588	0.0103529	0.00858824	0.0103529	0.0137647	0.0136471	0.0125882	0.0147059	0.0163529	0.0138824	0.0132941	0.0168235	0.0190588	0.0177647	0.0188235	0.0231765	0.0210588	0.0170588	0.0178824	0.0181176	0.0163529	0.0163529	0.0194118	0.0184706	0.0156471	0.0152941	0.0161176	0.0144706	0.012	0.0137647	0.0155294	0.0137647	0.0121176	0.0125882	0.0117647	0.01
7.79333		0.012	0.0122353	0.012	0.0104706	0.0110588	0.0131765	0.0128235	0.0124706	0.0132941	0.0130588	0.0117647	0.0110588	0.0117647	0.0112941	0.00929412	0.0110588	0.0147059	0.0137647	0.0122353	0.0142353	0.0162353	0.0144706	0.0142353	0.0168235	0.0172941	0.0164706	0.0194118	0.0245882	0.0227059	0.0181176	0.0194118	0.0210588	0.0197647	0.0174118	0.0167059	0.0142353	0.0128235	0.0147059	0.0172941	0.0165882	0.0130588	0.0130588	0.0136471	0.0123529	0.0123529	0.0128235	0.0117647	0.0101176
7.85882		0.0114118	0.012	0.0116471	0.0102353	0.0108235	0.0131765	0.0130588	0.0129412	0.0141176	0.0135294	0.0121176	0.0114118	0.0125882	0.0128235	0.0107059	0.0115294	0.0141176	0.0129412	0.0110588	0.0128235	0.0152941	0.0148235	0.0152941	0.0175294	0.0168235	0.0162353	0.0205882	0.0252941	0.0229412	0.0184706	0.0191765	0.0203529	0.0188235	0.0162353	0.0151765	0.0134118	0.0121176	0.0142353	0.0175294	0.0171765	0.0141176	0.0134118	0.0127059	0.0115294	0.0127059	0.0141176	0.0127059	0.0102353
7.92431		0.0115294	0.0130588	0.0132941	0.0118824	0.0112941	0.0121176	0.0116471	0.0123529	0.0148235	0.0149412	0.0135294	0.0124706	0.0132941	0.0131765	0.0111765	0.0116471	0.0136471	0.0128235	0.0108235	0.0117647	0.0143529	0.0147059	0.0163529	0.0195294	0.0190588	0.0183529	0.0224706	0.0249412	0.0216471	0.018	0.018	0.0177647	0.016	0.0150588	0.0163529	0.0154118	0.0130588	0.0135294	0.0152941	0.0144706	0.0132941	0.0143529	0.014	0.0125882	0.0132941	0.0145882	0.0131765	0.0107059
7.9898		0.0114118	0.0136471	0.0138824	0.0121176	0.0118824	0.0123529	0.0115294	0.0121176	0.0152941	0.0157647	0.0144706	0.014	0.0143529	0.0128235	0.01	0.0110588	0.0136471	0.0129412	0.0111765	0.0121176	0.014	0.0141176	0.0163529	0.0204706	0.0208235	0.0205882	0.0237647	0.0244706	0.0201176	0.0170588	0.0172941	0.0165882	0.0152941	0.0149412	0.0165882	0.0158824	0.0135294	0.0134118	0.0136471	0.012	0.0117647	0.0143529	0.0147059	0.0135294	0.0141176	0.0141176	0.012	0.0107059
8.05529		0.0105882	0.0123529	0.0123529	0.0108235	0.0118824	0.0136471	0.0128235	0.0125882	0.0148235	0.0150588	0.0141176	0.0143529	0.0147059	0.0123529	0.00917647	0.0105882	0.0132941	0.0122353	0.0115294	0.0141176	0.0152941	0.0141176	0.0157647	0.0195294	0.0201176	0.0209412	0.0252941	0.026	0.0205882	0.0168235	0.0177647	0.0177647	0.0164706	0.0150588	0.0148235	0.0136471	0.0128235	0.0143529	0.0143529	0.0121176	0.0115294	0.0135294	0.0135294	0.0130588	0.0150588	0.0147059	0.0115294	0.0105882
8.12078		0.00941176	0.0105882	0.0104706	0.00964706	0.0116471	0.0141176	0.0135294	0.0125882	0.0137647	0.0136471	0.0127059	0.0134118	0.0142353	0.0121176	0.00917647	0.0104706	0.0123529	0.0111765	0.0121176	0.0162353	0.0172941	0.0151765	0.016	0.0188235	0.0188235	0.0204706	0.0271765	0.0290588	0.0223529	0.0170588	0.0176471	0.0181176	0.0170588	0.0154118	0.0136471	0.012	0.0124706	0.0155294	0.0155294	0.0132941	0.0127059	0.0135294	0.0123529	0.0125882	0.0158824	0.016	0.0124706	0.0107059
8.18627		0.00929412	0.0107059	0.0108235	0.0103529	0.0116471	0.0130588	0.0122353	0.0114118	0.0128235	0.0128235	0.0116471	0.012	0.0129412	0.0110588	0.00882353	0.0102353	0.0115294	0.0107059	0.0123529	0.0165882	0.0176471	0.0158824	0.0170588	0.0198824	0.0192941	0.0205882	0.0277647	0.03	0.0232941	0.0174118	0.0163529	0.0157647	0.0152941	0.0155294	0.0150588	0.0136471	0.0136471	0.0157647	0.0147059	0.0130588	0.0138824	0.0149412	0.0131765	0.0127059	0.0154118	0.0156471	0.0130588	0.0115294
8.25176		0.00964706	0.0114118	0.0116471	0.0110588	0.0121176	0.0124706	0.0110588	0.0101176	0.0118824	0.0118824	0.0107059	0.0108235	0.0112941	0.00941176	0.00823529	0.0107059	0.012	0.0110588	0.0116471	0.0149412	0.0155294	0.0149412	0.0176471	0.0207059	0.0201176	0.0203529	0.0252941	0.0267059	0.0216471	0.0175294	0.0156471	0.0136471	0.0137647	0.0161176	0.0174118	0.0157647	0.0149412	0.0155294	0.0132941	0.0117647	0.0136471	0.0155294	0.0142353	0.0134118	0.0142353	0.0134118	0.0122353	0.0125882
8.31725		0.00952941	0.0110588	0.0107059	0.0102353	0.012	0.0129412	0.0112941	0.01	0.0111765	0.0108235	0.00988235	0.0104706	0.0108235	0.00870588	0.00788235	0.0112941	0.0130588	0.0116471	0.0112941	0.0135294	0.0131765	0.0134118	0.0174118	0.0207059	0.0198824	0.0191765	0.0222353	0.0231765	0.0194118	0.0169412	0.0156471	0.0134118	0.0136471	0.0157647	0.0162353	0.0142353	0.0144706	0.0158824	0.0137647	0.0117647	0.0128235	0.0144706	0.0137647	0.0136471	0.014	0.0122353	0.0112941	0.0128235
8.38275		0.00964706	0.01	0.00905882	0.00894118	0.0114118	0.0129412	0.0117647	0.0109412	0.0111765	0.0102353	0.00952941	0.0107059	0.0111765	0.00905882	0.00811765	0.0115294	0.0132941	0.0117647	0.0116471	0.0132941	0.0124706	0.0129412	0.0172941	0.02	0.0183529	0.0168235	0.0195294	0.0205882	0.0177647	0.016	0.0152941	0.0134118	0.0130588	0.014	0.0131765	0.0115294	0.0130588	0.0161176	0.0151765	0.0129412	0.0128235	0.0131765	0.0122353	0.0129412	0.0147059	0.0134118	0.0115294	0.0123529
8.44824		0.0109412	0.0101176	0.00894118	0.00882353	0.0108235	0.0112941	0.0103529	0.0111765	0.0117647	0.0107059	0.00976471	0.0104706	0.0111765	0.00964706	0.00870588	0.0111765	0.0124706	0.0111765	0.0115294	0.0129412	0.0117647	0.0128235	0.0174118	0.0195294	0.0168235	0.0149412	0.0176471	0.0185882	0.0163529	0.0152941	0.0143529	0.0122353	0.0117647	0.0130588	0.0122353	0.0110588	0.0127059	0.0154118	0.0149412	0.0134118	0.0138824	0.0137647	0.0118824	0.0121176	0.0144706	0.0138824	0.0118824	0.0117647
8.51373		0.0121176	0.0111765	0.0101176	0.00988235	0.0108235	0.00976471	0.00847059	0.01	0.0118824	0.0112941	0.0102353	0.0101176	0.0103529	0.00929412	0.00905882	0.0114118	0.0123529	0.0109412	0.0110588	0.012	0.0104706	0.0116471	0.0164706	0.0183529	0.0157647	0.0141176	0.0168235	0.0175294	0.0156471	0.0155294	0.0142353	0.012	0.0116471	0.0135294	0.0136471	0.0129412	0.0135294	0.0142353	0.0128235	0.0124706	0.0144706	0.0151765	0.0129412	0.012	0.0128235	0.0122353	0.0115294	0.012
8.57922		0.0121176	0.0112941	0.0107059	0.0112941	0.0121176	0.0103529	0.00835294	0.00952941	0.0116471	0.0114118	0.0108235	0.0108235	0.0103529	0.00894118	0.00917647	0.0116471	0.0123529	0.0109412	0.0109412	0.0115294	0.00941176	0.0102353	0.0145882	0.0163529	0.0144706	0.0141176	0.0175294	0.0172941	0.0149412	0.0155294	0.0154118	0.0136471	0.0130588	0.014	0.014	0.0129412	0.0134118	0.0136471	0.012	0.0115294	0.0136471	0.0148235	0.0135294	0.0128235	0.0121176	0.0104706	0.0108235	0.0128235
8.64471		0.0114118	0.0105882	0.0101176	0.0117647	0.0132941	0.0116471	0.00952941	0.0103529	0.0115294	0.0112941	0.0111765	0.0123529	0.0115294	0.00917647	0.00905882	0.0114118	0.012	0.0109412	0.0117647	0.0121176	0.00976471	0.0101176	0.0136471	0.0147059	0.0130588	0.014	0.0183529	0.0177647	0.0142353	0.0147059	0.0158824	0.0147059	0.0138824	0.0135294	0.0124706	0.0110588	0.0118824	0.0136471	0.0128235	0.0115294	0.0122353	0.0131765	0.0130588	0.0141176	0.0138824	0.0114118	0.0111765	0.0134118
8.7102		0.0111765	0.01	0.00941176	0.0112941	0.0131765	0.0116471	0.0102353	0.0114118	0.0118824	0.0111765	0.0110588	0.0124706	0.012	0.00952941	0.00894118	0.0103529	0.0105882	0.0101176	0.0121176	0.0129412	0.0110588	0.012	0.0150588	0.0147059	0.0122353	0.0132941	0.0175294	0.0168235	0.0132941	0.0136471	0.0145882	0.0136471	0.0132941	0.0136471	0.0122353	0.0103529	0.0111765	0.0131765	0.0128235	0.0117647	0.0124706	0.0129412	0.0130588	0.0152941	0.0163529	0.0135294	0.0122353	0.0130588
8.77569		0.0114118	0.0101176	0.00941176	0.0110588	0.0124706	0.0107059	0.00988235	0.0117647	0.0124706	0.0116471	0.0105882	0.0114118	0.0110588	0.00929412	0.00894118	0.01	0.00988235	0.00964706	0.0116471	0.0125882	0.0111765	0.0134118	0.0168235	0.0157647	0.012	0.0121176	0.0154118	0.0148235	0.0128235	0.0134118	0.0135294	0.0124706	0.0134118	0.0151765	0.014	0.0117647	0.0117647	0.0121176	0.0111765	0.0115294	0.0137647	0.0148235	0.0142353	0.0156471	0.0163529	0.014	0.0127059	0.0124706
8.84118		0.0118824	0.0105882	0.0101176	0.0122353	0.0132941	0.0107059	0.00952941	0.0116471	0.0125882	0.0114118	0.0102353	0.0105882	0.0101176	0.00917647	0.01	0.0114118	0.0111765	0.0103529	0.0112941	0.0109412	0.00964706	0.0125882	0.0163529	0.0152941	0.0117647	0.0116471	0.0135294	0.0131765	0.0125882	0.0138824	0.014	0.0135294	0.0151765	0.0168235	0.0156471	0.0131765	0.0128235	0.012	0.0102353	0.0115294	0.0149412	0.0163529	0.0154118	0.0156471	0.0149412	0.0123529	0.0118824	0.0124706
8.90667		0.0116471	0.0105882	0.0102353	0.0132941	0.0148235	0.0116471	0.00952941	0.0111765	0.012	0.0110588	0.0107059	0.0114118	0.0105882	0.0101176	0.0116471	0.0131765	0.0125882	0.0116471	0.0121176	0.0105882	0.00894118	0.0115294	0.0144706	0.0132941	0.0110588	0.0118824	0.0134118	0.0122353	0.0117647	0.0137647	0.0145882	0.0154118	0.0168235	0.0162353	0.0143529	0.0129412	0.0138824	0.0135294	0.0115294	0.0122353	0.0144706	0.0149412	0.0145882	0.016	0.0152941	0.0122353	0.0117647	0.0131765
8.97216		0.0118824	0.0107059	0.0102353	0.0130588	0.0145882	0.0115294	0.00988235	0.0110588	0.0114118	0.0108235	0.0111765	0.0121176	0.0111765	0.0105882	0.0121176	0.0129412	0.0121176	0.012	0.0134118	0.0118824	0.00976471	0.0117647	0.0135294	0.0121176	0.0107059	0.0127059	0.0143529	0.0123529	0.0110588	0.0130588	0.0141176	0.0156471	0.0168235	0.0151765	0.0127059	0.0128235	0.0150588	0.0151765	0.0130588	0.0129412	0.0136471	0.0127059	0.0128235	0.0162353	0.0170588	0.0142353	0.0132941	0.0138824
9.03765		0.0127059	0.0108235	0.0101176	0.0118824	0.0124706	0.0105882	0.0105882	0.0117647	0.0116471	0.0110588	0.0111765	0.0116471	0.0107059	0.0105882	0.0116471	0.0114118	0.0103529	0.0109412	0.0134118	0.0127059	0.0109412	0.0129412	0.0142353	0.0124706	0.0109412	0.0131765	0.0145882	0.0123529	0.0112941	0.0131765	0.0137647	0.0148235	0.0165882	0.0157647	0.0130588	0.0131765	0.0151765	0.0147059	0.0127059	0.0130588	0.0138824	0.0123529	0.0124706	0.0158824	0.0168235	0.0151765	0.0150588	0.0142353
9.10314		0.0130588	0.0110588	0.0102353	0.0112941	0.0112941	0.0102353	0.0116471	0.0127059	0.0122353	0.0118824	0.0114118	0.0107059	0.00952941	0.0102353	0.0117647	0.0111765	0.00964706	0.01	0.0122353	0.0118824	0.0107059	0.0129412	0.0145882	0.0129412	0.0112941	0.0130588	0.014	0.012	0.012	0.0143529	0.0148235	0.0147059	0.0163529	0.0163529	0.0142353	0.0134118	0.0141176	0.0129412	0.0114118	0.0129412	0.0145882	0.0135294	0.0136471	0.0150588	0.0143529	0.0137647	0.0157647	0.0147059
9.16863		0.0125882	0.0108235	0.0105882	0.0122353	0.0121176	0.0108235	0.0118824	0.0125882	0.0121176	0.0123529	0.0130588	0.0117647	0.01	0.0107059	0.0127059	0.0121176	0.0103529	0.0109412	0.0125882	0.0112941	0.0101176	0.0121176	0.0131765	0.0121176	0.0116471	0.0137647	0.0143529	0.0117647	0.0118824	0.0151765	0.0161176	0.0150588	0.0151765	0.0147059	0.0136471	0.0132941	0.0136471	0.0122353	0.0107059	0.0125882	0.0141176	0.0136471	0.0145882	0.0151765	0.0131765	0.0123529	0.0151765	0.0154118
9.23412		0.0116471	0.0102353	0.0108235	0.0130588	0.0131765	0.0115294	0.0114118	0.0115294	0.0112941	0.0125882	0.0145882	0.014	0.0121176	0.0118824	0.0130588	0.0124706	0.0112941	0.0132941	0.0151765	0.0125882	0.0103529	0.0115294	0.0118824	0.0110588	0.012	0.0151765	0.0155294	0.0121176	0.0116471	0.0143529	0.0152941	0.0142353	0.0135294	0.0121176	0.0116471	0.0134118	0.0145882	0.0131765	0.0112941	0.0122353	0.0130588	0.0127059	0.0148235	0.0164706	0.0143529	0.0124706	0.0145882	0.0152941
9.29961		0.0115294	0.0104706	0.0111765	0.0130588	0.0128235	0.0114118	0.0116471	0.0116471	0.0111765	0.0122353	0.0138824	0.0137647	0.0123529	0.0117647	0.0123529	0.0116471	0.0114118	0.0142353	0.0167059	0.0144706	0.0118824	0.0122353	0.012	0.0108235	0.0117647	0.0154118	0.0158824	0.0127059	0.012	0.0129412	0.0127059	0.0128235	0.0136471	0.0122353	0.0112941	0.0135294	0.0149412	0.0134118	0.012	0.0128235	0.0130588	0.0124706	0.0145882	0.0167059	0.0151765	0.0136471	0.0148235	0.0143529
9.3651		0.012	0.0109412	0.0118824	0.0129412	0.0121176	0.0109412	0.0117647	0.0121176	0.0118824	0.012	0.012	0.0114118	0.0107059	0.0114118	0.0122353	0.0112941	0.0111765	0.0131765	0.0150588	0.0143529	0.0131765	0.0136471	0.0131765	0.0112941	0.0110588	0.0137647	0.0142353	0.0123529	0.0123529	0.0125882	0.0116471	0.0124706	0.0143529	0.0136471	0.012	0.0131765	0.0138824	0.0121176	0.0117647	0.014	0.0145882	0.0135294	0.0145882	0.0155294	0.0137647	0.014	0.0158824	0.0142353
9.43059		0.0124706	0.0115294	0.0127059	0.0136471	0.0125882	0.0110588	0.0114118	0.0117647	0.0117647	0.012	0.0117647	0.0103529	0.00988235	0.0118824	0.0131765	0.0118824	0.0114118	0.0125882	0.0135294	0.0131765	0.0135294	0.0144706	0.0136471	0.0114118	0.0107059	0.0124706	0.0124706	0.0112941	0.0122353	0.0130588	0.0124706	0.0130588	0.0143529	0.0135294	0.0123529	0.0134118	0.0135294	0.0115294	0.0116471	0.0143529	0.0151765	0.0144706	0.0158824	0.0156471	0.0130588	0.0141176	0.0170588	0.0150588
9.49608		0.0124706	0.0114118	0.0129412	0.0142353	0.0130588	0.0112941	0.0110588	0.0109412	0.0111765	0.0122353	0.0131765	0.0114118	0.0101176	0.0121176	0.0132941	0.0122353	0.0122353	0.0141176	0.0148235	0.0132941	0.0136471	0.0147059	0.0134118	0.0114118	0.0116471	0.0131765	0.0124706	0.0110588	0.012	0.0131765	0.0131765	0.0135294	0.0137647	0.0122353	0.0115294	0.0141176	0.0149412	0.0131765	0.0127059	0.0142353	0.014	0.0144706	0.0178824	0.0178824	0.0147059	0.0148235	0.0170588	0.0157647
9.56157		0.0121176	0.0112941	0.0125882	0.0134118	0.0118824	0.0108235	0.0111765	0.0108235	0.0107059	0.0123529	0.014	0.0123529	0.0109412	0.0122353	0.0123529	0.0114118	0.0121176	0.0148235	0.0158824	0.0144706	0.0145882	0.0150588	0.0132941	0.0115294	0.0128235	0.0142353	0.0127059	0.0112941	0.0121176	0.0129412	0.0131765	0.0142353	0.0143529	0.0127059	0.0116471	0.0145882	0.0158824	0.0147059	0.0148235	0.0155294	0.0136471	0.0137647	0.0181176	0.0191765	0.0161176	0.0147059	0.0156471	0.0152941
9.62706		0.012	0.0111765	0.0121176	0.0121176	0.0104706	0.00988235	0.0110588	0.0109412	0.0107059	0.0124706	0.0136471	0.0121176	0.0112941	0.0125882	0.0118824	0.0107059	0.0112941	0.0134118	0.0147059	0.0148235	0.0156471	0.0156471	0.014	0.0121176	0.0128235	0.0136471	0.0123529	0.0116471	0.0134118	0.0137647	0.0135294	0.0150588	0.0161176	0.0150588	0.0129412	0.014	0.0145882	0.0136471	0.0151765	0.0170588	0.0148235	0.0138824	0.0169412	0.0174118	0.0149412	0.0141176	0.0145882	0.0142353
9.69255		0.0122353	0.0112941	0.0118824	0.0115294	0.0101176	0.00952941	0.0103529	0.0105882	0.0115294	0.0141176	0.0142353	0.0114118	0.0108235	0.0130588	0.0127059	0.0109412	0.0108235	0.0121176	0.0129412	0.0137647	0.0155294	0.0157647	0.0142353	0.0127059	0.0129412	0.0129412	0.0115294	0.0116471	0.0143529	0.0149412	0.0145882	0.0158824	0.0168235	0.0161176	0.014	0.0135294	0.0128235	0.0118824	0.0142353	0.0174118	0.0162353	0.0148235	0.016	0.0150588	0.0129412	0.0137647	0.0151765	0.0141176
9.75804		0.0123529	0.0117647	0.0122353	0.0121176	0.0111765	0.0101176	0.0101176	0.01	0.0117647	0.0155294	0.0155294	0.0118824	0.0108235	0.0134118	0.0134118	0.0116471	0.0118824	0.0132941	0.0134118	0.0132941	0.0149412	0.0150588	0.0134118	0.0128235	0.0142353	0.014	0.012	0.0116471	0.0137647	0.0143529	0.0148235	0.016	0.016	0.0151765	0.0143529	0.0142353	0.0128235	0.0116471	0.0135294	0.0161176	0.0154118	0.0150588	0.0167059	0.0151765	0.0128235	0.014	0.0157647	0.0145882
9.82353		0.0116471	0.0118824	0.0125882	0.0127059	0.0118824	0.0112941	0.0110588	0.0103529	0.0115294	0.0155294	0.0164706	0.0134118	0.012	0.0132941	0.0130588	0.0122353	0.0138824	0.0158824	0.0154118	0.0141176	0.0151765	0.0145882	0.0128235	0.0131765	0.0155294	0.0154118	0.0130588	0.0121176	0.0129412	0.0128235	0.0141176	0.0158824	0.0152941	0.0143529	0.0147059	0.016	0.0147059	0.0125882	0.0137647	0.0149412	0.0138824	0.0149412	0.0177647	0.0168235	0.0143529	0.0144706	0.0150588	0.0145882
9.88902		0.0107059	0.0114118	0.0124706	0.0125882	0.0117647	0.0123529	0.0127059	0.0115294	0.0115294	0.0144706	0.0156471	0.014	0.0131765	0.0132941	0.0121176	0.0122353	0.0150588	0.0169412	0.016	0.0150588	0.0163529	0.0152941	0.0130588	0.0135294	0.0158824	0.0156471	0.0132941	0.0129412	0.0136471	0.0128235	0.0136471	0.0162353	0.0164706	0.0155294	0.016	0.0172941	0.0155294	0.0131765	0.0144706	0.0154118	0.0138824	0.0149412	0.0174118	0.0167059	0.0149412	0.0151765	0.0143529	0.0142353
9.95451		0.0108235	0.0114118	0.0124706	0.0121176	0.0116471	0.0128235	0.0131765	0.0123529	0.0121176	0.0137647	0.0142353	0.0132941	0.0135294	0.014	0.0124706	0.0122353	0.0147059	0.0156471	0.0143529	0.0147059	0.0171765	0.0165882	0.0141176	0.0138824	0.0155294	0.0148235	0.0128235	0.0137647	0.0154118	0.0142353	0.014	0.0167059	0.0177647	0.0167059	0.0164706	0.0163529	0.0141176	0.0125882	0.0145882	0.016	0.0147059	0.0148235	0.0157647	0.0147059	0.0145882	0.0168235	0.0156471	0.0141176
10.02		0.0118824	0.0125882	0.0131765	0.0124706	0.0121176	0.0128235	0.0123529	0.0121176	0.0129412	0.0147059	0.0143529	0.0129412	0.0136471	0.0149412	0.0137647	0.0125882	0.0138824	0.0143529	0.0134118	0.0143529	0.0172941	0.0172941	0.0147059	0.0145882	0.0158824	0.0142353	0.0122353	0.0143529	0.0162353	0.0145882	0.014	0.016	0.0164706	0.0154118	0.0155294	0.0154118	0.0132941	0.0117647	0.0135294	0.0148235	0.0141176	0.0147059	0.0154118	0.0143529	0.0149412	0.0182353	0.0174118	0.0143529
10.0855		0.0124706	0.0132941	0.014	0.0134118	0.0127059	0.0130588	0.0122353	0.0117647	0.0129412	0.0152941	0.0151765	0.0134118	0.0136471	0.0145882	0.0132941	0.0124706	0.0141176	0.0148235	0.0141176	0.0150588	0.0169412	0.0163529	0.0141176	0.0151765	0.0170588	0.0150588	0.0127059	0.0147059	0.0157647	0.0136471	0.0136471	0.0150588	0.0148235	0.0138824	0.0150588	0.0156471	0.0137647	0.0118824	0.0127059	0.0130588	0.0124706	0.0145882	0.0163529	0.0155294	0.0154118	0.0177647	0.0169412	0.0144706
10.151		0.0118824	0.0130588	0.0137647	0.0131765	0.0127059	0.0138824	0.0137647	0.0125882	0.0127059	0.0149412	0.0149412	0.0135294	0.0138824	0.0136471	0.0118824	0.0123529	0.0152941	0.0163529	0.0154118	0.0161176	0.0170588	0.0152941	0.0134118	0.0155294	0.0174118	0.0151765	0.0128235	0.0145882	0.0151765	0.0132941	0.0143529	0.0163529	0.016	0.0148235	0.0155294	0.0156471	0.0137647	0.0123529	0.0134118	0.0132941	0.0122353	0.0150588	0.0171765	0.0158824	0.0155294	0.0164706	0.0149412	0.0144706
10.2165		0.0114118	0.0128235	0.0129412	0.012	0.0121176	0.0142353	0.0145882	0.0136471	0.0131765	0.014	0.0135294	0.0128235	0.0141176	0.0137647	0.0116471	0.0128235	0.0162353	0.0169412	0.0157647	0.0170588	0.018	0.0157647	0.0137647	0.0155294	0.0167059	0.0145882	0.0127059	0.0149412	0.0156471	0.014	0.0157647	0.018	0.0176471	0.0161176	0.0154118	0.014	0.0121176	0.0122353	0.0143529	0.0148235	0.0137647	0.0157647	0.0162353	0.0150588	0.0163529	0.0175294	0.0149412	0.0145882
10.282		0.0121176	0.0137647	0.0130588	0.0114118	0.0117647	0.0136471	0.0134118	0.0134118	0.0142353	0.0142353	0.0124706	0.0118824	0.0142353	0.0148235	0.0128235	0.0134118	0.0157647	0.0156471	0.0150588	0.0176471	0.0188235	0.0165882	0.0143529	0.0155294	0.016	0.0135294	0.0123529	0.0154118	0.016	0.0141176	0.0154118	0.0170588	0.0163529	0.0151765	0.0148235	0.0132941	0.0112941	0.0118824	0.0144706	0.0152941	0.0148235	0.0161176	0.0154118	0.0145882	0.0172941	0.0195294	0.0168235	0.0148235
10.3475		0.0130588	0.0148235	0.0138824	0.012	0.012	0.0130588	0.0123529	0.0129412	0.0152941	0.0154118	0.0129412	0.0117647	0.0143529	0.0155294	0.0136471	0.0137647	0.0150588	0.0147059	0.0148235	0.018	0.0192941	0.0168235	0.0145882	0.016	0.0163529	0.0132941	0.0123529	0.0152941	0.0154118	0.0135294	0.0142353	0.0144706	0.0136471	0.0136471	0.0154118	0.0151765	0.0125882	0.0124706	0.014	0.0141176	0.0144706	0.0168235	0.0169412	0.0157647	0.0175294	0.0194118	0.0171765	0.0148235
10.4129		0.0128235	0.0144706	0.0138824	0.0123529	0.0127059	0.0138824	0.0132941	0.0135294	0.0157647	0.0161176	0.014	0.0129412	0.0148235	0.0149412	0.0129412	0.014	0.0158824	0.0154118	0.0150588	0.0172941	0.018	0.0157647	0.0142353	0.0162353	0.0164706	0.0134118	0.0122353	0.0144706	0.014	0.0128235	0.0134118	0.0132941	0.0127059	0.0135294	0.016	0.0162353	0.0143529	0.0147059	0.0154118	0.0142353	0.0141176	0.0172941	0.018	0.0165882	0.0169412	0.0168235	0.0147059	0.014
10.4784		0.012	0.0131765	0.0129412	0.0121176	0.0131765	0.0150588	0.0147059	0.0142353	0.0154118	0.0155294	0.0143529	0.0142353	0.0157647	0.0144706	0.0121176	0.0143529	0.0169412	0.0158824	0.0148235	0.0164706	0.0165882	0.0145882	0.0137647	0.0158824	0.0157647	0.0128235	0.0116471	0.0135294	0.0128235	0.0117647	0.0131765	0.014	0.0136471	0.0135294	0.0147059	0.0144706	0.014	0.0164706	0.018	0.0162353	0.0145882	0.0165882	0.0168235	0.0162353	0.0171765	0.0155294	0.0127059	0.0131765
10.5439		0.0112941	0.0118824	0.0117647	0.0115294	0.0132941	0.0150588	0.0144706	0.0142353	0.0152941	0.0150588	0.0137647	0.0143529	0.0163529	0.0148235	0.0122353	0.0141176	0.0163529	0.0149412	0.0144706	0.0170588	0.0170588	0.0151765	0.0145882	0.0157647	0.0147059	0.0116471	0.0111765	0.0131765	0.0123529	0.0111765	0.0134118	0.0149412	0.0142353	0.0129412	0.0128235	0.0124706	0.0129412	0.0164706	0.0187059	0.0171765	0.0152941	0.0156471	0.0149412	0.0155294	0.0183529	0.0168235	0.0131765	0.0130588
10.6094		0.0115294	0.0121176	0.0116471	0.0114118	0.0132941	0.0142353	0.0131765	0.0138824	0.016	0.0157647	0.014	0.0142353	0.0164706	0.0152941	0.0128235	0.0136471	0.0147059	0.0138824	0.0145882	0.0177647	0.0178824	0.0164706	0.0161176	0.0165882	0.0143529	0.0110588	0.0116471	0.0138824	0.0127059	0.0114118	0.0136471	0.0145882	0.0132941	0.0123529	0.0128235	0.0129412	0.0129412	0.0154118	0.0168235	0.0157647	0.0154118	0.0158824	0.0145882	0.0150588	0.0182353	0.0174118	0.0144706	0.0137647
10.6749		0.0124706	0.0134118	0.0128235	0.0122353	0.0137647	0.0138824	0.0129412	0.0135294	0.016	0.016	0.0143529	0.0144706	0.0161176	0.0148235	0.0128235	0.0137647	0.0144706	0.0138824	0.0147059	0.0172941	0.0169412	0.0161176	0.0164706	0.0168235	0.0144706	0.0114118	0.0129412	0.0152941	0.0135294	0.0122353	0.0141176	0.0143529	0.0125882	0.0123529	0.0138824	0.0142353	0.0134118	0.0138824	0.014	0.0135294	0.0149412	0.0163529	0.0150588	0.0148235	0.0163529	0.0155294	0.0141176	0.0145882
10.7404		0.0129412	0.0141176	0.0132941	0.0124706	0.0141176	0.0144706	0.0136471	0.0137647	0.0151765	0.0151765	0.0145882	0.0154118	0.0162353	0.0141176	0.0124706	0.0143529	0.0152941	0.0144706	0.0145882	0.016	0.0150588	0.0147059	0.0158824	0.0161176	0.014	0.0121176	0.0144706	0.0163529	0.0138824	0.0127059	0.0151765	0.0155294	0.0135294	0.0128235	0.0136471	0.0134118	0.0123529	0.0129412	0.0131765	0.0129412	0.0149412	0.0163529	0.0149412	0.0144706	0.0151765	0.0137647	0.0128235	0.0152941
10.8059		0.0134118	0.014	0.0125882	0.012	0.014	0.0144706	0.0141176	0.0147059	0.0150588	0.0142353	0.0142353	0.0157647	0.0165882	0.014	0.0124706	0.0148235	0.0156471	0.0144706	0.0145882	0.0158824	0.0148235	0.0144706	0.0157647	0.0152941	0.0131765	0.0128235	0.0162353	0.0176471	0.0142353	0.0128235	0.0152941	0.016	0.0144706	0.0130588	0.0121176	0.0110588	0.0110588	0.0130588	0.0138824	0.0136471	0.0150588	0.0155294	0.0136471	0.014	0.016	0.0143529	0.0125882	0.0152941
10.8714		0.0148235	0.0142353	0.0121176	0.0117647	0.0136471	0.0135294	0.0135294	0.016	0.0165882	0.0149412	0.0142353	0.0155294	0.0167059	0.0145882	0.0131765	0.0149412	0.0147059	0.0132941	0.0142353	0.016	0.0151765	0.0151765	0.0170588	0.016	0.0132941	0.0131765	0.0168235	0.018	0.0144706	0.0127059	0.0143529	0.0147059	0.0142353	0.0141176	0.0125882	0.0110588	0.0114118	0.0136471	0.0141176	0.0136471	0.0155294	0.0158824	0.0132941	0.0137647	0.0165882	0.0156471	0.0136471	0.0150588
10.9369		0.0158824	0.0149412	0.0130588	0.0130588	0.0143529	0.0130588	0.0131765	0.0165882	0.0181176	0.0161176	0.0145882	0.0152941	0.0163529	0.0151765	0.0149412	0.016	0.0145882	0.0125882	0.0136471	0.0156471	0.0148235	0.0151765	0.0176471	0.0168235	0.0137647	0.0128235	0.0156471	0.0165882	0.014	0.0130588	0.014	0.0131765	0.0135294	0.0158824	0.0155294	0.0137647	0.0130588	0.0137647	0.0129412	0.0129412	0.016	0.0172941	0.0148235	0.0141176	0.0157647	0.0151765	0.0141176	0.0149412
11.0024		0.0156471	0.0147059	0.0138824	0.0151765	0.0158824	0.0138824	0.0137647	0.0168235	0.0182353	0.0162353	0.0149412	0.0158824	0.0164706	0.0154118	0.0162353	0.0172941	0.0152941	0.0130588	0.0137647	0.0150588	0.0135294	0.0137647	0.0165882	0.016	0.0129412	0.0116471	0.0138824	0.0145882	0.0132941	0.0142353	0.0152941	0.0136471	0.0136471	0.0163529	0.016	0.0142353	0.0138824	0.0143529	0.0129412	0.0125882	0.0155294	0.0174118	0.0157647	0.0145882	0.0145882	0.0135294	0.0132941	0.0152941
11.0678		0.0150588	0.0138824	0.0132941	0.0149412	0.0158824	0.0145882	0.0149412	0.0174118	0.0174118	0.0151765	0.0150588	0.0171765	0.0172941	0.0154118	0.016	0.0174118	0.0155294	0.0136471	0.0151765	0.0157647	0.0130588	0.0125882	0.0149412	0.014	0.0109412	0.0103529	0.0134118	0.0143529	0.0135294	0.0155294	0.0168235	0.0149412	0.014	0.0148235	0.0131765	0.0118824	0.0132941	0.0157647	0.0151765	0.0135294	0.0147059	0.0156471	0.0144706	0.0144706	0.0154118	0.014	0.0131765	0.0156471
11.1333		0.0158824	0.014	0.0128235	0.014	0.0148235	0.0142353	0.0155294	0.0181176	0.0167059	0.0143529	0.0149412	0.018	0.018	0.0151765	0.0149412	0.0161176	0.0145882	0.0135294	0.0161176	0.0168235	0.0134118	0.0124706	0.014	0.0127059	0.00988235	0.0101176	0.014	0.0151765	0.014	0.0154118	0.0161176	0.0143529	0.0134118	0.0135294	0.0118824	0.0115294	0.0142353	0.0175294	0.0171765	0.0147059	0.0144706	0.0143529	0.0130588	0.0143529	0.0165882	0.0152941	0.0135294	0.0148235
11.1988		0.0178824	0.0158824	0.0142353	0.0148235	0.0147059	0.0138824	0.0158824	0.0189412	0.0172941	0.0147059	0.0148235	0.0171765	0.0169412	0.0142353	0.014	0.0151765	0.0136471	0.0130588	0.0152941	0.0156471	0.0124706	0.0124706	0.0145882	0.0132941	0.0101176	0.0102353	0.014	0.0150588	0.0136471	0.0142353	0.0142353	0.0125882	0.0127059	0.0141176	0.014	0.0143529	0.0162353	0.0177647	0.0164706	0.0147059	0.0150588	0.0148235	0.0129412	0.0137647	0.0156471	0.0143529	0.0131765	0.0134118
11.2643		0.0194118	0.0175294	0.0161176	0.0170588	0.0157647	0.0141176	0.0164706	0.0194118	0.0176471	0.0147059	0.0143529	0.0158824	0.0150588	0.0130588	0.014	0.0154118	0.0135294	0.0125882	0.014	0.0136471	0.0111765	0.0124706	0.0151765	0.0138824	0.0105882	0.0105882	0.0137647	0.0137647	0.0125882	0.0138824	0.0138824	0.0121176	0.0128235	0.0155294	0.0162353	0.0162353	0.0171765	0.0168235	0.0148235	0.0141176	0.0155294	0.0154118	0.0132941	0.0130588	0.0130588	0.0117647	0.0123529	0.0132941
11.3298		0.0185882	0.0167059	0.0162353	0.018	0.0164706	0.0147059	0.0168235	0.0189412	0.0165882	0.0138824	0.0141176	0.0158824	0.0148235	0.0131765	0.0148235	0.016	0.0136471	0.0127059	0.0141176	0.0130588	0.0107059	0.0125882	0.0151765	0.014	0.0110588	0.0114118	0.0143529	0.0130588	0.0118824	0.0144706	0.0152941	0.0135294	0.0131765	0.0149412	0.0151765	0.0152941	0.0168235	0.0170588	0.0151765	0.0144706	0.0149412	0.0144706	0.0135294	0.0138824	0.0127059	0.0107059	0.0122353	0.0148235
11.3953		0.0167059	0.0147059	0.0149412	0.0170588	0.0161176	0.0144706	0.0157647	0.0172941	0.0145882	0.0128235	0.014	0.016	0.0154118	0.014	0.0152941	0.0157647	0.0134118	0.0128235	0.0151765	0.0141176	0.0111765	0.0130588	0.0152941	0.014	0.0116471	0.0124706	0.0150588	0.0132941	0.0121176	0.0145882	0.0158824	0.0147059	0.0138824	0.0142353	0.0137647	0.0143529	0.0167059	0.018	0.0167059	0.0151765	0.0137647	0.0128235	0.0137647	0.0163529	0.0152941	0.0121176	0.0123529	0.0147059
11.4608		0.0161176	0.0138824	0.0142353	0.0161176	0.0157647	0.0142353	0.0151765	0.0164706	0.0141176	0.0125882	0.0137647	0.0152941	0.0149412	0.014	0.0148235	0.0144706	0.012	0.0122353	0.0152941	0.0148235	0.0123529	0.0147059	0.0164706	0.0143529	0.0118824	0.0128235	0.0154118	0.0143529	0.0137647	0.0151765	0.0155294	0.0144706	0.0147059	0.0155294	0.0148235	0.0148235	0.0163529	0.0167059	0.0154118	0.0144706	0.0136471	0.0129412	0.0143529	0.0178824	0.0172941	0.0136471	0.0122353	0.0128235
11.5263		0.0164706	0.0144706	0.0148235	0.0165882	0.0165882	0.0152941	0.0161176	0.0168235	0.0151765	0.0136471	0.0141176	0.014	0.0130588	0.0131765	0.0148235	0.0143529	0.0115294	0.0115294	0.0137647	0.0138824	0.0124706	0.0154118	0.0171765	0.0145882	0.0122353	0.0137647	0.0156471	0.0145882	0.0150588	0.0167059	0.016	0.0142353	0.0150588	0.0167059	0.0162353	0.0154118	0.0156471	0.0142353	0.0129412	0.0142353	0.0152941	0.0149412	0.0154118	0.0169412	0.0161176	0.0137647	0.0129412	0.0121176
11.5918		0.0167059	0.0150588	0.0161176	0.0183529	0.0181176	0.0167059	0.0169412	0.0169412	0.0151765	0.0143529	0.0148235	0.0134118	0.0118824	0.0130588	0.016	0.0156471	0.0122353	0.0114118	0.0123529	0.0118824	0.0116471	0.0150588	0.0165882	0.0141176	0.0125882	0.0150588	0.0165882	0.0147059	0.0151765	0.0171765	0.0167059	0.0145882	0.0148235	0.0155294	0.0148235	0.0142353	0.0148235	0.0135294	0.0123529	0.0150588	0.0165882	0.0157647	0.0155294	0.0155294	0.014	0.0128235	0.0138824	0.0132941
11.6573		0.0162353	0.0150588	0.0169412	0.0195294	0.0190588	0.0172941	0.0172941	0.0164706	0.0141176	0.0143529	0.0161176	0.0143529	0.0123529	0.0137647	0.0169412	0.0163529	0.0129412	0.0121176	0.0125882	0.0114118	0.0114118	0.0144706	0.0154118	0.0134118	0.0130588	0.0161176	0.0178824	0.0155294	0.0150588	0.0165882	0.0167059	0.0154118	0.0149412	0.0138824	0.0124706	0.0131765	0.0152941	0.0150588	0.0136471	0.0152941	0.0157647	0.0145882	0.0150588	0.016	0.0148235	0.0137647	0.0149412	0.0148235
11.7227		0.0167059	0.0149412	0.0167059	0.0190588	0.0184706	0.0172941	0.0191765	0.0182353	0.0142353	0.0137647	0.0161176	0.0151765	0.0130588	0.0136471	0.016	0.0151765	0.0124706	0.0124706	0.0135294	0.0124706	0.0122353	0.0148235	0.0149412	0.0128235	0.0131765	0.0164706	0.0177647	0.0154118	0.0145882	0.0150588	0.0152941	0.0151765	0.0158824	0.0147059	0.0124706	0.0134118	0.0156471	0.0155294	0.0142353	0.0149412	0.0147059	0.0136471	0.0150588	0.0170588	0.0165882	0.0156471	0.0162353	0.0151765
11.7882		0.0171765	0.0151765	0.0162353	0.0176471	0.0167059	0.0165882	0.0198824	0.0196471	0.0157647	0.0136471	0.0149412	0.0144706	0.0130588	0.0135294	0.0152941	0.0142353	0.0116471	0.012	0.0134118	0.0131765	0.0134118	0.0155294	0.0150588	0.0127059	0.0128235	0.0155294	0.0156471	0.0137647	0.0135294	0.0137647	0.0136471	0.0144706	0.0172941	0.0170588	0.0143529	0.014	0.0145882	0.0137647	0.0135294	0.0154118	0.0154118	0.0142353	0.0149412	0.0161176	0.0154118	0.0156471	0.0172941	0.0156471
11.8537		0.0171765	0.0157647	0.0169412	0.0176471	0.0163529	0.0158824	0.0188235	0.0191765	0.0169412	0.0148235	0.0149412	0.0137647	0.0125882	0.0138824	0.0154118	0.014	0.0116471	0.0121176	0.0127059	0.0122353	0.0134118	0.0157647	0.0149412	0.0127059	0.0130588	0.0147059	0.0141176	0.0127059	0.0132941	0.0137647	0.0132941	0.0141176	0.0174118	0.0175294	0.0151765	0.0143529	0.0136471	0.0122353	0.0130588	0.0164706	0.0164706	0.0148235	0.0148235	0.0142353	0.0127059	0.0143529	0.0177647	0.0164706
11.9192		0.0161176	0.0155294	0.0174118	0.0182353	0.0168235	0.0161176	0.0175294	0.0171765	0.0162353	0.0167059	0.0168235	0.0148235	0.0130588	0.0142353	0.0155294	0.0141176	0.0125882	0.0141176	0.0137647	0.0118824	0.0130588	0.0156471	0.0145882	0.0128235	0.0144706	0.0161176	0.0149412	0.0134118	0.0142353	0.0144706	0.0136471	0.0137647	0.0154118	0.0149412	0.0141176	0.0156471	0.0152941	0.0136471	0.0143529	0.0169412	0.0158824	0.0142353	0.0151765	0.0143529	0.012	0.0132941	0.0169412	0.0164706
11.9847		0.0155294	0.0150588	0.0169412	0.0182353	0.0171765	0.0168235	0.0182353	0.0168235	0.0152941	0.0169412	0.0175294	0.0157647	0.0142353	0.0149412	0.0156471	0.0144706	0.0143529	0.0161176	0.0156471	0.0135294	0.0141176	0.0161176	0.0144706	0.0129412	0.0157647	0.018	0.0164706	0.0148235	0.0155294	0.0148235	0.0136471	0.0137647	0.0143529	0.0132941	0.0138824	0.0177647	0.0181176	0.0164706	0.0164706	0.0171765	0.0149412	0.0137647	0.0158824	0.0157647	0.0131765	0.0129412	0.0150588	0.0152941
12.0502		0.0156471	0.0144706	0.016	0.0170588	0.0168235	0.0176471	0.0198824	0.0184706	0.0155294	0.0161176	0.0164706	0.0156471	0.0155294	0.0165882	0.0167059	0.0156471	0.0158824	0.0167059	0.0158824	0.0148235	0.0161176	0.0174118	0.0147059	0.0128235	0.0154118	0.0174118	0.0161176	0.0151765	0.0161176	0.0150588	0.0132941	0.014	0.0155294	0.0147059	0.0148235	0.0184706	0.0183529	0.0165882	0.0169412	0.0176471	0.0155294	0.0138824	0.0154118	0.0152941	0.0134118	0.0135294	0.014	0.0132941
12.1157		0.0157647	0.0144706	0.0152941	0.0158824	0.0164706	0.0181176	0.0202353	0.0190588	0.0163529	0.0162353	0.0162353	0.0154118	0.0158824	0.0178824	0.0181176	0.0163529	0.0156471	0.0152941	0.0141176	0.0141176	0.0172941	0.0184706	0.0150588	0.0127059	0.0143529	0.0150588	0.0142353	0.0145882	0.0161176	0.0150588	0.0132941	0.0142353	0.0164706	0.0161176	0.0156471	0.0175294	0.0164706	0.0147059	0.0158824	0.0178824	0.0167059	0.0145882	0.0144706	0.0131765	0.0124706	0.0148235	0.0151765	0.0128235
12.1812		0.0155294	0.0150588	0.016	0.0162353	0.0167059	0.0181176	0.0189412	0.018	0.0165882	0.0174118	0.0176471	0.0161176	0.0158824	0.018	0.0181176	0.0155294	0.0142353	0.0144706	0.0135294	0.0137647	0.0177647	0.0188235	0.0152941	0.0135294	0.0150588	0.0147059	0.0135294	0.0147059	0.0165882	0.0155294	0.0136471	0.0142353	0.0156471	0.0155294	0.0161176	0.0176471	0.0162353	0.0142353	0.0151765	0.0167059	0.0157647	0.0145882	0.0147059	0.0128235	0.012	0.0154118	0.0164706	0.0137647
12.2467		0.0150588	0.0155294	0.0169412	0.0167059	0.0169412	0.0177647	0.0178824	0.0162353	0.0154118	0.0177647	0.0187059	0.0168235	0.0155294	0.0165882	0.0164706	0.0145882	0.0143529	0.0161176	0.0151765	0.0148235	0.0181176	0.0185882	0.0152941	0.0150588	0.018	0.0171765	0.0150588	0.0163529	0.0177647	0.0161176	0.0144706	0.0144706	0.0143529	0.0143529	0.0167059	0.0196471	0.0181176	0.0154118	0.0147059	0.0141176	0.0128235	0.0137647	0.0158824	0.0144706	0.0127059	0.0148235	0.0158824	0.0145882
12.3122		0.0151765	0.0162353	0.0171765	0.0163529	0.0167059	0.0183529	0.0189412	0.0161176	0.0145882	0.0168235	0.0178824	0.0157647	0.0144706	0.0149412	0.0149412	0.0143529	0.0155294	0.0176471	0.0169412	0.0167059	0.0191765	0.0185882	0.0158824	0.0164706	0.0201176	0.0192941	0.0168235	0.0177647	0.0181176	0.016	0.0148235	0.0150588	0.0145882	0.0145882	0.0168235	0.0195294	0.0177647	0.0150588	0.014	0.0125882	0.0112941	0.0131765	0.0162353	0.0155294	0.0137647	0.014	0.014	0.0142353
12.3776		0.0161176	0.0172941	0.0170588	0.0154118	0.0161176	0.0192941	0.0198824	0.0165882	0.0141176	0.0150588	0.0155294	0.014	0.0136471	0.0144706	0.0148235	0.0148235	0.0161176	0.0176471	0.0168235	0.0175294	0.0205882	0.0198824	0.0169412	0.0168235	0.0192941	0.0182353	0.0158824	0.0169412	0.0176471	0.0157647	0.0149412	0.0158824	0.0158824	0.0151765	0.0156471	0.0164706	0.0145882	0.0129412	0.0132941	0.0132941	0.0122353	0.0132941	0.0150588	0.0143529	0.0136471	0.014	0.0129412	0.0132941
12.4431		0.0172941	0.0183529	0.0171765	0.0154118	0.0165882	0.0192941	0.0189412	0.016	0.0141176	0.0144706	0.0142353	0.0131765	0.0135294	0.0151765	0.0156471	0.0150588	0.016	0.0175294	0.0165882	0.0176471	0.0212941	0.0208235	0.0174118	0.0165882	0.0177647	0.016	0.0144706	0.0165882	0.0177647	0.016	0.0150588	0.016	0.0157647	0.0145882	0.0142353	0.0138824	0.0123529	0.0116471	0.0132941	0.0141176	0.0134118	0.0137647	0.0141176	0.0129412	0.0131765	0.0149412	0.0141176	0.0134118
12.5086		0.0175294	0.0184706	0.0170588	0.016	0.0172941	0.0184706	0.0170588	0.0144706	0.0138824	0.0148235	0.0148235	0.014	0.0143529	0.0158824	0.0158824	0.0151765	0.0165882	0.0188235	0.0174118	0.0177647	0.0204706	0.0195294	0.0161176	0.0162353	0.018	0.0158824	0.0147059	0.0174118	0.0181176	0.016	0.0147059	0.0150588	0.0144706	0.0138824	0.0151765	0.0151765	0.0137647	0.0128235	0.0135294	0.0132941	0.0125882	0.0138824	0.0148235	0.0135294	0.0132941	0.0152941	0.0155294	0.0150588
12.5741		0.0169412	0.0177647	0.0161176	0.0154118	0.0172941	0.0185882	0.0169412	0.0142353	0.0137647	0.0149412	0.0155294	0.0155294	0.0163529	0.0164706	0.0154118	0.0155294	0.0181176	0.0202353	0.0184706	0.0181176	0.0190588	0.0172941	0.0147059	0.0161176	0.0188235	0.0164706	0.0147059	0.0168235	0.0171765	0.0152941	0.0141176	0.0148235	0.0143529	0.0145882	0.0175294	0.0181176	0.0161176	0.0145882	0.0138824	0.012	0.0109412	0.0132941	0.0155294	0.0147059	0.0138824	0.0148235	0.0149412	0.016
12.6396		0.0168235	0.0168235	0.0147059	0.0138824	0.0162353	0.0184706	0.0177647	0.0148235	0.0136471	0.0141176	0.0148235	0.0163529	0.0184706	0.0175294	0.0156471	0.0157647	0.0183529	0.0197647	0.0184706	0.0185882	0.0191765	0.0171765	0.0147059	0.0156471	0.0177647	0.0157647	0.0136471	0.0154118	0.0158824	0.0144706	0.0144706	0.0162353	0.016	0.0158824	0.0182353	0.018	0.0155294	0.0147059	0.0150588	0.0130588	0.0112941	0.0131765	0.0148235	0.014	0.0137647	0.014	0.0134118	0.0156471
12.7051		0.0175294	0.0163529	0.014	0.0129412	0.0148235	0.0170588	0.0169412	0.0144706	0.0132941	0.0131765	0.0138824	0.0163529	0.0197647	0.0192941	0.0167059	0.016	0.0176471	0.0184706	0.0176471	0.0188235	0.0197647	0.0182353	0.0157647	0.0154118	0.0156471	0.0135294	0.0124706	0.0151765	0.0158824	0.0145882	0.0151765	0.0171765	0.0167059	0.0163529	0.0176471	0.0162353	0.0141176	0.0148235	0.0167059	0.0156471	0.0138824	0.0143529	0.0138824	0.0124706	0.0131765	0.0144706	0.0138824	0.0151765
12.7706		0.0192941	0.0177647	0.0149412	0.0134118	0.0142353	0.0154118	0.0151765	0.0134118	0.0135294	0.0136471	0.0141176	0.0158824	0.0192941	0.0198824	0.0174118	0.0164706	0.0176471	0.018	0.0169412	0.0182353	0.0194118	0.0182353	0.0162353	0.0163529	0.0156471	0.0129412	0.0125882	0.0163529	0.0171765	0.0156471	0.0150588	0.0157647	0.0151765	0.0157647	0.0178824	0.0162353	0.0145882	0.0158824	0.0171765	0.0158824	0.0149412	0.0156471	0.0143529	0.0118824	0.0125882	0.0150588	0.0150588	0.0148235
12.8361		0.0209412	0.02	0.0162353	0.014	0.0145882	0.0155294	0.0152941	0.0137647	0.0143529	0.0149412	0.0148235	0.0150588	0.0171765	0.0178824	0.0165882	0.0170588	0.0181176	0.0178824	0.0162353	0.0169412	0.0176471	0.0167059	0.0163529	0.0181176	0.0176471	0.0144706	0.0143529	0.0174118	0.0171765	0.0155294	0.0144706	0.0141176	0.0136471	0.0156471	0.0190588	0.0177647	0.0162353	0.0169412	0.0165882	0.0144706	0.0142353	0.016	0.0155294	0.0124706	0.012	0.0137647	0.014	0.0142353
12.9016		0.0210588	0.0209412	0.0169412	0.0142353	0.0156471	0.0181176	0.0175294	0.0152941	0.0151765	0.0152941	0.0145882	0.0145882	0.0156471	0.0157647	0.0156471	0.0176471	0.0185882	0.0170588	0.0152941	0.0161176	0.0165882	0.0156471	0.0162353	0.0185882	0.0184706	0.016	0.0165882	0.0181176	0.0163529	0.0147059	0.0147059	0.0148235	0.0143529	0.0157647	0.0188235	0.018	0.0168235	0.0177647	0.0172941	0.0144706	0.0134118	0.0149412	0.0151765	0.0130588	0.0125882	0.0125882	0.012	0.0134118
12.9671		0.0195294	0.0197647	0.0165882	0.0143529	0.0167059	0.0201176	0.0188235	0.0155294	0.0149412	0.0144706	0.0138824	0.0147059	0.0158824	0.0156471	0.0155294	0.0174118	0.0178824	0.0156471	0.0147059	0.0167059	0.0175294	0.0163529	0.0164706	0.018	0.0175294	0.0162353	0.0182353	0.0196471	0.0167059	0.0147059	0.0157647	0.0165882	0.0154118	0.0150588	0.0163529	0.0158824	0.0158824	0.0181176	0.0181176	0.0152941	0.0132941	0.0131765	0.0128235	0.0125882	0.0147059	0.0143529	0.012	0.0128235
13.0325		0.0178824	0.0185882	0.0161176	0.0138824	0.016	0.0187059	0.0171765	0.0141176	0.0142353	0.014	0.0135294	0.0144706	0.0163529	0.0165882	0.0161176	0.0170588	0.0162353	0.0141176	0.0141176	0.0168235	0.0182353	0.0172941	0.0174118	0.0185882	0.0172941	0.016	0.0190588	0.0209412	0.0181176	0.0156471	0.016	0.0157647	0.0141176	0.0135294	0.0145882	0.0148235	0.0156471	0.0176471	0.0170588	0.0149412	0.0138824	0.0130588	0.0114118	0.0118824	0.016	0.0168235	0.0137647	0.0125882
13.098		0.0170588	0.0182353	0.0157647	0.0136471	0.0149412	0.0163529	0.0150588	0.0130588	0.0141176	0.0141176	0.0135294	0.0138824	0.0154118	0.0162353	0.0163529	0.0175294	0.0158824	0.0134118	0.0136471	0.0161176	0.0174118	0.0171765	0.0185882	0.0202353	0.0182353	0.0162353	0.0192941	0.0208235	0.0181176	0.0162353	0.0157647	0.014	0.0123529	0.0130588	0.0156471	0.016	0.0158824	0.0164706	0.0147059	0.0135294	0.0144706	0.0147059	0.0125882	0.0116471	0.0147059	0.0161176	0.0143529	0.0130588
13.1635		0.0164706	0.0177647	0.0154118	0.0138824	0.0155294	0.0162353	0.0148235	0.0131765	0.0145882	0.0147059	0.0137647	0.0135294	0.0143529	0.0147059	0.0156471	0.0187059	0.0177647	0.0142353	0.0135294	0.0150588	0.0155294	0.0164706	0.0195294	0.0208235	0.0183529	0.0164706	0.0188235	0.0192941	0.0164706	0.0158824	0.0161176	0.0143529	0.0123529	0.0135294	0.0162353	0.0163529	0.0157647	0.0158824	0.0142353	0.0128235	0.0144706	0.0156471	0.0137647	0.012	0.0127059	0.0130588	0.0130588	0.014
13.229		0.0156471	0.0169412	0.0152941	0.0144706	0.0167059	0.0171765	0.0154118	0.0137647	0.0145882	0.0147059	0.0137647	0.0142353	0.0152941	0.0149412	0.0156471	0.0192941	0.0188235	0.0151765	0.0144706	0.0154118	0.0150588	0.016	0.0191765	0.0196471	0.0172941	0.0162353	0.0187059	0.0183529	0.0150588	0.0148235	0.0162353	0.0152941	0.0132941	0.0134118	0.0144706	0.0141176	0.0144706	0.016	0.0152941	0.0131765	0.0137647	0.0145882	0.0131765	0.0123529	0.0127059	0.0117647	0.0117647	0.0143529
13.2945		0.0154118	0.0161176	0.0154118	0.0151765	0.0171765	0.0168235	0.0150588	0.0142353	0.0152941	0.0154118	0.0145882	0.0157647	0.0171765	0.0163529	0.0161176	0.0182353	0.0172941	0.0150588	0.0156471	0.0163529	0.0156471	0.0162353	0.0188235	0.0188235	0.0162353	0.0152941	0.0181176	0.018	0.0145882	0.014	0.0152941	0.0148235	0.0137647	0.0137647	0.0132941	0.0124706	0.0134118	0.0157647	0.0151765	0.0129412	0.0129412	0.0128235	0.0117647	0.0125882	0.0142353	0.0130588	0.0118824	0.0136471
13.36		0.0156471	0.0154118	0.0152941	0.0158824	0.0172941	0.0161176	0.0151765	0.0161176	0.0175294	0.0169412	0.0158824	0.0164706	0.0174118	0.0168235	0.0163529	0.0170588	0.0152941	0.0142353	0.0157647	0.0164706	0.0158824	0.0167059	0.0195294	0.0196471	0.0163529	0.0143529	0.0167059	0.0168235	0.0147059	0.0144706	0.0148235	0.0135294	0.0134118	0.0149412	0.0147059	0.0131765	0.0130588	0.0143529	0.0131765	0.0117647	0.0123529	0.0125882	0.0117647	0.0129412	0.0152941	0.0145882	0.0129412	0.0132941
13.4255		0.016	0.0150588	0.0152941	0.0171765	0.0188235	0.0174118	0.0165882	0.0178824	0.0189412	0.0176471	0.0162353	0.0161176	0.016	0.0158824	0.0167059	0.0175294	0.0155294	0.0141176	0.0155294	0.0158824	0.0149412	0.016	0.0192941	0.0197647	0.0162353	0.0137647	0.0152941	0.0155294	0.0148235	0.0163529	0.0164706	0.0138824	0.0137647	0.0161176	0.0162353	0.0141176	0.0129412	0.0128235	0.0114118	0.0104706	0.0121176	0.0134118	0.0130588	0.0136471	0.0145882	0.0136471	0.0128235	0.014
13.491		0.0171765	0.016	0.0161176	0.0188235	0.0209412	0.0195294	0.0181176	0.0182353	0.0183529	0.0170588	0.0158824	0.016	0.0154118	0.0152941	0.0169412	0.0183529	0.0168235	0.0150588	0.0164706	0.0157647	0.0138824	0.0145882	0.0175294	0.0178824	0.0152941	0.0136471	0.0151765	0.0147059	0.0144706	0.0174118	0.0183529	0.0156471	0.0147059	0.0161176	0.0151765	0.0130588	0.0124706	0.0127059	0.0116471	0.0103529	0.0117647	0.0132941	0.0132941	0.014	0.0137647	0.012	0.0121176	0.0150588
13.5565		0.0184706	0.0170588	0.0167059	0.0195294	0.022	0.0205882	0.0185882	0.0175294	0.0167059	0.0158824	0.0155294	0.0164706	0.0161176	0.0154118	0.0168235	0.0181176	0.0167059	0.0156471	0.0175294	0.0164706	0.0142353	0.0143529	0.016	0.0158824	0.0141176	0.0141176	0.0162353	0.0152941	0.0141176	0.0165882	0.0176471	0.0156471	0.0149412	0.0157647	0.0138824	0.0117647	0.012	0.0130588	0.0128235	0.0115294	0.0118824	0.0122353	0.0122353	0.014	0.0149412	0.0125882	0.0121176	0.0150588
13.622		0.0190588	0.0172941	0.0168235	0.0195294	0.0212941	0.0194118	0.0176471	0.0172941	0.0165882	0.0162353	0.0156471	0.0163529	0.0162353	0.0149412	0.0164706	0.0175294	0.0157647	0.0150588	0.0171765	0.0164706	0.0147059	0.0155294	0.0170588	0.0162353	0.0142353	0.0141176	0.0164706	0.0156471	0.0141176	0.0152941	0.0152941	0.0136471	0.0143529	0.0163529	0.0148235	0.0125882	0.0127059	0.0136471	0.0131765	0.0124706	0.0128235	0.0122353	0.0115294	0.014	0.0163529	0.0144706	0.0129412	0.0138824
13.6875		0.0188235	0.0167059	0.0168235	0.0195294	0.0203529	0.0177647	0.0167059	0.018	0.0181176	0.0172941	0.0158824	0.0157647	0.0152941	0.0145882	0.0168235	0.0181176	0.0161176	0.0147059	0.016	0.0155294	0.0143529	0.0165882	0.0189412	0.0178824	0.0148235	0.0138824	0.0152941	0.0145882	0.0141176	0.0152941	0.0143529	0.0123529	0.0137647	0.0172941	0.0170588	0.0147059	0.0142353	0.014	0.0127059	0.0125882	0.0136471	0.0131765	0.0117647	0.0131765	0.0151765	0.0141176	0.0131765	0.0131765
13.7529		0.0185882	0.0163529	0.0169412	0.02	0.0207059	0.018	0.0170588	0.0184706	0.0187059	0.0177647	0.0162353	0.016	0.0148235	0.0143529	0.0170588	0.0187059	0.0165882	0.0149412	0.0158824	0.0147059	0.0136471	0.0168235	0.0194118	0.018	0.0147059	0.0135294	0.0147059	0.0135294	0.0134118	0.0158824	0.0151765	0.0127059	0.0135294	0.0167059	0.0170588	0.0155294	0.0156471	0.0147059	0.0127059	0.0124706	0.0136471	0.0134118	0.0122353	0.0128235	0.0131765	0.0121176	0.0127059	0.0137647
13.8184		0.0184706	0.0163529	0.0169412	0.0202353	0.0214118	0.0190588	0.018	0.0185882	0.0182353	0.0174118	0.0168235	0.0171765	0.0155294	0.0144706	0.0165882	0.018	0.016	0.0155294	0.0169412	0.0149412	0.0134118	0.0163529	0.0178824	0.0162353	0.0137647	0.0136471	0.0151765	0.0134118	0.0130588	0.0158824	0.0156471	0.0131765	0.0127059	0.0142353	0.0148235	0.0157647	0.0174118	0.016	0.0135294	0.0129412	0.0131765	0.0127059	0.0125882	0.0141176	0.0137647	0.0117647	0.0123529	0.0143529
13.8839		0.0188235	0.0162353	0.0164706	0.0194118	0.0204706	0.0184706	0.018	0.0189412	0.0183529	0.0174118	0.0172941	0.018	0.0165882	0.0150588	0.016	0.0164706	0.0148235	0.0156471	0.0175294	0.0152941	0.0136471	0.016	0.0168235	0.0151765	0.0136471	0.0144706	0.0158824	0.0143529	0.0141176	0.0161176	0.0149412	0.0124706	0.0123529	0.0134118	0.0138824	0.016	0.0184706	0.0167059	0.0141176	0.014	0.0138824	0.0125882	0.0128235	0.0155294	0.0156471	0.0130588	0.0127059	0.0137647
13.9494		0.0195294	0.0164706	0.0161176	0.0183529	0.0188235	0.0172941	0.0178824	0.0197647	0.0198824	0.0181176	0.0169412	0.0169412	0.0162353	0.0158824	0.0168235	0.0165882	0.0145882	0.0151765	0.0164706	0.0149412	0.014	0.0170588	0.0182353	0.016	0.0142353	0.0150588	0.016	0.0147059	0.0158824	0.0176471	0.0151765	0.0121176	0.0131765	0.0149412	0.0147059	0.0158824	0.0178824	0.0162353	0.0144706	0.0156471	0.0164706	0.0142353	0.0132941	0.0155294	0.0156471	0.0138824	0.0135294	0.0125882
14.0149		0.0195294	0.0167059	0.0167059	0.0185882	0.0189412	0.0175294	0.0185882	0.0202353	0.0204706	0.0181176	0.0163529	0.0156471	0.0155294	0.0169412	0.0187059	0.0184706	0.0152941	0.0143529	0.0150588	0.014	0.0138824	0.0175294	0.0191765	0.0167059	0.0144706	0.0152941	0.016	0.0147059	0.0164706	0.0188235	0.0161176	0.0128235	0.0141176	0.0156471	0.0148235	0.0149412	0.0167059	0.0158824	0.0149412	0.0170588	0.018	0.0152941	0.0137647	0.0142353	0.0134118	0.0129412	0.0141176	0.0127059
14.0804		0.0196471	0.0171765	0.0175294	0.0198824	0.0205882	0.0188235	0.0187059	0.0189412	0.0183529	0.0171765	0.0171765	0.0165882	0.0157647	0.0171765	0.0190588	0.0191765	0.0158824	0.0144706	0.0149412	0.0135294	0.0136471	0.0174118	0.0185882	0.0162353	0.0145882	0.0162353	0.0171765	0.0151765	0.0164706	0.0187059	0.0165882	0.014	0.0144706	0.0144706	0.0132941	0.0144706	0.0170588	0.0164706	0.0154118	0.0170588	0.0167059	0.0141176	0.0135294	0.0138824	0.0124706	0.0122353	0.0144706	0.0138824
14.1459		0.0201176	0.0174118	0.0176471	0.0202353	0.0212941	0.0190588	0.0182353	0.0171765	0.0155294	0.0161176	0.0184706	0.0184706	0.0164706	0.0164706	0.0175294	0.0175294	0.0155294	0.0156471	0.0165882	0.0145882	0.0144706	0.0178824	0.0178824	0.0152941	0.0151765	0.018	0.0182353	0.0156471	0.0161176	0.0175294	0.0155294	0.0141176	0.0147059	0.0137647	0.0125882	0.0149412	0.0178824	0.0167059	0.0148235	0.0154118	0.0141176	0.0122353	0.0132941	0.0148235	0.0138824	0.0131765	0.0145882	0.0143529
14.2114		0.0209412	0.0175294	0.0170588	0.0191765	0.0195294	0.0176471	0.0177647	0.0170588	0.0149412	0.0158824	0.0188235	0.0190588	0.0167059	0.0163529	0.0163529	0.0156471	0.0147059	0.0164706	0.0174118	0.0155294	0.0162353	0.0198824	0.0189412	0.0154118	0.0154118	0.0182353	0.0177647	0.0152941	0.0157647	0.0163529	0.0147059	0.0143529	0.0163529	0.0156471	0.0141176	0.0157647	0.0172941	0.0151765	0.0134118	0.0142353	0.0134118	0.0121176	0.0135294	0.0156471	0.0156471	0.0151765	0.0155294	0.0141176
14.2769		0.0212941	0.0176471	0.0167059	0.018	0.0177647	0.0163529	0.0177647	0.0183529	0.0168235	0.0169412	0.0187059	0.0181176	0.0165882	0.0176471	0.0170588	0.0156471	0.0143529	0.016	0.0171765	0.0161176	0.0178824	0.0211765	0.0197647	0.0156471	0.0144706	0.016	0.0155294	0.0142353	0.0157647	0.0168235	0.0154118	0.0151765	0.0176471	0.0175294	0.0155294	0.016	0.016	0.0134118	0.0124706	0.0145882	0.0148235	0.0138824	0.0147059	0.0155294	0.0152941	0.0162353	0.0169412	0.0147059
14.3424		0.0197647	0.0169412	0.0165882	0.018	0.0177647	0.0165882	0.0178824	0.0187059	0.018	0.0183529	0.0197647	0.0181176	0.0167059	0.0183529	0.0176471	0.0158824	0.0141176	0.0155294	0.0168235	0.0161176	0.0181176	0.0209412	0.0190588	0.0149412	0.0132941	0.0141176	0.014	0.0135294	0.0164706	0.0178824	0.0162353	0.0155294	0.0171765	0.0167059	0.0149412	0.0156471	0.0156471	0.0132941	0.0125882	0.0151765	0.0155294	0.0148235	0.0157647	0.0155294	0.0145882	0.0162353	0.0175294	0.0154118
14.4078		0.018	0.0165882	0.0174118	0.0191765	0.0190588	0.0174118	0.0177647	0.0175294	0.0168235	0.0188235	0.0210588	0.0189412	0.0169412	0.0178824	0.0169412	0.0151765	0.0141176	0.0162353	0.0174118	0.0162353	0.0175294	0.0196471	0.0170588	0.0138824	0.0134118	0.0148235	0.0144706	0.0136471	0.0162353	0.0172941	0.0156471	0.0155294	0.0162353	0.0149412	0.0141176	0.016	0.0164706	0.0143529	0.0136471	0.0152941	0.0145882	0.0142353	0.0165882	0.0168235	0.0150588	0.0155294	0.0168235	0.0155294
14.4733		0.0188235	0.0175294	0.0181176	0.0196471	0.0189412	0.0177647	0.0185882	0.0174118	0.0158824	0.0187059	0.0215294	0.0191765	0.0172941	0.0182353	0.0169412	0.0147059	0.0148235	0.0176471	0.0182353	0.0167059	0.0178824	0.0189412	0.016	0.0134118	0.0142353	0.0162353	0.0151765	0.0135294	0.0151765	0.0156471	0.0148235	0.0161176	0.0170588	0.0154118	0.0144706	0.0165882	0.0171765	0.0152941	0.0148235	0.0158824	0.0141176	0.0134118	0.0165882	0.018	0.016	0.0150588	0.0151765	0.0143529
14.5388		0.0209412	0.0187059	0.018	0.0184706	0.0177647	0.0176471	0.0195294	0.0181176	0.0161176	0.0184706	0.0204706	0.0181176	0.0172941	0.0196471	0.0183529	0.0155294	0.0154118	0.0178824	0.0175294	0.0165882	0.0189412	0.02	0.0169412	0.0142353	0.0149412	0.0163529	0.0144706	0.0129412	0.0145882	0.0149412	0.0145882	0.0167059	0.0183529	0.0167059	0.0152941	0.0169412	0.0168235	0.0150588	0.0157647	0.0176471	0.0156471	0.0136471	0.0154118	0.0163529	0.0149412	0.0150588	0.0155294	0.0144706
14.6043		0.0218824	0.0188235	0.0178824	0.0177647	0.0169412	0.0175294	0.0195294	0.0184706	0.0171765	0.0190588	0.0198824	0.0171765	0.0170588	0.0204706	0.0192941	0.0162353	0.0155294	0.0171765	0.0163529	0.0161176	0.0195294	0.0209412	0.0182353	0.0155294	0.0162353	0.0163529	0.0136471	0.0122353	0.0144706	0.0152941	0.0148235	0.0165882	0.0178824	0.0165882	0.0155294	0.0170588	0.0165882	0.0151765	0.0165882	0.0190588	0.0169412	0.0145882	0.0151765	0.0145882	0.0135294	0.0155294	0.0170588	0.0157647
14.6698		0.0210588	0.0185882	0.0188235	0.0184706	0.0172941	0.0171765	0.0182353	0.0175294	0.0174118	0.0202353	0.0214118	0.0182353	0.0169412	0.0194118	0.0183529	0.0157647	0.0151765	0.0165882	0.0157647	0.0156471	0.0195294	0.0210588	0.0181176	0.0165882	0.0183529	0.0178824	0.0144706	0.0129412	0.0150588	0.0157647	0.0150588	0.016	0.0163529	0.0152941	0.0157647	0.0185882	0.0182353	0.0162353	0.0168235	0.0182353	0.0163529	0.0154118	0.0168235	0.0152941	0.0135294	0.0156471	0.0175294	0.0164706
14.7353		0.0198824	0.0184706	0.0197647	0.0190588	0.0174118	0.0165882	0.0170588	0.0161176	0.0163529	0.02	0.022	0.0188235	0.0170588	0.0183529	0.0168235	0.0147059	0.0152941	0.0174118	0.0164706	0.0158824	0.0194118	0.0203529	0.0172941	0.0171765	0.0202353	0.0194118	0.0156471	0.0144706	0.0164706	0.0163529	0.0152941	0.016	0.0163529	0.0155294	0.0170588	0.0209412	0.0203529	0.0168235	0.0157647	0.016	0.0145882	0.0156471	0.0184706	0.0170588	0.0145882	0.0152941	0.0161176	0.0157647
14.8008		0.0195294	0.0175294	0.0183529	0.0174118	0.0165882	0.0168235	0.0176471	0.016	0.0152941	0.0181176	0.0197647	0.018	0.0177647	0.0187059	0.0164706	0.0147059	0.0165882	0.0188235	0.0174118	0.0168235	0.0202353	0.0207059	0.0177647	0.0176471	0.0205882	0.0194118	0.0161176	0.0158824	0.0182353	0.0172941	0.0156471	0.0171765	0.0184706	0.0172941	0.0176471	0.02	0.0188235	0.0156471	0.0151765	0.0155294	0.0143529	0.0155294	0.0181176	0.0171765	0.0152941	0.0155294	0.0147059	0.0144706
14.8663		0.0198824	0.0170588	0.0171765	0.016	0.0156471	0.0172941	0.0183529	0.016	0.0149412	0.0170588	0.0172941	0.0162353	0.0176471	0.0189412	0.0167059	0.0149412	0.0167059	0.0187059	0.0176471	0.0178824	0.0216471	0.0223529	0.0192941	0.0183529	0.0197647	0.0177647	0.0151765	0.0164706	0.0192941	0.0181176	0.0158824	0.0175294	0.0189412	0.0172941	0.016	0.0163529	0.0152941	0.0143529	0.0161176	0.0171765	0.0156471	0.0155294	0.0163529	0.0152941	0.0149412	0.0167059	0.0156471	0.0147059
14.9318		0.0189412	0.0171765	0.0182353	0.0170588	0.0162353	0.0174118	0.0176471	0.0150588	0.0149412	0.0175294	0.0172941	0.0158824	0.0169412	0.0182353	0.0161176	0.0144706	0.0154118	0.0175294	0.0172941	0.018	0.022	0.0229412	0.0197647	0.0191765	0.0201176	0.0171765	0.0150588	0.0171765	0.0194118	0.018	0.0157647	0.0163529	0.0165882	0.0151765	0.0143529	0.0148235	0.0141176	0.0141176	0.0165882	0.0174118	0.016	0.0163529	0.0164706	0.0148235	0.0148235	0.0174118	0.0169412	0.0154118
14.9973		0.0174118	0.0172941	0.0194118	0.0185882	0.0172941	0.0174118	0.0165882	0.0142353	0.0149412	0.0184706	0.0187059	0.0168235	0.0170588	0.0176471	0.0155294	0.0141176	0.0151765	0.0171765	0.0168235	0.0170588	0.0204706	0.0210588	0.0185882	0.0197647	0.0214118	0.0181176	0.016	0.0177647	0.0184706	0.0169412	0.0152941	0.0151765	0.0144706	0.0138824	0.0154118	0.0169412	0.0156471	0.0144706	0.0158824	0.0158824	0.0155294	0.0176471	0.0185882	0.0164706	0.0154118	0.0170588	0.0169412	0.0162353
15.0627		0.0170588	0.0175294	0.0192941	0.0184706	0.0176471	0.0181176	0.0172941	0.0144706	0.0149412	0.0188235	0.0196471	0.0182353	0.0189412	0.0188235	0.0157647	0.0144706	0.0161176	0.018	0.0171765	0.0169412	0.0189412	0.0190588	0.0175294	0.0197647	0.0214118	0.0182353	0.0163529	0.0171765	0.0167059	0.0155294	0.0154118	0.0163529	0.0155294	0.0148235	0.0174118	0.0187059	0.0164706	0.0149412	0.016	0.0155294	0.0155294	0.0182353	0.0192941	0.0175294	0.0162353	0.0162353	0.0154118	0.016
15.1282		0.0174118	0.0176471	0.0181176	0.0175294	0.0178824	0.0190588	0.0184706	0.0157647	0.0161176	0.0194118	0.0196471	0.0192941	0.0212941	0.0210588	0.0171765	0.0151765	0.0167059	0.0182353	0.0172941	0.0175294	0.0194118	0.0195294	0.018	0.0189412	0.0190588	0.0165882	0.0158824	0.0169412	0.0161176	0.0148235	0.0157647	0.0185882	0.0178824	0.0162353	0.0172941	0.0170588	0.0150588	0.0152941	0.0176471	0.0175294	0.0165882	0.0177647	0.0177647	0.0163529	0.0165882	0.0167059	0.0150588	0.0151765
15.1937		0.0177647	0.018	0.018	0.018	0.0188235	0.0196471	0.0188235	0.0174118	0.0189412	0.0214118	0.0205882	0.0198824	0.0221176	0.0221176	0.0177647	0.0151765	0.0157647	0.0165882	0.0161176	0.0172941	0.0197647	0.0203529	0.0184706	0.0183529	0.0172941	0.0148235	0.0152941	0.0177647	0.0170588	0.0149412	0.0154118	0.0183529	0.0181176	0.0165882	0.0167059	0.0155294	0.0141176	0.0156471	0.0191765	0.0196471	0.0177647	0.018	0.0170588	0.0156471	0.0171765	0.0183529	0.0163529	0.0150588
15.2592		0.0174118	0.0182353	0.0192941	0.0202353	0.0204706	0.0197647	0.0183529	0.0178824	0.0208235	0.0231765	0.022	0.0202353	0.0207059	0.0201176	0.0164706	0.0150588	0.0151765	0.0152941	0.0149412	0.0158824	0.0183529	0.0191765	0.0178824	0.0187059	0.0181176	0.0148235	0.0150588	0.0183529	0.0176471	0.0152941	0.0151765	0.0165882	0.0165882	0.0163529	0.0172941	0.0162353	0.0149412	0.0163529	0.0190588	0.0185882	0.0174118	0.0185882	0.0181176	0.0163529	0.0170588	0.0181176	0.0168235	0.0156471
15.3247		0.0172941	0.0183529	0.0198824	0.0211765	0.0216471	0.0209412	0.0190588	0.0177647	0.0207059	0.0227059	0.0209412	0.0189412	0.0185882	0.0174118	0.0151765	0.016	0.0163529	0.0154118	0.0145882	0.0151765	0.0164706	0.0168235	0.0168235	0.0190588	0.0194118	0.0161176	0.0161176	0.0189412	0.0177647	0.0158824	0.0161176	0.0167059	0.0163529	0.0168235	0.0188235	0.0188235	0.0172941	0.0175294	0.0183529	0.0167059	0.0162353	0.0185882	0.0189412	0.0170588	0.0167059	0.0163529	0.0158824	0.0164706
15.3902		0.0172941	0.018	0.0185882	0.0195294	0.0214118	0.0224706	0.0207059	0.0184706	0.0198824	0.0204706	0.0183529	0.0174118	0.0183529	0.0175294	0.0157647	0.0174118	0.0176471	0.0161176	0.0151765	0.0161176	0.0165882	0.0161176	0.0167059	0.0187059	0.0189412	0.0168235	0.0178824	0.0201176	0.0181176	0.0164706	0.0176471	0.0187059	0.0177647	0.0172941	0.0188235	0.0187059	0.0172941	0.0178824	0.0185882	0.0165882	0.0155294	0.0175294	0.0178824	0.0168235	0.0171765	0.0162353	0.0152941	0.0167059
15.4557		0.0177647	0.0177647	0.0170588	0.0177647	0.0207059	0.0225882	0.0212941	0.0191765	0.0197647	0.0191765	0.0168235	0.0169412	0.0192941	0.0192941	0.0174118	0.0182353	0.0175294	0.0161176	0.0157647	0.0174118	0.0183529	0.0177647	0.0177647	0.0183529	0.0172941	0.0161176	0.0185882	0.0210588	0.0188235	0.0170588	0.0183529	0.0191765	0.0177647	0.0167059	0.0169412	0.0164706	0.0157647	0.0172941	0.0189412	0.0174118	0.016	0.0165882	0.0161176	0.0162353	0.0187059	0.0185882	0.0163529	0.0167059
15.5212		0.0174118	0.0174118	0.0170588	0.0177647	0.02	0.0210588	0.0195294	0.0184706	0.0196471	0.0192941	0.0176471	0.0172941	0.0190588	0.0189412	0.0174118	0.018	0.0165882	0.0151765	0.0156471	0.0181176	0.0192941	0.0191765	0.0194118	0.0195294	0.0174118	0.0155294	0.0182353	0.0211765	0.0192941	0.0176471	0.0181176	0.0174118	0.016	0.0161176	0.0164706	0.0158824	0.0151765	0.0165882	0.0182353	0.0171765	0.0164706	0.0171765	0.0161176	0.0161176	0.0192941	0.0197647	0.0172941	0.0165882
15.5867		0.0167059	0.0171765	0.0177647	0.0181176	0.0192941	0.0191765	0.0176471	0.0171765	0.0194118	0.02	0.0184706	0.0171765	0.0175294	0.0168235	0.0163529	0.0183529	0.0169412	0.0147059	0.0151765	0.0175294	0.0181176	0.0187059	0.0207059	0.0216471	0.0195294	0.0162353	0.0177647	0.0201176	0.0183529	0.0174118	0.0175294	0.0156471	0.0148235	0.0167059	0.0178824	0.0171765	0.0161176	0.0165882	0.0169412	0.0161176	0.0167059	0.0182353	0.0171765	0.0165882	0.0182353	0.0182353	0.0165882	0.0164706
15.6522		0.0169412	0.0172941	0.0177647	0.018	0.0195294	0.0191765	0.0177647	0.0172941	0.0192941	0.0195294	0.0176471	0.0167059	0.0169412	0.0163529	0.0171765	0.0203529	0.0185882	0.0156471	0.0155294	0.0171765	0.0170588	0.0177647	0.0208235	0.0221176	0.02	0.0171765	0.0181176	0.0187059	0.0165882	0.0163529	0.0167059	0.0154118	0.0151765	0.0171765	0.0183529	0.0176471	0.0170588	0.0178824	0.0172941	0.0157647	0.0165882	0.0181176	0.0172941	0.0164706	0.0170588	0.0161176	0.0154118	0.0168235
15.7176		0.0183529	0.018	0.0169412	0.0172941	0.0201176	0.0205882	0.0192941	0.0187059	0.0196471	0.0185882	0.0165882	0.0175294	0.0188235	0.0187059	0.0192941	0.022	0.0196471	0.0169412	0.0170588	0.018	0.0175294	0.0182353	0.0211765	0.0210588	0.0181176	0.0167059	0.0185882	0.0182353	0.0157647	0.016	0.0167059	0.0162353	0.016	0.0170588	0.0169412	0.016	0.0167059	0.0190588	0.0185882	0.0162353	0.0161176	0.0168235	0.0158824	0.0158824	0.0171765	0.0161176	0.0152941	0.0170588
15.7831		0.0195294	0.0185882	0.0162353	0.0165882	0.02	0.0209412	0.0201176	0.0202353	0.0204706	0.0187059	0.0171765	0.0189412	0.0207059	0.0202353	0.0196471	0.0208235	0.0182353	0.0167059	0.0177647	0.0187059	0.0181176	0.0191765	0.0223529	0.0214118	0.0174118	0.0162353	0.0188235	0.0184706	0.0162353	0.0170588	0.0172941	0.0158824	0.0158824	0.0175294	0.0170588	0.0152941	0.016	0.0191765	0.0190588	0.0163529	0.0158824	0.0161176	0.0150588	0.0156471	0.0183529	0.0182353	0.0165882	0.0170588
15.8486		0.0194118	0.0184706	0.0161176	0.0164706	0.0191765	0.0192941	0.0195294	0.0211765	0.0218824	0.0203529	0.0188235	0.0197647	0.0203529	0.0190588	0.0187059	0.0195294	0.0176471	0.0164706	0.0175294	0.0181176	0.0175294	0.0196471	0.0241176	0.024	0.0194118	0.0167059	0.0189412	0.0188235	0.0171765	0.0184706	0.0177647	0.0151765	0.0157647	0.0194118	0.0194118	0.0167059	0.016	0.018	0.0175294	0.0156471	0.0161176	0.0169412	0.0158824	0.016	0.0182353	0.0185882	0.0174118	0.0174118
15.9141		0.0192941	0.0182353	0.0169412	0.018	0.0195294	0.0189412	0.0195294	0.0217647	0.0227059	0.0214118	0.0198824	0.02	0.0192941	0.0174118	0.0178824	0.02	0.0189412	0.0175294	0.0174118	0.0172941	0.0162353	0.0185882	0.024	0.0249412	0.0205882	0.0174118	0.0191765	0.0190588	0.0177647	0.0191765	0.018	0.0154118	0.0163529	0.0205882	0.0210588	0.0182353	0.0164706	0.0168235	0.0156471	0.0149412	0.0164706	0.0177647	0.0172941	0.0169412	0.0172941	0.0170588	0.0176471	0.0187059
15.9796		0.0192941	0.018	0.0170588	0.0191765	0.0210588	0.0203529	0.0204706	0.022	0.022	0.0204706	0.0194118	0.0204706	0.02	0.018	0.0184706	0.0209412	0.0201176	0.0184706	0.0182353	0.0172941	0.0155294	0.0170588	0.0216471	0.0223529	0.0188235	0.0175294	0.0207059	0.0204706	0.0182353	0.0192941	0.0183529	0.0167059	0.0170588	0.0192941	0.0190588	0.0169412	0.0164706	0.0169412	0.0156471	0.0149412	0.0162353	0.0171765	0.0170588	0.0176471	0.0176471	0.0165882	0.0171765	0.0191765
16.0451		0.0183529	0.0171765	0.0162353	0.0185882	0.0212941	0.0211765	0.0209412	0.0216471	0.0208235	0.0187059	0.0184706	0.0208235	0.0216471	0.0198824	0.0194118	0.0209412	0.0192941	0.018	0.0185882	0.0176471	0.016	0.0172941	0.0201176	0.0195294	0.0164706	0.0172941	0.0225882	0.0224706	0.0191765	0.0194118	0.0185882	0.0170588	0.0165882	0.0171765	0.0161176	0.0148235	0.016	0.0174118	0.0165882	0.0155294	0.0161176	0.0161176	0.0161176	0.0181176	0.0192941	0.0178824	0.0170588	0.0184706
16.1106		0.0175294	0.0162353	0.0151765	0.0170588	0.0196471	0.0197647	0.0202353	0.0217647	0.0209412	0.0184706	0.0178824	0.0201176	0.0212941	0.02	0.0196471	0.0201176	0.0177647	0.0169412	0.0181176	0.0177647	0.0169412	0.0189412	0.0211765	0.0195294	0.0162353	0.0172941	0.0227059	0.0225882	0.0192941	0.0191765	0.0181176	0.0158824	0.0156471	0.0169412	0.0161176	0.0149412	0.016	0.0170588	0.0167059	0.0161176	0.0168235	0.0165882	0.0161176	0.0182353	0.0202353	0.0190588	0.0171765	0.0171765
16.1761		0.0172941	0.0158824	0.0148235	0.0158824	0.0172941	0.0172941	0.0189412	0.0218824	0.0216471	0.0191765	0.0178824	0.0189412	0.0191765	0.0185882	0.0198824	0.0202353	0.0174118	0.0167059	0.0175294	0.0172941	0.0170588	0.0195294	0.0223529	0.0209412	0.0175294	0.0176471	0.0215294	0.0208235	0.0184706	0.0190588	0.018	0.0151765	0.0157647	0.0185882	0.0181176	0.0168235	0.0174118	0.0170588	0.0158824	0.0162353	0.0182353	0.0181176	0.0171765	0.0181176	0.0191765	0.0182353	0.0171765	0.0168235
16.2416		0.0171765	0.0157647	0.0148235	0.016	0.0168235	0.0164706	0.0182353	0.0214118	0.0215294	0.0198824	0.0189412	0.0195294	0.0184706	0.0182353	0.0212941	0.0221176	0.0185882	0.0174118	0.0177647	0.0168235	0.0164706	0.0190588	0.0217647	0.0207059	0.0174118	0.0171765	0.0196471	0.0183529	0.0169412	0.0190588	0.0188235	0.0164706	0.0172941	0.0195294	0.0188235	0.0177647	0.0189412	0.0184706	0.0161176	0.0164706	0.0187059	0.0187059	0.0178824	0.0187059	0.0183529	0.0169412	0.0174118	0.0182353
16.3071		0.0167059	0.0150588	0.0147059	0.0169412	0.0181176	0.0174118	0.0181176	0.0198824	0.0198824	0.0192941	0.0197647	0.0202353	0.0191765	0.0191765	0.0222353	0.0230588	0.0192941	0.0183529	0.0190588	0.0174118	0.0164706	0.0185882	0.0201176	0.0185882	0.0158824	0.0163529	0.0187059	0.0170588	0.016	0.0188235	0.0194118	0.0183529	0.0184706	0.0189412	0.0175294	0.0171765	0.0192941	0.0194118	0.0170588	0.0167059	0.018	0.0175294	0.0176471	0.0203529	0.0202353	0.0177647	0.0178824	0.0192941
16.3725		0.0163529	0.0149412	0.0147059	0.0172941	0.0188235	0.0178824	0.018	0.0187059	0.0178824	0.0176471	0.0191765	0.02	0.0197647	0.0196471	0.0217647	0.0222353	0.0190588	0.0184706	0.0201176	0.0188235	0.0175294	0.0194118	0.0201176	0.0177647	0.0151765	0.0164706	0.0189412	0.0174118	0.0163529	0.0187059	0.0188235	0.018	0.0183529	0.0185882	0.0169412	0.0169412	0.0189412	0.0188235	0.0171765	0.0165882	0.0168235	0.0161176	0.0171765	0.022	0.0230588	0.0197647	0.0183529	0.0189412
16.438		0.0164706	0.0151765	0.0145882	0.0163529	0.0176471	0.0170588	0.0178824	0.0188235	0.018	0.0172941	0.0182353	0.0187059	0.0184706	0.0185882	0.0211765	0.0217647	0.0188235	0.0187059	0.0204706	0.0197647	0.0189412	0.0216471	0.0225882	0.0194118	0.0163529	0.0175294	0.0197647	0.0181176	0.0172941	0.0191765	0.018	0.0165882	0.0181176	0.0197647	0.0181176	0.0174118	0.0182353	0.0172941	0.0161176	0.0163529	0.0168235	0.0161176	0.0170588	0.0216471	0.0230588	0.0205882	0.0187059	0.018
16.5035		0.0168235	0.0155294	0.0144706	0.0154118	0.0158824	0.0157647	0.0175294	0.0191765	0.0191765	0.0184706	0.0183529	0.0178824	0.0168235	0.0170588	0.0208235	0.0222353	0.0192941	0.0189412	0.0198824	0.0189412	0.0188235	0.0228235	0.0247059	0.0217647	0.0182353	0.0184706	0.0201176	0.0183529	0.018	0.02	0.0183529	0.0161176	0.0182353	0.0204706	0.0188235	0.0177647	0.0181176	0.0165882	0.0152941	0.0167059	0.018	0.0171765	0.0171765	0.0198824	0.0203529	0.0192941	0.0191765	0.0183529
16.569		0.0167059	0.0150588	0.0142353	0.0155294	0.016	0.0156471	0.0170588	0.0187059	0.0195294	0.0197647	0.0197647	0.0189412	0.0169412	0.0165882	0.0205882	0.0225882	0.0197647	0.0191765	0.0192941	0.0172941	0.0174118	0.0222353	0.0245882	0.0221176	0.0189412	0.0190588	0.0204706	0.0184706	0.0181176	0.0204706	0.0192941	0.0170588	0.018	0.0192941	0.0176471	0.0168235	0.018	0.0174118	0.0158824	0.0174118	0.0187059	0.0177647	0.0176471	0.0192941	0.0188235	0.0178824	0.0189412	0.0190588
16.6345		0.0162353	0.0142353	0.0141176	0.0164706	0.0172941	0.0162353	0.0165882	0.0176471	0.0182353	0.0192941	0.0209412	0.0204706	0.0183529	0.0170588	0.0196471	0.0212941	0.0185882	0.0184706	0.0195294	0.0170588	0.0169412	0.0215294	0.0228235	0.0203529	0.0184706	0.0198824	0.0222353	0.02	0.0183529	0.0198824	0.0191765	0.0176471	0.0176471	0.0172941	0.0155294	0.0154118	0.0176471	0.0182353	0.0167059	0.0174118	0.0181176	0.0172941	0.0176471	0.0197647	0.0192941	0.0175294	0.018	0.0189412
16.7		0.0158824	0.0138824	0.0141176	0.0172941	0.0185882	0.0167059	0.0162353	0.0170588	0.0169412	0.0182353	0.0210588	0.0210588	0.0195294	0.0175294	0.0183529	0.0192941	0.0172941	0.0177647	0.0203529	0.0185882	0.0177647	0.0210588	0.0210588	0.0184706	0.0174118	0.0197647	0.0228235	0.0203529	0.018	0.0188235	0.0181176	0.0172941	0.0171765	0.0162353	0.0143529	0.0148235	0.0175294	0.0187059	0.0175294	0.0172941	0.0171765	0.0165882	0.0174118	0.0198824	0.02	0.0177647	0.0172941	0.0183529
[truncated: 87 more columns]

## Sheet: Fig2d
	x (nm)	0	0.0654902	0.13098	0.196471	0.261961	0.327451	0.392941	0.458431	0.523922	0.589412	0.654902	0.720392	0.785882	0.851373	0.916863	0.982353	1.04784	1.11333	1.17882	1.24431	1.3098	1.37529	1.44078	1.50627	1.57176	1.63725	1.70275	1.76824	1.83373	1.89922	1.96471	2.0302	2.09569	2.16118	2.22667	2.29216	2.35765	2.42314	2.48863	2.55412	2.61961	2.6851	2.75059	2.81608	2.88157	2.94706	3.01255	3.07804
y (nm)	I_THz (pA)
0		-0.0588235	-0.156863	-0.205882	-0.137255	0	0.186275	0.235294	0.117647	-0.117647	-0.294118	-0.382353	-0.22549	-0.156863	-0.107843	0.0588235	-0.0490196	-0.166667	-0.137255	-0.00980392	-0.0490196	-0.0882353	-0.137255	-0.205882	-0.196078	-0.137255	-0.0294118	0.0588235	-0.0490196	-0.147059	-0.176471	-0.245098	-0.264706	-0.196078	-0.156863	-0.254902	-0.284314	-0.0196078	0.352941	0.117647	-0.0882353	-0.215686	-0.45098	-0.401961	-0.215686	-0.186275	-0.137255	-0.0490196	-0.0784314
0.0654902		-0.0882353	-0.205882	-0.254902	-0.166667	-0.0392157	0.156863	0.235294	0.0980392	-0.156863	-0.323529	-0.401961	-0.215686	-0.156863	-0.117647	0.0294118	-0.0588235	-0.156863	-0.127451	-0.0392157	-0.0784314	-0.0882353	-0.147059	-0.215686	-0.215686	-0.137255	0.00980392	0.117647	-0.0196078	-0.127451	-0.166667	-0.245098	-0.254902	-0.166667	-0.156863	-0.284314	-0.294118	-0.0588235	0.27451	0.0882353	-0.0490196	-0.156863	-0.343137	-0.352941	-0.215686	-0.205882	-0.156863	-0.0392157	-0.0686275
0.13098		-0.117647	-0.254902	-0.294118	-0.196078	-0.0784314	0.0980392	0.215686	0.0588235	-0.196078	-0.333333	-0.382353	-0.186275	-0.127451	-0.117647	0.00980392	-0.0490196	-0.127451	-0.117647	-0.0588235	-0.0980392	-0.107843	-0.156863	-0.215686	-0.22549	-0.156863	0.0294118	0.156863	0	-0.117647	-0.156863	-0.245098	-0.245098	-0.147059	-0.176471	-0.303922	-0.303922	-0.0882353	0.186275	0.0490196	0.0392157	-0.0490196	-0.22549	-0.284314	-0.205882	-0.205882	-0.176471	-0.0490196	-0.0490196
0.196471		-0.117647	-0.264706	-0.294118	-0.176471	-0.0980392	0.0196078	0.186275	0.0294118	-0.205882	-0.323529	-0.313725	-0.127451	-0.0686275	-0.0784314	0.0196078	-0.0196078	-0.0980392	-0.0882353	-0.0588235	-0.107843	-0.117647	-0.156863	-0.196078	-0.22549	-0.176471	0.00980392	0.137255	-0.0196078	-0.117647	-0.156863	-0.245098	-0.245098	-0.147059	-0.205882	-0.333333	-0.313725	-0.117647	0.0588235	0.00980392	0.107843	0.0980392	-0.117647	-0.22549	-0.186275	-0.196078	-0.186275	-0.0588235	-0.0294118
0.261961		-0.0882353	-0.264706	-0.27451	-0.166667	-0.127451	-0.0490196	0.176471	0.0294118	-0.196078	-0.27451	-0.235294	-0.0588235	0.00980392	-0.0294118	0.0392157	0	-0.0784314	-0.0490196	-0.0196078	-0.0980392	-0.127451	-0.156863	-0.166667	-0.22549	-0.205882	-0.0490196	0.0882353	-0.0588235	-0.127451	-0.156863	-0.245098	-0.235294	-0.156863	-0.245098	-0.392157	-0.333333	-0.156863	-0.0490196	-0.0392157	0.127451	0.166667	-0.0686275	-0.205882	-0.166667	-0.166667	-0.186275	-0.0686275	-0.00980392
0.327451		-0.0588235	-0.245098	-0.245098	-0.137255	-0.137255	-0.0784314	0.156863	0.0490196	-0.137255	-0.205882	-0.147059	0.0392157	0.0784314	0.0196078	0.0392157	0.00980392	-0.0490196	0	0.0588235	-0.0784314	-0.137255	-0.156863	-0.156863	-0.22549	-0.254902	-0.0980392	0.0196078	-0.0980392	-0.137255	-0.156863	-0.235294	-0.22549	-0.166667	-0.284314	-0.470588	-0.362745	-0.196078	-0.117647	-0.0784314	0.0882353	0.127451	-0.0784314	-0.186275	-0.137255	-0.137255	-0.176471	-0.0686275	0.00980392
0.392941		-0.0196078	-0.215686	-0.22549	-0.127451	-0.147059	-0.0882353	0.137255	0.0784314	-0.0588235	-0.137255	-0.0882353	0.0980392	0.0980392	0.0490196	0.0294118	0	-0.0294118	0.0294118	0.107843	-0.0686275	-0.166667	-0.166667	-0.147059	-0.235294	-0.284314	-0.156863	-0.0588235	-0.156863	-0.166667	-0.156863	-0.22549	-0.235294	-0.176471	-0.313725	-0.558824	-0.401961	-0.215686	-0.166667	-0.107843	0	0.0294118	-0.0980392	-0.166667	-0.107843	-0.0980392	-0.156863	-0.0784314	0.0294118
0.458431		-0.0196078	-0.196078	-0.215686	-0.127451	-0.147059	-0.0980392	0.117647	0.0980392	0.0784314	-0.0588235	-0.0490196	0.0882353	0.0588235	0.0588235	0.0294118	-0.00980392	-0.0294118	0.0196078	0.0980392	-0.0882353	-0.196078	-0.176471	-0.127451	-0.22549	-0.303922	-0.205882	-0.117647	-0.205882	-0.205882	-0.166667	-0.22549	-0.245098	-0.196078	-0.333333	-0.607843	-0.401961	-0.22549	-0.215686	-0.137255	-0.0588235	-0.0686275	-0.147059	-0.166667	-0.0882353	-0.0784314	-0.137255	-0.0686275	0.0392157
0.523922		-0.0392157	-0.186275	-0.215686	-0.137255	-0.137255	-0.0980392	0.0784314	0.117647	0.196078	0.0392157	0	0.0294118	-0.00980392	0.0490196	0.0392157	-0.0294118	-0.0490196	-0.00980392	0.0294118	-0.127451	-0.215686	-0.176471	-0.107843	-0.215686	-0.323529	-0.235294	-0.166667	-0.245098	-0.235294	-0.166667	-0.215686	-0.245098	-0.215686	-0.352941	-0.617647	-0.382353	-0.235294	-0.254902	-0.166667	-0.0980392	-0.137255	-0.196078	-0.156863	-0.0588235	-0.0490196	-0.127451	-0.0686275	0.0392157
0.589412		-0.0588235	-0.176471	-0.205882	-0.137255	-0.127451	-0.0980392	0.0196078	0.117647	0.27451	0.0980392	-0.00980392	-0.0490196	-0.0686275	0.0294118	0.0490196	-0.0588235	-0.0882353	-0.0588235	-0.0588235	-0.156863	-0.205882	-0.156863	-0.0882353	-0.205882	-0.343137	-0.264706	-0.215686	-0.27451	-0.264706	-0.196078	-0.22549	-0.254902	-0.245098	-0.362745	-0.568627	-0.323529	-0.235294	-0.303922	-0.196078	-0.127451	-0.196078	-0.215686	-0.137255	-0.0392157	0	-0.0980392	-0.0784314	0.0196078
0.654902		-0.0784314	-0.176471	-0.186275	-0.137255	-0.127451	-0.0980392	-0.0294118	0.0980392	0.313725	0.107843	-0.0490196	-0.107843	-0.0882353	0.0392157	0.0490196	-0.0882353	-0.137255	-0.127451	-0.127451	-0.186275	-0.176471	-0.117647	-0.0686275	-0.196078	-0.362745	-0.294118	-0.254902	-0.303922	-0.284314	-0.215686	-0.245098	-0.264706	-0.264706	-0.352941	-0.470588	-0.27451	-0.245098	-0.372549	-0.22549	-0.137255	-0.215686	-0.22549	-0.127451	0	0.0588235	-0.0784314	-0.0882353	-0.0294118
0.720392		-0.107843	-0.176471	-0.166667	-0.127451	-0.137255	-0.0980392	-0.0392157	0.0980392	0.313725	0.0686275	-0.0980392	-0.156863	-0.0784314	0.0784314	0.0686275	-0.127451	-0.196078	-0.196078	-0.205882	-0.205882	-0.137255	-0.0882353	-0.0588235	-0.186275	-0.343137	-0.303922	-0.284314	-0.333333	-0.303922	-0.245098	-0.264706	-0.264706	-0.27451	-0.323529	-0.382353	-0.245098	-0.264706	-0.45098	-0.254902	-0.147059	-0.215686	-0.215686	-0.127451	0	0.117647	-0.0392157	-0.0980392	-0.0686275
0.785882		-0.127451	-0.176471	-0.156863	-0.127451	-0.156863	-0.0882353	0	0.0882353	0.284314	0.0196078	-0.156863	-0.176471	-0.0490196	0.166667	0.107843	-0.137255	-0.235294	-0.245098	-0.264706	-0.215686	-0.117647	-0.0784314	-0.0588235	-0.166667	-0.303922	-0.294118	-0.303922	-0.362745	-0.323529	-0.264706	-0.284314	-0.284314	-0.27451	-0.303922	-0.323529	-0.22549	-0.294118	-0.5	-0.264706	-0.156863	-0.196078	-0.205882	-0.137255	-0.0196078	0.156863	0.0196078	-0.107843	-0.0980392
0.851373		-0.137255	-0.196078	-0.166667	-0.156863	-0.176471	-0.0588235	0.0294118	0.0392157	0.186275	-0.0392157	-0.186275	-0.196078	0.0294118	0.264706	0.147059	-0.137255	-0.245098	-0.254902	-0.294118	-0.215686	-0.0980392	-0.0784314	-0.0784314	-0.147059	-0.264706	-0.284314	-0.323529	-0.401961	-0.343137	-0.284314	-0.284314	-0.284314	-0.294118	-0.284314	-0.284314	-0.205882	-0.284314	-0.5	-0.27451	-0.156863	-0.176471	-0.196078	-0.156863	-0.0490196	0.166667	0.0784314	-0.117647	-0.127451
0.916863		-0.137255	-0.215686	-0.205882	-0.196078	-0.196078	-0.0490196	0.0196078	-0.0588235	0.0196078	-0.0784314	-0.205882	-0.176471	0.117647	0.333333	0.166667	-0.137255	-0.22549	-0.235294	-0.284314	-0.196078	-0.0882353	-0.0882353	-0.107843	-0.137255	-0.235294	-0.294118	-0.362745	-0.431373	-0.382353	-0.303922	-0.284314	-0.284314	-0.323529	-0.294118	-0.245098	-0.166667	-0.254902	-0.45098	-0.264706	-0.147059	-0.156863	-0.196078	-0.166667	-0.0686275	0.156863	0.0784314	-0.137255	-0.156863
0.982353		-0.127451	-0.22549	-0.245098	-0.235294	-0.205882	-0.0392157	0.00980392	-0.0980392	-0.0784314	-0.0980392	-0.205882	-0.156863	0.205882	0.382353	0.137255	-0.127451	-0.196078	-0.205882	-0.235294	-0.166667	-0.0686275	-0.0882353	-0.127451	-0.137255	-0.215686	-0.313725	-0.392157	-0.431373	-0.401961	-0.313725	-0.264706	-0.284314	-0.372549	-0.303922	-0.205882	-0.127451	-0.205882	-0.372549	-0.254902	-0.127451	-0.137255	-0.176471	-0.166667	-0.0784314	0.127451	0.0490196	-0.166667	-0.186275
1.04784		-0.127451	-0.215686	-0.245098	-0.254902	-0.205882	-0.0490196	0	-0.0882353	-0.0882353	-0.0980392	-0.196078	-0.117647	0.27451	0.382353	0.0882353	-0.137255	-0.166667	-0.176471	-0.196078	-0.137255	-0.0686275	-0.0784314	-0.137255	-0.127451	-0.196078	-0.333333	-0.401961	-0.362745	-0.362745	-0.313725	-0.254902	-0.284314	-0.431373	-0.333333	-0.196078	-0.117647	-0.176471	-0.294118	-0.22549	-0.107843	-0.117647	-0.166667	-0.166667	-0.0882353	0.0882353	0.0196078	-0.176471	-0.186275
1.11333		-0.127451	-0.176471	-0.22549	-0.254902	-0.205882	-0.0686275	-0.0196078	-0.0784314	-0.0588235	-0.0980392	-0.176471	-0.0784314	0.294118	0.343137	0.00980392	-0.156863	-0.156863	-0.156863	-0.147059	-0.127451	-0.0784314	-0.0784314	-0.137255	-0.117647	-0.176471	-0.352941	-0.372549	-0.264706	-0.313725	-0.323529	-0.254902	-0.284314	-0.480392	-0.382353	-0.205882	-0.127451	-0.166667	-0.245098	-0.186275	-0.0980392	-0.117647	-0.156863	-0.137255	-0.0980392	0.0392157	-0.00980392	-0.156863	-0.156863
1.17882		-0.137255	-0.137255	-0.196078	-0.235294	-0.196078	-0.0980392	-0.0686275	-0.0784314	-0.0490196	-0.107843	-0.156863	-0.0588235	0.284314	0.264706	-0.0588235	-0.166667	-0.156863	-0.156863	-0.127451	-0.127451	-0.0882353	-0.0686275	-0.127451	-0.117647	-0.166667	-0.333333	-0.323529	-0.205882	-0.294118	-0.352941	-0.264706	-0.27451	-0.5	-0.401961	-0.22549	-0.156863	-0.176471	-0.205882	-0.127451	-0.0882353	-0.127451	-0.137255	-0.0980392	-0.0784314	0.0196078	-0.0196078	-0.127451	-0.0980392
1.24431		-0.156863	-0.127451	-0.176471	-0.22549	-0.215686	-0.156863	-0.127451	-0.0980392	-0.0588235	-0.127451	-0.156863	-0.0588235	0.235294	0.176471	-0.0980392	-0.176471	-0.166667	-0.186275	-0.156863	-0.147059	-0.0882353	-0.0490196	-0.127451	-0.127451	-0.156863	-0.303922	-0.294118	-0.166667	-0.284314	-0.382353	-0.264706	-0.254902	-0.460784	-0.382353	-0.22549	-0.186275	-0.205882	-0.156863	-0.0588235	-0.0588235	-0.137255	-0.107843	-0.0588235	-0.0490196	0.0392157	0	-0.0882353	-0.0392157
1.3098		-0.186275	-0.127451	-0.166667	-0.235294	-0.254902	-0.215686	-0.186275	-0.156863	-0.0784314	-0.117647	-0.147059	-0.0784314	0.176471	0.0980392	-0.127451	-0.186275	-0.196078	-0.22549	-0.205882	-0.176471	-0.0784314	-0.00980392	-0.117647	-0.156863	-0.156863	-0.27451	-0.264706	-0.156863	-0.254902	-0.362745	-0.245098	-0.205882	-0.382353	-0.333333	-0.215686	-0.205882	-0.22549	-0.117647	0.0588235	0	-0.117647	-0.0784314	0	-0.0294118	0.0686275	0.0294118	-0.0588235	0.0686275
1.37529		-0.215686	-0.127451	-0.166667	-0.245098	-0.294118	-0.264706	-0.245098	-0.205882	-0.0980392	-0.107843	-0.156863	-0.127451	0.0784314	0.0392157	-0.156863	-0.205882	-0.235294	-0.284314	-0.264706	-0.215686	-0.0784314	0.0196078	-0.0980392	-0.166667	-0.176471	-0.245098	-0.22549	-0.137255	-0.215686	-0.313725	-0.205882	-0.137255	-0.303922	-0.294118	-0.196078	-0.205882	-0.245098	-0.0882353	0.147059	0.0588235	-0.0882353	-0.0392157	0.0196078	-0.0392157	0.0882353	0.0686275	-0.0196078	0.156863
1.44078		-0.235294	-0.117647	-0.166667	-0.264706	-0.333333	-0.294118	-0.27451	-0.264706	-0.137255	-0.117647	-0.176471	-0.176471	0	-0.0392157	-0.196078	-0.235294	-0.27451	-0.323529	-0.333333	-0.254902	-0.0882353	0.0294118	-0.0882353	-0.176471	-0.196078	-0.22549	-0.205882	-0.127451	-0.186275	-0.284314	-0.166667	-0.0882353	-0.235294	-0.22549	-0.147059	-0.176471	-0.254902	-0.0980392	0.156863	0.107843	-0.0490196	-0.00980392	0.0196078	-0.0490196	0.0980392	0.107843	0.0392157	0.215686
1.50627		-0.245098	-0.0980392	-0.166667	-0.284314	-0.362745	-0.284314	-0.254902	-0.294118	-0.196078	-0.156863	-0.205882	-0.215686	-0.0686275	-0.0882353	-0.254902	-0.284314	-0.313725	-0.382353	-0.382353	-0.27451	-0.127451	-0.00980392	-0.0882353	-0.176471	-0.215686	-0.22549	-0.205882	-0.137255	-0.166667	-0.254902	-0.137255	-0.0392157	-0.166667	-0.156863	-0.0882353	-0.137255	-0.245098	-0.137255	0.137255	0.147059	-0.00980392	0	0	-0.0490196	0.117647	0.156863	0.0882353	0.254902
1.57176		-0.245098	-0.0784314	-0.176471	-0.303922	-0.352941	-0.245098	-0.205882	-0.294118	-0.245098	-0.196078	-0.235294	-0.235294	-0.0980392	-0.137255	-0.323529	-0.343137	-0.362745	-0.411765	-0.392157	-0.284314	-0.166667	-0.0784314	-0.0980392	-0.176471	-0.22549	-0.245098	-0.215686	-0.156863	-0.176471	-0.245098	-0.117647	-0.00980392	-0.107843	-0.0882353	-0.0392157	-0.0980392	-0.22549	-0.166667	0.0980392	0.166667	0.0196078	-0.0196078	-0.0196078	-0.0392157	0.156863	0.196078	0.147059	0.284314
1.63725		-0.235294	-0.0588235	-0.186275	-0.323529	-0.323529	-0.196078	-0.147059	-0.27451	-0.264706	-0.235294	-0.254902	-0.22549	-0.117647	-0.176471	-0.382353	-0.382353	-0.372549	-0.431373	-0.382353	-0.27451	-0.196078	-0.127451	-0.117647	-0.166667	-0.235294	-0.264706	-0.22549	-0.166667	-0.196078	-0.22549	-0.0882353	0.0196078	-0.0588235	-0.0490196	0.0196078	-0.0686275	-0.196078	-0.166667	0.0686275	0.137255	0.00980392	-0.0490196	-0.0490196	-0.0392157	0.196078	0.235294	0.215686	0.333333
1.70275		-0.22549	-0.0588235	-0.205882	-0.362745	-0.313725	-0.156863	-0.0980392	-0.245098	-0.284314	-0.27451	-0.264706	-0.215686	-0.127451	-0.205882	-0.401961	-0.352941	-0.323529	-0.401961	-0.362745	-0.264706	-0.215686	-0.156863	-0.127451	-0.156863	-0.235294	-0.27451	-0.215686	-0.186275	-0.215686	-0.205882	-0.0490196	0.0784314	0.00980392	0.00980392	0.0392157	-0.0490196	-0.156863	-0.147059	0.0196078	0.0392157	-0.0392157	-0.0588235	-0.0588235	-0.0392157	0.22549	0.27451	0.27451	0.372549
1.76824		-0.215686	-0.0588235	-0.22549	-0.382353	-0.294118	-0.117647	-0.0588235	-0.215686	-0.294118	-0.303922	-0.27451	-0.215686	-0.156863	-0.22549	-0.382353	-0.284314	-0.254902	-0.352941	-0.362745	-0.254902	-0.205882	-0.156863	-0.137255	-0.156863	-0.235294	-0.264706	-0.205882	-0.196078	-0.22549	-0.176471	0.0196078	0.156863	0.0882353	0.0490196	0.0392157	-0.0392157	-0.127451	-0.117647	-0.0294118	-0.0784314	-0.0882353	-0.0490196	-0.0490196	-0.0294118	0.235294	0.284314	0.313725	0.382353
1.83373		-0.166667	-0.0588235	-0.22549	-0.372549	-0.264706	-0.0784314	-0.0196078	-0.196078	-0.294118	-0.333333	-0.294118	-0.235294	-0.186275	-0.264706	-0.362745	-0.22549	-0.196078	-0.303922	-0.352941	-0.254902	-0.196078	-0.166667	-0.147059	-0.156863	-0.22549	-0.245098	-0.166667	-0.176471	-0.22549	-0.137255	0.0980392	0.215686	0.156863	0.0784314	0.0392157	-0.0490196	-0.0980392	-0.0686275	-0.0588235	-0.156863	-0.107843	-0.00980392	-0.0196078	-0.00980392	0.235294	0.27451	0.313725	0.362745
1.89922		-0.107843	-0.0392157	-0.196078	-0.323529	-0.245098	-0.0490196	0.0196078	-0.176471	-0.264706	-0.323529	-0.323529	-0.254902	-0.205882	-0.284314	-0.343137	-0.166667	-0.137255	-0.27451	-0.352941	-0.254902	-0.186275	-0.176471	-0.166667	-0.156863	-0.22549	-0.215686	-0.127451	-0.147059	-0.196078	-0.0882353	0.166667	0.245098	0.196078	0.107843	0.0490196	-0.0490196	-0.0784314	0	-0.0686275	-0.176471	-0.0980392	0.0490196	0.00980392	0.0196078	0.235294	0.254902	0.303922	0.313725
1.96471		-0.0196078	0	-0.166667	-0.294118	-0.215686	-0.0196078	0.0490196	-0.137255	-0.215686	-0.284314	-0.323529	-0.27451	-0.215686	-0.284314	-0.313725	-0.127451	-0.117647	-0.254902	-0.352941	-0.254902	-0.196078	-0.196078	-0.156863	-0.147059	-0.205882	-0.196078	-0.0784314	-0.117647	-0.147059	-0.0196078	0.215686	0.215686	0.176471	0.117647	0.0588235	-0.0392157	-0.0392157	0.0392157	-0.0784314	-0.176471	-0.0588235	0.107843	0.00980392	0.0392157	0.245098	0.245098	0.27451	0.264706
2.0302		0.127451	0.0392157	-0.156863	-0.294118	-0.215686	0.00980392	0.0784314	-0.107843	-0.166667	-0.22549	-0.303922	-0.264706	-0.215686	-0.294118	-0.294118	-0.117647	-0.117647	-0.245098	-0.323529	-0.254902	-0.215686	-0.205882	-0.147059	-0.127451	-0.186275	-0.156863	-0.0588235	-0.0980392	-0.107843	0.0882353	0.235294	0.156863	0.127451	0.107843	0.0588235	-0.0196078	0.00980392	0.0490196	-0.0784314	-0.137255	0.0392157	0.176471	0.00980392	0.0588235	0.264706	0.264706	0.27451	0.235294
2.09569		0.264706	0.0882353	-0.156863	-0.303922	-0.215686	0	0.0490196	-0.117647	-0.137255	-0.205882	-0.284314	-0.22549	-0.205882	-0.294118	-0.284314	-0.127451	-0.156863	-0.254902	-0.284314	-0.215686	-0.205882	-0.205882	-0.137255	-0.0980392	-0.166667	-0.137255	-0.0490196	-0.0980392	-0.0882353	0.147059	0.235294	0.0784314	0.0784314	0.0980392	0.0588235	-0.00980392	0.0392157	0.0392157	-0.0588235	-0.0784314	0.156863	0.245098	0.0392157	0.0980392	0.284314	0.284314	0.27451	0.215686
2.16118		0.362745	0.127451	-0.186275	-0.333333	-0.22549	-0.0490196	-0.0294118	-0.166667	-0.156863	-0.196078	-0.235294	-0.166667	-0.186275	-0.294118	-0.284314	-0.156863	-0.215686	-0.27451	-0.22549	-0.166667	-0.176471	-0.205882	-0.147059	-0.0980392	-0.156863	-0.127451	-0.0686275	-0.107843	-0.0784314	0.176471	0.215686	0.00980392	0.0392157	0.117647	0.0784314	0.00980392	0.0490196	0.0294118	-0.0392157	-0.0196078	0.215686	0.284314	0.0882353	0.147059	0.303922	0.294118	0.27451	0.22549
2.22667		0.411765	0.156863	-0.215686	-0.343137	-0.215686	-0.0784314	-0.0882353	-0.215686	-0.186275	-0.196078	-0.196078	-0.127451	-0.186275	-0.303922	-0.264706	-0.196078	-0.294118	-0.294118	-0.196078	-0.117647	-0.147059	-0.205882	-0.156863	-0.0980392	-0.156863	-0.137255	-0.0882353	-0.117647	-0.0784314	0.147059	0.147059	-0.0490196	0.0392157	0.137255	0.0980392	0.0196078	0.0588235	0.0490196	-0.0196078	0	0.215686	0.284314	0.156863	0.215686	0.313725	0.313725	0.303922	0.264706
2.29216		0.392157	0.156863	-0.22549	-0.323529	-0.205882	-0.0980392	-0.127451	-0.245098	-0.215686	-0.205882	-0.176471	-0.127451	-0.215686	-0.323529	-0.264706	-0.215686	-0.333333	-0.294118	-0.176471	-0.0980392	-0.127451	-0.196078	-0.147059	-0.0980392	-0.176471	-0.166667	-0.117647	-0.127451	-0.0882353	0.0784314	0.0392157	-0.0588235	0.0588235	0.156863	0.0980392	0.0196078	0.0784314	0.0980392	0.0196078	0	0.166667	0.245098	0.22549	0.294118	0.313725	0.333333	0.352941	0.323529
2.35765		0.333333	0.127451	-0.205882	-0.27451	-0.166667	-0.107843	-0.137255	-0.254902	-0.245098	-0.215686	-0.186275	-0.156863	-0.254902	-0.352941	-0.254902	-0.205882	-0.333333	-0.27451	-0.166667	-0.117647	-0.137255	-0.196078	-0.137255	-0.107843	-0.196078	-0.186275	-0.137255	-0.147059	-0.117647	-0.0196078	-0.0392157	-0.0490196	0.117647	0.156863	0.0882353	0.0196078	0.117647	0.186275	0.0784314	0.0196078	0.117647	0.215686	0.294118	0.372549	0.323529	0.343137	0.411765	0.392157
2.42314		0.254902	0.0882353	-0.186275	-0.215686	-0.137255	-0.0980392	-0.137255	-0.254902	-0.264706	-0.22549	-0.186275	-0.176471	-0.294118	-0.382353	-0.245098	-0.196078	-0.294118	-0.22549	-0.137255	-0.137255	-0.176471	-0.186275	-0.137255	-0.127451	-0.205882	-0.205882	-0.147059	-0.176471	-0.156863	-0.0882353	-0.0784314	0.00980392	0.196078	0.176471	0.0490196	0.00980392	0.166667	0.303922	0.176471	0.0784314	0.117647	0.196078	0.343137	0.470588	0.352941	0.382353	0.558824	0.5
2.48863		0.186275	0.0490196	-0.166667	-0.186275	-0.127451	-0.0882353	-0.117647	-0.245098	-0.27451	-0.22549	-0.166667	-0.176471	-0.323529	-0.401961	-0.245098	-0.186275	-0.254902	-0.186275	-0.117647	-0.166667	-0.215686	-0.196078	-0.137255	-0.137255	-0.205882	-0.205882	-0.156863	-0.205882	-0.196078	-0.117647	-0.0882353	0.0490196	0.254902	0.205882	0.0294118	-0.00980392	0.205882	0.392157	0.27451	0.166667	0.156863	0.215686	0.392157	0.617647	0.401961	0.5	0.705882	0.578431
2.55412		0.127451	0.0196078	-0.166667	-0.196078	-0.156863	-0.107843	-0.0980392	-0.22549	-0.284314	-0.22549	-0.127451	-0.127451	-0.303922	-0.382353	-0.254902	-0.186275	-0.235294	-0.147059	-0.0882353	-0.186275	-0.264706	-0.215686	-0.156863	-0.147059	-0.205882	-0.205882	-0.166667	-0.215686	-0.205882	-0.117647	-0.0784314	0.0784314	0.294118	0.235294	0.0196078	-0.0196078	0.22549	0.441176	0.343137	0.254902	0.254902	0.284314	0.460784	0.705882	0.460784	0.617647	0.813725	0.607843
2.61961		0.0980392	-0.0196078	-0.196078	-0.22549	-0.205882	-0.137255	-0.0980392	-0.215686	-0.294118	-0.22549	-0.0784314	-0.0686275	-0.284314	-0.362745	-0.254902	-0.215686	-0.254902	-0.137255	-0.0588235	-0.186275	-0.284314	-0.22549	-0.166667	-0.156863	-0.196078	-0.196078	-0.166667	-0.22549	-0.196078	-0.0980392	-0.0588235	0.0882353	0.313725	0.254902	0.00980392	-0.0196078	0.22549	0.411765	0.343137	0.294118	0.372549	0.401961	0.568627	0.705882	0.431373	0.647059	0.852941	0.617647
2.6851		0.0784314	-0.0686275	-0.245098	-0.294118	-0.254902	-0.166667	-0.117647	-0.235294	-0.303922	-0.22549	-0.0196078	0.00980392	-0.254902	-0.333333	-0.254902	-0.264706	-0.303922	-0.156863	-0.0196078	-0.156863	-0.284314	-0.235294	-0.196078	-0.166667	-0.176471	-0.176471	-0.166667	-0.215686	-0.176471	-0.0784314	-0.0196078	0.0980392	0.323529	0.264706	0	-0.0294118	0.22549	0.392157	0.333333	0.323529	0.5	0.578431	0.607843	0.607843	0.382353	0.588235	0.833333	0.607843
2.75059		0.0392157	-0.127451	-0.303922	-0.333333	-0.264706	-0.186275	-0.156863	-0.245098	-0.323529	-0.235294	0.00980392	0.0490196	-0.245098	-0.303922	-0.245098	-0.294118	-0.382353	-0.166667	0.0294118	-0.127451	-0.254902	-0.235294	-0.215686	-0.176471	-0.166667	-0.166667	-0.166667	-0.196078	-0.137255	-0.0392157	0	0.0784314	0.323529	0.294118	0.0196078	0.00980392	0.254902	0.411765	0.352941	0.343137	0.578431	0.627451	0.519608	0.431373	0.343137	0.480392	0.754902	0.588235
2.81608		-0.0196078	-0.176471	-0.362745	-0.362745	-0.264706	-0.205882	-0.205882	-0.254902	-0.323529	-0.254902	-0.0196078	-0.0196078	-0.245098	-0.294118	-0.245098	-0.313725	-0.431373	-0.176471	0.0490196	-0.117647	-0.245098	-0.22549	-0.22549	-0.196078	-0.176471	-0.156863	-0.166667	-0.156863	-0.0980392	-0.00980392	0.00980392	0.0392157	0.313725	0.333333	0.0784314	0.0490196	0.27451	0.509804	0.411765	0.392157	0.578431	0.519608	0.372549	0.333333	0.313725	0.382353	0.666667	0.568627
2.88157		-0.0882353	-0.22549	-0.392157	-0.362745	-0.254902	-0.22549	-0.245098	-0.254902	-0.303922	-0.264706	-0.0784314	-0.0980392	-0.264706	-0.284314	-0.235294	-0.323529	-0.441176	-0.156863	0.0392157	-0.137255	-0.22549	-0.205882	-0.215686	-0.22549	-0.186275	-0.156863	-0.156863	-0.0980392	-0.0490196	0.0196078	0.0196078	0.0294118	0.303922	0.352941	0.127451	0.0882353	0.264706	0.568627	0.627451	0.54902	0.598039	0.392157	0.284314	0.27451	0.254902	0.303922	0.568627	0.54902
2.94706		-0.166667	-0.254902	-0.362745	-0.323529	-0.22549	-0.245098	-0.254902	-0.22549	-0.27451	-0.245098	-0.0980392	-0.156863	-0.284314	-0.27451	-0.235294	-0.323529	-0.401961	-0.147059	-0.0196078	-0.166667	-0.215686	-0.186275	-0.215686	-0.245098	-0.205882	-0.156863	-0.127451	-0.0588235	0.0196078	0.0490196	0.0490196	0.0588235	0.27451	0.343137	0.156863	0.0882353	0.205882	0.568627	0.862745	0.794118	0.656863	0.343137	0.22549	0.264706	0.215686	0.22549	0.529412	0.588235
3.01255		-0.22549	-0.245098	-0.284314	-0.254902	-0.176471	-0.22549	-0.254902	-0.196078	-0.22549	-0.196078	-0.0882353	-0.176471	-0.264706	-0.245098	-0.215686	-0.303922	-0.323529	-0.147059	-0.0980392	-0.205882	-0.196078	-0.166667	-0.22549	-0.27451	-0.215686	-0.137255	-0.0980392	-0.0196078	0.0588235	0.0588235	0.0784314	0.0980392	0.235294	0.27451	0.127451	0.0588235	0.137255	0.54902	1.06863	1.01961	0.666667	0.27451	0.186275	0.27451	0.196078	0.176471	0.519608	0.656863
3.07804		-0.264706	-0.215686	-0.215686	-0.196078	-0.127451	-0.205882	-0.22549	-0.156863	-0.166667	-0.147059	-0.0784314	-0.176471	-0.245098	-0.205882	-0.176471	-0.264706	-0.264706	-0.137255	-0.166667	-0.254902	-0.176471	-0.156863	-0.22549	-0.284314	-0.215686	-0.107843	-0.0784314	0	0.0490196	0.0392157	0.0980392	0.137255	0.196078	0.176471	0.0686275	0.00980392	0.0784314	0.5	1.17647	1.15686	0.607843	0.186275	0.127451	0.294118	0.205882	0.156863	0.470588	0.686275
3.14353		-0.27451	-0.176471	-0.156863	-0.127451	-0.0784314	-0.166667	-0.196078	-0.117647	-0.117647	-0.107843	-0.0686275	-0.176471	-0.215686	-0.156863	-0.117647	-0.215686	-0.205882	-0.127451	-0.215686	-0.294118	-0.176471	-0.156863	-0.215686	-0.264706	-0.205882	-0.0882353	-0.0392157	0.0196078	0.0294118	0.0294118	0.117647	0.166667	0.156863	0.0882353	0.00980392	-0.0294118	0.0392157	0.411765	1.13725	1.17647	0.5	0.0784314	0.0490196	0.264706	0.205882	0.137255	0.401961	0.647059
3.20902		-0.264706	-0.137255	-0.117647	-0.0882353	-0.0392157	-0.117647	-0.156863	-0.0588235	-0.0784314	-0.0882353	-0.0784314	-0.186275	-0.205882	-0.117647	-0.0686275	-0.156863	-0.156863	-0.117647	-0.235294	-0.323529	-0.196078	-0.156863	-0.205882	-0.254902	-0.196078	-0.0686275	0	0.0294118	0.0196078	0.0490196	0.147059	0.196078	0.147059	0.00980392	-0.0490196	-0.0490196	0.0392157	0.343137	0.941176	1.05882	0.401961	0	-0.0196078	0.186275	0.166667	0.117647	0.333333	0.54902
3.27451		-0.245098	-0.0980392	-0.0980392	-0.0784314	0	-0.0784314	-0.0980392	0.0294118	0	-0.0784314	-0.0882353	-0.186275	-0.196078	-0.0980392	-0.0196078	-0.117647	-0.117647	-0.0882353	-0.22549	-0.343137	-0.215686	-0.156863	-0.196078	-0.245098	-0.196078	-0.0686275	0.0196078	0.0392157	0.0196078	0.0784314	0.156863	0.235294	0.147059	-0.0588235	-0.0882353	-0.0294118	0.0490196	0.254902	0.666667	0.901961	0.362745	-0.0294118	-0.0588235	0.0980392	0.0980392	0.0588235	0.235294	0.411765
3.34		-0.205882	-0.0588235	-0.0882353	-0.0588235	0.0392157	-0.00980392	-0.0294118	0.147059	0.0980392	-0.0588235	-0.0882353	-0.176471	-0.176471	-0.0882353	0.00980392	-0.0882353	-0.0980392	-0.0588235	-0.205882	-0.333333	-0.205882	-0.147059	-0.196078	-0.235294	-0.205882	-0.0882353	0.0392157	0.0588235	0.0392157	0.117647	0.156863	0.235294	0.156863	-0.0882353	-0.117647	-0.00980392	0.0490196	0.147059	0.411765	0.715686	0.333333	0	-0.0588235	0.0196078	0.0196078	-0.0294118	0.127451	0.352941
3.40549		-0.166667	-0.0294118	-0.0980392	-0.0784314	0.0392157	0.0490196	0.0784314	0.235294	0.166667	-0.0392157	-0.0784314	-0.147059	-0.156863	-0.0882353	0.00980392	-0.0882353	-0.0980392	-0.0588235	-0.205882	-0.303922	-0.186275	-0.127451	-0.176471	-0.22549	-0.205882	-0.0882353	0.0588235	0.107843	0.0686275	0.127451	0.127451	0.235294	0.186275	-0.0980392	-0.117647	0.00980392	0.0392157	0.0588235	0.313725	0.539216	0.294118	0.0392157	-0.0588235	-0.0490196	-0.0588235	-0.0784314	0.0784314	0.303922
3.47098		-0.156863	-0.0392157	-0.127451	-0.0980392	0.00980392	0.0882353	0.156863	0.264706	0.186275	-0.0196078	-0.0588235	-0.117647	-0.127451	-0.0686275	-0.0196078	-0.0980392	-0.107843	-0.0882353	-0.22549	-0.284314	-0.147059	-0.0882353	-0.137255	-0.176471	-0.166667	-0.0784314	0.0784314	0.147059	0.0784314	0.117647	0.107843	0.22549	0.235294	-0.0784314	-0.0980392	0.0490196	0.0588235	0.0686275	0.27451	0.392157	0.245098	0.0392157	-0.0588235	-0.0882353	-0.0882353	-0.0784314	0.0980392	0.323529
3.53647		-0.156863	-0.0784314	-0.176471	-0.147059	-0.0392157	0.117647	0.196078	0.254902	0.156863	0	-0.00980392	-0.0588235	-0.0784314	-0.0490196	-0.0392157	-0.107843	-0.117647	-0.117647	-0.264706	-0.264706	-0.107843	-0.0588235	-0.0980392	-0.107843	-0.0980392	-0.0588235	0.0980392	0.156863	0.0490196	0.0784314	0.0588235	0.196078	0.254902	-0.0392157	-0.0490196	0.107843	0.147059	0.176471	0.284314	0.313725	0.176471	0.0196078	-0.0588235	-0.0980392	-0.0882353	-0.0490196	0.156863	0.372549
3.60196		-0.156863	-0.117647	-0.22549	-0.196078	-0.0588235	0.166667	0.245098	0.235294	0.147059	0.0392157	0.0588235	0.00980392	-0.0196078	-0.0196078	-0.0490196	-0.0882353	-0.0980392	-0.127451	-0.264706	-0.22549	-0.0588235	0	-0.0588235	-0.0490196	-0.00980392	0	0.107843	0.127451	0.00980392	0	-0.00980392	0.156863	0.264706	0.0392157	0.0392157	0.186275	0.245098	0.313725	0.303922	0.245098	0.107843	0.00980392	-0.0588235	-0.0882353	-0.0784314	0	0.205882	0.411765
3.66745		-0.137255	-0.137255	-0.254902	-0.205882	-0.0490196	0.245098	0.294118	0.254902	0.166667	0.0980392	0.117647	0.0588235	0.0490196	0.0392157	-0.0392157	-0.0588235	-0.0588235	-0.0882353	-0.215686	-0.166667	0.00980392	0.0490196	-0.00980392	0.0490196	0.0882353	0.0588235	0.147059	0.107843	-0.0294118	-0.0588235	-0.0490196	0.127451	0.245098	0.0784314	0.0980392	0.235294	0.313725	0.382353	0.303922	0.186275	0.0490196	0.00980392	-0.0490196	-0.0882353	-0.0784314	0.00980392	0.205882	0.431373
3.73294		-0.0882353	-0.127451	-0.235294	-0.176471	0.0294118	0.352941	0.343137	0.27451	0.215686	0.166667	0.156863	0.0588235	0.0784314	0.0980392	0.00980392	0.00980392	0.0196078	0.00980392	-0.127451	-0.0980392	0.0686275	0.0882353	0.0392157	0.117647	0.156863	0.117647	0.205882	0.127451	-0.0490196	-0.0784314	-0.0588235	0.107843	0.205882	0.0980392	0.117647	0.22549	0.313725	0.362745	0.245098	0.137255	0.0196078	0.00980392	-0.0588235	-0.117647	-0.0784314	0	0.166667	0.382353
3.79843		-0.0392157	-0.0882353	-0.166667	-0.0980392	0.147059	0.5	0.372549	0.303922	0.313725	0.245098	0.147059	0.0392157	0.0980392	0.156863	0.0686275	0.0686275	0.0980392	0.147059	0.0294118	-0.00980392	0.127451	0.127451	0.0784314	0.186275	0.176471	0.147059	0.264706	0.156863	-0.0294118	-0.0784314	-0.0490196	0.0784314	0.137255	0.0686275	0.0980392	0.166667	0.264706	0.294118	0.176471	0.0882353	0.00980392	0.00980392	-0.0882353	-0.156863	-0.0980392	-0.00980392	0.137255	0.323529
3.86392		0.0490196	-0.0294118	-0.0784314	0.0196078	0.254902	0.666667	0.411765	0.362745	0.45098	0.333333	0.117647	0.00980392	0.0980392	0.196078	0.117647	0.117647	0.176471	0.27451	0.22549	0.117647	0.196078	0.166667	0.117647	0.245098	0.186275	0.176471	0.323529	0.196078	0.00980392	-0.0392157	0	0.0588235	0.0784314	0.0392157	0.0686275	0.0980392	0.205882	0.235294	0.117647	0.0490196	-0.00980392	-0.00980392	-0.127451	-0.215686	-0.127451	-0.00980392	0.117647	0.264706
3.92941		0.137255	0.0588235	0.0392157	0.156863	0.333333	0.715686	0.460784	0.441176	0.72549	0.401961	0.0882353	0	0.107843	0.196078	0.127451	0.166667	0.254902	0.372549	0.343137	0.22549	0.235294	0.176471	0.137255	0.27451	0.196078	0.22549	0.372549	0.235294	0.0882353	0.0490196	0.0784314	0.0686275	0.0392157	0.0294118	0.0686275	0.0588235	0.156863	0.186275	0.0882353	0.00980392	-0.0490196	-0.0490196	-0.166667	-0.264706	-0.156863	-0.0196078	0.0980392	0.235294
3.9949		0.215686	0.127451	0.156863	0.27451	0.382353	0.705882	0.470588	0.568627	0.931373	0.470588	0.0882353	0.0294118	0.127451	0.176471	0.0980392	0.186275	0.313725	0.401961	0.392157	0.294118	0.235294	0.166667	0.137255	0.303922	0.215686	0.264706	0.411765	0.27451	0.176471	0.156863	0.176471	0.117647	0.0294118	0.0490196	0.117647	0.0686275	0.0980392	0.147059	0.0784314	-0.0490196	-0.0882353	-0.0882353	-0.22549	-0.323529	-0.186275	-0.0588235	0.0490196	0.196078
4.06039		0.264706	0.196078	0.254902	0.382353	0.45098	0.696078	0.480392	0.647059	1.04902	0.588235	0.147059	0.117647	0.166667	0.117647	0.0588235	0.196078	0.343137	0.392157	0.372549	0.333333	0.235294	0.156863	0.137255	0.303922	0.245098	0.303922	0.460784	0.333333	0.27451	0.254902	0.27451	0.176471	0.0392157	0.0882353	0.215686	0.117647	0.0588235	0.107843	0.0490196	-0.0784314	-0.127451	-0.127451	-0.284314	-0.401961	-0.22549	-0.0980392	-0.0196078	0.137255
4.12588		0.294118	0.245098	0.333333	0.5	0.558824	0.77451	0.529412	0.696078	1.09804	0.72549	0.254902	0.235294	0.196078	0.0392157	0.0196078	0.235294	0.343137	0.343137	0.323529	0.352941	0.264706	0.156863	0.147059	0.323529	0.27451	0.313725	0.45098	0.352941	0.333333	0.303922	0.343137	0.22549	0.0490196	0.117647	0.313725	0.176471	0.0490196	0.0882353	0.0196078	-0.117647	-0.156863	-0.156863	-0.303922	-0.45098	-0.27451	-0.156863	-0.0882353	0.0686275
4.19137		0.303922	0.284314	0.362745	0.568627	0.627451	0.901961	0.627451	0.715686	1.05882	0.813725	0.362745	0.362745	0.245098	-0.0392157	0	0.27451	0.343137	0.27451	0.245098	0.372549	0.323529	0.196078	0.176471	0.343137	0.303922	0.313725	0.401961	0.362745	0.343137	0.294118	0.343137	0.235294	0.0588235	0.156863	0.372549	0.235294	0.0686275	0.0784314	-0.00980392	-0.156863	-0.166667	-0.156863	-0.284314	-0.441176	-0.303922	-0.215686	-0.147059	-0.00980392
4.25686		0.333333	0.323529	0.382353	0.539216	0.666667	1.01961	0.715686	0.72549	0.990196	0.813725	0.45098	0.470588	0.294118	-0.0490196	0.0196078	0.343137	0.343137	0.215686	0.176471	0.372549	0.411765	0.264706	0.215686	0.372549	0.323529	0.313725	0.372549	0.382353	0.352941	0.264706	0.313725	0.215686	0.0882353	0.186275	0.372549	0.235294	0.0882353	0.0882353	-0.0392157	-0.186275	-0.176471	-0.137255	-0.235294	-0.362745	-0.294118	-0.245098	-0.176471	-0.0490196
4.32235		0.343137	0.372549	0.401961	0.519608	0.656863	1.06863	0.72549	0.715686	0.95098	0.794118	0.5	0.54902	0.382353	0.00980392	0.0980392	0.411765	0.343137	0.176471	0.127451	0.382353	0.568627	0.323529	0.245098	0.382353	0.333333	0.313725	0.401961	0.431373	0.362745	0.245098	0.284314	0.215686	0.137255	0.215686	0.313725	0.186275	0.107843	0.117647	-0.0588235	-0.235294	-0.196078	-0.137255	-0.196078	-0.27451	-0.264706	-0.235294	-0.176471	-0.0588235
4.38784		0.343137	0.401961	0.411765	0.5	0.617647	1.02941	0.647059	0.686275	0.95098	0.754902	0.460784	0.509804	0.470588	0.147059	0.205882	0.519608	0.372549	0.176471	0.117647	0.372549	0.617647	0.352941	0.264706	0.392157	0.352941	0.343137	0.460784	0.529412	0.372549	0.235294	0.27451	0.235294	0.205882	0.215686	0.205882	0.117647	0.127451	0.166667	-0.0490196	-0.27451	-0.215686	-0.156863	-0.196078	-0.215686	-0.205882	-0.196078	-0.137255	-0.0588235
4.45333		0.343137	0.401961	0.411765	0.421569	0.529412	0.931373	0.568627	0.656863	0.941176	0.666667	0.382353	0.401961	0.558824	0.303922	0.313725	0.519608	0.372549	0.215686	0.137255	0.343137	0.568627	0.372549	0.294118	0.401961	0.382353	0.372549	0.54902	0.607843	0.382353	0.245098	0.264706	0.264706	0.294118	0.215686	0.107843	0.0392157	0.147059	0.215686	-0.0196078	-0.284314	-0.245098	-0.196078	-0.205882	-0.156863	-0.156863	-0.147059	-0.0882353	-0.0196078
4.51882		0.372549	0.392157	0.352941	0.343137	0.401961	0.813725	0.539216	0.647059	0.901961	0.539216	0.303922	0.313725	0.509804	0.401961	0.362745	0.441176	0.372549	0.235294	0.156863	0.303922	0.441176	0.372549	0.313725	0.411765	0.441176	0.421569	0.627451	0.666667	0.401961	0.254902	0.254902	0.294118	0.352941	0.215686	0.0392157	-0.0196078	0.137255	0.235294	0.00980392	-0.264706	-0.254902	-0.22549	-0.22549	-0.117647	-0.0980392	-0.107843	-0.00980392	0.0294118
4.58431		0.431373	0.372549	0.27451	0.245098	0.343137	0.754902	0.598039	0.686275	0.843137	0.401961	0.205882	0.205882	0.382353	0.441176	0.392157	0.411765	0.343137	0.245098	0.166667	0.264706	0.343137	0.343137	0.323529	0.411765	0.519608	0.519608	0.705882	0.705882	0.372549	0.235294	0.22549	0.303922	0.372549	0.235294	0.0294118	-0.0588235	0.0980392	0.205882	0.0196078	-0.245098	-0.264706	-0.264706	-0.245098	-0.0882353	-0.0588235	-0.0784314	0.0588235	0.0784314
4.6498		0.5	0.352941	0.205882	0.156863	0.294118	0.735294	0.72549	0.764706	0.823529	0.352941	0.127451	0.0980392	0.294118	0.431373	0.45098	0.411765	0.303922	0.235294	0.186275	0.22549	0.254902	0.303922	0.323529	0.401961	0.54902	0.588235	0.754902	0.686275	0.343137	0.205882	0.186275	0.245098	0.343137	0.245098	0.0490196	-0.0784314	0.0490196	0.147059	-0.0196078	-0.215686	-0.264706	-0.294118	-0.264706	-0.0784314	-0.0294118	-0.0784314	0.0882353	0.0882353
4.71529		0.509804	0.323529	0.147059	0.0784314	0.235294	0.72549	0.872549	0.862745	0.813725	0.333333	0.0784314	0.00980392	0.215686	0.470588	0.588235	0.470588	0.27451	0.205882	0.196078	0.186275	0.176471	0.27451	0.313725	0.401961	0.588235	0.627451	0.764706	0.617647	0.313725	0.205882	0.156863	0.176471	0.284314	0.254902	0.0784314	-0.0686275	0.0196078	0.0588235	-0.0784314	-0.196078	-0.245098	-0.284314	-0.245098	-0.0588235	0	-0.0784314	0.0784314	0.0588235
4.78078		0.441176	0.284314	0.0980392	0.0392157	0.176471	0.72549	0.990196	0.921569	0.754902	0.313725	0.0784314	-0.0196078	0.176471	0.568627	0.77451	0.578431	0.264706	0.215686	0.22549	0.166667	0.127451	0.264706	0.323529	0.411765	0.676471	0.666667	0.735294	0.490196	0.294118	0.235294	0.156863	0.107843	0.22549	0.235294	0.0980392	-0.0588235	-0.0196078	-0.0196078	-0.127451	-0.186275	-0.215686	-0.264706	-0.215686	-0.0588235	0	-0.0882353	0.0490196	0.00980392
4.84627		0.411765	0.264706	0.0882353	0.0196078	0.156863	0.705882	1.06863	0.892157	0.598039	0.284314	0.0980392	-0.00980392	0.166667	0.637255	0.921569	0.705882	0.294118	0.245098	0.27451	0.196078	0.117647	0.27451	0.343137	0.470588	0.77451	0.686275	0.647059	0.352941	0.235294	0.245098	0.127451	0.0294118	0.166667	0.215686	0.0882353	-0.0588235	-0.0588235	-0.0784314	-0.156863	-0.166667	-0.186275	-0.235294	-0.186275	-0.0490196	-0.0294118	-0.0980392	0	-0.0588235
4.91176		0.431373	0.27451	0.0882353	0.0294118	0.137255	0.666667	1.10784	0.813725	0.411765	0.235294	0.0980392	0.0196078	0.166667	0.647059	0.990196	0.833333	0.333333	0.313725	0.343137	0.235294	0.127451	0.303922	0.362745	0.519608	0.794118	0.637255	0.5	0.235294	0.147059	0.235294	0.0980392	-0.0294118	0.147059	0.22549	0.0980392	-0.0784314	-0.0882353	-0.0784314	-0.147059	-0.127451	-0.137255	-0.196078	-0.156863	-0.0490196	-0.0588235	-0.127451	-0.0588235	-0.0980392
4.97725		0.539216	0.313725	0.0980392	0.0392157	0.137255	0.647059	1.09804	0.705882	0.333333	0.186275	0.0980392	0.0294118	0.156863	0.588235	0.980392	0.941176	0.401961	0.372549	0.401961	0.254902	0.137255	0.323529	0.372549	0.5	0.715686	0.519608	0.372549	0.107843	0.0686275	0.215686	0.0490196	-0.0588235	0.156863	0.264706	0.127451	-0.0784314	-0.0882353	-0.0490196	-0.0980392	-0.0588235	-0.0588235	-0.137255	-0.117647	-0.0294118	-0.0588235	-0.147059	-0.0882353	-0.156863
5.04275		0.696078	0.362745	0.127451	0.0588235	0.147059	0.627451	1.03922	0.54902	0.254902	0.166667	0.117647	0.0392157	0.127451	0.460784	0.872549	1.02941	0.558824	0.45098	0.411765	0.235294	0.127451	0.333333	0.401961	0.460784	0.588235	0.411765	0.303922	0.0196078	0.0196078	0.196078	0.0392157	-0.0588235	0.196078	0.313725	0.166667	-0.0686275	-0.0784314	0.0196078	-0.0588235	0.0196078	0.0196078	-0.107843	-0.107843	-0.0196078	-0.0490196	-0.137255	-0.0882353	-0.186275
5.10824		0.843137	0.411765	0.156863	0.0588235	0.156863	0.617647	0.941176	0.401961	0.176471	0.156863	0.147059	0.0490196	0.0980392	0.352941	0.686275	1.04902	0.72549	0.54902	0.392157	0.196078	0.117647	0.333333	0.411765	0.411765	0.460784	0.362745	0.245098	-0.0196078	0.0196078	0.205882	0.0392157	-0.0490196	0.215686	0.323529	0.166667	-0.0588235	-0.0588235	0.0588235	-0.0490196	0.0392157	0.00980392	-0.127451	-0.117647	-0.00980392	-0.0196078	-0.127451	-0.0882353	-0.205882
5.17373		0.921569	0.490196	0.176471	0.0490196	0.147059	0.607843	0.852941	0.323529	0.0882353	0.137255	0.156863	0.0490196	0.0392157	0.235294	0.45098	1.02941	0.833333	0.598039	0.362745	0.137255	0.0980392	0.323529	0.401961	0.372549	0.382353	0.333333	0.205882	-0.00980392	0.0686275	0.22549	0.0490196	-0.0294118	0.196078	0.27451	0.166667	-0.0294118	-0.0490196	0.0490196	-0.0588235	-0.00980392	-0.0588235	-0.156863	-0.127451	-0.00980392	0	-0.107843	-0.0784314	-0.215686
5.23922		0.941176	0.5	0.196078	0.0392157	0.147059	0.607843	0.754902	0.254902	0.00980392	0.0980392	0.147059	0.0196078	-0.0294118	0.127451	0.343137	0.970588	0.852941	0.578431	0.313725	0.0784314	0.0490196	0.284314	0.382353	0.333333	0.313725	0.303922	0.166667	0.0196078	0.137255	0.245098	0.0588235	-0.00980392	0.176471	0.215686	0.147059	0.0392157	-0.0294118	-0.00980392	-0.0784314	-0.0490196	-0.0882353	-0.176471	-0.127451	-0.00980392	0.00980392	-0.0980392	-0.0882353	-0.22549
5.30471		0.892157	0.460784	0.215686	0.0784314	0.186275	0.647059	0.686275	0.215686	-0.0490196	0.0490196	0.107843	-0.00980392	-0.0784314	0.0392157	0.27451	0.882353	0.794118	0.5	0.264706	0.00980392	0	0.235294	0.362745	0.284314	0.235294	0.254902	0.147059	0.0392157	0.196078	0.27451	0.0686275	0	0.137255	0.156863	0.117647	0.0784314	-0.0294118	-0.0784314	-0.0980392	-0.0686275	-0.117647	-0.156863	-0.107843	-0.0196078	-0.00980392	-0.0882353	-0.0882353	-0.245098
5.3702		0.823529	0.411765	0.245098	0.147059	0.264706	0.754902	0.705882	0.22549	-0.0686275	0.0196078	0.0784314	-0.0294118	-0.0980392	-0.00980392	0.245098	0.794118	0.705882	0.411765	0.22549	-0.0294118	-0.0490196	0.186275	0.333333	0.235294	0.166667	0.205882	0.127451	0.0392157	0.235294	0.303922	0.0588235	-0.0196078	0.0882353	0.0784314	0.0686275	0.117647	-0.0196078	-0.107843	-0.0980392	-0.0686275	-0.127451	-0.137255	-0.0882353	-0.0392157	-0.0490196	-0.0882353	-0.0980392	-0.254902
5.43569		0.764706	0.372549	0.27451	0.22549	0.333333	0.852941	0.794118	0.254902	-0.0686275	0.0196078	0.0784314	-0.0196078	-0.0980392	-0.00980392	0.215686	0.647059	0.637255	0.411765	0.215686	-0.0490196	-0.0588235	0.147059	0.294118	0.186275	0.0882353	0.156863	0.117647	0.0196078	0.245098	0.313725	0.0392157	-0.0588235	0.0196078	0.00980392	0.0196078	0.156863	0.0294118	-0.117647	-0.0882353	-0.0588235	-0.137255	-0.156863	-0.0980392	-0.0588235	-0.0784314	-0.0882353	-0.107843	-0.264706
5.50118		0.696078	0.313725	0.284314	0.27451	0.372549	0.901961	0.872549	0.303922	-0.0392157	0.0588235	0.117647	0.0196078	-0.0686275	0	0.166667	0.45098	0.598039	0.411765	0.22549	-0.0588235	-0.0588235	0.137255	0.235294	0.117647	0.0196078	0.107843	0.0882353	-0.0196078	0.235294	0.313725	0.00980392	-0.0882353	-0.0490196	-0.0588235	-0.0196078	0.166667	0.0686275	-0.127451	-0.0882353	-0.0490196	-0.156863	-0.196078	-0.117647	-0.0784314	-0.0980392	-0.0882353	-0.117647	-0.284314
5.56667		0.568627	0.235294	0.245098	0.264706	0.372549	0.941176	0.901961	0.313725	0.0196078	0.117647	0.166667	0.0882353	-0.0196078	0.00980392	0.0980392	0.343137	0.539216	0.431373	0.235294	-0.0686275	-0.0588235	0.127451	0.176471	0.0490196	-0.0294118	0.0588235	0.0196078	-0.0588235	0.176471	0.284314	-0.0196078	-0.107843	-0.0784314	-0.0882353	-0.0490196	0.156863	0.0686275	-0.156863	-0.107843	-0.00980392	-0.147059	-0.215686	-0.137255	-0.0980392	-0.0980392	-0.0784314	-0.117647	-0.294118
5.63216		0.382353	0.107843	0.156863	0.215686	0.352941	0.970588	0.852941	0.303922	0.0686275	0.156863	0.196078	0.147059	0.0392157	-0.00980392	0.0392157	0.245098	0.441176	0.421569	0.235294	-0.0882353	-0.0588235	0.117647	0.107843	0	-0.0588235	0	-0.0588235	-0.117647	0.0784314	0.215686	-0.0196078	-0.0980392	-0.0980392	-0.147059	-0.0882353	0.0882353	0.00980392	-0.205882	-0.127451	0.0392157	-0.117647	-0.205882	-0.137255	-0.0980392	-0.0882353	-0.0490196	-0.107843	-0.27451
5.69765		0.264706	-0.0196078	0.0490196	0.147059	0.333333	0.980392	0.735294	0.235294	0.0686275	0.156863	0.196078	0.186275	0.0686275	-0.0196078	-0.0196078	0.156863	0.382353	0.401961	0.235294	-0.0980392	-0.0784314	0.0882353	0.0392157	-0.0392157	-0.0588235	-0.0490196	-0.127451	-0.176471	-0.0294118	0.107843	-0.0490196	-0.0980392	-0.127451	-0.215686	-0.137255	0	-0.0784314	-0.254902	-0.127451	0.0980392	-0.0882353	-0.186275	-0.117647	-0.0882353	-0.0882353	-0.0294118	-0.0980392	-0.245098
5.76314		0.166667	-0.0784314	-0.0294118	0.0784314	0.294118	0.941176	0.598039	0.176471	0.0392157	0.127451	0.186275	0.176471	0.0784314	-0.0196078	-0.0490196	0.0980392	0.323529	0.372549	0.22549	-0.117647	-0.0980392	0.0294118	-0.0392157	-0.0490196	-0.0588235	-0.0882353	-0.186275	-0.22549	-0.0980392	-0.0196078	-0.0882353	-0.117647	-0.166667	-0.294118	-0.205882	-0.0784314	-0.137255	-0.284314	-0.117647	0.127451	-0.0784314	-0.166667	-0.0882353	-0.0882353	-0.0980392	-0.0490196	-0.0980392	-0.205882
5.82863		0.137255	-0.0882353	-0.0686275	0.0196078	0.245098	0.862745	0.490196	0.137255	0.0196078	0.0980392	0.156863	0.147059	0.0588235	0.0196078	-0.0490196	0.0196078	0.254902	0.333333	0.205882	-0.127451	-0.127451	-0.0490196	-0.0882353	-0.0588235	-0.0490196	-0.0980392	-0.215686	-0.254902	-0.156863	-0.107843	-0.137255	-0.137255	-0.196078	-0.352941	-0.264706	-0.137255	-0.205882	-0.294118	-0.0882353	0.147059	-0.0882353	-0.156863	-0.0784314	-0.0980392	-0.127451	-0.0882353	-0.137255	-0.196078
5.89412		0.156863	-0.0392157	-0.0686275	-0.0196078	0.22549	0.764706	0.441176	0.127451	0	0.0882353	0.117647	0.0784314	0.0490196	0.0882353	-0.0490196	-0.0686275	0.166667	0.27451	0.176471	-0.137255	-0.156863	-0.107843	-0.127451	-0.0686275	-0.0490196	-0.117647	-0.215686	-0.254902	-0.196078	-0.166667	-0.196078	-0.176471	-0.215686	-0.401961	-0.313725	-0.205882	-0.254902	-0.294118	-0.0588235	0.166667	-0.0980392	-0.166667	-0.0882353	-0.127451	-0.176471	-0.127451	-0.166667	-0.205882
5.95961		0.196078	0.0588235	-0.0392157	-0.0196078	0.22549	0.666667	0.401961	0.127451	-0.00980392	0.0784314	0.0784314	0.0196078	0.0490196	0.147059	-0.0784314	-0.137255	0.0392157	0.166667	0.117647	-0.137255	-0.166667	-0.156863	-0.156863	-0.0784314	-0.0588235	-0.127451	-0.205882	-0.215686	-0.205882	-0.205882	-0.215686	-0.196078	-0.235294	-0.421569	-0.362745	-0.254902	-0.294118	-0.303922	-0.0588235	0.156863	-0.117647	-0.176471	-0.107843	-0.166667	-0.215686	-0.147059	-0.176471	-0.215686
6.0251		0.235294	0.166667	0.0196078	0	0.235294	0.588235	0.382353	0.127451	-0.0196078	0.0686275	0.0784314	0	0.0588235	0.147059	-0.127451	-0.215686	-0.0686275	0.0490196	0.0392157	-0.137255	-0.176471	-0.176471	-0.166667	-0.0686275	-0.0490196	-0.137255	-0.186275	-0.186275	-0.196078	-0.215686	-0.215686	-0.215686	-0.254902	-0.411765	-0.401961	-0.294118	-0.323529	-0.313725	-0.0784314	0.0980392	-0.137255	-0.186275	-0.127451	-0.205882	-0.245098	-0.137255	-0.166667	-0.22549
6.09059		0.254902	0.235294	0.0784314	0.0294118	0.235294	0.558824	0.372549	0.127451	-0.0196078	0.0588235	0.0784314	0.0294118	0.0784314	0.0784314	-0.196078	-0.254902	-0.117647	-0.0490196	-0.0490196	-0.156863	-0.196078	-0.186275	-0.156863	-0.0490196	-0.0490196	-0.147059	-0.205882	-0.176471	-0.186275	-0.215686	-0.22549	-0.22549	-0.264706	-0.382353	-0.411765	-0.323529	-0.333333	-0.303922	-0.0980392	0.0196078	-0.166667	-0.186275	-0.147059	-0.22549	-0.22549	-0.107843	-0.156863	-0.22549
6.15608		0.254902	0.294118	0.137255	0.0588235	0.235294	0.539216	0.372549	0.137255	0	0.0490196	0.0980392	0.0588235	0.0784314	0	-0.245098	-0.254902	-0.117647	-0.0784314	-0.0980392	-0.196078	-0.215686	-0.176471	-0.127451	-0.0196078	-0.0490196	-0.186275	-0.235294	-0.186275	-0.176471	-0.215686	-0.235294	-0.254902	-0.27451	-0.343137	-0.392157	-0.352941	-0.352941	-0.27451	-0.107843	-0.0490196	-0.186275	-0.186275	-0.176471	-0.245098	-0.205882	-0.0686275	-0.127451	-0.215686
6.22157		0.215686	0.294118	0.176471	0.0980392	0.22549	0.539216	0.372549	0.137255	0.00980392	0.0490196	0.117647	0.0882353	0.0490196	-0.0686275	-0.264706	-0.235294	-0.0980392	-0.0882353	-0.137255	-0.215686	-0.245098	-0.176471	-0.0882353	0.0294118	-0.0686275	-0.22549	-0.284314	-0.215686	-0.176471	-0.205882	-0.254902	-0.27451	-0.284314	-0.303922	-0.333333	-0.362745	-0.362745	-0.254902	-0.117647	-0.0882353	-0.196078	-0.186275	-0.196078	-0.264706	-0.186275	-0.0196078	-0.107843	-0.196078
6.28706		0.166667	0.254902	0.186275	0.117647	0.205882	0.5	0.362745	0.127451	0.00980392	0.0490196	0.147059	0.0980392	0.0196078	-0.107843	-0.264706	-0.215686	-0.0784314	-0.0980392	-0.166667	-0.245098	-0.245098	-0.176471	-0.0784314	0.0588235	-0.0980392	-0.254902	-0.303922	-0.245098	-0.186275	-0.205882	-0.264706	-0.294118	-0.27451	-0.264706	-0.284314	-0.372549	-0.382353	-0.245098	-0.137255	-0.127451	-0.196078	-0.176471	-0.215686	-0.284314	-0.176471	0.00980392	-0.0882353	-0.166667
6.35255		0.137255	0.205882	0.156863	0.0980392	0.166667	0.411765	0.323529	0.117647	0.0196078	0.0588235	0.156863	0.0980392	-0.0196078	-0.127451	-0.254902	-0.196078	-0.0784314	-0.117647	-0.205882	-0.254902	-0.245098	-0.196078	-0.0882353	0.0490196	-0.127451	-0.264706	-0.294118	-0.264706	-0.205882	-0.196078	-0.254902	-0.294118	-0.254902	-0.215686	-0.245098	-0.382353	-0.411765	-0.235294	-0.156863	-0.147059	-0.176471	-0.166667	-0.215686	-0.294118	-0.176471	0.0294118	-0.0784314	-0.137255
6.41804		0.137255	0.156863	0.0980392	0.0588235	0.127451	0.362745	0.264706	0.0980392	0.0490196	0.0784314	0.156863	0.0882353	-0.0490196	-0.137255	-0.205882	-0.156863	-0.0882353	-0.156863	-0.245098	-0.254902	-0.245098	-0.215686	-0.117647	0.00980392	-0.156863	-0.254902	-0.254902	-0.264706	-0.215686	-0.176471	-0.22549	-0.264706	-0.22549	-0.176471	-0.205882	-0.362745	-0.401961	-0.215686	-0.166667	-0.156863	-0.127451	-0.137255	-0.215686	-0.294118	-0.156863	0.0490196	-0.0588235	-0.0980392
6.48353		0.137255	0.117647	0.0392157	0.0196078	0.0980392	0.313725	0.196078	0.0490196	0.0784314	0.107843	0.127451	0.0490196	-0.0588235	-0.137255	-0.156863	-0.117647	-0.0882353	-0.176471	-0.254902	-0.254902	-0.22549	-0.22549	-0.147059	-0.0490196	-0.176471	-0.22549	-0.205882	-0.245098	-0.22549	-0.166667	-0.205882	-0.254902	-0.205882	-0.137255	-0.176471	-0.323529	-0.362745	-0.176471	-0.156863	-0.147059	-0.0882353	-0.0882353	-0.196078	-0.27451	-0.137255	0.0686275	-0.0294118	-0.0490196
6.54902		0.137255	0.0784314	-0.00980392	-0.0196078	0.0980392	0.284314	0.117647	-0.0196078	0.0980392	0.117647	0.0980392	0.0196078	-0.0882353	-0.137255	-0.127451	-0.107843	-0.0980392	-0.176471	-0.22549	-0.22549	-0.215686	-0.245098	-0.166667	-0.0686275	-0.176471	-0.205882	-0.156863	-0.215686	-0.22549	-0.166667	-0.205882	-0.254902	-0.186275	-0.0980392	-0.137255	-0.294118	-0.303922	-0.127451	-0.137255	-0.137255	-0.0490196	-0.0196078	-0.147059	-0.22549	-0.0980392	0.0882353	0.0196078	0.0294118
6.61451		0.156863	0.0392157	-0.0588235	-0.0392157	0.117647	0.264706	0.0686275	-0.0588235	0.0980392	0.137255	0.0588235	-0.00980392	-0.107843	-0.147059	-0.117647	-0.107843	-0.0980392	-0.156863	-0.176471	-0.196078	-0.205882	-0.235294	-0.166667	-0.0882353	-0.166667	-0.166667	-0.107843	-0.186275	-0.22549	-0.176471	-0.215686	-0.264706	-0.186275	-0.0588235	-0.117647	-0.284314	-0.264706	-0.0980392	-0.117647	-0.127451	-0.0196078	0.0784314	-0.0882353	-0.166667	-0.0686275	0.0980392	0.0490196	0.0882353
6.68		0.186275	0.0196078	-0.0980392	-0.0490196	0.137255	0.254902	0.0392157	-0.0784314	0.0980392	0.137255	0.0392157	-0.0196078	-0.117647	-0.137255	-0.107843	-0.0980392	-0.0882353	-0.127451	-0.127451	-0.156863	-0.196078	-0.215686	-0.166667	-0.0980392	-0.156863	-0.117647	-0.0490196	-0.137255	-0.205882	-0.166667	-0.196078	-0.264706	-0.186275	-0.0196078	-0.117647	-0.284314	-0.245098	-0.0882353	-0.0980392	-0.127451	-0.0196078	0.137255	-0.0392157	-0.117647	-0.0588235	0.0686275	0.0490196	0.117647
6.74549		0.196078	0.0294118	-0.0980392	-0.0490196	0.156863	0.235294	0.0294118	-0.0686275	0.0980392	0.127451	0.0294118	-0.0196078	-0.127451	-0.137255	-0.0980392	-0.0882353	-0.0588235	-0.117647	-0.0980392	-0.137255	-0.186275	-0.215686	-0.166667	-0.117647	-0.156863	-0.0784314	0.0294118	-0.0882353	-0.176471	-0.147059	-0.166667	-0.254902	-0.186275	0.0196078	-0.107843	-0.284314	-0.205882	-0.0784314	-0.0882353	-0.127451	-0.0392157	0.137255	-0.0294118	-0.107843	-0.0588235	0.00980392	0.0294118	0.117647
6.81098		0.196078	0.0784314	-0.0784314	-0.0196078	0.186275	0.215686	0	-0.0686275	0.0784314	0.117647	0.0196078	-0.0490196	-0.137255	-0.127451	-0.0882353	-0.0588235	-0.0196078	-0.117647	-0.107843	-0.137255	-0.186275	-0.205882	-0.156863	-0.137255	-0.176471	-0.0686275	0.0784314	-0.0490196	-0.137255	-0.117647	-0.137255	-0.22549	-0.166667	0.0588235	-0.0980392	-0.264706	-0.176471	-0.0784314	-0.0784314	-0.127451	-0.0490196	0.117647	-0.0588235	-0.127451	-0.0882353	-0.0294118	0.0196078	0.0980392
6.87647		0.196078	0.156863	0.0196078	0.0490196	0.215686	0.205882	-0.0294118	-0.0686275	0.0588235	0.0980392	-0.0196078	-0.0686275	-0.156863	-0.137255	-0.0882353	-0.0490196	0.00980392	-0.127451	-0.127451	-0.147059	-0.196078	-0.196078	-0.147059	-0.156863	-0.205882	-0.0784314	0.0882353	-0.0392157	-0.127451	-0.0882353	-0.0882353	-0.196078	-0.127451	0.127451	-0.0588235	-0.22549	-0.137255	-0.0882353	-0.0980392	-0.137255	-0.0392157	0.0882353	-0.0882353	-0.156863	-0.0980392	-0.0490196	0.0196078	0.0686275
6.94196		0.235294	0.235294	0.117647	0.107843	0.215686	0.176471	-0.0490196	-0.0588235	0.0392157	0.0490196	-0.0490196	-0.0882353	-0.176471	-0.137255	-0.0980392	-0.0490196	-0.00980392	-0.156863	-0.166667	-0.176471	-0.205882	-0.166667	-0.117647	-0.156863	-0.22549	-0.0882353	0.0784314	-0.0490196	-0.127451	-0.0490196	-0.0196078	-0.117647	-0.0588235	0.215686	0.00980392	-0.156863	-0.0980392	-0.0980392	-0.127451	-0.147059	-0.0196078	0.0686275	-0.127451	-0.176471	-0.0980392	-0.0294118	0.0490196	0.0490196
7.00745		0.264706	0.294118	0.176471	0.117647	0.156863	0.0980392	-0.0686275	-0.0588235	0.00980392	-0.0196078	-0.0882353	-0.107843	-0.166667	-0.137255	-0.107843	-0.0490196	-0.0196078	-0.176471	-0.196078	-0.215686	-0.22549	-0.156863	-0.0882353	-0.166667	-0.254902	-0.0980392	0.0784314	-0.0490196	-0.117647	0.0196078	0.0784314	-0.0392157	0.0392157	0.294118	0.0784314	-0.0882353	-0.0588235	-0.117647	-0.156863	-0.127451	0.0196078	0.0490196	-0.156863	-0.176471	-0.0784314	0.0196078	0.0784314	0.0392157
7.07294		0.235294	0.303922	0.176471	0.0784314	0.0588235	-0.00980392	-0.0882353	-0.0686275	-0.0686275	-0.107843	-0.127451	-0.117647	-0.176471	-0.166667	-0.117647	-0.0294118	-0.0196078	-0.186275	-0.22549	-0.254902	-0.254902	-0.137255	-0.0686275	-0.176471	-0.264706	-0.0980392	0.0882353	-0.0392157	-0.0980392	0.0686275	0.147059	0.0588235	0.127451	0.333333	0.127451	-0.0490196	0	-0.0980392	-0.137255	-0.0882353	0.0980392	0.0784314	-0.156863	-0.166667	-0.0490196	0.0490196	0.0980392	0.0490196
7.13843		0.147059	0.254902	0.127451	0.00980392	-0.0588235	-0.0882353	-0.0980392	-0.0980392	-0.147059	-0.196078	-0.156863	-0.127451	-0.205882	-0.205882	-0.117647	0	0.00980392	-0.176471	-0.245098	-0.294118	-0.284314	-0.127451	-0.0392157	-0.176471	-0.264706	-0.0882353	0.0980392	-0.0294118	-0.0882353	0.107843	0.196078	0.107843	0.166667	0.343137	0.156863	-0.0294118	0.0392157	-0.0686275	-0.117647	-0.0294118	0.176471	0.127451	-0.127451	-0.137255	-0.0196078	0.0686275	0.107843	0.0784314
7.20392		0.0294118	0.186275	0.0588235	-0.0784314	-0.166667	-0.166667	-0.117647	-0.137255	-0.22549	-0.254902	-0.176471	-0.156863	-0.254902	-0.254902	-0.117647	0.0392157	0	-0.166667	-0.22549	-0.303922	-0.294118	-0.117647	-0.0196078	-0.166667	-0.245098	-0.0588235	0.107843	-0.0196078	-0.0686275	0.147059	0.22549	0.127451	0.156863	0.294118	0.137255	-0.0294118	0.0784314	0.0196078	-0.0686275	0.0392157	0.245098	0.186275	-0.0980392	-0.117647	0	0.0392157	0.117647	0.127451
7.26941		-0.0588235	0.117647	-0.0294118	-0.166667	-0.284314	-0.235294	-0.147059	-0.176471	-0.294118	-0.313725	-0.196078	-0.166667	-0.294118	-0.284314	-0.107843	0.0392157	-0.0588235	-0.166667	-0.205882	-0.294118	-0.284314	-0.0980392	0.00980392	-0.147059	-0.215686	-0.0196078	0.0980392	-0.0392157	-0.0490196	0.186275	0.235294	0.127451	0.156863	0.235294	0.0784314	-0.0490196	0.127451	0.147059	-0.00980392	0.0588235	0.303922	0.215686	-0.0784314	-0.0882353	-0.0196078	-0.0196078	0.0980392	0.176471
7.3349		-0.0980392	0.0392157	-0.0882353	-0.22549	-0.401961	-0.303922	-0.176471	-0.196078	-0.323529	-0.362745	-0.215686	-0.186275	-0.323529	-0.313725	-0.107843	0.0196078	-0.117647	-0.176471	-0.166667	-0.264706	-0.254902	-0.0784314	0.0196078	-0.137255	-0.196078	0.0196078	0.0784314	-0.0588235	-0.00980392	0.205882	0.205882	0.117647	0.196078	0.196078	0.00980392	-0.0588235	0.186275	0.294118	0.0588235	0.0686275	0.313725	0.215686	-0.0882353	-0.0784314	-0.0392157	-0.0784314	0.0588235	0.196078
7.40039		-0.127451	-0.0490196	-0.137255	-0.27451	-0.5	-0.382353	-0.215686	-0.186275	-0.294118	-0.372549	-0.245098	-0.205882	-0.343137	-0.323529	-0.117647	-0.0392157	-0.186275	-0.196078	-0.127451	-0.22549	-0.215686	-0.0490196	0.0196078	-0.117647	-0.156863	0.0588235	0.0490196	-0.0686275	0.0196078	0.235294	0.166667	0.117647	0.264706	0.196078	-0.0588235	-0.0588235	0.264706	0.411765	0.107843	0.0784314	0.313725	0.166667	-0.117647	-0.0980392	-0.0686275	-0.127451	0.00980392	0.166667
7.46588		-0.156863	-0.117647	-0.186275	-0.294118	-0.519608	-0.431373	-0.254902	-0.156863	-0.22549	-0.323529	-0.254902	-0.22549	-0.362745	-0.313725	-0.127451	-0.0784314	-0.22549	-0.196078	-0.107843	-0.196078	-0.176471	-0.0196078	0.0294118	-0.0784314	-0.0882353	0.117647	0.0490196	-0.0784314	0.0490196	0.254902	0.147059	0.117647	0.303922	0.166667	-0.117647	-0.0686275	0.343137	0.666667	0.166667	0.0882353	0.27451	0.0980392	-0.166667	-0.127451	-0.0882353	-0.147059	-0.0294118	0.107843
7.53137		-0.196078	-0.156863	-0.215686	-0.294118	-0.509804	-0.441176	-0.284314	-0.137255	-0.166667	-0.264706	-0.22549	-0.235294	-0.372549	-0.303922	-0.137255	-0.0980392	-0.235294	-0.196078	-0.107843	-0.196078	-0.156863	-0.00980392	0.0392157	-0.0196078	0.0196078	0.196078	0.0490196	-0.0784314	0.0980392	0.303922	0.156863	0.117647	0.284314	0.0980392	-0.156863	-0.0686275	0.421569	0.882353	0.235294	0.107843	0.235294	0.0392157	-0.186275	-0.137255	-0.107843	-0.156863	-0.0588235	0.0196078
7.59686		-0.215686	-0.186275	-0.245098	-0.294118	-0.470588	-0.421569	-0.294118	-0.137255	-0.137255	-0.22549	-0.196078	-0.22549	-0.362745	-0.303922	-0.147059	-0.117647	-0.22549	-0.186275	-0.127451	-0.196078	-0.137255	0.0196078	0.0588235	0.0490196	0.127451	0.254902	0.0588235	-0.0588235	0.137255	0.362745	0.196078	0.117647	0.235294	0.0392157	-0.156863	-0.0490196	0.529412	0.990196	0.264706	0.107843	0.176471	0.00980392	-0.176471	-0.127451	-0.117647	-0.176471	-0.0980392	-0.0588235
7.66235		-0.245098	-0.196078	-0.254902	-0.27451	-0.431373	-0.382353	-0.294118	-0.166667	-0.137255	-0.205882	-0.166667	-0.22549	-0.343137	-0.294118	-0.166667	-0.127451	-0.215686	-0.196078	-0.156863	-0.196078	-0.117647	0.0490196	0.0980392	0.0882353	0.205882	0.303922	0.0784314	-0.0392157	0.166667	0.411765	0.235294	0.127451	0.196078	0	-0.127451	0.00980392	0.5	0.921569	0.245098	0.0882353	0.117647	-0.0196078	-0.137255	-0.107843	-0.127451	-0.205882	-0.156863	-0.127451
7.72784		-0.284314	-0.215686	-0.245098	-0.245098	-0.392157	-0.372549	-0.294118	-0.205882	-0.166667	-0.205882	-0.176471	-0.245098	-0.333333	-0.284314	-0.166667	-0.137255	-0.22549	-0.205882	-0.196078	-0.196078	-0.0980392	0.0882353	0.127451	0.127451	0.264706	0.333333	0.107843	-0.0196078	0.196078	0.5	0.264706	0.137255	0.176471	-0.0294118	-0.117647	0.0196078	0.372549	0.676471	0.205882	0.0490196	0.0490196	-0.0588235	-0.127451	-0.0980392	-0.156863	-0.264706	-0.215686	-0.176471
7.79333		-0.333333	-0.245098	-0.22549	-0.196078	-0.333333	-0.362745	-0.303922	-0.245098	-0.205882	-0.22549	-0.205882	-0.284314	-0.362745	-0.294118	-0.176471	-0.156863	-0.235294	-0.215686	-0.215686	-0.196078	-0.0882353	0.107843	0.156863	0.156863	0.303922	0.352941	0.107843	-0.00980392	0.22549	0.578431	0.303922	0.166667	0.156863	-0.0588235	-0.137255	-0.0294118	0.245098	0.401961	0.176471	0.0294118	0.00980392	-0.0784314	-0.127451	-0.117647	-0.205882	-0.333333	-0.264706	-0.22549
7.85882		-0.411765	-0.264706	-0.215686	-0.166667	-0.294118	-0.382353	-0.313725	-0.254902	-0.22549	-0.264706	-0.254902	-0.343137	-0.421569	-0.303922	-0.196078	-0.176471	-0.245098	-0.215686	-0.215686	-0.196078	-0.0784314	0.107843	0.137255	0.156863	0.323529	0.362745	0.0980392	-0.0196078	0.215686	0.568627	0.323529	0.186275	0.156863	-0.0784314	-0.156863	-0.0784314	0.117647	0.294118	0.156863	0.0196078	-0.0392157	-0.117647	-0.137255	-0.137255	-0.245098	-0.401961	-0.313725	-0.264706
7.92431		-0.441176	-0.284314	-0.245098	-0.186275	-0.303922	-0.421569	-0.343137	-0.264706	-0.254902	-0.303922	-0.313725	-0.45098	-0.5	-0.333333	-0.205882	-0.196078	-0.245098	-0.205882	-0.205882	-0.186275	-0.0882353	0.0784314	0.0784314	0.137255	0.343137	0.362745	0.0784314	-0.0490196	0.156863	0.411765	0.303922	0.196078	0.156863	-0.0784314	-0.166667	-0.0980392	0.0196078	0.196078	0.147059	0.0196078	-0.0784314	-0.166667	-0.176471	-0.156863	-0.254902	-0.431373	-0.343137	-0.284314
7.9898		-0.421569	-0.303922	-0.284314	-0.254902	-0.343137	-0.480392	-0.382353	-0.264706	-0.27451	-0.343137	-0.372549	-0.539216	-0.568627	-0.362745	-0.215686	-0.215686	-0.245098	-0.205882	-0.186275	-0.186275	-0.0882353	0.0392157	0.0196078	0.117647	0.343137	0.352941	0.0686275	-0.0588235	0.0588235	0.254902	0.235294	0.205882	0.166667	-0.0588235	-0.127451	-0.0882353	-0.0490196	0.0784314	0.117647	0.00980392	-0.117647	-0.215686	-0.215686	-0.176471	-0.264706	-0.431373	-0.362745	-0.27451
8.05529		-0.382353	-0.333333	-0.352941	-0.333333	-0.421569	-0.519608	-0.431373	-0.284314	-0.303922	-0.401961	-0.431373	-0.607843	-0.607843	-0.362745	-0.22549	-0.245098	-0.245098	-0.196078	-0.176471	-0.176471	-0.0980392	-0.00980392	-0.0294118	0.107843	0.343137	0.343137	0.0784314	-0.0686275	-0.0196078	0.0882353	0.137255	0.186275	0.156863	-0.0490196	-0.0980392	-0.0588235	-0.0686275	-0.00980392	0.0980392	-0.00980392	-0.137255	-0.254902	-0.245098	-0.205882	-0.27451	-0.382353	-0.343137	-0.264706
8.12078		-0.382353	-0.401961	-0.45098	-0.45098	-0.490196	-0.54902	-0.45098	-0.294118	-0.333333	-0.45098	-0.470588	-0.617647	-0.607843	-0.343137	-0.215686	-0.245098	-0.245098	-0.176471	-0.156863	-0.166667	-0.0980392	-0.0490196	-0.0588235	0.0980392	0.343137	0.343137	0.0882353	-0.0588235	-0.0490196	-0.0294118	0.0490196	0.156863	0.117647	-0.0588235	-0.0882353	-0.0196078	-0.0490196	-0.0490196	0.0686275	-0.0294118	-0.147059	-0.254902	-0.254902	-0.22549	-0.284314	-0.343137	-0.313725	-0.254902
8.18627		-0.431373	-0.5	-0.558824	-0.558824	-0.54902	-0.568627	-0.45098	-0.303922	-0.362745	-0.45098	-0.470588	-0.578431	-0.568627	-0.323529	-0.196078	-0.235294	-0.245098	-0.147059	-0.117647	-0.137255	-0.0980392	-0.0784314	-0.0784314	0.0686275	0.333333	0.323529	0.0784314	-0.0588235	-0.0490196	-0.0686275	-0.0294118	0.0882353	0.0784314	-0.0882353	-0.0980392	0.0392157	0.0196078	-0.0490196	0.0490196	-0.0490196	-0.137255	-0.235294	-0.22549	-0.22549	-0.264706	-0.303922	-0.294118	-0.254902
8.25176		-0.509804	-0.598039	-0.637255	-0.617647	-0.598039	-0.578431	-0.45098	-0.303922	-0.352941	-0.421569	-0.421569	-0.5	-0.5	-0.294118	-0.166667	-0.22549	-0.235294	-0.117647	-0.0784314	-0.117647	-0.0980392	-0.0882353	-0.0882353	0.0392157	0.313725	0.284314	0.0294118	-0.0686275	-0.0588235	-0.0980392	-0.0784314	0.0490196	0.0588235	-0.117647	-0.107843	0.0784314	0.0980392	-0.0294118	0.00980392	-0.0588235	-0.127451	-0.176471	-0.196078	-0.22549	-0.254902	-0.264706	-0.284314	-0.264706
8.31725		-0.588235	-0.666667	-0.676471	-0.627451	-0.607843	-0.558824	-0.431373	-0.303922	-0.323529	-0.343137	-0.343137	-0.421569	-0.45098	-0.284314	-0.156863	-0.215686	-0.245098	-0.0980392	-0.0490196	-0.107843	-0.0980392	-0.107843	-0.0980392	0	0.27451	0.235294	-0.0196078	-0.0882353	-0.0882353	-0.127451	-0.0882353	0.0392157	0.0686275	-0.117647	-0.107843	0.0784314	0.127451	-0.0196078	-0.0196078	-0.0882353	-0.0980392	-0.117647	-0.156863	-0.215686	-0.235294	-0.215686	-0.264706	-0.284314
8.38275		-0.627451	-0.676471	-0.656863	-0.598039	-0.568627	-0.519608	-0.401961	-0.284314	-0.284314	-0.284314	-0.294118	-0.372549	-0.431373	-0.284314	-0.137255	-0.215686	-0.254902	-0.117647	-0.0588235	-0.107843	-0.117647	-0.137255	-0.127451	-0.0490196	0.235294	0.176471	-0.0490196	-0.0980392	-0.0980392	-0.137255	-0.0980392	0.0392157	0.0980392	-0.0882353	-0.0980392	0.0686275	0.117647	0	-0.0392157	-0.117647	-0.0980392	-0.0490196	-0.107843	-0.22549	-0.22549	-0.186275	-0.245098	-0.294118
8.44824		-0.617647	-0.647059	-0.617647	-0.54902	-0.5	-0.431373	-0.333333	-0.264706	-0.264706	-0.254902	-0.264706	-0.352941	-0.421569	-0.284314	-0.147059	-0.215686	-0.264706	-0.147059	-0.0882353	-0.117647	-0.137255	-0.166667	-0.166667	-0.0784314	0.186275	0.107843	-0.0686275	-0.0882353	-0.0980392	-0.156863	-0.0980392	0.0490196	0.117647	-0.0490196	-0.0686275	0.0392157	0.0784314	0.00980392	-0.0490196	-0.156863	-0.127451	-0.00980392	-0.0588235	-0.215686	-0.235294	-0.166667	-0.22549	-0.294118
8.51373		-0.578431	-0.578431	-0.578431	-0.509804	-0.431373	-0.323529	-0.264706	-0.245098	-0.264706	-0.254902	-0.264706	-0.333333	-0.392157	-0.284314	-0.166667	-0.22549	-0.284314	-0.196078	-0.137255	-0.127451	-0.156863	-0.196078	-0.196078	-0.0882353	0.147059	0.0490196	-0.0784314	-0.0686275	-0.0882353	-0.156863	-0.0980392	0.0392157	0.0980392	-0.00980392	-0.0392157	0.0196078	0.0294118	0	-0.0588235	-0.196078	-0.166667	0	-0.0294118	-0.205882	-0.22549	-0.156863	-0.22549	-0.284314
8.57922		-0.539216	-0.519608	-0.529412	-0.490196	-0.382353	-0.245098	-0.196078	-0.215686	-0.264706	-0.264706	-0.27451	-0.323529	-0.343137	-0.27451	-0.205882	-0.245098	-0.303922	-0.254902	-0.196078	-0.147059	-0.166667	-0.205882	-0.205882	-0.0882353	0.117647	0.00980392	-0.0882353	-0.0392157	-0.0490196	-0.127451	-0.0882353	0.0294118	0.0588235	0	0	0.00980392	-0.0196078	-0.0294118	-0.0588235	-0.215686	-0.205882	-0.0196078	0	-0.186275	-0.215686	-0.156863	-0.235294	-0.264706
8.64471		-0.529412	-0.45098	-0.470588	-0.470588	-0.333333	-0.186275	-0.137255	-0.186275	-0.254902	-0.27451	-0.294118	-0.294118	-0.284314	-0.264706	-0.235294	-0.264706	-0.323529	-0.313725	-0.245098	-0.166667	-0.176471	-0.205882	-0.186275	-0.0784314	0.0784314	-0.0196078	-0.0882353	-0.00980392	0.0196078	-0.0882353	-0.0490196	0.0392157	0.0294118	-0.00980392	0.0196078	-0.00980392	-0.0784314	-0.0686275	-0.0784314	-0.235294	-0.22549	-0.0196078	0.0294118	-0.166667	-0.205882	-0.166667	-0.245098	-0.22549
8.7102		-0.519608	-0.421569	-0.45098	-0.470588	-0.333333	-0.186275	-0.117647	-0.147059	-0.215686	-0.264706	-0.303922	-0.264706	-0.22549	-0.254902	-0.264706	-0.27451	-0.313725	-0.343137	-0.284314	-0.176471	-0.176471	-0.196078	-0.156863	-0.0490196	0.0686275	-0.0490196	-0.0980392	0.0196078	0.0882353	-0.0490196	0.00980392	0.0686275	0.0196078	-0.00980392	0.0392157	-0.0490196	-0.137255	-0.127451	-0.117647	-0.245098	-0.215686	0	0.0686275	-0.137255	-0.205882	-0.196078	-0.245098	-0.196078
8.77569		-0.539216	-0.411765	-0.45098	-0.5	-0.352941	-0.215686	-0.127451	-0.107843	-0.166667	-0.245098	-0.303922	-0.245098	-0.196078	-0.254902	-0.284314	-0.264706	-0.27451	-0.343137	-0.284314	-0.186275	-0.176471	-0.176471	-0.117647	0.00980392	0.0784314	-0.0490196	-0.0980392	0.0392157	0.137255	0.00980392	0.0588235	0.0980392	0.0294118	0.00980392	0.0588235	-0.0784314	-0.22549	-0.215686	-0.176471	-0.245098	-0.196078	0.0196078	0.0882353	-0.117647	-0.196078	-0.215686	-0.264706	-0.166667
8.84118		-0.568627	-0.431373	-0.480392	-0.529412	-0.372549	-0.254902	-0.156863	-0.0980392	-0.127451	-0.215686	-0.294118	-0.22549	-0.186275	-0.254902	-0.284314	-0.245098	-0.22549	-0.303922	-0.27451	-0.186275	-0.166667	-0.156863	-0.0686275	0.0686275	0.0784314	-0.0588235	-0.107843	0.0392157	0.176471	0.0392157	0.0784314	0.117647	0.0490196	0.0588235	0.0784314	-0.0980392	-0.303922	-0.294118	-0.215686	-0.235294	-0.166667	0.0196078	0.0784314	-0.0980392	-0.176471	-0.235294	-0.284314	-0.156863
8.90667		-0.568627	-0.431373	-0.5	-0.54902	-0.392157	-0.284314	-0.196078	-0.137255	-0.137255	-0.196078	-0.284314	-0.235294	-0.196078	-0.245098	-0.264706	-0.196078	-0.156863	-0.245098	-0.245098	-0.176471	-0.156863	-0.137255	-0.0294118	0.0980392	0.0784314	-0.0686275	-0.107843	0.0392157	0.196078	0.0490196	0.0784314	0.107843	0.0588235	0.117647	0.117647	-0.117647	-0.352941	-0.333333	-0.22549	-0.215686	-0.156863	-0.00980392	0.0196078	-0.107843	-0.166667	-0.264706	-0.323529	-0.156863
8.97216		-0.54902	-0.392157	-0.5	-0.568627	-0.421569	-0.313725	-0.235294	-0.196078	-0.166667	-0.196078	-0.27451	-0.254902	-0.215686	-0.235294	-0.235294	-0.137255	-0.0784314	-0.156863	-0.176471	-0.156863	-0.156863	-0.137255	-0.0294118	0.0784314	0.0392157	-0.0784314	-0.0980392	0.0392157	0.196078	0.0588235	0.0686275	0.0784314	0.0588235	0.166667	0.156863	-0.0980392	-0.323529	-0.313725	-0.215686	-0.205882	-0.147059	-0.0392157	-0.0588235	-0.137255	-0.176471	-0.294118	-0.352941	-0.166667
9.03765		-0.5	-0.333333	-0.45098	-0.568627	-0.470588	-0.343137	-0.27451	-0.254902	-0.196078	-0.196078	-0.284314	-0.27451	-0.215686	-0.215686	-0.215686	-0.0882353	0.0490196	-0.0490196	-0.0980392	-0.117647	-0.147059	-0.156863	-0.0686275	0.0392157	-0.00980392	-0.0882353	-0.0882353	0.0196078	0.156863	0.0686275	0.0490196	0.0490196	0.0588235	0.22549	0.205882	-0.0588235	-0.264706	-0.254902	-0.176471	-0.176471	-0.137255	-0.0588235	-0.0980392	-0.156863	-0.176471	-0.303922	-0.352941	-0.166667
9.10314		-0.431373	-0.294118	-0.421569	-0.568627	-0.509804	-0.372549	-0.303922	-0.294118	-0.205882	-0.205882	-0.303922	-0.294118	-0.205882	-0.196078	-0.205882	-0.0784314	0.147059	0.0980392	0.00980392	-0.0784314	-0.137255	-0.176471	-0.117647	-0.0196078	-0.0490196	-0.107843	-0.0882353	-0.0294118	0.0980392	0.0490196	0.0196078	0.0294118	0.0490196	0.264706	0.245098	-0.0294118	-0.215686	-0.166667	-0.117647	-0.137255	-0.117647	-0.0784314	-0.127451	-0.156863	-0.166667	-0.284314	-0.323529	-0.137255
9.16863		-0.392157	-0.284314	-0.382353	-0.529412	-0.509804	-0.382353	-0.323529	-0.303922	-0.205882	-0.22549	-0.333333	-0.294118	-0.176471	-0.176471	-0.196078	-0.0686275	0.186275	0.196078	0.117647	-0.0392157	-0.137255	-0.215686	-0.166667	-0.0588235	-0.0784314	-0.127451	-0.0980392	-0.0588235	0.0196078	0.0392157	0.00980392	0.00980392	0.0392157	0.264706	0.235294	-0.0294118	-0.176471	-0.0980392	-0.0784314	-0.107843	-0.0980392	-0.0686275	-0.127451	-0.137255	-0.127451	-0.245098	-0.27451	-0.127451
9.23412		-0.372549	-0.27451	-0.343137	-0.490196	-0.5	-0.382353	-0.313725	-0.264706	-0.186275	-0.235294	-0.343137	-0.27451	-0.176471	-0.186275	-0.196078	-0.0588235	0.196078	0.235294	0.196078	-0.0196078	-0.147059	-0.235294	-0.205882	-0.0686275	-0.0588235	-0.147059	-0.117647	-0.0784314	-0.0392157	0.0490196	0.0294118	0	0.0196078	0.215686	0.166667	-0.0588235	-0.147059	-0.0392157	-0.0490196	-0.117647	-0.0882353	-0.0294118	-0.0980392	-0.117647	-0.0784314	-0.176471	-0.215686	-0.127451
9.29961		-0.343137	-0.264706	-0.323529	-0.460784	-0.480392	-0.352941	-0.284314	-0.215686	-0.147059	-0.235294	-0.333333	-0.254902	-0.186275	-0.22549	-0.186275	-0.0490196	0.166667	0.22549	0.235294	0	-0.156863	-0.245098	-0.205882	-0.0490196	-0.0294118	-0.137255	-0.127451	-0.0882353	-0.0490196	0.0882353	0.0784314	0.00980392	0.00980392	0.127451	0.0686275	-0.0882353	-0.127451	0.00980392	-0.0588235	-0.137255	-0.0784314	0.0588235	-0.0490196	-0.0882353	-0.0392157	-0.127451	-0.176471	-0.137255
9.3651		-0.323529	-0.264706	-0.303922	-0.441176	-0.470588	-0.313725	-0.245098	-0.166667	-0.117647	-0.245098	-0.323529	-0.22549	-0.205882	-0.264706	-0.196078	-0.0490196	0.107843	0.166667	0.235294	0.0196078	-0.156863	-0.245098	-0.196078	0	0.0392157	-0.127451	-0.127451	-0.107843	-0.0490196	0.127451	0.117647	0.0196078	-0.00980392	0.0490196	-0.0392157	-0.147059	-0.147059	0.00980392	-0.0784314	-0.176471	-0.0588235	0.127451	0.0196078	-0.0686275	-0.0294118	-0.0980392	-0.156863	-0.147059
9.43059		-0.294118	-0.254902	-0.284314	-0.411765	-0.431373	-0.27451	-0.205882	-0.127451	-0.107843	-0.254902	-0.323529	-0.215686	-0.215686	-0.294118	-0.196078	-0.0490196	0.0392157	0.0980392	0.22549	0.0294118	-0.156863	-0.254902	-0.186275	0.0294118	0.0588235	-0.0980392	-0.117647	-0.127451	-0.0588235	0.147059	0.147059	0	-0.0196078	0	-0.0980392	-0.215686	-0.176471	-0.0196078	-0.0882353	-0.186275	-0.0490196	0.156863	0.0196078	-0.0686275	-0.0490196	-0.107843	-0.147059	-0.147059
9.49608		-0.27451	-0.235294	-0.254902	-0.362745	-0.372549	-0.245098	-0.186275	-0.117647	-0.0980392	-0.254902	-0.333333	-0.22549	-0.22549	-0.303922	-0.186275	-0.0392157	0.0196078	0.0392157	0.196078	0.0294118	-0.156863	-0.254902	-0.176471	0.0294118	0.0490196	-0.0882353	-0.0980392	-0.127451	-0.0588235	0.147059	0.127451	-0.0392157	-0.0294118	-0.0196078	-0.127451	-0.284314	-0.215686	-0.0490196	-0.0980392	-0.186275	-0.0490196	0.117647	-0.0294118	-0.0784314	-0.0784314	-0.127451	-0.147059	-0.147059
9.56157		-0.254902	-0.215686	-0.235294	-0.303922	-0.303922	-0.215686	-0.176471	-0.107843	-0.0980392	-0.245098	-0.323529	-0.254902	-0.254902	-0.303922	-0.156863	0.0490196	0.0784314	0.0392157	0.176471	0.0196078	-0.166667	-0.245098	-0.156863	0.00980392	0.00980392	-0.0784314	-0.0784314	-0.107843	-0.0588235	0.107843	0.0588235	-0.0882353	-0.0490196	0	-0.137255	-0.323529	-0.235294	-0.0588235	-0.117647	-0.196078	-0.0784314	0.0196078	-0.0784314	-0.0882353	-0.0882353	-0.156863	-0.137255	-0.147059
9.62706		-0.245098	-0.205882	-0.22549	-0.264706	-0.254902	-0.196078	-0.176471	-0.107843	-0.0882353	-0.205882	-0.303922	-0.254902	-0.27451	-0.303922	-0.117647	0.196078	0.196078	0.0784314	0.166667	0.00980392	-0.176471	-0.22549	-0.117647	-0.00980392	-0.0392157	-0.0686275	-0.0490196	-0.0784314	-0.0784314	0.0196078	-0.0490196	-0.137255	-0.0686275	0.0294118	-0.117647	-0.333333	-0.22549	-0.0588235	-0.137255	-0.22549	-0.117647	-0.0588235	-0.117647	-0.0784314	-0.0980392	-0.176471	-0.137255	-0.137255
9.69255		-0.245098	-0.215686	-0.22549	-0.245098	-0.196078	-0.137255	-0.147059	-0.0980392	-0.0784314	-0.166667	-0.264706	-0.245098	-0.284314	-0.313725	-0.0882353	0.303922	0.254902	0.0980392	0.147059	-0.0196078	-0.176471	-0.205882	-0.0784314	-0.00980392	-0.0784314	-0.0686275	-0.00980392	-0.0588235	-0.0980392	-0.0784314	-0.117647	-0.176471	-0.0784314	0.0784314	-0.0980392	-0.303922	-0.205882	-0.0588235	-0.166667	-0.254902	-0.166667	-0.127451	-0.147059	-0.0882353	-0.137255	-0.205882	-0.127451	-0.137255
9.75804		-0.245098	-0.22549	-0.235294	-0.205882	-0.127451	-0.0784314	-0.0882353	-0.0784314	-0.0588235	-0.127451	-0.215686	-0.205882	-0.264706	-0.303922	-0.0784314	0.294118	0.205882	0.0490196	0.0882353	-0.0588235	-0.186275	-0.176471	-0.0196078	-0.00980392	-0.117647	-0.0784314	0.0196078	-0.0490196	-0.137255	-0.137255	-0.156863	-0.205882	-0.0882353	0.0980392	-0.0882353	-0.284314	-0.186275	-0.0784314	-0.205882	-0.284314	-0.215686	-0.186275	-0.166667	-0.0980392	-0.176471	-0.235294	-0.127451	-0.156863
9.82353		-0.264706	-0.22549	-0.22549	-0.176471	-0.0588235	0.0196078	-0.0196078	-0.0392157	-0.0490196	-0.107843	-0.166667	-0.156863	-0.22549	-0.27451	-0.0784314	0.22549	0.0980392	-0.0196078	-0.0196078	-0.0882353	-0.176471	-0.127451	0.0490196	-0.0294118	-0.166667	-0.0980392	0.0196078	-0.0686275	-0.166667	-0.176471	-0.186275	-0.22549	-0.107843	0.0784314	-0.0980392	-0.294118	-0.186275	-0.0980392	-0.22549	-0.284314	-0.235294	-0.245098	-0.205882	-0.117647	-0.205882	-0.245098	-0.127451	-0.196078
9.88902		-0.284314	-0.22549	-0.196078	-0.137255	0.0392157	0.147059	0.0588235	0	-0.0490196	-0.0980392	-0.137255	-0.127451	-0.215686	-0.235294	-0.0686275	0.156863	0.00980392	-0.0784314	-0.0882353	-0.127451	-0.166667	-0.0882353	0.0784314	-0.0588235	-0.205882	-0.127451	-0.0196078	-0.0980392	-0.176471	-0.186275	-0.196078	-0.245098	-0.137255	0.0294118	-0.137255	-0.323529	-0.205882	-0.127451	-0.254902	-0.27451	-0.22549	-0.27451	-0.22549	-0.137255	-0.215686	-0.235294	-0.117647	-0.215686
9.95451		-0.284314	-0.205882	-0.166667	-0.0882353	0.137255	0.235294	0.107843	0.0196078	-0.0490196	-0.107843	-0.117647	-0.117647	-0.205882	-0.205882	-0.0588235	0.0784314	-0.0490196	-0.107843	-0.127451	-0.137255	-0.147059	-0.0490196	0.0686275	-0.0882353	-0.22549	-0.156863	-0.0784314	-0.156863	-0.166667	-0.156863	-0.205882	-0.264706	-0.166667	-0.00980392	-0.166667	-0.352941	-0.22549	-0.166667	-0.264706	-0.264706	-0.215686	-0.284314	-0.22549	-0.147059	-0.215686	-0.205882	-0.0980392	-0.205882
10.02		-0.254902	-0.196078	-0.137255	-0.0588235	0.196078	0.245098	0.0980392	0.0392157	-0.0392157	-0.0882353	-0.0784314	-0.0882353	-0.205882	-0.196078	-0.0686275	0.0196078	-0.0784314	-0.117647	-0.127451	-0.117647	-0.117647	-0.0196078	0.0196078	-0.127451	-0.22549	-0.176471	-0.137255	-0.196078	-0.137255	-0.127451	-0.215686	-0.284314	-0.166667	-0.0294118	-0.186275	-0.333333	-0.22549	-0.196078	-0.284314	-0.264706	-0.22549	-0.27451	-0.215686	-0.127451	-0.186275	-0.166667	-0.0686275	-0.166667
10.0855		-0.205882	-0.176471	-0.137255	-0.0490196	0.22549	0.196078	0.0490196	0.0294118	-0.0196078	-0.0490196	0	-0.0686275	-0.196078	-0.186275	-0.0784314	-0.0294118	-0.107843	-0.117647	-0.117647	-0.0882353	-0.0882353	-0.0196078	-0.0490196	-0.137255	-0.205882	-0.186275	-0.196078	-0.22549	-0.127451	-0.107843	-0.245098	-0.313725	-0.166667	-0.0392157	-0.176471	-0.284314	-0.205882	-0.215686	-0.284314	-0.27451	-0.235294	-0.264706	-0.176471	-0.0980392	-0.137255	-0.127451	-0.0490196	-0.137255
10.151		-0.147059	-0.166667	-0.137255	-0.0294118	0.245098	0.127451	-0.0294118	0.00980392	0.0294118	0.0392157	0.0882353	-0.0490196	-0.196078	-0.176471	-0.0882353	-0.0686275	-0.127451	-0.107843	-0.0882353	-0.0784314	-0.0784314	-0.0490196	-0.0784314	-0.147059	-0.176471	-0.196078	-0.235294	-0.264706	-0.147059	-0.137255	-0.294118	-0.333333	-0.156863	-0.0294118	-0.156863	-0.22549	-0.176471	-0.22549	-0.264706	-0.264706	-0.254902	-0.245098	-0.137255	-0.0784314	-0.0980392	-0.0882353	-0.0588235	-0.147059
10.2165		-0.117647	-0.166667	-0.137255	-0.0196078	0.254902	0.0686275	-0.0784314	-0.0294118	0.0784314	0.117647	0.137255	-0.0196078	-0.176471	-0.166667	-0.0980392	-0.0980392	-0.137255	-0.0882353	-0.0784314	-0.0784314	-0.0882353	-0.0882353	-0.0882353	-0.137255	-0.147059	-0.205882	-0.284314	-0.303922	-0.196078	-0.196078	-0.333333	-0.323529	-0.137255	-0.0490196	-0.137255	-0.166667	-0.156863	-0.205882	-0.235294	-0.235294	-0.254902	-0.235294	-0.117647	-0.0588235	-0.0686275	-0.0588235	-0.0686275	-0.176471
10.282		-0.137255	-0.196078	-0.156863	-0.0196078	0.205882	0.00980392	-0.107843	-0.0588235	0.117647	0.176471	0.166667	0	-0.156863	-0.147059	-0.117647	-0.117647	-0.147059	-0.0588235	-0.0588235	-0.0882353	-0.117647	-0.117647	-0.0980392	-0.127451	-0.127451	-0.205882	-0.294118	-0.343137	-0.245098	-0.245098	-0.333333	-0.284314	-0.147059	-0.0784314	-0.127451	-0.117647	-0.127451	-0.166667	-0.176471	-0.186275	-0.254902	-0.22549	-0.0980392	-0.0196078	0	-0.00980392	-0.0784314	-0.205882
10.3475		-0.176471	-0.235294	-0.176471	-0.0490196	0.0784314	-0.0588235	-0.117647	-0.0686275	0.117647	0.196078	0.176471	-0.0196078	-0.137255	-0.127451	-0.117647	-0.147059	-0.166667	-0.0490196	-0.0490196	-0.0980392	-0.117647	-0.127451	-0.117647	-0.127451	-0.0980392	-0.176471	-0.284314	-0.343137	-0.284314	-0.27451	-0.313725	-0.245098	-0.156863	-0.0980392	-0.127451	-0.0980392	-0.107843	-0.137255	-0.127451	-0.137255	-0.245098	-0.205882	-0.0784314	0.0196078	0.0784314	0.0588235	-0.0784314	-0.215686
10.4129		-0.205882	-0.27451	-0.196078	-0.0980392	-0.0784314	-0.127451	-0.127451	-0.0784314	0.0980392	0.196078	0.156863	-0.0490196	-0.147059	-0.117647	-0.127451	-0.176471	-0.196078	-0.0588235	-0.0588235	-0.117647	-0.117647	-0.127451	-0.147059	-0.147059	-0.0784314	-0.137255	-0.254902	-0.313725	-0.284314	-0.294118	-0.294118	-0.205882	-0.156863	-0.107843	-0.127451	-0.0980392	-0.107843	-0.137255	-0.0980392	-0.0980392	-0.215686	-0.166667	-0.0490196	0.0686275	0.117647	0.0980392	-0.0686275	-0.196078
10.4784		-0.196078	-0.284314	-0.196078	-0.137255	-0.205882	-0.205882	-0.137255	-0.0882353	0.0686275	0.176471	0.117647	-0.0882353	-0.176471	-0.127451	-0.127451	-0.205882	-0.235294	-0.0784314	-0.0784314	-0.127451	-0.117647	-0.127451	-0.176471	-0.186275	-0.0686275	-0.0980392	-0.22549	-0.284314	-0.264706	-0.303922	-0.27451	-0.166667	-0.137255	-0.0980392	-0.127451	-0.0980392	-0.0980392	-0.127451	-0.0882353	-0.0784314	-0.176471	-0.127451	-0.00980392	0.0784314	0.0980392	0.0784314	-0.0588235	-0.156863
10.5439		-0.176471	-0.264706	-0.166667	-0.147059	-0.284314	-0.264706	-0.166667	-0.0882353	0.0392157	0.147059	0.0490196	-0.137255	-0.22549	-0.156863	-0.127451	-0.235294	-0.27451	-0.0980392	-0.0882353	-0.127451	-0.0882353	-0.127451	-0.215686	-0.22549	-0.0882353	-0.0882353	-0.205882	-0.245098	-0.254902	-0.303922	-0.254902	-0.117647	-0.117647	-0.107843	-0.127451	-0.0784314	-0.0686275	-0.107843	-0.0588235	-0.0588235	-0.156863	-0.0882353	0.0294118	0.0686275	0.0588235	0.0490196	-0.0392157	-0.0882353
10.6094		-0.166667	-0.245098	-0.127451	-0.137255	-0.313725	-0.284314	-0.176471	-0.0980392	0.00980392	0.107843	-0.00980392	-0.176471	-0.264706	-0.196078	-0.137255	-0.245098	-0.294118	-0.107843	-0.0686275	-0.0980392	-0.0784314	-0.117647	-0.22549	-0.264706	-0.117647	-0.0784314	-0.176471	-0.205882	-0.235294	-0.313725	-0.245098	-0.0784314	-0.0980392	-0.127451	-0.117647	-0.0196078	0.0196078	-0.0784314	-0.0490196	-0.0588235	-0.156863	-0.0784314	0.0490196	0.0294118	0.00980392	0.0196078	-0.00980392	-0.0196078
10.6749		-0.156863	-0.205882	-0.0980392	-0.147059	-0.343137	-0.303922	-0.186275	-0.127451	-0.0294118	0.0686275	-0.0490196	-0.196078	-0.264706	-0.205882	-0.137255	-0.245098	-0.294118	-0.107843	-0.0490196	-0.0882353	-0.0588235	-0.0980392	-0.22549	-0.303922	-0.166667	-0.0882353	-0.156863	-0.176471	-0.22549	-0.343137	-0.254902	-0.0588235	-0.0882353	-0.156863	-0.107843	0.0588235	0.0980392	-0.0588235	-0.0490196	-0.0686275	-0.166667	-0.0784314	0.0392157	-0.0392157	-0.0490196	0	0	0.0196078
10.7404		-0.137255	-0.156863	-0.0588235	-0.156863	-0.392157	-0.323529	-0.205882	-0.156863	-0.0588235	0.0196078	-0.0686275	-0.176471	-0.245098	-0.205882	-0.127451	-0.22549	-0.284314	-0.117647	-0.0588235	-0.0980392	-0.0784314	-0.107843	-0.22549	-0.333333	-0.205882	-0.117647	-0.156863	-0.156863	-0.215686	-0.372549	-0.284314	-0.0588235	-0.0882353	-0.156863	-0.0882353	0.127451	0.156863	-0.0490196	-0.0588235	-0.0784314	-0.186275	-0.0882353	0	-0.107843	-0.117647	-0.0196078	-0.0196078	0
10.8059		-0.0980392	-0.0882353	-0.0196078	-0.176471	-0.441176	-0.343137	-0.235294	-0.176471	-0.0784314	0	-0.0784314	-0.156863	-0.215686	-0.196078	-0.117647	-0.205882	-0.264706	-0.156863	-0.107843	-0.117647	-0.0882353	-0.127451	-0.235294	-0.362745	-0.235294	-0.156863	-0.166667	-0.147059	-0.196078	-0.372549	-0.303922	-0.0882353	-0.0882353	-0.156863	-0.0784314	0.166667	0.186275	-0.0392157	-0.0588235	-0.0980392	-0.205882	-0.117647	-0.0490196	-0.186275	-0.176471	-0.0490196	-0.0392157	-0.0686275
10.8714		-0.0294118	-0.00980392	0.0294118	-0.176471	-0.45098	-0.343137	-0.245098	-0.176471	-0.0784314	-0.0196078	-0.0784314	-0.156863	-0.196078	-0.176471	-0.0980392	-0.176471	-0.235294	-0.176471	-0.166667	-0.117647	-0.0980392	-0.147059	-0.254902	-0.382353	-0.254902	-0.196078	-0.196078	-0.137255	-0.166667	-0.323529	-0.303922	-0.117647	-0.0882353	-0.137255	-0.0588235	0.186275	0.186275	-0.0392157	-0.0784314	-0.127451	-0.22549	-0.127451	-0.0784314	-0.245098	-0.235294	-0.0588235	-0.0588235	-0.127451
10.9369		0.0588235	0.0882353	0.0490196	-0.166667	-0.411765	-0.303922	-0.215686	-0.147059	-0.0686275	-0.0392157	-0.0980392	-0.166667	-0.196078	-0.156863	-0.0882353	-0.156863	-0.205882	-0.196078	-0.205882	-0.117647	-0.0882353	-0.156863	-0.264706	-0.401961	-0.27451	-0.22549	-0.215686	-0.117647	-0.127451	-0.264706	-0.294118	-0.147059	-0.0980392	-0.117647	-0.0588235	0.156863	0.156863	-0.0588235	-0.0980392	-0.156863	-0.245098	-0.137255	-0.0882353	-0.264706	-0.264706	-0.0588235	-0.0784314	-0.196078
11.0024		0.117647	0.127451	0.0392157	-0.156863	-0.333333	-0.254902	-0.176471	-0.117647	-0.0588235	-0.0686275	-0.137255	-0.176471	-0.176471	-0.117647	-0.0784314	-0.156863	-0.176471	-0.196078	-0.235294	-0.0980392	-0.0686275	-0.147059	-0.284314	-0.392157	-0.284314	-0.264706	-0.22549	-0.0882353	-0.0784314	-0.205882	-0.264706	-0.166667	-0.117647	-0.117647	-0.0882353	0.0980392	0.107843	-0.0784314	-0.137255	-0.205882	-0.245098	-0.117647	-0.0882353	-0.254902	-0.264706	-0.0784314	-0.0882353	-0.22549
11.0678		0.137255	0.147059	0.0196078	-0.156863	-0.294118	-0.22549	-0.156863	-0.0882353	-0.0490196	-0.0980392	-0.176471	-0.176471	-0.137255	-0.0686275	-0.0784314	-0.166667	-0.166667	-0.196078	-0.254902	-0.107843	-0.0490196	-0.137255	-0.27451	-0.372549	-0.264706	-0.264706	-0.235294	-0.0784314	0	-0.127451	-0.22549	-0.176471	-0.156863	-0.166667	-0.156863	-0.0196078	0.0294118	-0.0980392	-0.166667	-0.245098	-0.254902	-0.0980392	-0.0686275	-0.245098	-0.264706	-0.0980392	-0.117647	-0.264706
11.1333		0.107843	0.137255	0	-0.156863	-0.264706	-0.215686	-0.156863	-0.0882353	-0.0392157	-0.117647	-0.205882	-0.166667	-0.107843	-0.0490196	-0.0980392	-0.196078	-0.147059	-0.166667	-0.254902	-0.117647	-0.0294118	-0.117647	-0.254902	-0.323529	-0.22549	-0.254902	-0.215686	-0.0490196	0.0686275	-0.0686275	-0.196078	-0.196078	-0.205882	-0.254902	-0.245098	-0.117647	-0.0490196	-0.107843	-0.156863	-0.264706	-0.264706	-0.0882353	-0.0588235	-0.22549	-0.284314	-0.137255	-0.156863	-0.284314
11.1988		0.0588235	0.147059	0.00980392	-0.156863	-0.284314	-0.235294	-0.176471	-0.0980392	-0.0294118	-0.127451	-0.22549	-0.147059	-0.0784314	-0.0392157	-0.127451	-0.215686	-0.137255	-0.137255	-0.245098	-0.0980392	0	-0.0882353	-0.205882	-0.284314	-0.196078	-0.215686	-0.176471	-0.0196078	0.117647	-0.0196078	-0.166667	-0.196078	-0.245098	-0.333333	-0.323529	-0.196078	-0.0980392	-0.107843	-0.127451	-0.245098	-0.27451	-0.0882353	-0.0490196	-0.215686	-0.284314	-0.176471	-0.205882	-0.313725
11.2643		0.00980392	0.147059	0.0490196	-0.156863	-0.303922	-0.254902	-0.196078	-0.117647	-0.0392157	-0.137255	-0.245098	-0.127451	-0.00980392	-0.00980392	-0.156863	-0.235294	-0.127451	-0.127451	-0.235294	-0.0882353	0.0196078	-0.0588235	-0.156863	-0.215686	-0.156863	-0.186275	-0.137255	0.00980392	0.117647	0.0196078	-0.137255	-0.196078	-0.264706	-0.382353	-0.343137	-0.235294	-0.127451	-0.0980392	-0.0980392	-0.205882	-0.264706	-0.0882353	-0.0686275	-0.205882	-0.264706	-0.205882	-0.245098	-0.333333
11.3298		-0.0392157	0.137255	0.0784314	-0.137255	-0.303922	-0.254902	-0.196078	-0.107843	-0.0294118	-0.137255	-0.245098	-0.117647	0.0784314	0.0294118	-0.176471	-0.245098	-0.127451	-0.127451	-0.22549	-0.0784314	0.00980392	-0.0588235	-0.117647	-0.137255	-0.107843	-0.156863	-0.107843	0.00980392	0.0980392	0	-0.127451	-0.196078	-0.27451	-0.382353	-0.313725	-0.245098	-0.166667	-0.0980392	-0.0588235	-0.166667	-0.22549	-0.0882353	-0.0980392	-0.215686	-0.245098	-0.205882	-0.264706	-0.362745
11.3953		-0.0784314	0.117647	0.117647	-0.117647	-0.294118	-0.254902	-0.176471	-0.0882353	-0.0196078	-0.127451	-0.215686	-0.0882353	0.117647	0.0490196	-0.176471	-0.245098	-0.127451	-0.127451	-0.205882	-0.0784314	-0.0196078	-0.0882353	-0.0882353	-0.0686275	-0.0588235	-0.137255	-0.0980392	-0.0294118	0.0294118	-0.0490196	-0.127451	-0.196078	-0.27451	-0.362745	-0.264706	-0.22549	-0.196078	-0.0980392	-0.0490196	-0.137255	-0.205882	-0.0784314	-0.137255	-0.245098	-0.22549	-0.215686	-0.294118	-0.362745
11.4608		-0.107843	0.0686275	0.117647	-0.0980392	-0.27451	-0.254902	-0.196078	-0.0784314	-0.00980392	-0.0882353	-0.166667	-0.0686275	0.137255	0.0490196	-0.166667	-0.215686	-0.117647	-0.127451	-0.176471	-0.0588235	-0.0392157	-0.107843	-0.0784314	0.00980392	-0.0196078	-0.117647	-0.0980392	-0.0784314	-0.0588235	-0.0980392	-0.117647	-0.196078	-0.27451	-0.343137	-0.235294	-0.205882	-0.215686	-0.117647	-0.0686275	-0.166667	-0.196078	-0.0882353	-0.176471	-0.264706	-0.22549	-0.22549	-0.303922	-0.343137
11.5263		-0.156863	-0.0196078	0.0686275	-0.0980392	-0.27451	-0.264706	-0.215686	-0.0882353	0	-0.0490196	-0.0980392	-0.0196078	0.147059	0.0588235	-0.127451	-0.176471	-0.0980392	-0.127451	-0.156863	-0.0392157	-0.0490196	-0.117647	-0.0882353	0.0196078	0.00980392	-0.0882353	-0.107843	-0.127451	-0.107843	-0.127451	-0.0980392	-0.166667	-0.264706	-0.333333	-0.235294	-0.215686	-0.254902	-0.137255	-0.0980392	-0.215686	-0.215686	-0.0980392	-0.205882	-0.303922	-0.245098	-0.264706	-0.303922	-0.303922
11.5918		-0.176471	-0.0686275	0	-0.137255	-0.284314	-0.27451	-0.254902	-0.107843	-0.00980392	0.00980392	-0.0294118	0.0686275	0.176471	0.0784314	-0.0882353	-0.127451	-0.0882353	-0.117647	-0.127451	-0.00980392	-0.0490196	-0.127451	-0.0980392	-0.0392157	-0.0196078	-0.0784314	-0.127451	-0.166667	-0.156863	-0.137255	-0.0588235	-0.147059	-0.254902	-0.333333	-0.264706	-0.245098	-0.303922	-0.166667	-0.137255	-0.27451	-0.254902	-0.147059	-0.254902	-0.352941	-0.284314	-0.323529	-0.303922	-0.264706
11.6573		-0.156863	-0.0784314	-0.0490196	-0.166667	-0.27451	-0.27451	-0.294118	-0.137255	-0.0196078	0.0490196	0.0588235	0.156863	0.22549	0.117647	-0.0392157	-0.0784314	-0.0686275	-0.0980392	-0.0882353	0.0196078	-0.0588235	-0.137255	-0.137255	-0.0980392	-0.0686275	-0.0784314	-0.137255	-0.205882	-0.205882	-0.137255	-0.0294118	-0.137255	-0.245098	-0.313725	-0.27451	-0.27451	-0.352941	-0.205882	-0.196078	-0.333333	-0.294118	-0.205882	-0.303922	-0.431373	-0.343137	-0.392157	-0.323529	-0.264706
11.7227		-0.127451	-0.0490196	-0.0490196	-0.166667	-0.245098	-0.254902	-0.303922	-0.166667	-0.0392157	0.0980392	0.127451	0.196078	0.254902	0.147059	0.0294118	-0.00980392	-0.0196078	-0.0588235	-0.0392157	0.0490196	-0.0784314	-0.166667	-0.176471	-0.166667	-0.127451	-0.0980392	-0.156863	-0.22549	-0.254902	-0.166667	-0.0294118	-0.156863	-0.245098	-0.264706	-0.264706	-0.294118	-0.392157	-0.245098	-0.245098	-0.382353	-0.313725	-0.254902	-0.382353	-0.5	-0.421569	-0.45098	-0.343137	-0.284314
11.7882		-0.0980392	-0.0294118	-0.00980392	-0.117647	-0.176471	-0.196078	-0.294118	-0.176471	-0.0588235	0.0980392	0.137255	0.196078	0.254902	0.156863	0.0882353	0.0784314	0.0490196	0	0.0196078	0.0686275	-0.0882353	-0.196078	-0.22549	-0.235294	-0.186275	-0.137255	-0.166667	-0.235294	-0.294118	-0.196078	-0.0686275	-0.186275	-0.22549	-0.215686	-0.245098	-0.294118	-0.401961	-0.284314	-0.284314	-0.372549	-0.303922	-0.294118	-0.431373	-0.519608	-0.460784	-0.460784	-0.362745	-0.323529
11.8537		-0.0980392	-0.0294118	0.0588235	-0.0392157	-0.0980392	-0.127451	-0.245098	-0.166667	-0.0784314	0.0490196	0.0784314	0.156863	0.215686	0.137255	0.117647	0.137255	0.0980392	0.0196078	0.0490196	0.0784314	-0.0980392	-0.215686	-0.264706	-0.294118	-0.254902	-0.176471	-0.176471	-0.235294	-0.303922	-0.22549	-0.107843	-0.215686	-0.22549	-0.186275	-0.245098	-0.303922	-0.382353	-0.284314	-0.294118	-0.313725	-0.27451	-0.323529	-0.45098	-0.509804	-0.460784	-0.421569	-0.343137	-0.372549
11.9192		-0.117647	-0.0490196	0.107843	0.0784314	-0.0294118	-0.0784314	-0.176471	-0.137255	-0.0882353	-0.0490196	-0.00980392	0.107843	0.156863	0.0686275	0.0882353	0.156863	0.0980392	0.00980392	0.0490196	0.0980392	-0.0980392	-0.215686	-0.27451	-0.343137	-0.313725	-0.22549	-0.186275	-0.22549	-0.284314	-0.215686	-0.127451	-0.245098	-0.245098	-0.176471	-0.245098	-0.294118	-0.333333	-0.284314	-0.284314	-0.254902	-0.235294	-0.343137	-0.431373	-0.470588	-0.431373	-0.362745	-0.313725	-0.392157
11.9847		-0.117647	-0.0588235	0.107843	0.107843	0	-0.0588235	-0.127451	-0.0980392	-0.0980392	-0.117647	-0.0882353	0.0490196	0.0588235	-0.0294118	0.0196078	0.127451	0.0784314	0	0.0392157	0.0784314	-0.107843	-0.215686	-0.245098	-0.333333	-0.333333	-0.254902	-0.205882	-0.22549	-0.245098	-0.196078	-0.156863	-0.27451	-0.264706	-0.196078	-0.245098	-0.264706	-0.294118	-0.284314	-0.264706	-0.186275	-0.196078	-0.323529	-0.382353	-0.411765	-0.392157	-0.313725	-0.284314	-0.392157
12.0502		-0.117647	-0.0686275	0.0784314	0.0686275	-0.0196078	-0.0686275	-0.0980392	-0.0882353	-0.107843	-0.166667	-0.127451	0	-0.0392157	-0.0980392	-0.0196078	0.0980392	0.0490196	0.00980392	0.0490196	0.0392157	-0.137255	-0.205882	-0.196078	-0.27451	-0.303922	-0.254902	-0.245098	-0.245098	-0.215686	-0.156863	-0.166667	-0.294118	-0.294118	-0.205882	-0.245098	-0.235294	-0.264706	-0.284314	-0.254902	-0.137255	-0.156863	-0.284314	-0.313725	-0.362745	-0.382353	-0.313725	-0.27451	-0.382353
12.1157		-0.117647	-0.0784314	0.0392157	-0.00980392	-0.0588235	-0.0882353	-0.107843	-0.0882353	-0.117647	-0.186275	-0.156863	-0.0490196	-0.0882353	-0.137255	-0.0294118	0.0784314	0.0294118	0.0392157	0.0784314	0	-0.186275	-0.196078	-0.127451	-0.196078	-0.254902	-0.254902	-0.284314	-0.27451	-0.205882	-0.127451	-0.186275	-0.303922	-0.294118	-0.22549	-0.254902	-0.22549	-0.245098	-0.284314	-0.254902	-0.137255	-0.137255	-0.254902	-0.284314	-0.313725	-0.382353	-0.333333	-0.27451	-0.382353
12.1812		-0.127451	-0.0882353	-0.0196078	-0.0588235	-0.0784314	-0.117647	-0.127451	-0.117647	-0.127451	-0.166667	-0.137255	-0.0588235	-0.0980392	-0.147059	-0.00980392	0.0784314	-0.0196078	0.0490196	0.137255	-0.0392157	-0.235294	-0.176471	-0.0588235	-0.137255	-0.205882	-0.235294	-0.303922	-0.303922	-0.215686	-0.127451	-0.205882	-0.303922	-0.264706	-0.22549	-0.27451	-0.245098	-0.235294	-0.264706	-0.254902	-0.147059	-0.147059	-0.245098	-0.27451	-0.284314	-0.362745	-0.362745	-0.27451	-0.382353
12.2467		-0.127451	-0.0980392	-0.0490196	-0.0784314	-0.0686275	-0.117647	-0.166667	-0.156863	-0.127451	-0.117647	-0.0980392	-0.0588235	-0.0980392	-0.137255	0.00980392	0.0588235	-0.0686275	0.0196078	0.166667	-0.0490196	-0.264706	-0.166667	0	-0.127451	-0.215686	-0.22549	-0.294118	-0.333333	-0.235294	-0.127451	-0.205882	-0.284314	-0.22549	-0.215686	-0.284314	-0.264706	-0.235294	-0.254902	-0.264706	-0.176471	-0.176471	-0.254902	-0.264706	-0.245098	-0.323529	-0.352941	-0.27451	-0.382353
12.3122		-0.0784314	-0.0980392	-0.0588235	-0.0686275	-0.0392157	-0.117647	-0.196078	-0.196078	-0.127451	-0.0588235	-0.0588235	-0.0588235	-0.0882353	-0.127451	0	0.0196078	-0.127451	-0.0490196	0.176471	-0.0588235	-0.284314	-0.147059	0.0588235	-0.147059	-0.264706	-0.235294	-0.284314	-0.352941	-0.254902	-0.156863	-0.215686	-0.264706	-0.176471	-0.176471	-0.264706	-0.294118	-0.254902	-0.254902	-0.284314	-0.22549	-0.215686	-0.27451	-0.264706	-0.215686	-0.284314	-0.343137	-0.264706	-0.372549
12.3776		0.00980392	-0.0882353	-0.0686275	-0.0392157	0.00980392	-0.107843	-0.22549	-0.245098	-0.127451	0	0	-0.0588235	-0.0882353	-0.127451	-0.0392157	-0.0490196	-0.166667	-0.0882353	0.156863	-0.0686275	-0.264706	-0.127451	0.0980392	-0.166667	-0.323529	-0.264706	-0.264706	-0.343137	-0.264706	-0.166667	-0.215686	-0.245098	-0.127451	-0.156863	-0.254902	-0.294118	-0.264706	-0.27451	-0.303922	-0.264706	-0.264706	-0.323529	-0.27451	-0.205882	-0.264706	-0.333333	-0.27451	-0.352941
12.4431		0.0980392	-0.0784314	-0.0784314	-0.0196078	0.0196078	-0.0980392	-0.254902	-0.27451	-0.137255	0.0196078	0.0196078	-0.0784314	-0.117647	-0.137255	-0.0686275	-0.0686275	-0.176471	-0.0882353	0.137255	-0.0588235	-0.22549	-0.0980392	0.107843	-0.176471	-0.382353	-0.294118	-0.245098	-0.303922	-0.245098	-0.176471	-0.235294	-0.235294	-0.117647	-0.156863	-0.254902	-0.294118	-0.254902	-0.284314	-0.323529	-0.294118	-0.303922	-0.392157	-0.303922	-0.22549	-0.284314	-0.362745	-0.294118	-0.333333
12.5086		0.137255	-0.0686275	-0.0882353	-0.0490196	-0.0196078	-0.117647	-0.254902	-0.284314	-0.156863	-0.0294118	-0.0196078	-0.117647	-0.147059	-0.166667	-0.0882353	-0.0588235	-0.156863	-0.0882353	0.117647	-0.0490196	-0.166667	-0.0784314	0.0882353	-0.196078	-0.401961	-0.323529	-0.245098	-0.264706	-0.205882	-0.186275	-0.264706	-0.254902	-0.137255	-0.205882	-0.284314	-0.294118	-0.245098	-0.27451	-0.333333	-0.313725	-0.323529	-0.431373	-0.323529	-0.254902	-0.323529	-0.441176	-0.333333	-0.333333
12.5741		0.147059	-0.0588235	-0.127451	-0.0980392	-0.0882353	-0.137255	-0.245098	-0.27451	-0.166667	-0.0784314	-0.0882353	-0.156863	-0.176471	-0.196078	-0.0882353	-0.0294118	-0.117647	-0.0784314	0.0784314	-0.0588235	-0.117647	-0.0588235	0.0294118	-0.205882	-0.382353	-0.343137	-0.264706	-0.254902	-0.176471	-0.205882	-0.303922	-0.284314	-0.176471	-0.264706	-0.323529	-0.294118	-0.245098	-0.284314	-0.343137	-0.323529	-0.303922	-0.382353	-0.313725	-0.284314	-0.382353	-0.519608	-0.392157	-0.362745
12.6396		0.127451	-0.0686275	-0.186275	-0.176471	-0.156863	-0.156863	-0.215686	-0.254902	-0.176471	-0.117647	-0.127451	-0.186275	-0.196078	-0.196078	-0.0882353	-0.0196078	-0.117647	-0.0882353	0.0196078	-0.0784314	-0.0980392	-0.0588235	-0.0294118	-0.205882	-0.333333	-0.352941	-0.303922	-0.264706	-0.166667	-0.22549	-0.362745	-0.294118	-0.205882	-0.303922	-0.372549	-0.303922	-0.254902	-0.323529	-0.382353	-0.333333	-0.284314	-0.303922	-0.264706	-0.294118	-0.421569	-0.558824	-0.411765	-0.382353
12.7051		0.107843	-0.0882353	-0.245098	-0.254902	-0.205882	-0.156863	-0.166667	-0.22549	-0.196078	-0.156863	-0.156863	-0.205882	-0.196078	-0.186275	-0.0882353	-0.0392157	-0.127451	-0.117647	-0.0392157	-0.0980392	-0.0882353	-0.0588235	-0.0588235	-0.205882	-0.284314	-0.333333	-0.362745	-0.294118	-0.176471	-0.254902	-0.401961	-0.294118	-0.22549	-0.352941	-0.401961	-0.303922	-0.27451	-0.382353	-0.421569	-0.352941	-0.264706	-0.245098	-0.22549	-0.294118	-0.421569	-0.539216	-0.392157	-0.401961
12.7706		0.0784314	-0.117647	-0.27451	-0.294118	-0.254902	-0.156863	-0.117647	-0.205882	-0.215686	-0.196078	-0.176471	-0.205882	-0.186275	-0.156863	-0.0686275	-0.0588235	-0.156863	-0.147059	-0.0784314	-0.127451	-0.107843	-0.0784314	-0.0882353	-0.196078	-0.22549	-0.294118	-0.392157	-0.303922	-0.176471	-0.27451	-0.411765	-0.284314	-0.245098	-0.401961	-0.441176	-0.313725	-0.294118	-0.441176	-0.45098	-0.352941	-0.264706	-0.205882	-0.186275	-0.284314	-0.392157	-0.480392	-0.382353	-0.421569
12.8361		0.0392157	-0.137255	-0.284314	-0.294118	-0.284314	-0.166667	-0.0882353	-0.196078	-0.245098	-0.215686	-0.196078	-0.205882	-0.166667	-0.107843	-0.0392157	-0.0784314	-0.176471	-0.186275	-0.127451	-0.156863	-0.137255	-0.117647	-0.147059	-0.205882	-0.176471	-0.264706	-0.401961	-0.313725	-0.196078	-0.294118	-0.431373	-0.303922	-0.27451	-0.431373	-0.490196	-0.343137	-0.323529	-0.5	-0.45098	-0.323529	-0.264706	-0.205882	-0.156863	-0.264706	-0.352941	-0.431373	-0.372549	-0.45098
12.9016		-0.0294118	-0.156863	-0.254902	-0.284314	-0.303922	-0.205882	-0.0980392	-0.196078	-0.254902	-0.22549	-0.186275	-0.196078	-0.127451	-0.0588235	-0.0196078	-0.117647	-0.22549	-0.22549	-0.186275	-0.205882	-0.186275	-0.176471	-0.215686	-0.22549	-0.166667	-0.27451	-0.411765	-0.323529	-0.215686	-0.323529	-0.45098	-0.323529	-0.303922	-0.470588	-0.539216	-0.382353	-0.333333	-0.519608	-0.431373	-0.284314	-0.254902	-0.196078	-0.147059	-0.264706	-0.323529	-0.372549	-0.352941	-0.441176
12.9671		-0.0882353	-0.176471	-0.205882	-0.22549	-0.313725	-0.235294	-0.117647	-0.196078	-0.254902	-0.205882	-0.156863	-0.186275	-0.117647	-0.0294118	-0.0196078	-0.176471	-0.264706	-0.264706	-0.235294	-0.254902	-0.235294	-0.235294	-0.284314	-0.264706	-0.196078	-0.303922	-0.431373	-0.333333	-0.245098	-0.352941	-0.45098	-0.333333	-0.343137	-0.519608	-0.598039	-0.431373	-0.333333	-0.5	-0.382353	-0.245098	-0.235294	-0.196078	-0.127451	-0.254902	-0.303922	-0.313725	-0.313725	-0.401961
13.0325		-0.156863	-0.205882	-0.147059	-0.166667	-0.284314	-0.245098	-0.127451	-0.196078	-0.22549	-0.176471	-0.127451	-0.176471	-0.137255	-0.0392157	-0.0686275	-0.235294	-0.303922	-0.27451	-0.264706	-0.284314	-0.264706	-0.284314	-0.333333	-0.313725	-0.245098	-0.343137	-0.45098	-0.333333	-0.264706	-0.372549	-0.45098	-0.333333	-0.382353	-0.558824	-0.647059	-0.45098	-0.323529	-0.45098	-0.343137	-0.215686	-0.22549	-0.196078	-0.0980392	-0.22549	-0.294118	-0.284314	-0.27451	-0.323529
13.098		-0.205882	-0.22549	-0.107843	-0.127451	-0.245098	-0.22549	-0.127451	-0.166667	-0.205882	-0.156863	-0.117647	-0.196078	-0.176471	-0.0784314	-0.117647	-0.284314	-0.323529	-0.27451	-0.264706	-0.303922	-0.284314	-0.303922	-0.382353	-0.382353	-0.284314	-0.372549	-0.431373	-0.323529	-0.27451	-0.382353	-0.431373	-0.333333	-0.382353	-0.539216	-0.656863	-0.5	-0.323529	-0.421569	-0.313725	-0.205882	-0.215686	-0.176471	-0.0490196	-0.176471	-0.284314	-0.264706	-0.245098	-0.264706
13.1635		-0.235294	-0.22549	-0.0980392	-0.0980392	-0.205882	-0.196078	-0.117647	-0.127451	-0.176471	-0.156863	-0.137255	-0.245098	-0.22549	-0.117647	-0.166667	-0.313725	-0.323529	-0.264706	-0.284314	-0.323529	-0.294118	-0.313725	-0.401961	-0.431373	-0.323529	-0.382353	-0.382353	-0.294118	-0.284314	-0.401961	-0.431373	-0.343137	-0.382353	-0.509804	-0.647059	-0.519608	-0.352941	-0.401961	-0.294118	-0.205882	-0.205882	-0.137255	0.0392157	-0.117647	-0.254902	-0.254902	-0.22549	-0.22549
13.229		-0.22549	-0.215686	-0.0980392	-0.0980392	-0.176471	-0.166667	-0.0980392	-0.117647	-0.166667	-0.176471	-0.196078	-0.294118	-0.27451	-0.156863	-0.205882	-0.333333	-0.303922	-0.264706	-0.284314	-0.333333	-0.303922	-0.313725	-0.392157	-0.45098	-0.352941	-0.382353	-0.333333	-0.254902	-0.284314	-0.421569	-0.441176	-0.343137	-0.372549	-0.5	-0.607843	-0.5	-0.362745	-0.382353	-0.284314	-0.215686	-0.196078	-0.0882353	0.117647	-0.0784314	-0.22549	-0.22549	-0.215686	-0.22549
13.2945		-0.196078	-0.205882	-0.0980392	-0.107843	-0.156863	-0.137255	-0.0882353	-0.117647	-0.186275	-0.215686	-0.235294	-0.333333	-0.313725	-0.196078	-0.22549	-0.362745	-0.303922	-0.27451	-0.294118	-0.333333	-0.313725	-0.303922	-0.372549	-0.460784	-0.372549	-0.382353	-0.313725	-0.22549	-0.303922	-0.45098	-0.45098	-0.333333	-0.362745	-0.5	-0.539216	-0.441176	-0.352941	-0.362745	-0.284314	-0.22549	-0.196078	-0.0588235	0.127451	-0.0588235	-0.196078	-0.176471	-0.205882	-0.245098
13.36		-0.137255	-0.176471	-0.107843	-0.117647	-0.137255	-0.117647	-0.0980392	-0.147059	-0.215686	-0.245098	-0.264706	-0.362745	-0.352941	-0.22549	-0.27451	-0.421569	-0.323529	-0.294118	-0.313725	-0.323529	-0.303922	-0.303922	-0.343137	-0.441176	-0.382353	-0.382353	-0.294118	-0.215686	-0.313725	-0.480392	-0.45098	-0.303922	-0.323529	-0.460784	-0.470588	-0.372549	-0.333333	-0.323529	-0.264706	-0.22549	-0.196078	-0.0686275	0.0784314	-0.0490196	-0.156863	-0.137255	-0.196078	-0.264706
13.4255		-0.0784314	-0.137255	-0.107843	-0.117647	-0.137255	-0.107843	-0.107843	-0.176471	-0.245098	-0.245098	-0.27451	-0.372549	-0.372549	-0.264706	-0.333333	-0.519608	-0.382353	-0.343137	-0.333333	-0.303922	-0.294118	-0.294118	-0.313725	-0.382353	-0.352941	-0.382353	-0.294118	-0.196078	-0.303922	-0.5	-0.431373	-0.264706	-0.254902	-0.362745	-0.362745	-0.313725	-0.323529	-0.303922	-0.235294	-0.205882	-0.196078	-0.0882353	0	-0.0686275	-0.127451	-0.107843	-0.196078	-0.284314
13.491		-0.0294118	-0.0882353	-0.0882353	-0.127451	-0.137255	-0.0980392	-0.0980392	-0.186275	-0.245098	-0.235294	-0.284314	-0.382353	-0.362745	-0.27451	-0.431373	-0.647059	-0.470588	-0.411765	-0.372549	-0.284314	-0.27451	-0.27451	-0.284314	-0.303922	-0.313725	-0.362745	-0.284314	-0.176471	-0.294118	-0.470588	-0.392157	-0.22549	-0.176471	-0.264706	-0.27451	-0.284314	-0.323529	-0.27451	-0.196078	-0.176471	-0.176471	-0.107843	-0.0588235	-0.107843	-0.137255	-0.107843	-0.205882	-0.284314
13.5565		-0.0196078	-0.0392157	-0.0196078	-0.127451	-0.166667	-0.107843	-0.0784314	-0.176471	-0.245098	-0.235294	-0.303922	-0.382353	-0.323529	-0.264706	-0.470588	-0.72549	-0.519608	-0.470588	-0.382353	-0.264706	-0.254902	-0.264706	-0.254902	-0.264706	-0.284314	-0.343137	-0.264706	-0.137255	-0.264706	-0.441176	-0.343137	-0.196078	-0.127451	-0.196078	-0.215686	-0.245098	-0.303922	-0.245098	-0.166667	-0.137255	-0.166667	-0.117647	-0.0980392	-0.147059	-0.156863	-0.117647	-0.215686	-0.284314
13.622		-0.0392157	0.0392157	0.0784314	-0.127451	-0.205882	-0.117647	-0.0588235	-0.166667	-0.254902	-0.254902	-0.333333	-0.362745	-0.284314	-0.22549	-0.45098	-0.715686	-0.519608	-0.480392	-0.382353	-0.245098	-0.254902	-0.264706	-0.245098	-0.22549	-0.254902	-0.323529	-0.235294	-0.117647	-0.254902	-0.421569	-0.303922	-0.186275	-0.117647	-0.166667	-0.176471	-0.205882	-0.284314	-0.205882	-0.156863	-0.127451	-0.137255	-0.0980392	-0.117647	-0.176471	-0.156863	-0.127451	-0.22549	-0.27451
13.6875		-0.0588235	0.107843	0.137255	-0.156863	-0.254902	-0.127451	-0.0490196	-0.166667	-0.27451	-0.303922	-0.382353	-0.352941	-0.254902	-0.196078	-0.362745	-0.607843	-0.460784	-0.460784	-0.372549	-0.245098	-0.264706	-0.264706	-0.245098	-0.205882	-0.22549	-0.294118	-0.215686	-0.117647	-0.245098	-0.401961	-0.294118	-0.205882	-0.137255	-0.156863	-0.147059	-0.156863	-0.245098	-0.176471	-0.156863	-0.127451	-0.117647	-0.0882353	-0.127451	-0.196078	-0.147059	-0.127451	-0.235294	-0.264706
13.7529		-0.0784314	0.117647	0.127451	-0.205882	-0.303922	-0.156863	-0.0588235	-0.186275	-0.294118	-0.382353	-0.431373	-0.333333	-0.235294	-0.156863	-0.264706	-0.470588	-0.401961	-0.431373	-0.343137	-0.245098	-0.264706	-0.264706	-0.235294	-0.186275	-0.196078	-0.264706	-0.205882	-0.107843	-0.22549	-0.362745	-0.264706	-0.22549	-0.176471	-0.156863	-0.117647	-0.0980392	-0.215686	-0.156863	-0.147059	-0.127451	-0.0980392	-0.0882353	-0.147059	-0.205882	-0.127451	-0.127451	-0.245098	-0.264706
13.8184		-0.0980392	0.0784314	0.0392157	-0.245098	-0.313725	-0.166667	-0.0882353	-0.205882	-0.303922	-0.401961	-0.431373	-0.303922	-0.22549	-0.127451	-0.205882	-0.372549	-0.362745	-0.382353	-0.303922	-0.22549	-0.264706	-0.264706	-0.245098	-0.196078	-0.196078	-0.264706	-0.215686	-0.117647	-0.205882	-0.303922	-0.245098	-0.245098	-0.215686	-0.166667	-0.0882353	-0.0588235	-0.176471	-0.137255	-0.156863	-0.127451	-0.107843	-0.117647	-0.166667	-0.215686	-0.117647	-0.117647	-0.245098	-0.264706
13.8839		-0.127451	-0.0196078	-0.0686275	-0.27451	-0.294118	-0.156863	-0.117647	-0.215686	-0.284314	-0.382353	-0.421569	-0.294118	-0.22549	-0.127451	-0.196078	-0.362745	-0.372549	-0.362745	-0.264706	-0.205882	-0.27451	-0.284314	-0.264706	-0.215686	-0.205882	-0.27451	-0.245098	-0.127451	-0.196078	-0.284314	-0.215686	-0.254902	-0.254902	-0.186275	-0.0588235	-0.0294118	-0.156863	-0.127451	-0.176471	-0.156863	-0.127451	-0.147059	-0.176471	-0.205882	-0.0980392	-0.0980392	-0.245098	-0.264706
13.9494		-0.166667	-0.0882353	-0.147059	-0.294118	-0.254902	-0.156863	-0.156863	-0.22549	-0.254902	-0.352941	-0.401961	-0.264706	-0.215686	-0.137255	-0.215686	-0.411765	-0.401961	-0.333333	-0.245098	-0.176471	-0.284314	-0.323529	-0.303922	-0.254902	-0.215686	-0.284314	-0.27451	-0.156863	-0.205882	-0.284314	-0.215686	-0.264706	-0.294118	-0.215686	-0.0490196	-0.0392157	-0.156863	-0.137255	-0.215686	-0.186275	-0.137255	-0.166667	-0.166667	-0.176471	-0.0784314	-0.0784314	-0.22549	-0.264706
14.0149		-0.186275	-0.147059	-0.215686	-0.313725	-0.22549	-0.147059	-0.196078	-0.235294	-0.22549	-0.323529	-0.362745	-0.215686	-0.176471	-0.156863	-0.254902	-0.431373	-0.401961	-0.323529	-0.215686	-0.156863	-0.284314	-0.333333	-0.333333	-0.284314	-0.235294	-0.284314	-0.284314	-0.186275	-0.22549	-0.294118	-0.215686	-0.264706	-0.323529	-0.22549	-0.0490196	-0.0686275	-0.186275	-0.156863	-0.254902	-0.205882	-0.156863	-0.166667	-0.156863	-0.156863	-0.0784314	-0.0882353	-0.215686	-0.245098
14.0804		-0.196078	-0.186275	-0.264706	-0.333333	-0.196078	-0.137255	-0.215686	-0.245098	-0.215686	-0.303922	-0.303922	-0.156863	-0.137255	-0.176471	-0.264706	-0.382353	-0.362745	-0.303922	-0.186275	-0.127451	-0.264706	-0.352941	-0.362745	-0.303922	-0.245098	-0.284314	-0.27451	-0.196078	-0.245098	-0.284314	-0.205882	-0.245098	-0.303922	-0.205882	-0.0196078	-0.0980392	-0.235294	-0.196078	-0.264706	-0.196078	-0.147059	-0.166667	-0.166667	-0.166667	-0.0980392	-0.107843	-0.215686	-0.215686
14.1459		-0.196078	-0.205882	-0.303922	-0.333333	-0.166667	-0.137255	-0.22549	-0.254902	-0.235294	-0.294118	-0.264706	-0.117647	-0.117647	-0.215686	-0.284314	-0.303922	-0.294118	-0.284314	-0.166667	-0.107843	-0.254902	-0.343137	-0.382353	-0.323529	-0.264706	-0.284314	-0.254902	-0.205882	-0.254902	-0.254902	-0.176471	-0.22549	-0.284314	-0.156863	0.0294118	-0.127451	-0.284314	-0.205882	-0.254902	-0.166667	-0.127451	-0.166667	-0.196078	-0.205882	-0.127451	-0.147059	-0.22549	-0.196078
14.2114		-0.176471	-0.205882	-0.303922	-0.323529	-0.147059	-0.137255	-0.22549	-0.254902	-0.254902	-0.27451	-0.22549	-0.0980392	-0.117647	-0.264706	-0.303922	-0.264706	-0.245098	-0.254902	-0.156863	-0.0980392	-0.245098	-0.323529	-0.352941	-0.303922	-0.284314	-0.27451	-0.22549	-0.205882	-0.254902	-0.22549	-0.156863	-0.205882	-0.245098	-0.0980392	0.0980392	-0.147059	-0.313725	-0.205882	-0.22549	-0.137255	-0.117647	-0.176471	-0.245098	-0.254902	-0.176471	-0.176471	-0.22549	-0.176471
14.2769		-0.156863	-0.176471	-0.27451	-0.294118	-0.127451	-0.127451	-0.215686	-0.254902	-0.264706	-0.245098	-0.196078	-0.0980392	-0.137255	-0.323529	-0.362745	-0.245098	-0.205882	-0.235294	-0.137255	-0.0784314	-0.22549	-0.294118	-0.303922	-0.284314	-0.294118	-0.264706	-0.176471	-0.215686	-0.264706	-0.196078	-0.117647	-0.166667	-0.215686	-0.0490196	0.156863	-0.176471	-0.343137	-0.176471	-0.176471	-0.117647	-0.127451	-0.186275	-0.284314	-0.27451	-0.196078	-0.196078	-0.205882	-0.156863
14.3424		-0.107843	-0.127451	-0.22549	-0.264706	-0.107843	-0.117647	-0.196078	-0.245098	-0.254902	-0.205882	-0.166667	-0.0980392	-0.156863	-0.401961	-0.431373	-0.245098	-0.196078	-0.215686	-0.117647	-0.0588235	-0.196078	-0.254902	-0.245098	-0.264706	-0.313725	-0.235294	-0.127451	-0.22549	-0.284314	-0.166667	-0.0882353	-0.137255	-0.196078	-0.00980392	0.147059	-0.22549	-0.362745	-0.137255	-0.127451	-0.117647	-0.137255	-0.205882	-0.284314	-0.254902	-0.176471	-0.176471	-0.186275	-0.137255
14.4078		-0.0784314	-0.0980392	-0.196078	-0.22549	-0.0980392	-0.117647	-0.186275	-0.215686	-0.205882	-0.137255	-0.137255	-0.117647	-0.186275	-0.470588	-0.5	-0.245098	-0.176471	-0.205882	-0.0980392	-0.0294118	-0.166667	-0.205882	-0.176471	-0.245098	-0.333333	-0.215686	-0.0882353	-0.22549	-0.284314	-0.156863	-0.0784314	-0.137255	-0.176471	-0.0196078	0.0784314	-0.284314	-0.382353	-0.127451	-0.127451	-0.137255	-0.156863	-0.215686	-0.264706	-0.205882	-0.147059	-0.156863	-0.156863	-0.127451
14.4733		-0.0784314	-0.0882353	-0.166667	-0.205882	-0.0980392	-0.137255	-0.186275	-0.196078	-0.156863	-0.0588235	-0.0980392	-0.127451	-0.215686	-0.539216	-0.568627	-0.245098	-0.176471	-0.176471	-0.0588235	0.00980392	-0.137255	-0.166667	-0.127451	-0.22549	-0.362745	-0.196078	-0.0686275	-0.215686	-0.284314	-0.156863	-0.0980392	-0.147059	-0.176471	-0.0588235	-0.0196078	-0.333333	-0.382353	-0.156863	-0.196078	-0.205882	-0.176471	-0.205882	-0.245098	-0.147059	-0.127451	-0.127451	-0.127451	-0.127451
14.5388		-0.107843	-0.0980392	-0.147059	-0.176471	-0.0882353	-0.147059	-0.196078	-0.176471	-0.127451	0	-0.0686275	-0.127451	-0.22549	-0.598039	-0.617647	-0.235294	-0.196078	-0.176471	-0.00980392	0.0686275	-0.117647	-0.127451	-0.0882353	-0.205882	-0.352941	-0.196078	-0.0490196	-0.205882	-0.284314	-0.166667	-0.137255	-0.166667	-0.196078	-0.107843	-0.107843	-0.382353	-0.372549	-0.196078	-0.264706	-0.264706	-0.196078	-0.205882	-0.215686	-0.117647	-0.117647	-0.117647	-0.0980392	-0.107843
14.6043		-0.137255	-0.117647	-0.117647	-0.137255	-0.0784314	-0.137255	-0.176471	-0.166667	-0.117647	0.00980392	-0.0588235	-0.117647	-0.245098	-0.627451	-0.656863	-0.254902	-0.235294	-0.196078	0.0490196	0.137255	-0.0882353	-0.107843	-0.0588235	-0.186275	-0.333333	-0.176471	-0.0392157	-0.176471	-0.264706	-0.196078	-0.176471	-0.196078	-0.22549	-0.176471	-0.186275	-0.401961	-0.333333	-0.205882	-0.313725	-0.294118	-0.205882	-0.205882	-0.215686	-0.107843	-0.127451	-0.107843	-0.0588235	-0.0784314
14.6698		-0.156863	-0.117647	-0.0882353	-0.0980392	-0.0686275	-0.127451	-0.156863	-0.147059	-0.117647	-0.00980392	-0.0490196	-0.117647	-0.245098	-0.617647	-0.676471	-0.284314	-0.303922	-0.22549	0.0784314	0.196078	-0.0490196	-0.0882353	-0.0490196	-0.186275	-0.323529	-0.166667	-0.0294118	-0.147059	-0.235294	-0.205882	-0.205882	-0.215686	-0.245098	-0.22549	-0.264706	-0.421569	-0.303922	-0.205882	-0.323529	-0.284314	-0.196078	-0.215686	-0.245098	-0.107843	-0.137255	-0.107843	-0.0196078	-0.0490196
14.7353		-0.147059	-0.117647	-0.0686275	-0.0784314	-0.0784314	-0.117647	-0.127451	-0.107843	-0.0980392	-0.0196078	-0.0490196	-0.107843	-0.235294	-0.588235	-0.656863	-0.313725	-0.382353	-0.264706	0.0784314	0.235294	-0.0294118	-0.0686275	-0.0392157	-0.196078	-0.313725	-0.156863	-0.0392157	-0.107843	-0.196078	-0.196078	-0.215686	-0.22549	-0.245098	-0.254902	-0.313725	-0.441176	-0.284314	-0.196078	-0.294118	-0.22549	-0.156863	-0.215686	-0.284314	-0.137255	-0.166667	-0.117647	0	-0.0392157
14.8008		-0.117647	-0.0882353	-0.0588235	-0.0784314	-0.0882353	-0.117647	-0.0980392	-0.0588235	-0.0686275	-0.0196078	-0.0392157	-0.0882353	-0.22549	-0.529412	-0.598039	-0.333333	-0.441176	-0.303922	0.0196078	0.205882	-0.0490196	-0.0784314	-0.0588235	-0.215686	-0.294118	-0.137255	-0.0392157	-0.0784314	-0.156863	-0.176471	-0.205882	-0.215686	-0.215686	-0.22549	-0.323529	-0.431373	-0.264706	-0.176471	-0.245098	-0.156863	-0.0980392	-0.235294	-0.333333	-0.196078	-0.22549	-0.156863	-0.0392157	-0.0588235
14.8663		-0.0686275	-0.0686275	-0.0588235	-0.0784314	-0.107843	-0.117647	-0.0784314	0.00980392	-0.0392157	-0.0196078	-0.0294118	-0.0784314	-0.215686	-0.460784	-0.519608	-0.343137	-0.460784	-0.333333	-0.0490196	0.137255	-0.0882353	-0.117647	-0.107843	-0.245098	-0.27451	-0.137255	-0.0588235	-0.0588235	-0.117647	-0.156863	-0.196078	-0.205882	-0.186275	-0.196078	-0.303922	-0.401961	-0.264706	-0.176471	-0.205882	-0.0980392	-0.0784314	-0.254902	-0.421569	-0.245098	-0.284314	-0.205882	-0.0882353	-0.0784314
14.9318		0	-0.0294118	-0.0588235	-0.0980392	-0.117647	-0.0882353	-0.0392157	0.0490196	-0.0196078	-0.0294118	-0.0294118	-0.0784314	-0.215686	-0.401961	-0.45098	-0.343137	-0.441176	-0.343137	-0.107843	0.0392157	-0.137255	-0.166667	-0.166667	-0.264706	-0.254902	-0.127451	-0.0784314	-0.0784314	-0.107843	-0.127451	-0.176471	-0.205882	-0.156863	-0.156863	-0.284314	-0.382353	-0.264706	-0.196078	-0.215686	-0.0980392	-0.0882353	-0.284314	-0.45098	-0.264706	-0.313725	-0.254902	-0.127451	-0.0882353
14.9973		0.0882353	0.0588235	-0.0490196	-0.0980392	-0.0980392	-0.0784314	-0.0196078	0.0490196	-0.0196078	-0.0490196	-0.0490196	-0.0784314	-0.215686	-0.352941	-0.411765	-0.362745	-0.401961	-0.343137	-0.166667	-0.0490196	-0.186275	-0.22549	-0.215686	-0.264706	-0.215686	-0.117647	-0.0882353	-0.0980392	-0.117647	-0.127451	-0.166667	-0.196078	-0.127451	-0.107843	-0.254902	-0.362745	-0.27451	-0.22549	-0.254902	-0.156863	-0.117647	-0.294118	-0.392157	-0.245098	-0.294118	-0.264706	-0.147059	-0.0882353
15.0627		0.147059	0.117647	-0.0196078	-0.0784314	-0.0784314	-0.0490196	-0.0392157	-0.00980392	-0.0686275	-0.0784314	-0.0686275	-0.0882353	-0.196078	-0.294118	-0.362745	-0.362745	-0.382353	-0.343137	-0.205882	-0.107843	-0.215686	-0.254902	-0.254902	-0.264706	-0.176471	-0.0882353	-0.0980392	-0.137255	-0.137255	-0.137255	-0.176471	-0.196078	-0.0980392	-0.0686275	-0.235294	-0.333333	-0.264706	-0.254902	-0.303922	-0.215686	-0.166667	-0.284314	-0.303922	-0.176471	-0.22549	-0.22549	-0.137255	-0.0882353
15.1282		0.137255	0.107843	-0.00980392	-0.0196078	-0.00980392	-0.0294118	-0.0784314	-0.0784314	-0.117647	-0.117647	-0.0980392	-0.0882353	-0.156863	-0.22549	-0.294118	-0.333333	-0.362745	-0.333333	-0.215686	-0.137255	-0.215686	-0.254902	-0.27451	-0.264706	-0.147059	-0.0588235	-0.117647	-0.166667	-0.176471	-0.156863	-0.166667	-0.176471	-0.0980392	-0.0588235	-0.22549	-0.303922	-0.235294	-0.254902	-0.382353	-0.27451	-0.205882	-0.264706	-0.235294	-0.117647	-0.156863	-0.176471	-0.107843	-0.0882353
15.1937		0.0882353	0.0490196	-0.0294118	0.0392157	0.0490196	-0.0392157	-0.117647	-0.137255	-0.176471	-0.156863	-0.117647	-0.0882353	-0.0980392	-0.137255	-0.22549	-0.294118	-0.313725	-0.303922	-0.205882	-0.156863	-0.215686	-0.245098	-0.284314	-0.264706	-0.117647	-0.0392157	-0.117647	-0.186275	-0.205882	-0.166667	-0.156863	-0.166667	-0.0980392	-0.0784314	-0.22549	-0.264706	-0.176471	-0.254902	-0.45098	-0.303922	-0.215686	-0.254902	-0.176471	-0.0588235	-0.0980392	-0.137255	-0.0882353	-0.0686275
15.2592		0.0196078	-0.00980392	-0.0490196	0.0490196	0.0392157	-0.0784314	-0.156863	-0.176471	-0.205882	-0.166667	-0.117647	-0.0686275	-0.0392157	-0.0588235	-0.166667	-0.254902	-0.284314	-0.264706	-0.196078	-0.156863	-0.176471	-0.205882	-0.284314	-0.264706	-0.0980392	-0.0196078	-0.107843	-0.176471	-0.205882	-0.186275	-0.156863	-0.137255	-0.107843	-0.117647	-0.235294	-0.215686	-0.137255	-0.264706	-0.480392	-0.284314	-0.196078	-0.245098	-0.137255	0.0196078	-0.0588235	-0.0980392	-0.0588235	-0.0490196
15.3247		-0.0392157	-0.0490196	-0.0588235	0.0196078	-0.0196078	-0.0980392	-0.186275	-0.196078	-0.196078	-0.156863	-0.107843	-0.0490196	0.0392157	0.0490196	-0.127451	-0.235294	-0.264706	-0.245098	-0.176471	-0.127451	-0.127451	-0.156863	-0.264706	-0.254902	-0.0980392	-0.0392157	-0.107843	-0.156863	-0.196078	-0.196078	-0.166667	-0.117647	-0.0980392	-0.147059	-0.235294	-0.176471	-0.117647	-0.284314	-0.480392	-0.235294	-0.156863	-0.245098	-0.117647	0.0686275	-0.00980392	-0.0784314	-0.0490196	-0.0490196
15.3902		-0.0588235	-0.0588235	-0.0490196	0	-0.0588235	-0.127451	-0.196078	-0.186275	-0.166667	-0.117647	-0.0882353	-0.0392157	0.0784314	0.137255	-0.0882353	-0.235294	-0.264706	-0.235294	-0.176471	-0.107843	-0.0588235	-0.0784314	-0.215686	-0.22549	-0.0784314	-0.0588235	-0.117647	-0.127451	-0.156863	-0.176471	-0.166667	-0.0882353	-0.0784314	-0.156863	-0.215686	-0.137255	-0.117647	-0.303922	-0.470588	-0.176471	-0.0980392	-0.22549	-0.117647	0.0784314	0.0196078	-0.0490196	-0.0294118	-0.0588235
15.4557		-0.0588235	-0.0686275	-0.0196078	0.0294118	-0.0686275	-0.127451	-0.176471	-0.166667	-0.137255	-0.0980392	-0.0686275	-0.00980392	0.117647	0.205882	-0.0588235	-0.235294	-0.264706	-0.22549	-0.176471	-0.0784314	0.0588235	0.0294118	-0.166667	-0.186275	-0.0490196	-0.0686275	-0.127451	-0.0882353	-0.0980392	-0.156863	-0.166667	-0.0588235	-0.0392157	-0.147059	-0.205882	-0.137255	-0.137255	-0.323529	-0.45098	-0.137255	-0.0490196	-0.196078	-0.117647	0.0588235	0.0196078	-0.0196078	-0.0196078	-0.0784314
15.5212		-0.0490196	-0.0686275	0.0196078	0.0980392	-0.0392157	-0.0882353	-0.137255	-0.127451	-0.117647	-0.0882353	-0.0392157	0.0490196	0.166667	0.235294	-0.0490196	-0.245098	-0.264706	-0.215686	-0.166667	-0.0490196	0.176471	0.127451	-0.127451	-0.147059	0	-0.0588235	-0.117647	-0.0588235	-0.0588235	-0.147059	-0.166667	-0.0490196	-0.00980392	-0.137255	-0.215686	-0.176471	-0.156863	-0.323529	-0.411765	-0.127451	0	-0.137255	-0.0980392	0.0392157	0.0196078	0.00980392	0.0196078	-0.0686275
15.5867		-0.0196078	-0.0588235	0.0686275	0.156863	0.0392157	-0.00980392	-0.0784314	-0.0784314	-0.0882353	-0.0686275	0.00980392	0.0980392	0.215686	0.235294	-0.0784314	-0.27451	-0.254902	-0.186275	-0.137255	0.00980392	0.254902	0.196078	-0.0980392	-0.117647	0.0392157	-0.0294118	-0.0980392	-0.0392157	-0.0588235	-0.156863	-0.176471	-0.0490196	-0.00980392	-0.147059	-0.245098	-0.245098	-0.196078	-0.303922	-0.362745	-0.137255	0.0294118	-0.0784314	-0.0588235	0.0490196	0.0294118	0.0392157	0.0588235	-0.0490196
15.6522		0	-0.0294118	0.0784314	0.176471	0.137255	0.117647	0.0490196	0.0196078	-0.0490196	-0.0294118	0.0490196	0.137255	0.254902	0.235294	-0.0980392	-0.294118	-0.235294	-0.147059	-0.107843	0.0490196	0.294118	0.235294	-0.0784314	-0.107843	0.0686275	0.0294118	-0.0784314	-0.0490196	-0.0882353	-0.176471	-0.176471	-0.0490196	-0.0392157	-0.166667	-0.27451	-0.284314	-0.205882	-0.264706	-0.303922	-0.137255	0.0294118	-0.0196078	-0.0196078	0.0882353	0.0588235	0.0784314	0.0980392	-0.0196078
[truncated: 16 more rows]
[truncated: 87 more columns]
