# Supplementary material for: Terahertz spectroscopy of collective charge density wave dynamics at the atomic scale
Source: Nat Phys. 2024 Jul 15;20(10):1603–8. doi: 10.1038/s41567-024-02552-7 (PMC11473363; doi:10.1038/s41567-024-02552-7)
Supplement: Supplementary file 4 — Source data for Fig. 3a–e. [file 41567_2024_2552_MOESM4_ESM.xlsx]

## Sheet: Fig3a
x-Delay (ps)	I_THz (pA) @22kV/cm	I_THz (pA) @32kV/cm	I_THz (pA) @45kV/cm	I_THz (pA) @65kV/cm	I_THz (pA) @79kV/cm	I_THz (pA) @91kV/cm	I_THz (pA) @112kV/cm	I_THz (pA) @130kV/cm	Fitting data	x-Delay（ps）	I_THz (pA) @22kV/cm	I_THz (pA) @32kV/cm	I_THz (pA) @45kV/cm	I_THz (pA) @65kV/cm	I_THz (pA) @79kV/cm	I_THz (pA) @91kV/cm	I_THz (pA) @112kV/cm	I_THz (pA) @130kV/cm
-2.1	-0.0935375	0.0843104	0.296801	0.617536	0.714289	0.871006	1.06853	1.20165		1.3	-0.163752	0.0077921	0.20414	0.456308	0.488888	0.628655	0.758503	0.83688
-1.9	-0.0905173	0.0797763	0.294157	0.615908	0.715502	0.86958	1.06566	1.20486		1.5	-0.157821	0.0184553	0.220002	0.500843	0.561796	0.704391	0.857021	0.950678
-1.7	-0.0842368	0.0763657	0.292914	0.614039	0.71071	0.859786	1.0638	1.19401		1.7	-0.152574	0.0276268	0.23301	0.535122	0.6169	0.76073	0.929627	1.03241
-1.5	-0.0866574	0.0783585	0.291775	0.59955	0.680472	0.824883	1.02073	1.14477		1.9	-0.147932	0.0355155	0.243677	0.561508	0.658547	0.80264	0.983137	1.09112
-1.3	-0.0926068	0.0723519	0.251941	0.488338	0.502376	0.612303	0.760721	0.83504		2.1	-0.143825	0.0423006	0.252425	0.581818	0.690024	0.833816	1.02257	1.13329
-1.1	-0.126371	0.0412361	0.231738	0.500476	0.537204	0.662642	0.783251	0.861079		2.3	-0.140193	0.0481367	0.259598	0.59745	0.713814	0.857007	1.05163	1.16357
-0.9	-0.137745	0.0513634	0.26739	0.572358	0.64696	0.769038	0.876836	0.959577		2.5	-0.136979	0.0531564	0.26548	0.609483	0.731794	0.874258	1.07305	1.18533
-0.7	-0.0763897	0.135745	0.365259	0.655999	0.733469	0.852036	0.938928	1.038		2.7	-0.134136	0.0574739	0.270304	0.618745	0.745384	0.887091	1.08884	1.20095
-0.5	-0.0132111	0.21997	0.455529	0.753827	0.833476	0.909446	0.961569	1.04525		2.9	-0.131621	0.0611875	0.27426	0.625874	0.755655	0.896638	1.10047	1.21217
-0.3	-0.0269127	0.185058	0.402596	0.718066	0.764289	0.793345	0.859802	0.797656		3.1	-0.129397	0.0643816	0.277504	0.631362	0.763418	0.903739	1.10905	1.22023
-0.1	-0.0877718	0.0948865	0.288856	0.565143	0.512435	0.51784	0.493944	0.272241		3.3	-0.127429	0.0671289	0.280164	0.635586	0.769285	0.909022	1.11536	1.22602
0.1	-0.110978	0.0748243	0.285231	0.557002	0.535989	0.569163	0.520051	0.380207		3.5	-0.125688	0.0694919	0.282345	0.638837	0.773719	0.912951	1.12002	1.23018
0.3	-0.114378	0.0756342	0.295922	0.607237	0.656826	0.747442	0.859484	0.893376		3.7	-0.124147	0.0715244	0.284134	0.641339	0.777071	0.915875	1.12345	1.23317
0.5	-0.132375	0.0542538	0.256125	0.509141	0.56446	0.69362	0.875214	1.00402		3.9	-0.122785	0.0732726	0.285601	0.643266	0.779604	0.918049	1.12598	1.23531
0.7	-0.110851	0.0804699	0.275855	0.511561	0.550435	0.687635	0.884964	1.03089		4.1	-0.121579	0.0747762	0.286804	0.644748	0.781518	0.919667	1.12785	1.23685
0.9	-0.0899904	0.0935589	0.28397	0.525953	0.564611	0.690976	0.877976	0.993581		4.3	-0.120513	0.0760695	0.28779	0.645889	0.782965	0.92087	1.12922	1.23796
1.1	-0.108511	0.0598875	0.24495	0.482226	0.506755	0.636089	0.791963	0.887312		4.5	-0.11957	0.0771819	0.288599	0.646768	0.784059	0.921765	1.13023	1.23876
1.3	-0.144375	0.0249122	0.213093	0.463038	0.487931	0.630171	0.759277	0.835428		4.7	-0.118735	0.0781387	0.289263	0.647444	0.784885	0.922431	1.13098	1.23933
1.5	-0.161937	0.0147825	0.222512	0.494808	0.555196	0.696581	0.850637	0.949676		4.9	-0.117997	0.0789617	0.289807	0.647964	0.78551	0.922926	1.13153	1.23974
1.7	-0.15609	0.0266294	0.231519	0.534488	0.625498	0.76624	0.939683	1.04811		5.1	-0.117344	0.0796695	0.290253	0.648365	0.785982	0.923295	1.13193	1.24003
1.9	-0.150042	0.0282064	0.23363	0.555394	0.659353	0.803088	0.984047	1.08905		5.3	-0.116767	0.0802783	0.290619	0.648673	0.786339	0.923569	1.13223	1.24024
2.1	-0.153355	0.0337451	0.242715	0.58011	0.69339	0.838314	1.01794	1.1172		5.5	-0.116255	0.080802	0.290919	0.648911	0.786609	0.923773	1.13245	1.2404
2.3	-0.148568	0.0375452	0.253645	0.602606	0.72312	0.865782	1.05468	1.15912		5.7	-0.115803	0.0812524	0.291165	0.649093	0.786812	0.923924	1.13261	1.2405
2.5	-0.145261	0.0451288	0.263018	0.611389	0.732676	0.87332	1.07503	1.18143		5.9	-0.115403	0.0816398	0.291366	0.649234	0.786967	0.924037	1.13273	1.24058
2.7	-0.139984	0.0528835	0.269793	0.613883	0.741565	0.882917	1.08168	1.1997		6.1	-0.11505	0.081973	0.291532	0.649342	0.787083	0.924121	1.13282	1.24064
2.9	-0.131013	0.0588116	0.270831	0.621632	0.747665	0.889697	1.09213	1.21378		6.3	-0.114737	0.0822596	0.291668	0.649426	0.787171	0.924184	1.13289	1.24068
3.1	-0.130005	0.0632221	0.27539	0.631649	0.752846	0.892874	1.10521	1.20866		6.5	-0.11446	0.0825061	0.291779	0.64949	0.787238	0.92423	1.13294	1.24071
3.3	-0.131467	0.0649583	0.278949	0.633997	0.755907	0.895373	1.11024	1.21085		6.7	-0.114215	0.0827182	0.29187	0.649539	0.787288	0.924265	1.13297	1.24073
3.5	-0.126815	0.0741023	0.283662	0.637289	0.762713	0.902282	1.10068	1.22729		6.9	-0.113998	0.0829005	0.291945	0.649577	0.787326	0.92429	1.133	1.24074
3.7	-0.120747	0.0837879	0.29775	0.652492	0.779909	0.92299	1.13959	1.26066		7.1	-0.113807	0.0830574	0.292006	0.649606	0.787354	0.924309	1.13302	1.24075
3.9	-0.109862	0.0900367	0.306769	0.665546	0.804564	0.950845	1.16914	1.29967		7.3	-0.113637	0.0831923	0.292056	0.649629	0.787376	0.924324	1.13303	1.24076
4.1	-0.109952	0.0895023	0.3009	0.661676	0.800538	0.943693	1.15366	1.28711		7.5	-0.113487	0.0833084	0.292098	0.649646	0.787393	0.924334	1.13304	1.24077
4.3	-0.12108	0.0767386	0.288928	0.645538	0.773284	0.908513	1.11416	1.22337		7.7	-0.113354	0.0834082	0.292132	0.649659	0.787405	0.924342	1.13305	1.24077
4.5	-0.128081	0.069934	0.278249	0.632108	0.754825	0.885899	1.09371	1.19276		7.9	-0.113237	0.083494	0.292159	0.64967	0.787414	0.924348	1.13305	1.24078
4.7	-0.122465	0.0687703	0.280683	0.626816	0.759097	0.896473	1.09739	1.20388		8.1	-0.113133	0.0835679	0.292182	0.649678	0.787421	0.924352	1.13306	1.24078
4.9	-0.124637	0.0755274	0.285306	0.631792	0.772445	0.910726	1.1182	1.23588		8.3	-0.113041	0.0836314	0.292201	0.649684	0.787427	0.924356	1.13306	1.24078
5.1	-0.1194	0.0826003	0.292868	0.645824	0.795327	0.933765	1.1506	1.2757		8.5	-0.11296	0.083686	0.292216	0.649688	0.787431	0.924358	1.13306	1.24078
5.3	-0.110827	0.0918489	0.305892	0.667742	0.816628	0.959561	1.18243	1.31018		8.7	-0.112888	0.083733	0.292229	0.649692	0.787434	0.92436	1.13306	1.24078
5.5	-0.101318	0.0910722	0.312147	0.676643	0.819753	0.964045	1.18919	1.3157		8.9	-0.112824	0.0837734	0.292239	0.649695	0.787436	0.924361	1.13307	1.24078
5.7	-0.104754	0.0890629	0.30736	0.671571	0.810369	0.95033	1.17064	1.29065		9.1	-0.112768	0.0838082	0.292247	0.649697	0.787438	0.924362	1.13307	1.24078
5.9	-0.113481	0.0869633	0.300646	0.658859	0.791222	0.932907	1.143	1.2529		9.3	-0.112718	0.0838381	0.292254	0.649699	0.787439	0.924363	1.13307	1.24078
6.1	-0.114071	0.0784962	0.293462	0.65311	0.780469	0.925324	1.12939	1.23812		9.5	-0.112674	0.0838638	0.29226	0.6497	0.78744	0.924363	1.13307	1.24078
6.3	-0.110288	0.0812869	0.293006	0.655002	0.785395	0.92919	1.13819	1.25162		9.7	-0.112635	0.0838859	0.292265	0.649701	0.787441	0.924364	1.13307	1.24078
6.5	-0.105515	0.0889133	0.300311	0.656623	0.802312	0.936839	1.15176	1.27798		9.9	-0.112601	0.0839049	0.292268	0.649702	0.787442	0.924364	1.13307	1.24078
6.7	-0.098966	0.0894691	0.306947	0.664496	0.814642	0.953646	1.16755	1.29742		10.1	-0.11257	0.0839213	0.292271	0.649702	0.787442	0.924364	1.13307	1.24078
6.9	-0.0985845	0.08926	0.305205	0.664167	0.814475	0.954695	1.16526	1.29149		10.3	-0.112543	0.0839354	0.292274	0.649703	0.787442	0.924365	1.13307	1.24078
7.1	-0.107734	0.0862793	0.295645	0.653949	0.791024	0.936423	1.1365	1.2627		10.5	-0.11252	0.0839475	0.292276	0.649703	0.787443	0.924365	1.13307	1.24078
7.3	-0.116643	0.0842961	0.285819	0.642647	0.780772	0.916939	1.12037	1.24046		10.7	-0.112498	0.0839579	0.292278	0.649703	0.787443	0.924365	1.13307	1.24078
7.5	-0.107964	0.0865572	0.284792	0.642892	0.784697	0.920951	1.12916	1.2409		10.9	-0.11248	0.0839669	0.292279	0.649703	0.787443	0.924365	1.13307	1.24078
7.7	-0.112981	0.086075	0.29476	0.64501	0.782904	0.926276	1.13222	1.24912		11.1	-0.112463	0.0839746	0.29228	0.649704	0.787443	0.924365	1.13307	1.24078
7.9	-0.115399	0.0857877	0.294863	0.649327	0.78679	0.925105	1.13406	1.24771		11.3	-0.112449	0.0839812	0.292281	0.649704	0.787443	0.924365	1.13307	1.24078
8.1	-0.117586	0.0848495	0.293199	0.652216	0.791301	0.928408	1.1369	1.25584		11.5	-0.112436	0.0839869	0.292282	0.649704	0.787443	0.924365	1.13307	1.24078
8.3	-0.119568	0.0852628	0.288891	0.652489	0.785951	0.92402	1.13103	1.24622		11.7	-0.112424	0.0839918	0.292283	0.649704	0.787443	0.924365	1.13307	1.24078
8.5	-0.125233	0.0813962	0.288077	0.64142	0.771252	0.910822	1.10895	1.22321		11.9	-0.112414	0.083996	0.292283	0.649704	0.787443	0.924365	1.13307	1.24078
8.7	-0.130536	0.0809235	0.283272	0.636183	0.766102	0.905457	1.10224	1.21119		12.1	-0.112405	0.0839996	0.292284	0.649704	0.787443	0.924365	1.13307	1.24078
8.9	-0.12919	0.0762589	0.279385	0.641584	0.774607	0.908096	1.1124	1.22233		12.3	-0.112397	0.0840028	0.292284	0.649704	0.787443	0.924365	1.13307	1.24078
9.1	-0.111408	0.0773348	0.282029	0.643833	0.786814	0.91625	1.12527	1.22768		12.5	-0.11239	0.0840054	0.292284	0.649704	0.787443	0.924365	1.13307	1.24078
9.3	-0.106331	0.0850823	0.287264	0.649057	0.793127	0.929294	1.14082	1.24303		12.7	-0.112384	0.0840077	0.292285	0.649704	0.787443	0.924365	1.13307	1.24078
9.5	-0.106902	0.0872863	0.294203	0.657427	0.802646	0.939426	1.1598	1.26912		12.9	-0.112379	0.0840097	0.292285	0.649704	0.787443	0.924365	1.13307	1.24078
9.7	-0.105747	0.0927063	0.301577	0.664071	0.810123	0.949265	1.17382	1.28224		13.1	-0.112374	0.0840114	0.292285	0.649704	0.787443	0.924365	1.13307	1.24078
9.9	-0.105202	0.0934544	0.300008	0.660502	0.805746	0.945151	1.15462	1.26565		13.3	-0.11237	0.0840129	0.292285	0.649704	0.787443	0.924365	1.13307	1.24078
10.1	-0.101697	0.0856191	0.292801	0.65134	0.789445	0.925526	1.12485	1.23348		13.5	-0.112366	0.0840142	0.292285	0.649704	0.787443	0.924365	1.13307	1.24078
10.3	-0.10388	0.0828093	0.283183	0.637556	0.773864	0.912611	1.11203	1.21686		13.7	-0.112362	0.0840153	0.292285	0.649704	0.787443	0.924365	1.13307	1.24078
10.5	-0.110199	0.0790306	0.284913	0.636646	0.772258	0.913756	1.1202	1.21361		13.9	-0.112359	0.0840162	0.292285	0.649704	0.787443	0.924365	1.13307	1.24078
10.7	-0.111448	0.0785889	0.287201	0.641395	0.776305	0.916974	1.1217	1.21954		14.1	-0.112357	0.084017	0.292285	0.649704	0.787443	0.924365	1.13307	1.24078
10.9	-0.113532	0.0801208	0.286589	0.645712	0.780364	0.919116	1.12928	1.22365		14.3	-0.112354	0.0840177	0.292286	0.649704	0.787443	0.924365	1.13307	1.24078
11.1	-0.123834	0.0784891	0.281666	0.649265	0.780025	0.920176	1.12406	1.22035		14.5	-0.112352	0.0840183	0.292286	0.649704	0.787443	0.924365	1.13307	1.24078
11.3	-0.118343	0.0816693	0.279786	0.644746	0.772245	0.917622	1.11509	1.21333		14.7	-0.112351	0.0840188	0.292286	0.649704	0.787443	0.924365	1.13307	1.24078
11.5	-0.112678	0.0790591	0.27439	0.641286	0.769751	0.91258	1.11244	1.20673		14.9	-0.112349	0.0840192	0.292286	0.649704	0.787443	0.924365	1.13307	1.24078
11.7	-0.121274	0.076209	0.278918	0.642783	0.773559	0.918849	1.11556	1.21218		15.1	-0.112348	0.0840196	0.292286	0.649704	0.787443	0.924365	1.13307	1.24078
11.9	-0.114485	0.0770331	0.28066	0.641224	0.781436	0.923058	1.1184	1.21909		15.3	-0.112346	0.0840199	0.292286	0.649704	0.787443	0.924365	1.13307	1.24078
12.1	-0.108283	0.0804841	0.283965	0.640932	0.782174	0.920716	1.1236	1.22408		15.5	-0.112345	0.0840202	0.292286	0.649704	0.787443	0.924365	1.13307	1.24078
12.3	-0.109938	0.0822607	0.287336	0.646029	0.78525	0.923169	1.1347	1.2358		15.7	-0.112344	0.0840205	0.292286	0.649704	0.787443	0.924365	1.13307	1.24078
12.5	-0.124528	0.0810803	0.284415	0.647582	0.788208	0.925511	1.13571	1.23308		15.9	-0.112343	0.0840207	0.292286	0.649704	0.787443	0.924365	1.13307	1.24078
12.7	-0.125635	0.0817738	0.287624	0.646265	0.784261	0.924363	1.12662	1.22176		16.1	-0.112343	0.0840208	0.292286	0.649704	0.787443	0.924365	1.13307	1.24078
12.9	-0.110962	0.0888301	0.294543	0.649144	0.786898	0.929806	1.1364	1.23605		16.3	-0.112342	0.084021	0.292286	0.649704	0.787443	0.924365	1.13307	1.24078
13.1	-0.0990448	0.0862769	0.300972	0.657437	0.80011	0.943052	1.15295	1.26284		16.5	-0.112341	0.0840211	0.292286	0.649704	0.787443	0.924365	1.13307	1.24078
13.3	-0.098958	0.0886852	0.298688	0.661157	0.799818	0.941631	1.14945	1.26163		16.7	-0.112341	0.0840212	0.292286	0.649704	0.787443	0.924365	1.13307	1.24078
13.5	-0.106442	0.0863743	0.29435	0.654337	0.792907	0.929597	1.13556	1.24489		16.9	-0.11234	0.0840213	0.292286	0.649704	0.787443	0.924365	1.13307	1.24078
13.7	-0.108216	0.0828496	0.288069	0.647659	0.786048	0.920578	1.12501	1.23672		17.1	-0.11234	0.0840214	0.292286	0.649704	0.787443	0.924365	1.13307	1.24078
13.9	-0.113104	0.0832297	0.292902	0.653585	0.791416	0.929713	1.13519	1.2512		17.3	-0.112339	0.0840215	0.292286	0.649704	0.787443	0.924365	1.13307	1.24078
14.1	-0.107679	0.0882601	0.303867	0.663002	0.813271	0.950915	1.16664	1.28092		17.5	-0.112339	0.0840216	0.292286	0.649704	0.787443	0.924365	1.13307	1.24078
14.3	-0.107758	0.0947654	0.309722	0.6725	0.832688	0.966738	1.18922	1.30142		17.7	-0.112339	0.0840216	0.292286	0.649704	0.787443	0.924365	1.13307	1.24078
14.5	-0.111563	0.0933784	0.305084	0.673165	0.820618	0.951438	1.17345	1.27934		17.9	-0.112339	0.0840217	0.292286	0.649704	0.787443	0.924365	1.13307	1.24078
14.7	-0.115676	0.0821681	0.296504	0.661288	0.797649	0.923189	1.1448	1.23599		18.1	-0.112338	0.0840217	0.292286	0.649704	0.787443	0.924365	1.13307	1.24078
14.9	-0.116849	0.0799497	0.289663	0.650004	0.789137	0.91067	1.13284	1.22342		18.3	-0.112338	0.0840217	0.292286	0.649704	0.787443	0.924365	1.13307	1.24078
15.1	-0.123525	0.080306	0.290566	0.646389	0.786606	0.912845	1.12744	1.23318		18.5	-0.112338	0.0840218	0.292286	0.649704	0.787443	0.924365	1.13307	1.24078
15.3	-0.123854	0.0751022	0.293407	0.647364	0.780869	0.914276	1.12087	1.23208		18.7	-0.112338	0.0840218	0.292286	0.649704	0.787443	0.924365	1.13307	1.24078
15.5	-0.120575	0.0797099	0.292213	0.647517	0.780563	0.919954	1.12604	1.23376		18.9	-0.112338	0.0840218	0.292286	0.649704	0.787443	0.924365	1.13307	1.24078
15.7	-0.120553	0.0823628	0.291717	0.645464	0.786019	0.924653	1.13478	1.24679		19.1	-0.112338	0.0840218	0.292286	0.649704	0.787443	0.924365	1.13307	1.24078
15.9	-0.110243	0.0845739	0.29523	0.646808	0.790407	0.929286	1.13893	1.24643		19.3	-0.112337	0.0840218	0.292286	0.649704	0.787443	0.924365	1.13307	1.24078
16.1	-0.114695	0.0811302	0.291172	0.645172	0.78347	0.920126	1.12575	1.23275		19.5	-0.112337	0.0840218	0.292286	0.649704	0.787443	0.924365	1.13307	1.24078
16.3	-0.116033	0.0817643	0.286756	0.634202	0.771461	0.908455	1.10548	1.20992		19.7	-0.112337	0.0840219	0.292286	0.649704	0.787443	0.924365	1.13307	1.24078
16.5	-0.118672	0.0781874	0.289064	0.638193	0.772098	0.904271	1.10628	1.20732		19.9	-0.112337	0.0840219	0.292286	0.649704	0.787443	0.924365	1.13307	1.24078
16.7	-0.116806	0.0778454	0.28928	0.646302	0.770443	0.906408	1.11233	1.2128		20.1	-0.112337	0.0840219	0.292286	0.649704	0.787443	0.924365	1.13307	1.24078
16.9	-0.118492	0.078615	0.291679	0.635202	0.764396	0.903935	1.10423	1.20079		20.3	-0.112337	0.0840219	0.292286	0.649704	0.787443	0.924365	1.13307	1.24078
17.1	-0.113459	0.0796671	0.286073	0.630282	0.763201	0.902282	1.10057	1.19617		20.5	-0.112337	0.0840219	0.292286	0.649704	0.787443	0.924365	1.13307	1.24078
17.3	-0.114672	0.0759002	0.284885	0.638913	0.765152	0.902678	1.10555	1.20286		20.7	-0.112337	0.0840219	0.292286	0.649704	0.787443	0.924365	1.13307	1.24078
17.5	-0.109902	0.0788738	0.286433	0.647572	0.768338	0.903662	1.11088	1.21166		20.9	-0.112337	0.0840219	0.292286	0.649704	0.787443	0.924365	1.13307	1.24078
17.7	-0.10992	0.082472	0.28466	0.647967	0.776587	0.908838	1.11925	1.22324		21.1	-0.112337	0.0840219	0.292286	0.649704	0.787443	0.924365	1.13307	1.24078
17.9	-0.111034	0.0859183	0.28265	0.643824	0.780755	0.913469	1.12374	1.22803		21.3	-0.112337	0.0840219	0.292286	0.649704	0.787443	0.924365	1.13307	1.24078
18.1	-0.115003	0.0888895	0.285407	0.645013	0.779524	0.913668	1.12127	1.22552		21.5	-0.112337	0.0840219	0.292286	0.649704	0.787443	0.924365	1.13307	1.24078
18.3	-0.109732	0.0889988	0.289516	0.647103	0.782047	0.918753	1.13065	1.23647		21.7	-0.112337	0.0840219	0.292286	0.649704	0.787443	0.924365	1.13307	1.24078
18.5	-0.103908	0.0830777	0.289707	0.651166	0.785705	0.924416	1.12933	1.24401		21.9	-0.112337	0.0840219	0.292286	0.649704	0.787443	0.924365	1.13307	1.24078
18.7	-0.106379	0.086885	0.292778	0.650685	0.78703	0.9246	1.12844	1.24027		22.1	-0.112337	0.0840219	0.292286	0.649704	0.787443	0.924365	1.13307	1.24078
18.9	-0.106531	0.0852557	0.293413	0.647681	0.7842	0.922664	1.12763	1.23646		22.3	-0.112337	0.0840219	0.292286	0.649704	0.787443	0.924365	1.13307	1.24078
19.1	-0.108586	0.0804627	0.291215	0.642687	0.782381	0.918544	1.1184	1.23011		22.5	-0.112337	0.0840219	0.292286	0.649704	0.787443	0.924365	1.13307	1.24078
19.3	-0.111751	0.0803202	0.288158	0.642516	0.77774	0.914064	1.11635	1.22446		22.7	-0.112337	0.0840219	0.292286	0.649704	0.787443	0.924365	1.13307	1.24078
19.5	-0.108467	0.0786672	0.292392	0.645948	0.781212	0.922114	1.12687	1.22895		22.9	-0.112337	0.0840219	0.292286	0.649704	0.787443	0.924365	1.13307	1.24078
19.7	-0.116808	0.0819234	0.2933	0.647911	0.785982	0.922528	1.12624	1.23384		23.1	-0.112337	0.0840219	0.292286	0.649704	0.787443	0.924365	1.13307	1.24078
19.9	-0.110958	0.081066	0.29279	0.646197	0.784558	0.918692	1.12396	1.22737		23.3	-0.112337	0.0840219	0.292286	0.649704	0.787443	0.924365	1.13307	1.24078
20.1	-0.112898	0.0824364	0.292547	0.650464	0.790502	0.93024	1.13806	1.23323
20.3	-0.109514	0.0853269	0.295045	0.655045	0.794566	0.935237	1.15378	1.24188
20.5	-0.100426	0.084156	0.294292	0.651647	0.793731	0.931946	1.14576	1.24356
20.7	-0.0999997	0.0866807	0.29446	0.647383	0.792767	0.933051	1.13814	1.24316
20.9	-0.105392	0.0868897	0.296106	0.655645	0.796471	0.93421	1.14136	1.24713
21.1	-0.111753	0.086049	0.296288	0.660344	0.798715	0.930293	1.14397	1.24875
21.3	-0.114909	0.0885095	0.297966	0.657757	0.795654	0.931111	1.14568	1.25161
21.5	-0.114353	0.0869538	0.296865	0.648383	0.792099	0.928246	1.14061	1.24725
21.7	-0.10988	0.0866474	0.294612	0.65084	0.7912	0.923283	1.13313	1.24227
21.9	-0.113285	0.0848638	0.289643	0.649479	0.788199	0.916893	1.12507	1.23667
22.1	-0.118248	0.0826858	0.296574	0.646454	0.786615	0.912636	1.12098	1.2324
22.3	-0.121803	0.0827927	0.302506	0.649762	0.791506	0.923247	1.13054	1.24389
22.5	-0.116756	0.0859183	0.300778	0.652663	0.794617	0.92544	1.14335	1.24594
22.7	-0.116582	0.0849469	0.293211	0.651076	0.791928	0.915753	1.13514	1.24244
22.9	-0.121496	0.0824364	0.2905	0.648333	0.792822	0.916333	1.13027	1.24103
23.1	-0.118645	0.0833223	0.290407	0.648113	0.792852	0.919326	1.13923	1.23741
23.3	-0.121171	0.082111	0.290872	0.646967	0.782124	0.918057	1.13145	1.22863

## Sheet: Fig3b
Frequency （THz）	PSD (pA^2/THz) @22kV/cm	PSD (pA^2/THz) @32kV/cm	PSD (pA^2/THz) @45kV/cm	PSD (pA^2/THz) @65kV/cm	PSD (pA^2/THz) @79kV/cm	PSD (pA^2/THz) @91kV/cm	PSD (pA^2/THz) @112kV/cm	PSD (pA^2/THz) @130kV/cm
0	2.26455e-05	0.00606053	0.0129489	0.0181896	0.0244075	0.0310885	0.0377731	0.0542337
0.0167224	2.5612e-05	0.00606202	0.0129259	0.0181856	0.0244546	0.0312958	0.0378017	0.0535971
0.0334448	3.99895e-05	0.00606274	0.0128971	0.0182176	0.0246821	0.0318651	0.0380082	0.0518446
0.0501672	8.06084e-05	0.00605906	0.0129771	0.0184147	0.0253595	0.0327548	0.0388096	0.0498124
0.0668896	0.000165882	0.00606224	0.0133147	0.0189517	0.0268845	0.0341001	0.0408767	0.049394
0.083612	0.000306671	0.00610294	0.0139966	0.0199397	0.0295448	0.0361177	0.0447188	0.0527857
0.100334	0.000492583	0.00621528	0.0149437	0.0212971	0.03319	0.0387532	0.0500778	0.0607373
0.117057	0.000685592	0.00640937	0.0158986	0.0227213	0.0371067	0.0414423	0.0557398	0.0714054
0.133779	0.000833668	0.00665605	0.0165504	0.0238314	0.0403027	0.0433239	0.0601203	0.0811641
0.150502	0.000906951	0.00690078	0.0167158	0.0243949	0.0420449	0.0437927	0.0622311	0.0868801
0.167224	0.0009375	0.00709811	0.0164348	0.0244589	0.0422299	0.0429051	0.0622012	0.0877143
0.183946	0.00102782	0.00723679	0.0159109	0.0242684	0.0412916	0.0412779	0.0609172	0.085013
0.200669	0.00130393	0.00733147	0.0153596	0.0240432	0.0397623	0.0395952	0.0591692	0.0806944
0.217391	0.00182811	0.00738954	0.0148952	0.0238025	0.0378969	0.0381796	0.0570937	0.0757742
0.234114	0.00252744	0.00738817	0.0145223	0.0233827	0.035663	0.0369513	0.0543366	0.0702156
0.250836	0.00319901	0.00728904	0.0141999	0.0226183	0.0330302	0.0357045	0.0506641	0.0638452
0.267559	0.00360439	0.00708018	0.0138988	0.0215221	0.0302275	0.0343795	0.0464119	0.0571846
0.284281	0.00359685	0.00680427	0.0136125	0.0203135	0.0277198	0.0331104	0.0424083	0.0513878
0.301003	0.00319365	0.00654234	0.0133395	0.0192842	0.0259399	0.0320798	0.0394896	0.04746
0.317726	0.00254589	0.00636249	0.0130727	0.0186204	0.0250278	0.0313664	0.0380132	0.0455535
0.334448	0.00183982	0.006277	0.0128082	0.0183194	0.0247897	0.030914	0.0377082	0.0449485
0.351171	0.00121196	0.00624463	0.0125595	0.0182446	0.0248853	0.0306253	0.0379353	0.0446812
0.367893	0.000731499	0.00621492	0.0123591	0.0182485	0.0250797	0.0304871	0.0381522	0.0442761
0.384615	0.000431154	0.00617538	0.012245	0.0182625	0.0253624	0.030617	0.0382486	0.0440199
0.401338	0.000327839	0.00616005	0.0122387	0.0182971	0.0258574	0.0311739	0.0385064	0.0446003
0.41806	0.000405645	0.00621268	0.0123256	0.0183801	0.0266116	0.0321749	0.0392196	0.0464082
0.434783	0.000591782	0.00633712	0.0124518	0.0184978	0.0274464	0.0333651	0.0403	0.0490445
0.451505	0.000772008	0.00648005	0.0125448	0.0185883	0.0280127	0.0342814	0.0412303	0.0514252
0.468227	0.000848602	0.0065634	0.0125501	0.0185874	0.0280197	0.0345091	0.041434	0.0524273
0.48495	0.000793855	0.00654076	0.012462	0.0184848	0.0274545	0.0339518	0.0407559	0.0516021
0.501672	0.000652476	0.0064312	0.0123226	0.0183455	0.0266087	0.0328986	0.0396314	0.0494282
0.518395	0.000494861	0.0063042	0.0121926	0.0182769	0.0258922	0.0318379	0.038803	0.0469528
0.535117	0.00036621	0.0062318	0.0121167	0.0183686	0.0255948	0.0311776	0.0388383	0.0451541
0.551839	0.000272233	0.00624804	0.0121102	0.0186464	0.0257748	0.0310893	0.0398473	0.0445253
0.568562	0.000201919	0.00634238	0.0121707	0.0190713	0.0263221	0.0315528	0.0415637	0.0451026
0.585284	0.000155461	0.00648054	0.0122969	0.0195698	0.0270811	0.032488	0.043614	0.0467271
0.602007	0.000149305	0.00662701	0.0124895	0.0200623	0.0279053	0.033806	0.0456765	0.0491782
0.618729	0.000199335	0.00675253	0.0127332	0.0204671	0.0286237	0.035332	0.0474208	0.0520505
0.635452	0.000305191	0.0068308	0.0129774	0.0206936	0.029013	0.0367132	0.0484003	0.0545981
0.652174	0.00045365	0.00683815	0.0131405	0.0206567	0.028863	0.0374723	0.0481382	0.0558643
0.668896	0.00063535	0.00676256	0.0131477	0.0203242	0.0281181	0.0372433	0.0464433	0.0551597
0.685619	0.00085314	0.00661531	0.0129843	0.0197637	0.0269786	0.0360452	0.0437112	0.0525828
0.702341	0.00110882	0.00643374	0.0127233	0.0191415	0.0258517	0.0343618	0.0408944	0.0491432
0.719064	0.0013792	0.00626873	0.0124974	0.0186529	0.0251545	0.0329184	0.0390596	0.0462971
0.735786	0.0016069	0.00616242	0.0124227	0.0184228	0.0250888	0.0322774	0.0388007	0.0451491
0.752508	0.00171991	0.00612965	0.0125285	0.0184451	0.0255427	0.0325347	0.039927	0.0458642
0.769231	0.00166894	0.00615541	0.0127444	0.0186064	0.0261846	0.0333261	0.0416495	0.0476955
0.785953	0.00145575	0.00620939	0.012957	0.018773	0.0266777	0.0341149	0.0431021	0.0495699
0.802676	0.00113405	0.00626535	0.013087	0.0188752	0.0268636	0.0345273	0.0438025	0.0507651
0.819398	0.000785092	0.00631054	0.0131282	0.0189322	0.0268026	0.0345023	0.0437632	0.0512017
0.83612	0.000485547	0.00634116	0.0131268	0.0190102	0.0266699	0.0342069	0.0432734	0.0512363
0.852843	0.000284434	0.00635313	0.0131285	0.0191549	0.026608	0.0338451	0.0426067	0.0512324
0.869565	0.000196125	0.00633968	0.013143	0.0193493	0.0266377	0.0335223	0.0418764	0.0512719
0.886288	0.000205885	0.00629743	0.0131444	0.0195189	0.0266721	0.0332313	0.0410757	0.0511664
0.90301	0.000280371	0.00623285	0.0130977	0.019577	0.0265959	0.0329161	0.0401882	0.0506639
0.919732	0.000378026	0.00616124	0.012984	0.0194747	0.0263463	0.032536	0.0392531	0.0496528
0.936455	0.000459471	0.00609897	0.0128104	0.0192273	0.0259453	0.0320923	0.0383571	0.0482355
0.953177	0.000499567	0.00605618	0.0126045	0.0189031	0.0254765	0.0316209	0.0375891	0.0466663
0.9699	0.000498189	0.00603516	0.0124019	0.0185864	0.0250345	0.0311725	0.0370043	0.0452252
0.986622	0.000481172	0.0060336	0.0122335	0.0183386	0.0246831	0.0307959	0.0366156	0.0441143
1.00334	0.00048533	0.00604784	0.0121184	0.0181797	0.0244439	0.0305285	0.0364109	0.0434239
1.02007	0.000533393	0.00607322	0.0120618	0.0180945	0.0243103	0.0303926	0.0363786	0.0431595
1.03679	0.000615638	0.00610241	0.0120578	0.018054	0.024266	0.0303921	0.0365217	0.0432801
1.05351	0.000692782	0.00612536	0.0120919	0.0180367	0.024296	0.0305079	0.0368465	0.0437101
1.07023	0.000719315	0.00613277	0.0121435	0.0180395	0.0243888	0.0306966	0.0373324	0.0443324
1.08696	0.000671022	0.00612114	0.01219	0.0180743	0.0245344	0.0308986	0.0379089	0.0449944
1.10368	0.000558057	0.00609519	0.0122132	0.0181528	0.0247215	0.0310572	0.0384595	0.0455408
1.1204	0.000416521	0.00606496	0.0122061	0.0182695	0.0249294	0.0311367	0.0388555	0.045853
1.13712	0.000286678	0.00603965	0.0121752	0.0183949	0.0251213	0.0311299	0.039001	0.0458699
1.15385	0.00019341	0.00602314	0.0121351	0.0184862	0.0252469	0.0310505	0.0388637	0.0455875
1.17057	0.000140373	0.00601396	0.0120991	0.0185098	0.0252599	0.0309193	0.0384815	0.0450532
1.18729	0.000118261	0.00600874	0.0120733	0.0184594	0.0251435	0.0307562	0.037946	0.0443613
1.20401	0.000118009	0.00600545	0.0120562	0.0183575	0.0249242	0.0305796	0.0373712	0.0436412
1.22074	0.000137991	0.00600434	0.0120432	0.0182403	0.0246635	0.0304086	0.0368618	0.0430254
1.23746	0.000180766	0.00600699	0.0120326	0.01814	0.0244315	0.0302624	0.0364894	0.042605
1.25418	0.00024397	0.00601504	0.0120269	0.018074	0.0242777	0.0301565	0.0362819	0.0423983
1.2709	0.00031443	0.00602921	0.0120307	0.018044	0.0242147	0.030098	0.0362242	0.0423526
1.28763	0.000371271	0.0060487	0.0120455	0.0180416	0.0242203	0.0300837	0.0362665	0.0423798
1.30435	0.000396107	0.00607097	0.0120668	0.0180548	0.024253	0.0300997	0.036339	0.042401
1.32107	0.000382728	0.00609226	0.0120853	0.0180748	0.0242714	0.0301237	0.0363767	0.0423776
1.33779	0.000339438	0.00610875	0.0120911	0.0181019	0.024252	0.0301341	0.0363493	0.0423179
1.35452	0.00028314	0.00611793	0.012081	0.0181437	0.0241968	0.0301216	0.0362772	0.0422635
1.37124	0.000230134	0.00611928	0.0120597	0.0182066	0.0241298	0.0300961	0.0362146	0.0422649
1.38796	0.000189779	0.00611414	0.0120376	0.0182828	0.0240807	0.0300792	0.0362086	0.0423539
1.40468	0.00016358	0.00610473	0.0120229	0.0183478	0.0240678	0.0300863	0.0362638	0.0425238
1.4214	0.000147972	0.00609309	0.0120178	0.018372	0.0240889	0.0301139	0.036344	0.0427285
1.43813	0.000137774	0.00608053	0.012018	0.0183409	0.0241258	0.030143	0.0364061	0.0429038
1.45485	0.000128739	0.00606803	0.0120181	0.0182655	0.0241576	0.030156	0.0364314	0.0429965
1.47157	0.000119034	0.0060568	0.0120154	0.0181759	0.0241715	0.0301502	0.0364275	0.0429839
1.48829	0.000109395	0.00604826	0.0120107	0.0181016	0.0241661	0.0301363	0.036407	0.0428759
1.50502	0.000101618	0.00604321	0.0120065	0.018056	0.0241473	0.0301271	0.0363722	0.0427054
1.52174	9.6219e-05	0.00604099	0.0120042	0.0180356	0.0241222	0.0301265	0.036319	0.0425146
1.53846	9.12974e-05	0.00603966	0.0120036	0.0180283	0.0240966	0.0301289	0.0362501	0.0423419
1.55518	8.38245e-05	0.0060373	0.0120038	0.0180246	0.0240746	0.0301264	0.0361805	0.0422119
1.57191	7.21344e-05	0.00603332	0.0120046	0.0180213	0.0240603	0.030116	0.0361292	0.0421321
1.58863	5.71602e-05	0.00602855	0.0120063	0.0180205	0.0240572	0.0301022	0.0361089	0.0420991
1.60535	4.14441e-05	0.00602442	0.0120098	0.0180244	0.0240664	0.0300933	0.03612	0.0421052
1.62207	2.74374e-05	0.00602198	0.0120149	0.0180326	0.0240845	0.0300944	0.0361512	0.0421398
1.6388	1.72065e-05	0.00602167	0.0120213	0.0180411	0.0241038	0.0301027	0.0361833	0.0421861
1.65552	1.3748e-05	0.00602346	0.0120286	0.0180449	0.024116	0.0301087	0.0361989	0.0422225
1.67224	2.18192e-05	0.00602677	0.0120364	0.0180411	0.0241171	0.0301034	0.0361913	0.042231
1.68896	4.6037e-05	0.00603027	0.0120437	0.0180315	0.024109	0.0300856	0.036168	0.0422069
1.70569	8.64704e-05	0.00603209	0.0120487	0.0180208	0.0240972	0.0300625	0.0361439	0.042161
1.72241	0.000135034	0.00603083	0.0120496	0.0180146	0.0240858	0.0300436	0.0361287	0.0421116
1.73913	0.000176673	0.0060264	0.0120454	0.0180163	0.024075	0.0300333	0.0361206	0.0420743
1.75585	0.000196198	0.00602003	0.0120372	0.0180261	0.0240629	0.0300287	0.0361105	0.0420551
1.77258	0.000186716	0.00601341	0.0120271	0.0180411	0.0240482	0.0300245	0.0360916	0.0420506
1.7893	0.000153442	0.00600807	0.0120176	0.0180566	0.0240324	0.030018	0.036065	0.0420533
1.80602	0.000109902	0.00600571	0.0120101	0.0180678	0.0240187	0.0300105	0.0360387	0.0420572
1.82274	6.9687e-05	0.00600859	0.0120054	0.0180714	0.0240095	0.0300048	0.0360205	0.0420604
1.83946	4.01887e-05	0.00601884	0.0120036	0.0180669	0.0240051	0.0300021	0.0360136	0.0420639
1.85619	2.2162e-05	0.00603655	0.0120048	0.0180558	0.0240037	0.0300019	0.0360161	0.0420681
1.87291	1.3363e-05	0.00605821	0.0120084	0.0180414	0.0240032	0.030003	0.0360235	0.0420718
1.88963	1.17285e-05	0.00607735	0.0120133	0.0180274	0.024003	0.0300052	0.0360312	0.0420725
1.90635	1.56736e-05	0.00608763	0.0120179	0.0180166	0.0240038	0.0300079	0.036036	0.0420676
1.92308	2.28955e-05	0.00608638	0.0120204	0.01801	0.0240066	0.0300105	0.0360361	0.0420565
1.9398	3.02196e-05	0.00607599	0.0120198	0.0180069	0.0240113	0.0300118	0.0360318	0.0420409
1.95652	3.49574e-05	0.00606218	0.0120164	0.0180058	0.0240163	0.030011	0.0360255	0.042025
1.97324	3.61088e-05	0.00605031	0.0120116	0.0180053	0.0240196	0.0300087	0.0360202	0.0420128
1.98997	3.41025e-05	0.00604239	0.0120069	0.018005	0.0240195	0.0300057	0.0360175	0.0420064
2.00669	2.97287e-05	0.00603686	0.0120039	0.0180045	0.0240163	0.0300032	0.0360166	0.0420046

## Sheet: Fig3c
x-Electric filed strength (V/cm)	x-err (V/cm)	y-Decay (ps)	y-err (ps)
22.5167	10	1.63161	0.3263
31.8434	10	1.32727	0.2655
45.0333	10	1.00807	0.2016
65	10	0.764157	0.1528
79.0759	10	0.714331	0.1429
91.9239	10	0.675971	0.1352
112.583	10	0.65532	0.1311
130	10	0.604352	0.1209

## Sheet: Fig3d
x-Electric filed strength (V/cm)	x-err (V/cm)	y-Amplitude (pA)	y-err (pA)
22.5167	10	0.0514156	0.0274929
31.8434	10	0.0762298	0.0252048
45.0333	10	0.0881462	0.0275727
65	10	0.193396	0.0294717
79.0759	10	0.298556	0.0342812
91.9239	10	0.29571	0.0349967
112.583	10	0.374567	0.0397249
130	10	0.403903	0.0453268

## Sheet: Fig3e
x-Electric filed strength (V/cm)	x-err (V/cm)	y-Intensity (pA^2)	y-err (pA^2)	y-Intensity (pA^2)	y-err (pA^2)	y-Intensity (pA^2)	y-err (pA^2)	y-Intensity (pA^2)	y-err (pA^2)	Fitting	x-Electric filed strength (V/cm)	y-Intensity (pA^2)	y-Intensity (pA^2)	y-Intensity (pA^2)	y-Intensity (pA^2)
22.5167	10	0.000113826	0.000334448	0.000249281	0.000334448	6.11827e-05	0.000334448	6.54587e-05	0.000334448		0	0	0	0	0
31.8434	10	0.000103627	0.000334448	0.000132539	0.000334448	3.93399e-05	0.000334448	1.05412e-05	0.000334448		0.146628	5.75067e-09	3.51857e-09	8.23284e-10	5.58297e-10
45.0333	10	0.000567315	0.000334448	0.00028765	0.000334448	3.89859e-05	0.000334448	2.31361e-05	0.000334448		0.293255	2.30027e-08	1.40743e-08	3.29314e-09	2.23319e-09
65	10	0.00071446	0.000334448	0.000441923	0.000334448	4.18685e-05	0.000334448	4.64969e-05	0.000334448		0.439883	5.1756e-08	3.16671e-08	7.40956e-09	5.02468e-09
79.0759	10	0.00198752	0.000334448	0.00091725	0.000334448	0.000293346	0.000334448	0.000143241	0.000334448		0.58651	9.20107e-08	5.62971e-08	1.31725e-08	8.93276e-09
91.9239	10	0.00162581	0.000334448	0.00138623	0.000334448	0.000317825	0.000334448	0.000146027	0.000334448		0.733138	1.43767e-07	8.79643e-08	2.05821e-08	1.39574e-08
112.583	10	0.00298782	0.000334448	0.00227106	0.000334448	0.000390495	0.000334448	0.000352277	0.000334448		0.879765	2.07024e-07	1.26669e-07	2.96382e-08	2.00987e-08
130	10	0.00513449	0.000334448	0.00272058	0.000334448	0.000734569	0.000334448	0.000484009	0.000334448		1.02639	2.81783e-07	1.7241e-07	4.03409e-08	2.73566e-08
											1.17302	3.68043e-07	2.25189e-07	5.26902e-08	3.5731e-08
											1.31965	4.65804e-07	2.85004e-07	6.6686e-08	4.52221e-08
											1.46628	5.75067e-07	3.51857e-07	8.23284e-08	5.58297e-08
											1.6129	6.95831e-07	4.25747e-07	9.96174e-08	6.7554e-08
											1.75953	8.28096e-07	5.06674e-07	1.18553e-07	8.03948e-08
											1.90616	9.71863e-07	5.94638e-07	1.39135e-07	9.43522e-08
											2.05279	1.12713e-06	6.8964e-07	1.61364e-07	1.09426e-07
											2.19941	1.2939e-06	7.91678e-07	1.85239e-07	1.25617e-07
											2.34604	1.47217e-06	9.00754e-07	2.10761e-07	1.42924e-07
											2.49267	1.66194e-06	1.01687e-06	2.37929e-07	1.61348e-07
											2.6393	1.86322e-06	1.14002e-06	2.66744e-07	1.80888e-07
											2.78592	2.07599e-06	1.2702e-06	2.97206e-07	2.01545e-07
											2.93255	2.30027e-06	1.40743e-06	3.29314e-07	2.23319e-07
											3.07918	2.53605e-06	1.55169e-06	3.63068e-07	2.46209e-07
											3.22581	2.78332e-06	1.70299e-06	3.98469e-07	2.70216e-07
											3.37243	3.0421e-06	1.86132e-06	4.35517e-07	2.95339e-07
											3.51906	3.31239e-06	2.0267e-06	4.74212e-07	3.21579e-07
											3.66569	3.59417e-06	2.19911e-06	5.14553e-07	3.48936e-07
											3.81232	3.88745e-06	2.37855e-06	5.5654e-07	3.77409e-07
											3.95894	4.19224e-06	2.56504e-06	6.00174e-07	4.06999e-07
											4.10557	4.50852e-06	2.75856e-06	6.45455e-07	4.37705e-07
											4.2522	4.83631e-06	2.95912e-06	6.92382e-07	4.69528e-07
											4.39883	5.1756e-06	3.16671e-06	7.40956e-07	5.02468e-07
											4.54545	5.52639e-06	3.38135e-06	7.91176e-07	5.36524e-07
											4.69208	5.88869e-06	3.60302e-06	8.43043e-07	5.71696e-07
											4.83871	6.26248e-06	3.83172e-06	8.96556e-07	6.07986e-07
											4.98534	6.64777e-06	4.06747e-06	9.51716e-07	6.45392e-07
											5.13196	7.04457e-06	4.31025e-06	1.00852e-06	6.83914e-07
											5.27859	7.45287e-06	4.56007e-06	1.06698e-06	7.23553e-07
											5.42522	7.87267e-06	4.81692e-06	1.12708e-06	7.64309e-07
											5.57185	8.30397e-06	5.08082e-06	1.18882e-06	8.06181e-07
											5.71848	8.74677e-06	5.35175e-06	1.25222e-06	8.4917e-07
											5.8651	9.20107e-06	5.62971e-06	1.31725e-06	8.93276e-07
											6.01173	9.66687e-06	5.91472e-06	1.38394e-06	9.38498e-07
											6.15836	1.01442e-05	6.20676e-06	1.45227e-06	9.84836e-07
											6.30499	1.0633e-05	6.50584e-06	1.52225e-06	1.03229e-06
											6.45161	1.11333e-05	6.81195e-06	1.59388e-06	1.08086e-06
											6.59824	1.16451e-05	7.12511e-06	1.66715e-06	1.13055e-06
											6.74487	1.21684e-05	7.4453e-06	1.74207e-06	1.18136e-06
											6.8915	1.27032e-05	7.77252e-06	1.81863e-06	1.23328e-06
											7.03812	1.32495e-05	8.10679e-06	1.89685e-06	1.28632e-06
											7.18475	1.38074e-05	8.44809e-06	1.9767e-06	1.34047e-06
											7.33138	1.43767e-05	8.79643e-06	2.05821e-06	1.39574e-06
											7.47801	1.49575e-05	9.1518e-06	2.14136e-06	1.45213e-06
											7.62463	1.55498e-05	9.51421e-06	2.22616e-06	1.50964e-06
											7.77126	1.61536e-05	9.88366e-06	2.3126e-06	1.56826e-06
											7.91789	1.6769e-05	1.02602e-05	2.4007e-06	1.62799e-06
											8.06452	1.73958e-05	1.06437e-05	2.49043e-06	1.68885e-06
											8.21114	1.80341e-05	1.10342e-05	2.58182e-06	1.75082e-06
											8.35777	1.86839e-05	1.14318e-05	2.67485e-06	1.81391e-06
											8.5044	1.93453e-05	1.18365e-05	2.76953e-06	1.87811e-06
											8.65103	2.00181e-05	1.22481e-05	2.86585e-06	1.94343e-06
											8.79765	2.07024e-05	1.26669e-05	2.96382e-06	2.00987e-06
											8.94428	2.13982e-05	1.30926e-05	3.06344e-06	2.07742e-06
											9.09091	2.21056e-05	1.35254e-05	3.1647e-06	2.14609e-06
											9.23754	2.28244e-05	1.39652e-05	3.26761e-06	2.21588e-06
											9.38416	2.35547e-05	1.44121e-05	3.37217e-06	2.28679e-06
											9.53079	2.42966e-05	1.4866e-05	3.47838e-06	2.35881e-06
											9.67742	2.50499e-05	1.53269e-05	3.58623e-06	2.43194e-06
											9.82405	2.58148e-05	1.57949e-05	3.69572e-06	2.5062e-06
											9.97067	2.65911e-05	1.62699e-05	3.80687e-06	2.58157e-06
											10.1173	2.73789e-05	1.67519e-05	3.91966e-06	2.65805e-06
											10.2639	2.81783e-05	1.7241e-05	4.03409e-06	2.73566e-06
											10.4106	2.89891e-05	1.77371e-05	4.15017e-06	2.81438e-06
											10.5572	2.98115e-05	1.82403e-05	4.2679e-06	2.89421e-06
											10.7038	3.06453e-05	1.87505e-05	4.38728e-06	2.97517e-06
											10.8504	3.14907e-05	1.92677e-05	4.5083e-06	3.05724e-06
											10.9971	3.23475e-05	1.9792e-05	4.63097e-06	3.14042e-06
											11.1437	3.32159e-05	2.03233e-05	4.75529e-06	3.22473e-06
											11.2903	3.40957e-05	2.08616e-05	4.88125e-06	3.31014e-06
											11.437	3.49871e-05	2.1407e-05	5.00886e-06	3.39668e-06
											11.5836	3.58899e-05	2.19594e-05	5.13812e-06	3.48433e-06
											11.7302	3.68043e-05	2.25189e-05	5.26902e-06	3.5731e-06
											11.8768	3.77301e-05	2.30853e-05	5.40157e-06	3.66299e-06
											12.0235	3.86675e-05	2.36589e-05	5.53576e-06	3.75399e-06
											12.1701	3.96164e-05	2.42394e-05	5.6716e-06	3.84611e-06
											12.3167	4.05767e-05	2.4827e-05	5.80909e-06	3.93935e-06
											12.4633	4.15486e-05	2.54217e-05	5.94823e-06	4.0337e-06
											12.61	4.25319e-05	2.60233e-05	6.08901e-06	4.12917e-06
											12.7566	4.35268e-05	2.66321e-05	6.23144e-06	4.22575e-06
											12.9032	4.45332e-05	2.72478e-05	6.37551e-06	4.32345e-06
											13.0499	4.5551e-05	2.78706e-05	6.52123e-06	4.42227e-06
											13.1965	4.65804e-05	2.85004e-05	6.6686e-06	4.52221e-06
											13.3431	4.76213e-05	2.91373e-05	6.81762e-06	4.62326e-06
											13.4897	4.86737e-05	2.97812e-05	6.96828e-06	4.72543e-06
											13.6364	4.97375e-05	3.04321e-05	7.12058e-06	4.82871e-06
											13.783	5.08129e-05	3.10901e-05	7.27454e-06	4.93311e-06
											13.9296	5.18998e-05	3.17551e-05	7.43014e-06	5.03863e-06
											14.0762	5.29982e-05	3.24271e-05	7.58739e-06	5.14527e-06
											14.2229	5.4108e-05	3.31062e-05	7.74628e-06	5.25302e-06
											14.3695	5.52294e-05	3.37924e-05	7.90682e-06	5.36189e-06
											14.5161	5.63623e-05	3.44855e-05	8.06901e-06	5.47187e-06
											14.6628	5.75067e-05	3.51857e-05	8.23284e-06	5.58297e-06
											14.8094	5.86626e-05	3.58929e-05	8.39832e-06	5.69519e-06
											14.956	5.983e-05	3.66072e-05	8.56545e-06	5.80852e-06
											15.1026	6.10088e-05	3.73285e-05	8.73422e-06	5.92298e-06
											15.2493	6.21992e-05	3.80569e-05	8.90464e-06	6.03854e-06
											15.3959	6.34011e-05	3.87922e-05	9.07671e-06	6.15523e-06
											15.5425	6.46145e-05	3.95347e-05	9.25042e-06	6.27303e-06
											15.6891	6.58394e-05	4.02841e-05	9.42578e-06	6.39195e-06
											15.8358	6.70758e-05	4.10406e-05	9.60278e-06	6.51198e-06
											15.9824	6.83237e-05	4.18041e-05	9.78144e-06	6.63313e-06
											16.129	6.95831e-05	4.25747e-05	9.96174e-06	6.7554e-06
											16.2757	7.0854e-05	4.33523e-05	1.01437e-05	6.87878e-06
											16.4223	7.21364e-05	4.41369e-05	1.03273e-05	7.00328e-06
											16.5689	7.34303e-05	4.49286e-05	1.05125e-05	7.1289e-06
											16.7155	7.47357e-05	4.57273e-05	1.06994e-05	7.25563e-06
											16.8622	7.60526e-05	4.65331e-05	1.08879e-05	7.38348e-06
											17.0088	7.7381e-05	4.73459e-05	1.10781e-05	7.51245e-06
											17.1554	7.87209e-05	4.81657e-05	1.12699e-05	7.64253e-06
											17.3021	8.00723e-05	4.89926e-05	1.14634e-05	7.77373e-06
											17.4487	8.14352e-05	4.98265e-05	1.16585e-05	7.90605e-06
											17.5953	8.28096e-05	5.06674e-05	1.18553e-05	8.03948e-06
											17.7419	8.41955e-05	5.15154e-05	1.20537e-05	8.17403e-06
											17.8886	8.5593e-05	5.23704e-05	1.22538e-05	8.3097e-06
											18.0352	8.70019e-05	5.32325e-05	1.24555e-05	8.44648e-06
											18.1818	8.84223e-05	5.41015e-05	1.26588e-05	8.58438e-06
											18.3284	8.98542e-05	5.49777e-05	1.28638e-05	8.72339e-06
											18.4751	9.12976e-05	5.58608e-05	1.30705e-05	8.86353e-06
											18.6217	9.27525e-05	5.6751e-05	1.32787e-05	9.00478e-06
											18.7683	9.4219e-05	5.76483e-05	1.34887e-05	9.14714e-06
											18.915	9.56969e-05	5.85525e-05	1.37003e-05	9.29062e-06
											19.0616	9.71863e-05	5.94638e-05	1.39135e-05	9.43522e-06
											19.2082	9.86872e-05	6.03822e-05	1.41284e-05	9.58094e-06
											19.3548	0.0001002	6.13076e-05	1.43449e-05	9.72777e-06
											19.5015	0.000101724	6.224e-05	1.45631e-05	9.87572e-06
											19.6481	0.000103259	6.31795e-05	1.47829e-05	1.00248e-05
											19.7947	0.000104806	6.41259e-05	1.50044e-05	1.0175e-05
											19.9413	0.000106364	6.50795e-05	1.52275e-05	1.03263e-05
											20.088	0.000107934	6.604e-05	1.54522e-05	1.04787e-05
											20.2346	0.000109516	6.70077e-05	1.56786e-05	1.06322e-05
											20.3812	0.000111109	6.79823e-05	1.59067e-05	1.07869e-05
											20.5279	0.000112713	6.8964e-05	1.61364e-05	1.09426e-05
											20.6745	0.000114329	6.99527e-05	1.63677e-05	1.10995e-05
											20.8211	0.000115956	7.09485e-05	1.66007e-05	1.12575e-05
											20.9677	0.000117595	7.19512e-05	1.68353e-05	1.14166e-05
											21.1144	0.000119246	7.29611e-05	1.70716e-05	1.15769e-05
											21.261	0.000120908	7.39779e-05	1.73095e-05	1.17382e-05
											21.4076	0.000122581	7.50018e-05	1.75491e-05	1.19007e-05
											21.5543	0.000124266	7.60328e-05	1.77903e-05	1.20642e-05
											21.7009	0.000125963	7.70708e-05	1.80332e-05	1.22289e-05
											21.8475	0.000127671	7.81158e-05	1.82777e-05	1.23948e-05
											21.9941	0.00012939	7.91678e-05	1.85239e-05	1.25617e-05
											22.1408	0.000131121	8.02269e-05	1.87717e-05	1.27297e-05
											22.2874	0.000132863	8.12931e-05	1.90212e-05	1.28989e-05
											22.434	0.000134617	8.23662e-05	1.92723e-05	1.30692e-05
											22.5806	0.000136383	8.34464e-05	1.9525e-05	1.32406e-05
											22.7273	0.00013816	8.45337e-05	1.97794e-05	1.34131e-05
											22.8739	0.000139948	8.56279e-05	2.00354e-05	1.35867e-05
											23.0205	0.000141748	8.67292e-05	2.02931e-05	1.37615e-05
											23.1672	0.00014356	8.78376e-05	2.05525e-05	1.39373e-05
											23.3138	0.000145383	8.8953e-05	2.08134e-05	1.41143e-05
											23.4604	0.000147217	9.00754e-05	2.10761e-05	1.42924e-05
											23.607	0.000149063	9.12049e-05	2.13403e-05	1.44716e-05
											23.7537	0.000150921	9.23414e-05	2.16063e-05	1.4652e-05
											23.9003	0.00015279	9.34849e-05	2.18738e-05	1.48334e-05
											24.0469	0.00015467	9.46355e-05	2.2143e-05	1.5016e-05
											24.1935	0.000156562	9.57931e-05	2.24139e-05	1.51996e-05
											24.3402	0.000158465	9.69577e-05	2.26864e-05	1.53844e-05
											24.4868	0.00016038	9.81294e-05	2.29606e-05	1.55704e-05
											24.6334	0.000162307	9.93081e-05	2.32364e-05	1.57574e-05
											24.7801	0.000164245	0.000100494	2.35138e-05	1.59455e-05
											24.9267	0.000166194	0.000101687	2.37929e-05	1.61348e-05
											25.0733	0.000168155	0.000102887	2.40736e-05	1.63252e-05
											25.2199	0.000170128	0.000104093	2.4356e-05	1.65167e-05
											25.3666	0.000172112	0.000105307	2.46401e-05	1.67093e-05
											25.5132	0.000174107	0.000106528	2.49257e-05	1.6903e-05
											25.6598	0.000176114	0.000107756	2.52131e-05	1.70979e-05
											25.8065	0.000178133	0.000108991	2.5502e-05	1.72938e-05
											25.9531	0.000180163	0.000110233	2.57927e-05	1.74909e-05
											26.0997	0.000182204	0.000111482	2.60849e-05	1.76891e-05
											26.2463	0.000184257	0.000112739	2.63788e-05	1.78884e-05
											26.393	0.000186322	0.000114002	2.66744e-05	1.80888e-05
											26.5396	0.000188398	0.000115272	2.69716e-05	1.82904e-05
											26.6862	0.000190485	0.000116549	2.72705e-05	1.8493e-05
											26.8328	0.000192584	0.000117833	2.7571e-05	1.86968e-05
											26.9795	0.000194695	0.000119125	2.78731e-05	1.89017e-05
											27.1261	0.000196817	0.000120423	2.81769e-05	1.91077e-05
											27.2727	0.00019895	0.000121728	2.84823e-05	1.93149e-05
											27.4194	0.000201095	0.000123041	2.87894e-05	1.95231e-05
											27.566	0.000203252	0.00012436	2.90982e-05	1.97325e-05
											27.7126	0.00020542	0.000125687	2.94085e-05	1.99429e-05
											27.8592	0.000207599	0.00012702	2.97206e-05	2.01545e-05
											28.0059	0.00020979	0.000128361	3.00342e-05	2.03672e-05
											28.1525	0.000211993	0.000129709	3.03495e-05	2.05811e-05
											28.2991	0.000214207	0.000131063	3.06665e-05	2.0796e-05
											28.4457	0.000216432	0.000132425	3.09851e-05	2.10121e-05
											28.5924	0.000218669	0.000133794	3.13054e-05	2.12293e-05
											28.739	0.000220918	0.000135169	3.16273e-05	2.14475e-05
											28.8856	0.000223178	0.000136552	3.19508e-05	2.1667e-05
											29.0323	0.000225449	0.000137942	3.2276e-05	2.18875e-05
											29.1789	0.000227732	0.000139339	3.26029e-05	2.21091e-05
											29.3255	0.000230027	0.000140743	3.29314e-05	2.23319e-05
											29.4721	0.000232333	0.000142154	3.32615e-05	2.25558e-05
											29.6188	0.00023465	0.000143572	3.35933e-05	2.27808e-05
											29.7654	0.000236979	0.000144997	3.39267e-05	2.30069e-05
											29.912	0.00023932	0.000146429	3.42618e-05	2.32341e-05
											30.0587	0.000241672	0.000147868	3.45985e-05	2.34624e-05
											30.2053	0.000244035	0.000149314	3.49369e-05	2.36919e-05
											30.3519	0.00024641	0.000150767	3.52769e-05	2.39225e-05
											30.4985	0.000248797	0.000152227	3.56186e-05	2.41542e-05
											30.6452	0.000251195	0.000153695	3.59619e-05	2.4387e-05
											30.7918	0.000253605	0.000155169	3.63068e-05	2.46209e-05
											30.9384	0.000256026	0.00015665	3.66534e-05	2.4856e-05
											31.085	0.000258458	0.000158139	3.70017e-05	2.50921e-05
											31.2317	0.000260902	0.000159634	3.73516e-05	2.53294e-05
											31.3783	0.000263358	0.000161136	3.77031e-05	2.55678e-05
											31.5249	0.000265825	0.000162646	3.80563e-05	2.58073e-05
											31.6716	0.000268303	0.000164162	3.84111e-05	2.60479e-05
											31.8182	0.000270793	0.000165686	3.87676e-05	2.62897e-05
											31.9648	0.000273295	0.000167217	3.91258e-05	2.65325e-05
											32.1114	0.000275808	0.000168754	3.94855e-05	2.67765e-05
											32.2581	0.000278332	0.000170299	3.98469e-05	2.70216e-05
											32.4047	0.000280868	0.00017185	4.021e-05	2.72678e-05
											32.5513	0.000283416	0.000173409	4.05747e-05	2.75151e-05
											32.6979	0.000285975	0.000174975	4.09411e-05	2.77636e-05
											32.8446	0.000288546	0.000176548	4.13091e-05	2.80131e-05
											32.9912	0.000291128	0.000178128	4.16788e-05	2.82638e-05
											33.1378	0.000293721	0.000179715	4.20501e-05	2.85156e-05
											33.2845	0.000296326	0.000181308	4.2423e-05	2.87685e-05
											33.4311	0.000298943	0.000182909	4.27976e-05	2.90225e-05
											33.5777	0.000301571	0.000184517	4.31738e-05	2.92777e-05
											33.7243	0.00030421	0.000186132	4.35517e-05	2.95339e-05
											33.871	0.000306861	0.000187754	4.39313e-05	2.97913e-05
											34.0176	0.000309524	0.000189384	4.43124e-05	3.00498e-05
											34.1642	0.000312198	0.00019102	4.46953e-05	3.03094e-05
											34.3109	0.000314884	0.000192663	4.50797e-05	3.05701e-05
											34.4575	0.000317581	0.000194313	4.54659e-05	3.0832e-05
											34.6041	0.000320289	0.00019597	4.58536e-05	3.10949e-05
											34.7507	0.000323009	0.000197635	4.6243e-05	3.1359e-05
											34.8974	0.000325741	0.000199306	4.66341e-05	3.16242e-05
											35.044	0.000328484	0.000200984	4.70268e-05	3.18905e-05
											35.1906	0.000331239	0.00020267	4.74212e-05	3.21579e-05
											35.3372	0.000334005	0.000204362	4.78172e-05	3.24265e-05
											35.4839	0.000336782	0.000206062	4.82148e-05	3.26961e-05
											35.6305	0.000339571	0.000207768	4.86141e-05	3.29669e-05
											35.7771	0.000342372	0.000209482	4.9015e-05	3.32388e-05
											35.9238	0.000345184	0.000211202	4.94176e-05	3.35118e-05
											36.0704	0.000348007	0.00021293	4.98219e-05	3.37859e-05
											36.217	0.000350843	0.000214664	5.02277e-05	3.40612e-05
											36.3636	0.000353689	0.000216406	5.06353e-05	3.43375e-05
											36.5103	0.000356547	0.000218155	5.10444e-05	3.4615e-05
											36.6569	0.000359417	0.000219911	5.14553e-05	3.48936e-05
											36.8035	0.000362298	0.000221673	5.18677e-05	3.51733e-05
											36.9501	0.00036519	0.000223443	5.22818e-05	3.54541e-05
											37.0968	0.000368095	0.00022522	5.26976e-05	3.57361e-05
											37.2434	0.00037101	0.000227004	5.3115e-05	3.60191e-05
											37.39	0.000373937	0.000228795	5.3534e-05	3.63033e-05
											37.5367	0.000376876	0.000230593	5.39547e-05	3.65886e-05
											37.6833	0.000379826	0.000232398	5.43771e-05	3.6875e-05
											37.8299	0.000382788	0.00023421	5.48011e-05	3.71625e-05
											37.9765	0.000385761	0.000236029	5.52267e-05	3.74511e-05
											38.1232	0.000388745	0.000237855	5.5654e-05	3.77409e-05
											38.2698	0.000391741	0.000239689	5.60829e-05	3.80318e-05
											38.4164	0.000394749	0.000241529	5.65135e-05	3.83238e-05
											38.563	0.000397768	0.000243376	5.69457e-05	3.86169e-05
											38.7097	0.000400799	0.00024523	5.73796e-05	3.89111e-05
											38.8563	0.000403841	0.000247092	5.78151e-05	3.92064e-05
											39.0029	0.000406894	0.00024896	5.82523e-05	3.95029e-05
											39.1496	0.000409959	0.000250835	5.86911e-05	3.98005e-05
											39.2962	0.000413036	0.000252718	5.91316e-05	4.00991e-05
											39.4428	0.000416124	0.000254607	5.95737e-05	4.03989e-05
											39.5894	0.000419224	0.000256504	6.00174e-05	4.06999e-05
											39.7361	0.000422335	0.000258407	6.04628e-05	4.10019e-05
											39.8827	0.000425457	0.000260318	6.09098e-05	4.13051e-05
											40.0293	0.000428592	0.000262236	6.13585e-05	4.16093e-05
											40.176	0.000431737	0.00026416	6.18089e-05	4.19147e-05
											40.3226	0.000434894	0.000266092	6.22609e-05	4.22212e-05
											40.4692	0.000438063	0.000268031	6.27145e-05	4.25289e-05
											40.6158	0.000441243	0.000269976	6.31698e-05	4.28376e-05
											40.7625	0.000444435	0.000271929	6.36267e-05	4.31474e-05
											40.9091	0.000447638	0.000273889	6.40853e-05	4.34584e-05
											41.0557	0.000450852	0.000275856	6.45455e-05	4.37705e-05
											41.2023	0.000454079	0.00027783	6.50073e-05	4.40837e-05
											41.349	0.000457316	0.000279811	6.54708e-05	4.4398e-05
											41.4956	0.000460565	0.000281799	6.5936e-05	4.47135e-05
											41.6422	0.000463826	0.000283794	6.64028e-05	4.503e-05
											41.7889	0.000467098	0.000285796	6.68712e-05	4.53477e-05
											41.9355	0.000470382	0.000287805	6.73413e-05	4.56665e-05
											42.0821	0.000473677	0.000289821	6.78131e-05	4.59864e-05
											42.2287	0.000476983	0.000291844	6.82865e-05	4.63074e-05
											42.3754	0.000480302	0.000293875	6.87615e-05	4.66295e-05
											42.522	0.000483631	0.000295912	6.92382e-05	4.69528e-05
											42.6686	0.000486972	0.000297956	6.97165e-05	4.72772e-05
											42.8152	0.000490325	0.000300007	7.01965e-05	4.76027e-05
											42.9619	0.000493689	0.000302066	7.06781e-05	4.79293e-05
											43.1085	0.000497065	0.000304131	7.11614e-05	4.8257e-05
											43.2551	0.000500452	0.000306204	7.16463e-05	4.85858e-05
											43.4018	0.000503851	0.000308283	7.21329e-05	4.89158e-05
											43.5484	0.000507261	0.00031037	7.26211e-05	4.92468e-05
											43.695	0.000510682	0.000312463	7.31109e-05	4.9579e-05
											43.8416	0.000514116	0.000314564	7.36024e-05	4.99123e-05
											43.9883	0.00051756	0.000316671	7.40956e-05	5.02468e-05
											44.1349	0.000521016	0.000318786	7.45904e-05	5.05823e-05
											44.2815	0.000524484	0.000320908	7.50868e-05	5.09189e-05
											44.4282	0.000527963	0.000323036	7.55849e-05	5.12567e-05
											44.5748	0.000531454	0.000325172	7.60846e-05	5.15956e-05
											44.7214	0.000534956	0.000327315	7.6586e-05	5.19356e-05
											44.868	0.00053847	0.000329465	7.7089e-05	5.22767e-05
											45.0147	0.000541995	0.000331622	7.75937e-05	5.2619e-05
											45.1613	0.000545531	0.000333786	7.81e-05	5.29623e-05
											45.3079	0.00054908	0.000335957	7.8608e-05	5.33068e-05
											45.4545	0.000552639	0.000338135	7.91176e-05	5.36524e-05
											45.6012	0.00055621	0.00034032	7.96289e-05	5.39991e-05
											45.7478	0.000559793	0.000342512	8.01418e-05	5.43469e-05
											45.8944	0.000563387	0.000344711	8.06563e-05	5.46958e-05
											46.0411	0.000566993	0.000346917	8.11725e-05	5.50459e-05
											46.1877	0.00057061	0.00034913	8.16904e-05	5.5397e-05
											46.3343	0.000574239	0.00035135	8.22098e-05	5.57493e-05
											46.4809	0.000577879	0.000353578	8.2731e-05	5.61027e-05
											46.6276	0.000581531	0.000355812	8.32538e-05	5.64573e-05
											46.7742	0.000585194	0.000358053	8.37782e-05	5.68129e-05
											46.9208	0.000588869	0.000360302	8.43043e-05	5.71696e-05
											47.0674	0.000592555	0.000362557	8.4832e-05	5.75275e-05
											47.2141	0.000596252	0.000364819	8.53614e-05	5.78865e-05
											47.3607	0.000599962	0.000367089	8.58924e-05	5.82466e-05
											47.5073	0.000603682	0.000369365	8.64251e-05	5.86078e-05
											47.654	0.000607414	0.000371649	8.69594e-05	5.89701e-05
											47.8006	0.000611158	0.00037394	8.74953e-05	5.93336e-05
											47.9472	0.000614913	0.000376237	8.80329e-05	5.96982e-05
											48.0938	0.00061868	0.000378542	8.85722e-05	6.00639e-05
											48.2405	0.000622458	0.000380854	8.91131e-05	6.04307e-05
											48.3871	0.000626248	0.000383172	8.96556e-05	6.07986e-05
											48.5337	0.000630049	0.000385498	9.01998e-05	6.11676e-05
											48.6804	0.000633862	0.000387831	9.07457e-05	6.15378e-05
											48.827	0.000637686	0.000390171	9.12931e-05	6.1909e-05
											48.9736	0.000641522	0.000392518	9.18423e-05	6.22814e-05
											49.1202	0.000645369	0.000394872	9.23931e-05	6.26549e-05
											49.2669	0.000649228	0.000397233	9.29455e-05	6.30295e-05
											49.4135	0.000653098	0.000399601	9.34995e-05	6.34053e-05
											49.5601	0.000656979	0.000401976	9.40553e-05	6.37821e-05
											49.7067	0.000660873	0.000404358	9.46126e-05	6.41601e-05
											49.8534	0.000664777	0.000406747	9.51716e-05	6.45392e-05
											50	0.000668694	0.000409143	9.57323e-05	6.49194e-05
											50.1466	0.000672621	0.000411546	9.62946e-05	6.53007e-05
											50.2933	0.00067656	0.000413956	9.68585e-05	6.56831e-05
											50.4399	0.000680511	0.000416374	9.74241e-05	6.60667e-05
											50.5865	0.000684473	0.000418798	9.79914e-05	6.64513e-05
											50.7331	0.000688447	0.000421229	9.85603e-05	6.68371e-05
											50.8798	0.000692432	0.000423668	9.91308e-05	6.7224e-05
											51.0264	0.000696429	0.000426113	9.9703e-05	6.7612e-05
											51.173	0.000700437	0.000428565	0.000100277	6.80012e-05
											51.3196	0.000704457	0.000431025	0.000100852	6.83914e-05
											51.4663	0.000708488	0.000433491	0.000101429	6.87828e-05
											51.6129	0.000712531	0.000435965	0.000102008	6.91753e-05
											51.7595	0.000716585	0.000438446	0.000102589	6.95689e-05
											51.9062	0.000720651	0.000440933	0.000103171	6.99636e-05
											52.0528	0.000724728	0.000443428	0.000103754	7.03594e-05
											52.1994	0.000728817	0.00044593	0.00010434	7.07564e-05
											52.346	0.000732917	0.000448438	0.000104927	7.11544e-05
											52.4927	0.000737029	0.000450954	0.000105515	7.15536e-05
											52.6393	0.000741152	0.000453477	0.000106106	7.19539e-05
											52.7859	0.000745287	0.000456007	0.000106698	7.23553e-05
											52.9326	0.000749433	0.000458544	0.000107291	7.27579e-05
											53.0792	0.000753591	0.000461088	0.000107886	7.31615e-05
											53.2258	0.00075776	0.000463639	0.000108483	7.35663e-05
											53.3724	0.000761941	0.000466197	0.000109082	7.39722e-05
											53.5191	0.000766133	0.000468762	0.000109682	7.43792e-05
											53.6657	0.000770337	0.000471334	0.000110284	7.47873e-05
											53.8123	0.000774552	0.000473913	0.000110887	7.51965e-05
											53.9589	0.000778779	0.000476499	0.000111492	7.56068e-05
											54.1056	0.000783017	0.000479092	0.000112099	7.60183e-05
											54.2522	0.000787267	0.000481692	0.000112708	7.64309e-05
											54.3988	0.000791528	0.0004843	0.000113318	7.68446e-05
											54.5455	0.000795801	0.000486914	0.000113929	7.72594e-05
											54.6921	0.000800085	0.000489535	0.000114543	7.76753e-05
											54.8387	0.000804381	0.000492164	0.000115158	7.80924e-05
											54.9853	0.000808688	0.000494799	0.000115774	7.85106e-05
											55.132	0.000813007	0.000497441	0.000116393	7.89298e-05
											55.2786	0.000817337	0.000500091	0.000117013	7.93502e-05
											55.4252	0.000821679	0.000502747	0.000117634	7.97717e-05
											55.5718	0.000826032	0.000505411	0.000118257	8.01944e-05
											55.7185	0.000830397	0.000508082	0.000118882	8.06181e-05
											55.8651	0.000834773	0.000510759	0.000119509	8.1043e-05
											56.0117	0.000839161	0.000513444	0.000120137	8.1469e-05
											56.1584	0.00084356	0.000516136	0.000120767	8.18961e-05
											56.305	0.000847971	0.000518834	0.000121398	8.23243e-05
											56.4516	0.000852393	0.00052154	0.000122031	8.27536e-05
											56.5982	0.000856827	0.000524253	0.000122666	8.31841e-05
											56.7449	0.000861272	0.000526973	0.000123302	8.36156e-05
											56.8915	0.000865729	0.0005297	0.00012394	8.40483e-05
											57.0381	0.000870197	0.000532434	0.00012458	8.44821e-05
											57.1848	0.000874677	0.000535175	0.000125222	8.4917e-05
											57.3314	0.000879168	0.000537923	0.000125864	8.5353e-05
											57.478	0.000883671	0.000540678	0.000126509	8.57902e-05
											57.6246	0.000888185	0.00054344	0.000127155	8.62285e-05
											57.7713	0.000892711	0.000546209	0.000127803	8.66678e-05
											57.9179	0.000897248	0.000548985	0.000128453	8.71083e-05
											58.0645	0.000901797	0.000551768	0.000129104	8.75499e-05
											58.2111	0.000906357	0.000554558	0.000129757	8.79927e-05
											58.3578	0.000910929	0.000557356	0.000130411	8.84365e-05
											58.5044	0.000915512	0.00056016	0.000131068	8.88815e-05
											58.651	0.000920107	0.000562971	0.000131725	8.93276e-05
											58.7977	0.000924713	0.00056579	0.000132385	8.97748e-05
											58.9443	0.000929331	0.000568615	0.000133046	9.02231e-05
											59.0909	0.00093396	0.000571448	0.000133709	9.06725e-05
											59.2375	0.000938601	0.000574287	0.000134373	9.1123e-05
											59.3842	0.000943253	0.000577134	0.000135039	9.15747e-05
											59.5308	0.000947917	0.000579987	0.000135707	9.20275e-05
											59.6774	0.000952593	0.000582848	0.000136376	9.24814e-05
											59.824	0.000957279	0.000585715	0.000137047	9.29364e-05
											59.9707	0.000961978	0.00058859	0.00013772	9.33925e-05
											60.1173	0.000966687	0.000591472	0.000138394	9.38498e-05
											60.2639	0.000971409	0.00059436	0.00013907	9.43081e-05
											60.4106	0.000976142	0.000597256	0.000139748	9.47676e-05
											60.5572	0.000980886	0.000600159	0.000140427	9.52282e-05
											60.7038	0.000985642	0.000603069	0.000141108	9.56899e-05
											60.8504	0.000990409	0.000605986	0.00014179	9.61527e-05
											60.9971	0.000995188	0.00060891	0.000142474	9.66167e-05
											61.1437	0.000999978	0.000611841	0.00014316	9.70818e-05
											61.2903	0.00100478	0.000614779	0.000143847	9.75479e-05
											61.437	0.00100959	0.000617724	0.000144537	9.80152e-05
											61.5836	0.00101442	0.000620676	0.000145227	9.84836e-05
											61.7302	0.00101925	0.000623635	0.00014592	9.89532e-05
											61.8768	0.0010241	0.000626601	0.000146614	9.94238e-05
											62.0235	0.00102896	0.000629574	0.000147309	9.98956e-05
											62.1701	0.00103383	0.000632555	0.000148007	0.000100368
											62.3167	0.00103871	0.000635542	0.000148706	0.000100842
											62.4633	0.00104361	0.000638536	0.000149406	0.000101318
											62.61	0.00104851	0.000641537	0.000150109	0.000101794
											62.7566	0.00105343	0.000644546	0.000150812	0.000102271
											62.9032	0.00105836	0.000647561	0.000151518	0.00010275
											63.0499	0.0010633	0.000650584	0.000152225	0.000103229
											63.1965	0.00106825	0.000653613	0.000152934	0.00010371
											63.3431	0.00107321	0.00065665	0.000153645	0.000104192
											63.4897	0.00107819	0.000659693	0.000154357	0.000104675
											63.6364	0.00108317	0.000662744	0.00015507	0.000105159
											63.783	0.00108817	0.000665801	0.000155786	0.000105644
											63.9296	0.00109318	0.000668866	0.000156503	0.00010613
											64.0762	0.0010982	0.000671938	0.000157222	0.000106617
											64.2229	0.00110323	0.000675017	0.000157942	0.000107106
											64.3695	0.00110827	0.000678102	0.000158664	0.000107596
											64.5161	0.00111333	0.000681195	0.000159388	0.000108086
											64.6628	0.0011184	0.000684295	0.000160113	0.000108578
											64.8094	0.00112347	0.000687402	0.00016084	0.000109071
											64.956	0.00112856	0.000690516	0.000161569	0.000109565
											65.1026	0.00113366	0.000693637	0.000162299	0.00011006
											65.2493	0.00113878	0.000696765	0.000163031	0.000110557
											65.3959	0.0011439	0.0006999	0.000163764	0.000111054
											65.5425	0.00114904	0.000703042	0.0001645	0.000111553
											65.6891	0.00115418	0.000706191	0.000165236	0.000112052
											65.8358	0.00115934	0.000709347	0.000165975	0.000112553
											65.9824	0.00116451	0.000712511	0.000166715	0.000113055
											66.129	0.00116969	0.000715681	0.000167457	0.000113558
											66.2757	0.00117488	0.000718858	0.0001682	0.000114062
											66.4223	0.00118009	0.000722042	0.000168945	0.000114568
											66.5689	0.0011853	0.000725234	0.000169692	0.000115074
											66.7155	0.00119053	0.000728432	0.00017044	0.000115581
											66.8622	0.00119577	0.000731637	0.00017119	0.00011609
											67.0088	0.00120102	0.00073485	0.000171942	0.0001166
											67.1554	0.00120628	0.000738069	0.000172695	0.000117111
											67.3021	0.00121156	0.000741296	0.00017345	0.000117623
											67.4487	0.00121684	0.00074453	0.000174207	0.000118136
											67.5953	0.00122214	0.00074777	0.000174965	0.00011865
											67.7419	0.00122745	0.000751018	0.000175725	0.000119165
											67.8886	0.00123277	0.000754272	0.000176487	0.000119682
											68.0352	0.0012381	0.000757534	0.00017725	0.000120199
											68.1818	0.00124344	0.000760803	0.000178015	0.000120718
											68.3284	0.00124879	0.000764079	0.000178781	0.000121238
											68.4751	0.00125416	0.000767362	0.000179549	0.000121758
											68.6217	0.00125953	0.000770651	0.000180319	0.000122281
											68.7683	0.00126492	0.000773948	0.00018109	0.000122804
											68.915	0.00127032	0.000777252	0.000181863	0.000123328
											69.0616	0.00127573	0.000780563	0.000182638	0.000123853
											69.2082	0.00128116	0.000783881	0.000183415	0.00012438
											69.3548	0.00128659	0.000787206	0.000184193	0.000124907
											69.5015	0.00129204	0.000790538	0.000184972	0.000125436
											69.6481	0.00129749	0.000793877	0.000185753	0.000125966
											69.7947	0.00130296	0.000797224	0.000186536	0.000126497
											69.9413	0.00130844	0.000800577	0.000187321	0.000127029
											70.088	0.00131394	0.000803937	0.000188107	0.000127562
											70.2346	0.00131944	0.000807304	0.000188895	0.000128096
											70.3812	0.00132495	0.000810679	0.000189685	0.000128632
											70.5279	0.00133048	0.00081406	0.000190476	0.000129168
											70.6745	0.00133602	0.000817448	0.000191269	0.000129706
											70.8211	0.00134157	0.000820844	0.000192063	0.000130245
											70.9677	0.00134713	0.000824246	0.000192859	0.000130784
											71.1144	0.0013527	0.000827656	0.000193657	0.000131325
											71.261	0.00135829	0.000831072	0.000194456	0.000131868
											71.4076	0.00136388	0.000834496	0.000195257	0.000132411
											71.5543	0.00136949	0.000837926	0.00019606	0.000132955
											71.7009	0.00137511	0.000841364	0.000196865	0.000133501
											71.8475	0.00138074	0.000844809	0.00019767	0.000134047
											71.9941	0.00138638	0.00084826	0.000198478	0.000134595
											72.1408	0.00139203	0.000851719	0.000199287	0.000135144
											72.2874	0.00139769	0.000855185	0.000200098	0.000135694
											72.434	0.00140337	0.000858658	0.000200911	0.000136245
											72.5806	0.00140906	0.000862138	0.000201725	0.000136797
											72.7273	0.00141476	0.000865625	0.000202541	0.00013735
											72.8739	0.00142047	0.000869119	0.000203359	0.000137904
											73.0205	0.00142619	0.00087262	0.000204178	0.00013846
											73.1672	0.00143192	0.000876128	0.000204999	0.000139017
											73.3138	0.00143767	0.000879643	0.000205821	0.000139574
											73.4604	0.00144342	0.000883165	0.000206645	0.000140133
											73.607	0.00144919	0.000886694	0.000207471	0.000140693
											73.7537	0.00145497	0.00089023	0.000208298	0.000141254
											73.9003	0.00146076	0.000893773	0.000209127	0.000141816
											74.0469	0.00146656	0.000897323	0.000209958	0.00014238
											74.1935	0.00147238	0.000900881	0.00021079	0.000142944
											74.3402	0.0014782	0.000904445	0.000211624	0.00014351
											74.4868	0.00148404	0.000908016	0.00021246	0.000144076
											74.6334	0.00148989	0.000911595	0.000213297	0.000144644
											74.7801	0.00149575	0.00091518	0.000214136	0.000145213
											74.9267	0.00150162	0.000918773	0.000214977	0.000145783
											75.0733	0.0015075	0.000922372	0.000215819	0.000146354
											75.2199	0.0015134	0.000925979	0.000216663	0.000146927
											75.3666	0.0015193	0.000929592	0.000217508	0.0001475
											75.5132	0.00152522	0.000933213	0.000218356	0.000148074
											75.6598	0.00153115	0.00093684	0.000219204	0.00014865
											75.8065	0.00153709	0.000940475	0.000220055	0.000149227
											75.9531	0.00154304	0.000944117	0.000220907	0.000149805
											76.0997	0.00154901	0.000947766	0.000221761	0.000150384
											76.2463	0.00155498	0.000951421	0.000222616	0.000150964
											76.393	0.00156097	0.000955084	0.000223473	0.000151545
											76.5396	0.00156697	0.000958754	0.000224332	0.000152127
											76.6862	0.00157297	0.000962431	0.000225192	0.00015271
											76.8328	0.001579	0.000966115	0.000226054	0.000153295
											76.9795	0.00158503	0.000969806	0.000226918	0.000153881
											77.1261	0.00159107	0.000973504	0.000227783	0.000154467
											77.2727	0.00159713	0.000977209	0.00022865	0.000155055
											77.4194	0.00160319	0.000980921	0.000229518	0.000155644
											77.566	0.00160927	0.00098464	0.000230389	0.000156234
											77.7126	0.00161536	0.000988366	0.00023126	0.000156826
											77.8592	0.00162146	0.0009921	0.000232134	0.000157418
											78.0059	0.00162758	0.00099584	0.000233009	0.000158012
											78.1525	0.0016337	0.000999587	0.000233886	0.000158606
											78.2991	0.00163984	0.00100334	0.000234764	0.000159202
											78.4457	0.00164599	0.0010071	0.000235644	0.000159799
											78.5924	0.00165214	0.00101087	0.000236526	0.000160397
											78.739	0.00165831	0.00101465	0.00023741	0.000160996
											78.8856	0.0016645	0.00101843	0.000238295	0.000161596
											79.0323	0.00167069	0.00102222	0.000239181	0.000162197
											79.1789	0.0016769	0.00102602	0.00024007	0.000162799
											79.3255	0.00168311	0.00102982	0.00024096	0.000163403
											79.4721	0.00168934	0.00103363	0.000241851	0.000164008
											79.6188	0.00169558	0.00103745	0.000242744	0.000164613
											79.7654	0.00170183	0.00104127	0.000243639	0.00016522
											79.912	0.00170809	0.0010451	0.000244536	0.000165828
											80.0587	0.00171437	0.00104894	0.000245434	0.000166437
											80.2053	0.00172065	0.00105279	0.000246334	0.000167048
											80.3519	0.00172695	0.00105664	0.000247235	0.000167659
											80.4985	0.00173326	0.0010605	0.000248139	0.000168271
											80.6452	0.00173958	0.00106437	0.000249043	0.000168885
											80.7918	0.00174591	0.00106824	0.00024995	0.0001695
											80.9384	0.00175225	0.00107212	0.000250858	0.000170115
											81.085	0.00175861	0.00107601	0.000251768	0.000170732
											81.2317	0.00176497	0.00107991	0.000252679	0.00017135
											81.3783	0.00177135	0.00108381	0.000253592	0.00017197
											81.5249	0.00177774	0.00108772	0.000254507	0.00017259
											81.6716	0.00178414	0.00109163	0.000255423	0.000173211
											81.8182	0.00179055	0.00109556	0.000256341	0.000173834
											81.9648	0.00179697	0.00109949	0.000257261	0.000174457
											82.1114	0.00180341	0.00110342	0.000258182	0.000175082
											82.2581	0.00180986	0.00110737	0.000259105	0.000175708
											82.4047	0.00181631	0.00111132	0.000260029	0.000176335
											82.5513	0.00182278	0.00111528	0.000260956	0.000176963
											82.6979	0.00182926	0.00111924	0.000261883	0.000177592
											82.8446	0.00183576	0.00112322	0.000262813	0.000178222
											82.9912	0.00184226	0.0011272	0.000263744	0.000178854
											83.1378	0.00184878	0.00113118	0.000264677	0.000179486
											83.2845	0.0018553	0.00113518	0.000265611	0.00018012
											83.4311	0.00186184	0.00113918	0.000266547	0.000180755
											83.5777	0.00186839	0.00114318	0.000267485	0.000181391
											83.7243	0.00187495	0.0011472	0.000268424	0.000182028
											83.871	0.00188153	0.00115122	0.000269365	0.000182666
											84.0176	0.00188811	0.00115525	0.000270308	0.000183305
											84.1642	0.00189471	0.00115928	0.000271252	0.000183946
											84.3109	0.00190131	0.00116333	0.000272198	0.000184587
											84.4575	0.00190793	0.00116738	0.000273146	0.00018523
											84.6041	0.00191456	0.00117143	0.000274095	0.000185873
											84.7507	0.00192121	0.0011755	0.000275046	0.000186518
											84.8974	0.00192786	0.00117957	0.000275999	0.000187164
											85.044	0.00193453	0.00118365	0.000276953	0.000187811
											85.1906	0.0019412	0.00118773	0.000277909	0.000188459
											85.3372	0.00194789	0.00119182	0.000278866	0.000189109
											85.4839	0.00195459	0.00119592	0.000279825	0.000189759
											85.6305	0.0019613	0.00120003	0.000280786	0.000190411
											85.7771	0.00196802	0.00120414	0.000281748	0.000191063
											85.9238	0.00197476	0.00120826	0.000282712	0.000191717
											86.0704	0.0019815	0.00121239	0.000283678	0.000192372
											86.217	0.00198826	0.00121652	0.000284646	0.000193028
											86.3636	0.00199503	0.00122067	0.000285615	0.000193685
											86.5103	0.00200181	0.00122481	0.000286585	0.000194343
											86.6569	0.0020086	0.00122897	0.000287557	0.000195003
											86.8035	0.0020154	0.00123313	0.000288531	0.000195663
											86.9501	0.00202222	0.0012373	0.000289507	0.000196325
											87.0968	0.00202904	0.00124148	0.000290484	0.000196987
											87.2434	0.00203588	0.00124566	0.000291463	0.000197651
											87.39	0.00204273	0.00124985	0.000292444	0.000198316
											87.5367	0.00204959	0.00125405	0.000293426	0.000198982
											87.6833	0.00205646	0.00125825	0.00029441	0.000199649
											87.8299	0.00206335	0.00126247	0.000295395	0.000200318
											87.9765	0.00207024	0.00126669	0.000296382	0.000200987
											88.1232	0.00207715	0.00127091	0.000297371	0.000201658
											88.2698	0.00208407	0.00127514	0.000298361	0.000202329
											88.4164	0.00209099	0.00127938	0.000299353	0.000203002
											88.563	0.00209794	0.00128363	0.000300347	0.000203676
											88.7097	0.00210489	0.00128788	0.000301343	0.000204351
											88.8563	0.00211185	0.00129215	0.00030234	0.000205027
											89.0029	0.00211883	0.00129641	0.000303338	0.000205704
											89.1496	0.00212582	0.00130069	0.000304338	0.000206382
											89.2962	0.00213281	0.00130497	0.00030534	0.000207062
											89.4428	0.00213982	0.00130926	0.000306344	0.000207742
											89.5894	0.00214685	0.00131356	0.000307349	0.000208424
											89.7361	0.00215388	0.00131786	0.000308356	0.000209107
											89.8827	0.00216092	0.00132217	0.000309365	0.000209791
											90.0293	0.00216798	0.00132649	0.000310375	0.000210476
											90.176	0.00217505	0.00133081	0.000311387	0.000211162
											90.3226	0.00218213	0.00133514	0.0003124	0.000211849
											90.4692	0.00218922	0.00133948	0.000313415	0.000212538
											90.6158	0.00219632	0.00134383	0.000314432	0.000213227
											90.7625	0.00220343	0.00134818	0.00031545	0.000213918
											90.9091	0.00221056	0.00135254	0.00031647	0.000214609
											91.0557	0.00221769	0.00135691	0.000317492	0.000215302
											91.2023	0.00222484	0.00136128	0.000318515	0.000215996
											91.349	0.002232	0.00136566	0.00031954	0.000216691
											91.4956	0.00223917	0.00137005	0.000320567	0.000217388
											91.6422	0.00224636	0.00137444	0.000321595	0.000218085
											91.7889	0.00225355	0.00137884	0.000322625	0.000218783
											91.9355	0.00226075	0.00138325	0.000323657	0.000219483
											92.0821	0.00226797	0.00138767	0.00032469	0.000220184
											92.2287	0.0022752	0.00139209	0.000325725	0.000220885
											92.3754	0.00228244	0.00139652	0.000326761	0.000221588
											92.522	0.00228969	0.00140096	0.0003278	0.000222292
											92.6686	0.00229696	0.0014054	0.000328839	0.000222997
											92.8152	0.00230423	0.00140985	0.000329881	0.000223704
											92.9619	0.00231152	0.00141431	0.000330924	0.000224411
											93.1085	0.00231881	0.00141878	0.000331969	0.000225119
											93.2551	0.00232612	0.00142325	0.000333015	0.000225829
											93.4018	0.00233344	0.00142773	0.000334063	0.00022654
											93.5484	0.00234078	0.00143221	0.000335113	0.000227252
											93.695	0.00234812	0.00143671	0.000336164	0.000227965
											93.8416	0.00235547	0.00144121	0.000337217	0.000228679
											93.9883	0.00236284	0.00144571	0.000338272	0.000229394
											94.1349	0.00237022	0.00145023	0.000339328	0.00023011
											94.2815	0.00237761	0.00145475	0.000340386	0.000230827
											94.4282	0.00238501	0.00145928	0.000341446	0.000231546
											94.5748	0.00239242	0.00146381	0.000342507	0.000232266
											94.7214	0.00239985	0.00146836	0.00034357	0.000232986
											94.868	0.00240728	0.00147291	0.000344634	0.000233708
											95.0147	0.00241473	0.00147746	0.0003457	0.000234431
											95.1613	0.00242219	0.00148203	0.000346768	0.000235155
											95.3079	0.00242966	0.0014866	0.000347838	0.000235881
											95.4545	0.00243714	0.00149117	0.000348909	0.000236607
											95.6012	0.00244463	0.00149576	0.000349981	0.000237334
											95.7478	0.00245214	0.00150035	0.000351056	0.000238063
											95.8944	0.00245965	0.00150495	0.000352132	0.000238793
											96.0411	0.00246718	0.00150955	0.000353209	0.000239523
											96.1877	0.00247472	0.00151417	0.000354289	0.000240255
											96.3343	0.00248227	0.00151879	0.00035537	0.000240988
											96.4809	0.00248983	0.00152341	0.000356452	0.000241723
											96.6276	0.00249741	0.00152805	0.000357537	0.000242458
											96.7742	0.00250499	0.00153269	0.000358623	0.000243194
											96.9208	0.00251259	0.00153734	0.00035971	0.000243932
											97.0674	0.0025202	0.00154199	0.000360799	0.00024467
											97.2141	0.00252782	0.00154665	0.00036189	0.00024541
											97.3607	0.00253545	0.00155132	0.000362983	0.000246151
											97.5073	0.00254309	0.001556	0.000364077	0.000246893
											97.654	0.00255074	0.00156068	0.000365173	0.000247636
											97.8006	0.00255841	0.00156537	0.00036627	0.00024838
											97.9472	0.00256609	0.00157007	0.000367369	0.000249126
											98.0938	0.00257378	0.00157477	0.00036847	0.000249872
											98.2405	0.00258148	0.00157949	0.000369572	0.00025062
											98.3871	0.00258919	0.0015842	0.000370676	0.000251368
											98.5337	0.00259691	0.00158893	0.000371782	0.000252118
											98.6804	0.00260464	0.00159366	0.000372889	0.000252869
											98.827	0.00261239	0.0015984	0.000373998	0.000253621
											98.9736	0.00262015	0.00160315	0.000375109	0.000254374
											99.1202	0.00262792	0.0016079	0.000376221	0.000255128
											99.2669	0.0026357	0.00161266	0.000377335	0.000255884
											99.4135	0.00264349	0.00161743	0.00037845	0.00025664
											99.5601	0.00265129	0.00162221	0.000379568	0.000257398
											99.7067	0.00265911	0.00162699	0.000380687	0.000258157
											99.8534	0.00266694	0.00163178	0.000381807	0.000258917
											100	0.00267477	0.00163657	0.000382929	0.000259677
											100.147	0.00268262	0.00164137	0.000384053	0.00026044
											100.293	0.00269048	0.00164618	0.000385178	0.000261203
											100.44	0.00269836	0.001651	0.000386305	0.000261967
											100.587	0.00270624	0.00165583	0.000387434	0.000262732
											100.733	0.00271414	0.00166066	0.000388565	0.000263499
											100.88	0.00272204	0.00166549	0.000389697	0.000264267
											101.026	0.00272996	0.00167034	0.00039083	0.000265035
											101.173	0.00273789	0.00167519	0.000391966	0.000265805
											101.32	0.00274584	0.00168005	0.000393102	0.000266576
											101.466	0.00275379	0.00168492	0.000394241	0.000267348
											101.613	0.00276175	0.00168979	0.000395381	0.000268122
											101.76	0.00276973	0.00169467	0.000396523	0.000268896
											101.906	0.00277772	0.00169956	0.000397667	0.000269672
											102.053	0.00278572	0.00170445	0.000398812	0.000270448
											102.199	0.00279373	0.00170935	0.000399959	0.000271226
											102.346	0.00280175	0.00171426	0.000401107	0.000272005
											102.493	0.00280978	0.00171918	0.000402257	0.000272785
											102.639	0.00281783	0.0017241	0.000403409	0.000273566
											102.786	0.00282588	0.00172903	0.000404563	0.000274348
											102.933	0.00283395	0.00173397	0.000405718	0.000275131
											103.079	0.00284203	0.00173891	0.000406874	0.000275916
											103.226	0.00285012	0.00174386	0.000408033	0.000276701
											103.372	0.00285823	0.00174882	0.000409193	0.000277488
											103.519	0.00286634	0.00175378	0.000410354	0.000278275
											103.666	0.00287447	0.00175875	0.000411518	0.000279064
											103.812	0.0028826	0.00176373	0.000412683	0.000279854
											103.959	0.00289075	0.00176872	0.000413849	0.000280645
											104.106	0.00289891	0.00177371	0.000415017	0.000281438
											104.252	0.00290708	0.00177871	0.000416187	0.000282231
											104.399	0.00291527	0.00178372	0.000417359	0.000283025
											104.545	0.00292346	0.00178873	0.000418532	0.000283821
											104.692	0.00293167	0.00179375	0.000419707	0.000284618
											104.839	0.00293989	0.00179878	0.000420883	0.000285416
											104.985	0.00294811	0.00180382	0.000422061	0.000286214
											105.132	0.00295636	0.00180886	0.000423241	0.000287014
											105.279	0.00296461	0.00181391	0.000424423	0.000287816
											105.425	0.00297287	0.00181896	0.000425606	0.000288618
											105.572	0.00298115	0.00182403	0.00042679	0.000289421
											105.718	0.00298943	0.0018291	0.000427977	0.000290226
											105.865	0.00299773	0.00183417	0.000429165	0.000291031
											106.012	0.00300604	0.00183926	0.000430354	0.000291838
											106.158	0.00301436	0.00184435	0.000431546	0.000292646
											106.305	0.0030227	0.00184945	0.000432739	0.000293455
											106.452	0.00303104	0.00185455	0.000433933	0.000294265
											106.598	0.0030394	0.00185967	0.000435129	0.000295076
											106.745	0.00304776	0.00186479	0.000436327	0.000295889
											106.891	0.00305614	0.00186991	0.000437527	0.000296702
											107.038	0.00306453	0.00187505	0.000438728	0.000297517
											107.185	0.00307293	0.00188019	0.000439931	0.000298332
											107.331	0.00308135	0.00188533	0.000441135	0.000299149
											107.478	0.00308977	0.00189049	0.000442341	0.000299967
											107.625	0.00309821	0.00189565	0.000443549	0.000300786
											107.771	0.00310666	0.00190082	0.000444759	0.000301606
											107.918	0.00311511	0.001906	0.00044597	0.000302427
											108.065	0.00312359	0.00191118	0.000447182	0.00030325
											108.211	0.00313207	0.00191637	0.000448397	0.000304073
											108.358	0.00314056	0.00192157	0.000449613	0.000304898
											108.504	0.00314907	0.00192677	0.00045083	0.000305724
											108.651	0.00315758	0.00193198	0.00045205	0.00030655
											108.798	0.00316611	0.0019372	0.000453271	0.000307378
											108.944	0.00317465	0.00194242	0.000454493	0.000308207
											109.091	0.0031832	0.00194766	0.000455717	0.000309038
											109.238	0.00319177	0.00195289	0.000456943	0.000309869
											109.384	0.00320034	0.00195814	0.000458171	0.000310701
											109.531	0.00320893	0.00196339	0.0004594	0.000311535
											109.677	0.00321752	0.00196865	0.000460631	0.00031237
											109.824	0.00322613	0.00197392	0.000461863	0.000313205
											109.971	0.00323475	0.0019792	0.000463097	0.000314042
											110.117	0.00324338	0.00198448	0.000464333	0.00031488
											110.264	0.00325203	0.00198977	0.00046557	0.000315719
											110.411	0.00326068	0.00199506	0.000466809	0.00031656
											110.557	0.00326935	0.00200036	0.00046805	0.000317401
											110.704	0.00327803	0.00200567	0.000469292	0.000318243
											110.85	0.00328671	0.00201099	0.000470536	0.000319087
											110.997	0.00329542	0.00201631	0.000471782	0.000319932
											111.144	0.00330413	0.00202164	0.000473029	0.000320778
											111.29	0.00331285	0.00202698	0.000474278	0.000321624
											111.437	0.00332159	0.00203233	0.000475529	0.000322473
											111.584	0.00333033	0.00203768	0.000476781	0.000323322
											111.73	0.00333909	0.00204304	0.000478035	0.000324172
											111.877	0.00334786	0.0020484	0.00047929	0.000325023
											112.023	0.00335664	0.00205378	0.000480548	0.000325876
											112.17	0.00336544	0.00205916	0.000481806	0.00032673
											112.317	0.00337424	0.00206454	0.000483067	0.000327584
											112.463	0.00338306	0.00206994	0.000484329	0.00032844
											112.61	0.00339188	0.00207534	0.000485593	0.000329297
											112.757	0.00340072	0.00208075	0.000486858	0.000330155
											112.903	0.00340957	0.00208616	0.000488125	0.000331014
											113.05	0.00341843	0.00209158	0.000489394	0.000331875
											113.196	0.00342731	0.00209701	0.000490664	0.000332736
											113.343	0.00343619	0.00210245	0.000491936	0.000333599
											113.49	0.00344509	0.00210789	0.00049321	0.000334462
											113.636	0.003454	0.00211334	0.000494485	0.000335327
											113.783	0.00346291	0.0021188	0.000495762	0.000336193
											113.93	0.00347185	0.00212426	0.00049704	0.00033706
											114.076	0.00348079	0.00212973	0.000498321	0.000337928
											114.223	0.00348974	0.00213521	0.000499603	0.000338798
											114.37	0.00349871	0.0021407	0.000500886	0.000339668
											114.516	0.00350768	0.00214619	0.000502171	0.00034054
											114.663	0.00351667	0.00215169	0.000503458	0.000341412
											114.809	0.00352567	0.0021572	0.000504746	0.000342286
											114.956	0.00353468	0.00216271	0.000506036	0.000343161
											115.103	0.00354371	0.00216823	0.000507328	0.000344037
											115.249	0.00355274	0.00217376	0.000508622	0.000344914
											115.396	0.00356179	0.00217929	0.000509917	0.000345792
											115.543	0.00357084	0.00218484	0.000511213	0.000346671
											115.689	0.00357991	0.00219038	0.000512512	0.000347552
											115.836	0.00358899	0.00219594	0.000513812	0.000348433
											115.982	0.00359808	0.0022015	0.000515113	0.000349316
											116.129	0.00360719	0.00220707	0.000516416	0.0003502
											116.276	0.0036163	0.00221265	0.000517721	0.000351085
											116.422	0.00362543	0.00221823	0.000519028	0.000351971
											116.569	0.00363457	0.00222382	0.000520336	0.000352858
											116.716	0.00364372	0.00222942	0.000521646	0.000353746
											116.862	0.00365288	0.00223503	0.000522957	0.000354635
											117.009	0.00366205	0.00224064	0.000524271	0.000355526
											117.155	0.00367123	0.00224626	0.000525585	0.000356418
											117.302	0.00368043	0.00225189	0.000526902	0.00035731
											117.449	0.00368963	0.00225752	0.00052822	0.000358204
											117.595	0.00369885	0.00226316	0.00052954	0.000359099
											117.742	0.00370808	0.00226881	0.000530861	0.000359995
											117.889	0.00371732	0.00227446	0.000532184	0.000360892
											118.035	0.00372658	0.00228012	0.000533509	0.000361791
											118.182	0.00373584	0.00228579	0.000534835	0.00036269
											118.328	0.00374512	0.00229147	0.000536163	0.000363591
											118.475	0.0037544	0.00229715	0.000537493	0.000364492
											118.622	0.0037637	0.00230284	0.000538824	0.000365395
											118.768	0.00377301	0.00230853	0.000540157	0.000366299
											118.915	0.00378234	0.00231424	0.000541491	0.000367204
											119.062	0.00379167	0.00231995	0.000542827	0.00036811
											119.208	0.00380101	0.00232567	0.000544165	0.000369017
											119.355	0.00381037	0.00233139	0.000545505	0.000369926
											119.501	0.00381974	0.00233712	0.000546846	0.000370835
											119.648	0.00382912	0.00234286	0.000548189	0.000371746
											119.795	0.00383851	0.00234861	0.000549533	0.000372657
											119.941	0.00384791	0.00235436	0.000550879	0.00037357
											120.088	0.00385732	0.00236012	0.000552227	0.000374484
											120.235	0.00386675	0.00236589	0.000553576	0.000375399
											120.381	0.00387619	0.00237166	0.000554927	0.000376315
											120.528	0.00388564	0.00237744	0.00055628	0.000377233
											120.674	0.00389509	0.00238323	0.000557634	0.000378151
											120.821	0.00390457	0.00238902	0.00055899	0.00037907
											120.968	0.00391405	0.00239483	0.000560348	0.000379991
											121.114	0.00392354	0.00240064	0.000561707	0.000380913
											121.261	0.00393305	0.00240645	0.000563068	0.000381836
											121.408	0.00394257	0.00241228	0.00056443	0.00038276
											121.554	0.0039521	0.00241811	0.000565795	0.000383685
											121.701	0.00396164	0.00242394	0.00056716	0.000384611
											121.848	0.00397119	0.00242979	0.000568528	0.000385538
											121.994	0.00398075	0.00243564	0.000569897	0.000386467
											122.141	0.00399033	0.0024415	0.000571268	0.000387396
											122.287	0.00399991	0.00244736	0.00057264	0.000388327
											122.434	0.00400951	0.00245324	0.000574014	0.000389259
											122.581	0.00401912	0.00245911	0.00057539	0.000390192
											122.727	0.00402874	0.002465	0.000576767	0.000391126
											122.874	0.00403837	0.00247089	0.000578146	0.000392061
											123.021	0.00404802	0.0024768	0.000579527	0.000392997
											123.167	0.00405767	0.0024827	0.000580909	0.000393935
											123.314	0.00406734	0.00248862	0.000582293	0.000394873
											123.46	0.00407702	0.00249454	0.000583679	0.000395813
											123.607	0.00408671	0.00250047	0.000585066	0.000396753
											123.754	0.00409641	0.0025064	0.000586455	0.000397695
											123.9	0.00410612	0.00251235	0.000587845	0.000398638
											124.047	0.00411585	0.0025183	0.000589238	0.000399582
											124.194	0.00412558	0.00252425	0.000590631	0.000400527
											124.34	0.00413533	0.00253022	0.000592027	0.000401474
											124.487	0.00414509	0.00253619	0.000593424	0.000402421
											124.633	0.00415486	0.00254217	0.000594823	0.00040337
											124.78	0.00416464	0.00254815	0.000596223	0.000404319
											124.927	0.00417443	0.00255414	0.000597625	0.00040527
											125.073	0.00418424	0.00256014	0.000599029	0.000406222
											125.22	0.00419405	0.00256615	0.000600434	0.000407175
											125.367	0.00420388	0.00257216	0.000601841	0.000408129
											125.513	0.00421372	0.00257818	0.00060325	0.000409085
											125.66	0.00422357	0.00258421	0.00060466	0.000410041
											125.806	0.00423344	0.00259024	0.000606072	0.000410998
											125.953	0.00424331	0.00259629	0.000607486	0.000411957
											126.1	0.00425319	0.00260233	0.000608901	0.000412917
											126.246	0.00426309	0.00260839	0.000610318	0.000413877
											126.393	0.004273	0.00261445	0.000611736	0.000414839
											126.54	0.00428292	0.00262052	0.000613156	0.000415803
											126.686	0.00429285	0.0026266	0.000614578	0.000416767
											126.833	0.00430279	0.00263268	0.000616002	0.000417732
											126.979	0.00431275	0.00263877	0.000617427	0.000418698
											127.126	0.00432271	0.00264487	0.000618854	0.000419666
											127.273	0.00433269	0.00265098	0.000620282	0.000420635
											127.419	0.00434268	0.00265709	0.000621712	0.000421604
											127.566	0.00435268	0.00266321	0.000623144	0.000422575
											127.713	0.00436269	0.00266933	0.000624577	0.000423547
											127.859	0.00437272	0.00267546	0.000626012	0.00042452
											128.006	0.00438275	0.0026816	0.000627449	0.000425495
											128.152	0.0043928	0.00268775	0.000628887	0.00042647
											128.299	0.00440286	0.00269391	0.000630327	0.000427446
											128.446	0.00441293	0.00270007	0.000631768	0.000428424
											128.592	0.00442301	0.00270623	0.000633212	0.000429403
											128.739	0.0044331	0.00271241	0.000634656	0.000430382
											128.886	0.0044432	0.00271859	0.000636103	0.000431363
											129.032	0.00445332	0.00272478	0.000637551	0.000432345
											129.179	0.00446344	0.00273098	0.000639001	0.000433329
											129.326	0.00447358	0.00273718	0.000640452	0.000434313
											129.472	0.00448373	0.00274339	0.000641906	0.000435298
											129.619	0.00449389	0.00274961	0.00064336	0.000436285
											129.765	0.00450407	0.00275583	0.000644817	0.000437272
											129.912	0.00451425	0.00276206	0.000646275	0.000438261
											130.059	0.00452445	0.0027683	0.000647734	0.000439251
											130.205	0.00453466	0.00277455	0.000649196	0.000440242
											130.352	0.00454487	0.0027808	0.000650659	0.000441234
											130.499	0.0045551	0.00278706	0.000652123	0.000442227
											130.645	0.00456535	0.00279333	0.00065359	0.000443222
											130.792	0.0045756	0.0027996	0.000655057	0.000444217
											130.938	0.00458587	0.00280588	0.000656527	0.000445214
											131.085	0.00459614	0.00281217	0.000657998	0.000446211
											131.232	0.00460643	0.00281846	0.000659471	0.00044721
											131.378	0.00461673	0.00282476	0.000660946	0.00044821
											131.525	0.00462704	0.00283107	0.000662422	0.000449211
											131.672	0.00463736	0.00283739	0.0006639	0.000450213
											131.818	0.0046477	0.00284371	0.000665379	0.000451216
											131.965	0.00465804	0.00285004	0.00066686	0.000452221
											132.111	0.0046684	0.00285638	0.000668343	0.000453226
											132.258	0.00467877	0.00286272	0.000669827	0.000454233
											132.405	0.00468915	0.00286907	0.000671313	0.000455241
											132.551	0.00469954	0.00287543	0.000672801	0.000456249
											132.698	0.00470994	0.0028818	0.00067429	0.000457259
											132.845	0.00472036	0.00288817	0.000675781	0.000458271
											132.991	0.00473078	0.00289455	0.000677274	0.000459283
											133.138	0.00474122	0.00290093	0.000678768	0.000460296
											133.284	0.00475167	0.00290733	0.000680264	0.00046131
											133.431	0.00476213	0.00291373	0.000681762	0.000462326
											133.578	0.0047726	0.00292014	0.000683261	0.000463343
											133.724	0.00478308	0.00292655	0.000684762	0.00046436
											133.871	0.00479358	0.00293297	0.000686264	0.000465379
											134.018	0.00480409	0.0029394	0.000687768	0.000466399
											134.164	0.0048146	0.00294584	0.000689274	0.00046742
											134.311	0.00482513	0.00295228	0.000690781	0.000468443
											134.457	0.00483567	0.00295873	0.00069229	0.000469466
											134.604	0.00484623	0.00296518	0.000693801	0.000470491
											134.751	0.00485679	0.00297165	0.000695314	0.000471516
											134.897	0.00486737	0.00297812	0.000696828	0.000472543
											135.044	0.00487795	0.0029846	0.000698343	0.000473571
											135.191	0.00488855	0.00299108	0.000699861	0.0004746
											135.337	0.00489916	0.00299757	0.00070138	0.00047563
											135.484	0.00490978	0.00300407	0.0007029	0.000476661
											135.63	0.00492042	0.00301058	0.000704422	0.000477693
											135.777	0.00493106	0.00301709	0.000705946	0.000478727
											135.924	0.00494172	0.00302361	0.000707472	0.000479761
											136.07	0.00495238	0.00303014	0.000708999	0.000480797
											136.217	0.00496306	0.00303667	0.000710528	0.000481833
											136.364	0.00497375	0.00304321	0.000712058	0.000482871
											136.51	0.00498446	0.00304976	0.00071359	0.00048391
											136.657	0.00499517	0.00305631	0.000715124	0.00048495
											136.804	0.00500589	0.00306288	0.00071666	0.000485992
											136.95	0.00501663	0.00306945	0.000718197	0.000487034
											137.097	0.00502738	0.00307602	0.000719735	0.000488077
											137.243	0.00503814	0.00308261	0.000721276	0.000489122
											137.39	0.00504891	0.0030892	0.000722818	0.000490168
											137.537	0.00505969	0.00309579	0.000724362	0.000491215
											137.683	0.00507049	0.0031024	0.000725907	0.000492262
											137.83	0.00508129	0.00310901	0.000727454	0.000493311
											137.977	0.00509211	0.00311563	0.000729002	0.000494362
											138.123	0.00510294	0.00312225	0.000730553	0.000495413
											138.27	0.00511378	0.00312889	0.000732104	0.000496465
											138.416	0.00512463	0.00313552	0.000733658	0.000497519
											138.563	0.00513549	0.00314217	0.000735213	0.000498573
											138.71	0.00514637	0.00314883	0.00073677	0.000499629
											138.856	0.00515725	0.00315549	0.000738329	0.000500686
											139.003	0.00516815	0.00316215	0.000739889	0.000501744
											139.15	0.00517906	0.00316883	0.00074145	0.000502803
											139.296	0.00518998	0.00317551	0.000743014	0.000503863
											139.443	0.00520091	0.0031822	0.000744579	0.000504925
											139.589	0.00521185	0.00318889	0.000746146	0.000505987
											139.736	0.00522281	0.0031956	0.000747714	0.000507051
											139.883	0.00523378	0.00320231	0.000749284	0.000508115
											140.029	0.00524475	0.00320902	0.000750856	0.000509181
											140.176	0.00525574	0.00321575	0.000752429	0.000510248
											140.323	0.00526674	0.00322248	0.000754004	0.000511316
											140.469	0.00527776	0.00322922	0.00075558	0.000512385
											140.616	0.00528878	0.00323596	0.000757159	0.000513455
											140.762	0.00529982	0.00324271	0.000758739	0.000514527
											140.909	0.00531086	0.00324947	0.00076032	0.000515599
											141.056	0.00532192	0.00325624	0.000761903	0.000516673
											141.202	0.00533299	0.00326301	0.000763488	0.000517748
											141.349	0.00534407	0.00326979	0.000765075	0.000518823
											141.496	0.00535517	0.00327658	0.000766663	0.0005199
											141.642	0.00536627	0.00328338	0.000768252	0.000520978
											141.789	0.00537739	0.00329018	0.000769844	0.000522058
											141.935	0.00538851	0.00329698	0.000771437	0.000523138
											142.082	0.00539965	0.0033038	0.000773032	0.000524219
											142.229	0.0054108	0.00331062	0.000774628	0.000525302
											142.375	0.00542197	0.00331745	0.000776226	0.000526386
											142.522	0.00543314	0.00332429	0.000777826	0.00052747
											142.669	0.00544433	0.00333113	0.000779427	0.000528556
											142.815	0.00545552	0.00333798	0.00078103	0.000529643
											142.962	0.00546673	0.00334484	0.000782634	0.000530731
											143.109	0.00547795	0.00335171	0.000784241	0.000531821
											143.255	0.00548918	0.00335858	0.000785848	0.000532911
											143.402	0.00550042	0.00336546	0.000787458	0.000534002
											143.548	0.00551168	0.00337234	0.000789069	0.000535095
											143.695	0.00552294	0.00337924	0.000790682	0.000536189
											143.842	0.00553422	0.00338613	0.000792296	0.000537284
											143.988	0.00554551	0.00339304	0.000793913	0.000538379
											144.135	0.00555681	0.00339996	0.00079553	0.000539477
											144.282	0.00556812	0.00340688	0.00079715	0.000540575
											144.428	0.00557944	0.00341381	0.000798771	0.000541674
											144.575	0.00559078	0.00342074	0.000800393	0.000542774
											144.721	0.00560212	0.00342768	0.000802018	0.000543876
											144.868	0.00561348	0.00343463	0.000803644	0.000544979
											145.015	0.00562485	0.00344159	0.000805271	0.000546082
											145.161	0.00563623	0.00344855	0.000806901	0.000547187
											145.308	0.00564762	0.00345552	0.000808532	0.000548293
											145.455	0.00565903	0.0034625	0.000810164	0.0005494
											145.601	0.00567044	0.00346948	0.000811798	0.000550508
											145.748	0.00568187	0.00347647	0.000813434	0.000551618
											145.894	0.00569331	0.00348347	0.000815072	0.000552728
											146.041	0.00570476	0.00349048	0.000816711	0.00055384
											146.188	0.00571622	0.00349749	0.000818352	0.000554953
											146.334	0.00572769	0.00350451	0.000819994	0.000556066
											146.481	0.00573917	0.00351154	0.000821638	0.000557181
											146.628	0.00575067	0.00351857	0.000823284	0.000558297
											146.774	0.00576218	0.00352561	0.000824931	0.000559414
											146.921	0.00577369	0.00353266	0.00082658	0.000560533
											147.067	0.00578522	0.00353971	0.000828231	0.000561652
											147.214	0.00579677	0.00354678	0.000829883	0.000562773
											147.361	0.00580832	0.00355384	0.000831537	0.000563894
											147.507	0.00581988	0.00356092	0.000833193	0.000565017
											147.654	0.00583146	0.003568	0.00083485	0.000566141
											147.801	0.00584305	0.00357509	0.000836509	0.000567266
											147.947	0.00585465	0.00358219	0.00083817	0.000568392
											148.094	0.00586626	0.00358929	0.000839832	0.000569519
											148.24	0.00587788	0.0035964	0.000841496	0.000570647
											148.387	0.00588951	0.00360352	0.000843161	0.000571777
											148.534	0.00590116	0.00361065	0.000844829	0.000572907
											148.68	0.00591281	0.00361778	0.000846497	0.000574039
											148.827	0.00592448	0.00362492	0.000848168	0.000575172
											148.974	0.00593616	0.00363207	0.00084984	0.000576306
											149.12	0.00594785	0.00363922	0.000851514	0.000577441
											149.267	0.00595956	0.00364638	0.000853189	0.000578577
											149.413	0.00597127	0.00365355	0.000854866	0.000579714
											149.56	0.005983	0.00366072	0.000856545	0.000580852
											149.707	0.00599473	0.0036679	0.000858225	0.000581992
											149.853	0.00600648	0.00367509	0.000859907	0.000583133
											150	0.00601824	0.00368229	0.000861591	0.000584274
