# Supplementary material for: Terahertz spectroscopy of collective charge density wave dynamics at the atomic scale
Source: Nat Phys. 2024 Jul 15;20(10):1603–8. doi: 10.1038/s41567-024-02552-7 (PMC11473363; doi:10.1038/s41567-024-02552-7)
Supplement: Supplementary file 5 — Source data for Fig. 4d–g. [file 41567_2024_2552_MOESM5_ESM.xlsx]

## Sheet: Fig4e
x-Frequency (THz)	y-PSD (a.u./sqrt(THz))	y-PSD (a.u./sqrt(THz))
0	5.97597	2.27219
0.0274725	10.3873	4.78778
0.0549451	16.6721	9.14562
0.0824176	24.512	14.9289
0.10989	34.2694	21.8455
0.137363	45.7551	29.228
0.164835	56.5187	35.3703
0.192308	63.015	38.9576
0.21978	63.6726	38.8338
0.247253	58.3343	34.8804
0.274725	49.9385	28.5553
0.302198	41.8871	21.5712
0.32967	36.6101	16.0328
0.357143	35.1769	13.6151
0.384615	36.5248	13.7685
0.412088	37.5207	14.5951
0.43956	36.9508	14.6741
0.467033	34.3869	13.4314
0.494505	29.7161	11.3598
0.521978	23.784	9.71964
0.549451	18.3303	9.54946
0.576923	13.4971	10.2318
0.604396	10.5142	12.1346
0.631868	9.46458	14.0688
0.659341	9.32023	15.833
0.686813	9.40982	17.5446
0.714286	9.18444	18.99
0.741758	8.43767	19.753
0.769231	7.72958	19.7072
0.796703	7.02801	18.2225
0.824176	6.31135	16.1049
0.851648	5.8726	13.3717
0.879121	5.74219	10.6593
0.906593	5.92557	8.50239
0.934066	6.34382	7.37038
0.961538	6.84291	7.17238
0.989011	7.22604	7.37304
1.01648	7.13598	7.57282
1.04396	6.28607	7.57012
1.07143	4.9028	7.07665
1.0989	3.58302	6.52238
1.12637	2.63401	6.03793
1.15385	2.14552	5.6232
1.18132	2.13179	5.14923
1.20879	2.39349	4.38857
1.23626	2.68926	3.50835

## Sheet: Fig4g
x-Frequency (THz)	y-PSD (fA/sqrt(THz))	y-PSD (fA/sqrt(THz))
0	7.95016	14.6102
0.0157729	8.40937	15.7068
0.0315457	9.63676	18.5507
0.0473186	11.326	22.3088
0.0630915	13.1953	26.2939
0.0788644	15.0262	30.009
0.0946372	16.649	33.0901
0.11041	17.9364	35.2931
0.126183	18.8085	36.5083
0.141956	19.2408	36.7711
0.157729	19.268	36.2488
0.173502	18.9797	35.1939
0.189274	18.5019	33.8666
0.205047	17.9658	32.4487
0.22082	17.4691	30.9873
0.236593	17.0442	29.4016
0.252366	16.6523	27.5496
0.268139	16.2077	25.3134
0.283912	15.6194	22.6608
0.299685	14.8293	19.6664
0.315457	13.8362	16.4997
0.33123	12.7039	13.3997
0.347003	11.5578	10.6556
0.362776	10.566	8.5965
0.378549	9.896	7.52432
0.394322	9.64426	7.4841
0.410095	9.77718	8.1416
0.425868	10.1473	9.06614
0.44164	10.5688	9.95835
0.457413	10.8808	10.6469
0.473186	10.972	11.0424
0.488959	10.7819	11.117
0.504732	10.2957	10.9017
0.520505	9.53869	10.4841
0.536278	8.57088	9.99752
0.55205	7.48094	9.58853
0.567823	6.37977	9.36385
0.583596	5.39136	9.33816
0.599369	4.6331	9.42643
0.615142	4.17352	9.49008
0.630915	3.98405	9.39731
0.646688	3.949	9.06232
0.662461	3.93928	8.46053
0.678233	3.86952	7.63082
0.694006	3.70991	6.67456
0.709779	3.47771	5.75476
0.725552	3.22485	5.0819
0.741325	3.02011	4.83673
0.757098	2.91901	5.02733
0.772871	2.92985	5.47081
0.788644	3.00722	5.94546
0.804416	3.0819	6.29335
0.820189	3.09446	6.42874
0.835962	3.01062	6.32036
0.851735	2.82251	5.97674
0.867508	2.54449	5.43736
0.883281	2.20789	4.76851
0.899054	1.8563	4.06278
0.914826	1.54066	3.43936
0.930599	1.30978	3.02872
0.946372	1.1883	2.90832
0.962145	1.15448	3.02609
0.977918	1.15519	3.24027
0.993691	1.14397	3.42285
1.00946	1.09818	3.49971
1.02524	1.01603	3.44386
1.04101	0.90907	3.26158
1.05678	0.795055	2.98131
1.07256	0.691651	2.64482
1.08833	0.610618	2.29903
1.1041	0.554255	1.98733
1.11987	0.517027	1.73994
1.13565	0.491622	1.56619
1.15142	0.474027	1.45613
1.16719	0.464426	1.39414
1.18297	0.465326	1.37356
1.19874	0.479375	1.39923
1.21451	0.508086	1.4765

## Sheet: Fig4d
	y-Frequency (THz)	0	0.0274725	0.0549451	0.0824176	0.10989	0.137363	0.164835	0.192308	0.21978	0.247253	0.274725	0.302198	0.32967	0.357143	0.384615	0.412088	0.43956	0.467033	0.494505	0.521978	0.549451	0.576923	0.604396	0.631868	0.659341	0.686813	0.714286	0.741758	0.769231	0.796703	0.824176	0.851648	0.879121	0.906593	0.934066	0.961538	0.989011	1.01648	1.04396	1.07143	1.0989	1.12637	1.15385	1.18132	1.20879	1.23626	1.26374	1.29121
x-Distance (nm)	PSD (a.u./sqrt(THz))
0		6.61027e-13	0.690252	1.10223	1.70484	2.66885	4.31795	7.47663	11.446	9.22225	5.02342	1.16375	3.4914	4.75451	4.14044	4.73157	4.50882	2.15506	1.31071	2.06299	2.3475	1.13479	1.54273	2.0905	2.41524	2.99921	3.00014	1.84313	1.14312	0.483743	0.611298	0.996476	1.24754	1.48147	1.90071	1.92076	1.72403	1.54482	2.01339	1.93111	2.21815	1.92324	1.19827	1.08416	0.78948	0.675273	0.610682	0.823761	0.994774
0.05		2.09166e-13	0.62796	1.03754	1.62449	2.55631	4.15287	7.24383	11.2339	9.23468	5.34048	1.60917	3.15664	4.49826	4.06485	4.65475	4.2479	1.60756	0.712572	1.47298	2.17521	1.11918	1.34177	2.15852	2.47182	2.80427	3.01283	2.11562	1.48893	0.823641	0.874557	1.18888	1.47933	1.79635	2.31305	2.25388	1.94937	1.72746	2.21493	2.19691	2.4428	2.1543	1.4077	1.16768	0.847196	0.76375	0.651264	0.776482	0.87454
0.1		4.73843e-13	0.607583	1.0184	1.6007	2.52764	4.11827	7.18456	11.1094	9.08669	5.10778	1.40449	3.01835	4.4745	3.99448	4.70142	4.62247	2.25748	1.22751	1.82524	2.38793	1.34327	1.63468	2.77256	3.2318	2.93202	2.73829	1.899	1.40436	0.770505	0.931113	1.45884	1.83988	2.14139	2.70231	2.54293	2.1163	1.90666	2.41711	2.4664	2.65179	2.36749	1.61508	1.27126	0.969015	0.884002	0.74637	0.817009	0.828718
0.15		4.12337e-13	0.548379	0.956896	1.52298	2.4175	3.95543	6.95283	10.8942	9.09152	5.40891	1.80015	2.66426	4.20886	3.91577	4.62259	4.36534	1.75283	0.779031	1.22877	2.25529	1.47086	1.54599	2.82471	3.26517	2.67632	2.72269	2.20468	1.76847	1.09747	1.19948	1.63753	2.04929	2.42739	3.08702	2.87021	2.32178	2.05831	2.57054	2.69296	2.83549	2.5486	1.80459	1.35188	1.01574	0.975165	0.825021	0.835266	0.732235
0.2		1.20282e-12	0.526843	0.937322	1.49841	2.38726	3.91818	6.88954	10.7652	8.9422	5.19097	1.7434	2.58011	4.20666	3.85157	4.65774	4.70252	2.33972	1.14898	1.58723	2.48672	1.70399	1.92274	3.47217	4.02953	2.91636	2.43723	1.94494	1.65099	1.02869	1.24275	1.89117	2.38383	2.74122	3.43829	3.13315	2.4598	2.2194	2.73986	2.92517	3.00904	2.73113	2.00115	1.45473	1.13588	1.0975	0.945616	0.934444	0.725606
0.25		6.91003e-13	0.473772	0.880812	1.42457	2.28051	3.75836	6.6594	10.5468	8.93892	5.4754	2.08184	2.20775	3.93297	3.77014	4.57773	4.45181	1.88246	0.861666	0.987757	2.38951	1.8966	1.91244	3.49348	4.03056	2.61137	2.39406	2.27548	2.01853	1.3333	1.48521	2.03234	2.55519	2.98442	3.7753	3.43179	2.63703	2.33345	2.83839	3.10046	3.14057	2.85188	2.15235	1.51802	1.16394	1.1762	1.03213	0.997334	0.68126
0.3		1.05715e-12	0.453896	0.862404	1.40021	2.24934	3.71883	6.59215	10.4129	8.78823	5.27322	2.1359	2.20145	3.95449	3.71184	4.59938	4.74881	2.40238	1.07865	1.35727	2.63009	2.1224	2.31375	4.14261	4.77327	2.94822	2.10159	1.97212	1.86424	1.24864	1.51779	2.26683	2.8541	3.25526	4.073	3.65166	2.73827	2.46868	2.96803	3.28436	3.26798	2.99414	2.32479	1.61015	1.27468	1.28921	1.15685	1.12584	0.734233
0.35		6.63691e-13	0.411765	0.813123	1.33172	2.14707	3.56287	6.36412	10.1913	8.77631	5.54027	2.42455	1.81895	3.67479	3.62826	4.51903	4.50707	1.99645	0.953318	0.762725	2.56117	2.33711	2.34424	4.12769	4.73871	2.61142	2.03218	2.3196	2.22577	1.52518	1.72161	2.36029	2.97952	3.44699	4.34902	3.90655	2.88052	2.54048	3.00714	3.39919	3.33947	3.04707	2.42547	1.64591	1.27881	1.34537	1.23107	1.19955	0.745227
0.4		5.12035e-13	0.39784	0.79781	1.30875	2.1157	3.52142	6.29287	10.0521	8.62412	5.3546	2.55771	1.92063	3.72195	3.57557	4.52557	4.76179	2.44684	1.02169	1.1484	2.80295	2.55152	2.74184	4.76043	5.44298	3.01811	1.73699	1.97525	2.03431	1.42544	1.74473	2.57213	3.23505	3.66604	4.58192	4.0721	2.9394	2.64353	3.09179	3.52612	3.41301	3.14141	2.56342	1.7197	1.3733	1.44023	1.34555	1.33029	0.842399
0.45		9.4591e-14	0.373168	0.758316	1.24726	2.01912	3.37022	6.06751	9.82723	8.60304	5.60365	2.80645	1.55292	3.43927	3.49061	4.44575	4.53144	2.09545	1.04978	0.582358	2.75442	2.76654	2.78873	4.70769	5.37221	2.66962	1.64357	2.33225	2.38264	1.66943	1.9028	2.61276	3.3099	3.80029	4.78713	4.27196	3.04147	2.67028	3.06939	3.57415	3.41978	3.12225	2.60539	1.72116	1.35025	1.46691	1.39475	1.39027	0.880156
0.5		5.67546e-13	0.370317	0.748179	1.22694	1.98833	3.32724	5.99224	9.68218	8.44917	5.43495	2.9956	1.78577	3.51365	3.44327	4.43584	4.74229	2.47502	0.984727	0.981781	2.99143	2.96838	3.16994	5.31125	6.025	3.1135	1.3498	1.95178	2.15578	1.55611	1.91722	2.79843	3.5157	3.96087	4.94702	4.37553	3.05453	2.73635	3.10563	3.63806	3.43468	3.16327	2.7008	1.77099	1.42265	1.5367	1.48868	1.50508	0.99137
0.55		7.69829e-13	0.368592	0.721005	1.17422	1.89879	3.18182	5.77017	9.45401	8.41843	5.66546	3.21287	1.47901	3.23223	3.3579	4.35741	4.52556	2.18052	1.14876	0.505052	2.9559	3.17155	3.21883	5.22098	5.91889	2.77257	1.23632	2.31143	2.48489	1.76394	2.02522	2.78405	3.53751	4.03377	5.07445	4.51197	3.11279	2.71712	3.02225	3.61591	3.37534	3.07115	2.6794	1.73434	1.37105	1.52949	1.50475	1.53619	1.02694
0.6		8.37108e-14	0.379927	0.717927	1.15784	1.86942	3.13777	5.6909	9.30272	8.26269	5.51388	3.44164	1.82925	3.33477	3.31571	4.33	4.69142	2.48925	0.974669	0.887465	3.18387	3.36019	3.57695	5.78511	6.50935	3.22127	0.947425	1.90148	2.2259	1.63901	2.03163	2.94039	3.6887	4.1312	5.15584	4.54884	3.07864	2.74311	3.00875	3.61355	3.32989	3.05592	2.72658	1.75646	1.41673	1.56906	1.57056	1.62301	1.13028
0.65		9.70779e-13	0.400841	0.704997	1.1157	1.78845	2.99933	5.47291	9.07134	8.22189	5.72538	3.63389	1.62321	3.06022	3.23112	4.25377	4.49021	2.25284	1.24892	0.576689	3.15493	3.54382	3.61904	5.65868	6.36986	2.90416	0.822382	2.25738	2.53064	1.80797	2.08721	2.87099	3.65694	4.14103	5.2014	4.61627	3.09128	2.679	2.86767	3.52108	3.20649	2.89344	2.64059	1.68056	1.33694	1.52588	1.54882	1.61638	1.14579
0.7		5.65104e-13	0.425119	0.710234	1.10452	1.76145	2.95478	5.3898	8.91351	8.06412	5.59078	3.8904	2.03813	3.1908	3.19386	4.20798	4.61027	2.49196	0.99656	0.891729	3.37077	3.71856	3.94962	6.17462	6.88877	3.3297	0.539937	1.82596	2.24388	1.67385	2.08639	2.99551	3.75029	4.17276	5.20167	4.58463	3.01076	2.66373	2.80555	3.45228	3.1022	2.82167	2.6363	1.67297	1.35271	1.53193	1.58124	1.66725	1.2277
0.75		1.46549e-12	0.462853	0.712228	1.07464	1.69071	2.82473	5.1769	8.67918	8.01294	5.78288	4.06236	1.93529	2.92994	3.11141	4.1347	4.42616	2.31345	1.34923	0.754753	3.34303	3.87733	3.97931	6.01415	6.71874	3.04905	0.433683	2.17233	2.51992	1.80216	2.08888	2.87291	3.66615	4.1199	5.16419	4.58028	2.97792	2.55794	2.61292	3.29257	2.92036	2.59475	2.48779	1.55917	1.24673	1.4529	1.51995	1.6186	1.21355
0.8		2.19536e-12	0.49634	0.725989	1.06968	1.66708	2.78037	5.09022	8.51458	7.85299	5.66485	4.33773	2.36625	3.08689	3.0789	4.06987	4.50004	2.48568	1.05163	0.99293	3.54446	4.0374	4.27895	6.47439	7.15841	3.42927	0.172789	1.72876	2.21067	1.66158	2.08177	2.96396	3.70017	4.08551	5.08351	4.481	2.85405	2.50231	2.50588	3.16027	2.76214	2.46872	2.43134	1.52169	1.23098	1.42409	1.516	1.62894	1.26577
0.85		4.88498e-14	0.54451	0.742099	1.05333	1.60838	2.66038	4.88364	8.27772	7.79121	5.83729	4.49287	2.34577	2.84724	3.00011	4.00023	4.33424	2.36332	1.44869	0.979114	3.51347	4.16738	4.29251	6.28257	6.96138	3.19428	0.288619	2.06051	2.4546	1.74847	2.03206	2.79166	3.56652	3.97243	4.96474	4.40497	2.77799	2.36021	2.27094	2.93968	2.53143	2.18635	2.22554	1.37369	1.10219	1.31144	1.41613	1.53782	1.21783
0.9		6.92557e-13	0.583844	0.76364	1.05531	1.5892	2.6171	4.79385	8.10629	7.62898	5.73517	4.78016	2.76768	3.02706	2.9721	3.91583	4.36184	2.47276	1.13683	1.16292	3.69868	4.31189	4.55837	6.68063	7.31567	3.51311	0.341231	1.61531	2.12882	1.60443	2.01979	2.84856	3.54162	3.87377	4.80622	4.24179	2.61618	2.26753	2.12602	2.75025	2.32826	2.0109	2.11878	1.30803	1.05499	1.24838	1.37513	1.5062	1.23571
0.95		1.05249e-13	0.638024	0.791921	1.05308	1.54431	2.50909	4.59506	7.86743	7.55643	5.88779	4.921	2.80738	2.81591	2.89862	3.8505	4.21522	2.4032	1.54611	1.21894	3.66077	4.41013	4.55334	6.46068	7.09574	3.32997	0.597509	1.92831	2.33827	1.6502	1.92024	2.63149	3.36282	3.70491	4.61076	4.09714	2.50153	2.09696	1.86197	2.47855	2.06347	1.68479	1.86378	1.13192	0.908001	1.10632	1.24019	1.37559	1.15389
1		6.12843e-14	0.680827	0.819812	1.06212	1.53056	2.46789	4.50274	7.68907	7.39173	5.80071	5.21461	3.21037	3.01328	2.87486	3.74617	4.19688	2.45546	1.24626	1.37117	3.82838	4.53821	4.78305	6.79118	7.36007	3.57677	0.730414	1.49333	2.00245	1.50581	1.90416	2.65464	3.28125	3.54594	4.38024	3.87654	2.30991	1.9735	1.69123	2.24223	1.83064	1.46714	1.71111	1.04219	0.831248	1.01162	1.16391	1.30393	1.13609
1.05		4.45644e-13	0.738243	0.857757	1.07364	1.50087	2.37381	4.31323	7.44842	7.30789	5.9331	5.34263	3.29317	2.83642	2.8083	3.68566	4.06983	2.43355	1.64011	1.45979	3.78036	4.60228	4.75762	6.54635	7.12139	3.44883	0.990233	1.78441	2.17606	1.51177	1.75841	2.39881	3.0628	3.32746	4.11531	3.66921	2.16423	1.78547	1.4188	1.9336	1.55676	1.1116	1.41757	0.847194	0.67156	0.846125	0.999765	1.14011	1.02371
1.1		1.26854e-12	0.782175	0.890041	1.08921	1.49331	2.33583	4.21913	7.26278	7.13986	5.85906	5.6365	3.6725	3.044	2.78787	3.56067	4.00558	2.43504	1.3723	1.59547	3.92857	4.71216	4.94824	6.80385	7.29182	3.61723	1.11419	1.37268	1.83688	1.36999	1.73977	2.38944	2.92851	3.1143	3.82157	3.40088	1.95488	1.64218	1.24611	1.66757	1.32505	0.862229	1.22625	0.741862	0.569296	0.724515	0.892561	1.03399	0.971951
1.15		3.46168e-13	0.838576	0.93473	1.1144	1.48226	2.26246	4.04956	7.03502	7.05679	5.97946	5.75831	3.78787	2.9074	2.73319	3.51133	3.90457	2.45674	1.72916	1.69334	3.87338	4.74661	4.90776	6.54788	7.05024	3.54974	1.37739	1.64211	1.97825	1.34073	1.55503	2.10562	2.68256	2.8608	3.50615	3.14855	1.79529	1.45718	1.01091	1.35101	1.10097	0.501785	0.911616	0.547948	0.404315	0.545145	0.709511	0.849413	0.837343
1.2		1.63869e-13	0.882565	0.975708	1.14723	1.49979	2.25887	4.00906	6.93362	6.97185	5.9846	6.10935	4.1778	3.1482	2.74436	3.40675	3.8421	2.44168	1.52106	1.83814	4.04734	4.89184	5.11452	6.80996	7.2133	3.67938	1.48312	1.28221	1.66486	1.22052	1.55561	2.09482	2.53748	2.64143	3.21134	2.89112	1.61266	1.33473	0.90878	1.11458	0.965188	0.264294	0.711567	0.461885	0.292609	0.413826	0.59095	0.733907	0.769697
1.25		4.2788e-13	0.955237	1.04826	1.21488	1.55026	2.27508	3.98312	6.93134	7.10188	6.2732	6.39756	4.42825	3.13294	2.78088	3.47325	3.88272	2.5707	1.877	1.97907	4.09907	5.03924	5.20618	6.74314	7.18554	3.77515	1.79098	1.57923	1.83655	1.19863	1.3807	1.84955	2.34941	2.44635	2.96263	2.70266	1.51268	1.22124	0.830595	0.88758	0.93838	0.209561	0.424461	0.346302	0.147013	0.250984	0.423274	0.571393	0.647416
1.3		6.99218e-13	1.02787	1.12545	1.29488	1.63125	2.36303	4.09626	7.08808	7.27912	6.51737	6.98759	4.965	3.49588	2.89556	3.47328	3.92173	2.61342	1.77403	2.19832	4.41417	5.3579	5.57545	7.20049	7.53946	3.97172	1.92372	1.29928	1.58395	1.1285	1.44245	1.8933	2.25706	2.28429	2.74371	2.53059	1.41294	1.17548	0.900143	0.795233	1.01945	0.444433	0.270053	0.367912	0.127425	0.159768	0.327492	0.488264	0.591569
1.35		1.29385e-12	1.12618	1.22725	1.3989	1.73056	2.44762	4.17531	7.25106	7.57545	6.95153	7.42687	5.34359	3.58181	3.0088	3.63413	4.07668	2.83373	2.13361	2.37402	4.545	5.59285	5.76913	7.26938	7.66888	4.20464	2.2914	1.62958	1.78313	1.10652	1.25999	1.65919	2.0961	2.11546	2.52181	2.37677	1.37272	1.14155	1.01677	0.781656	1.20892	0.796227	0.248459	0.437592	0.202403	0.180237	0.22704	0.384678	0.483177
1.4		1.92313e-12	1.20798	1.31444	1.49101	1.82749	2.55704	4.32015	7.45565	7.80238	7.25036	8.07929	5.91282	3.97965	3.14716	3.63346	4.10185	2.86571	2.08234	2.61728	4.88273	5.93803	6.15022	7.72399	7.99965	4.35868	2.39983	1.37752	1.53063	1.04857	1.34307	1.70547	1.98819	1.93896	2.29225	2.21611	1.3302	1.15779	1.20315	0.925517	1.42152	1.07251	0.434092	0.56103	0.357399	0.313089	0.268398	0.398944	0.442831
1.45		3.43725e-13	1.30929	1.42007	1.60103	1.93678	2.65519	4.41192	7.62569	8.1024	7.68335	8.51009	6.30093	4.08151	3.27012	3.81095	4.28213	3.10996	2.39897	2.77151	4.98928	6.13667	6.31684	7.76482	8.11488	4.63031	2.77889	1.7083	1.72455	1.00641	1.12724	1.44598	1.80892	1.7544	2.05158	2.06002	1.33804	1.18918	1.40191	1.11841	1.68428	1.41385	0.7081	0.716307	0.484369	0.47261	0.373703	0.444944	0.375149
1.5		3.28404e-13	1.38919	1.50585	1.69264	2.03446	2.7659	4.55628	7.82335	8.32037	7.97949	9.16075	6.85582	4.47829	3.40555	3.78122	4.2631	3.11341	2.38376	3.01824	5.31051	6.46063	6.66042	8.15566	8.36095	4.70919	2.84085	1.47132	1.46322	0.953493	1.22191	1.48625	1.67917	1.56154	1.81487	1.91708	1.35444	1.25995	1.61832	1.37093	1.92537	1.67781	0.932486	0.858447	0.648091	0.630124	0.517148	0.570885	0.395186
1.55		9.63674e-13	1.4907	1.61229	1.80497	2.14889	2.87191	4.65383	7.98997	8.61241	8.3991	9.56908	7.23978	4.58495	3.53105	3.96909	4.46097	3.36917	2.64794	3.14237	5.38316	6.61197	6.78898	8.15797	8.4501	5.00405	3.22157	1.7939	1.64932	0.894155	0.978385	1.20575	1.48364	1.36896	1.57538	1.78247	1.41075	1.33813	1.8262	1.62057	2.18815	1.98392	1.20826	1.02314	0.766267	0.788757	0.670639	0.697823	0.414161
1.6		7.75158e-13	1.56815	1.69594	1.89502	2.24578	2.98208	4.7959	8.17894	8.81937	8.68903	10.2131	7.777	4.97502	3.66054	3.9091	4.39755	3.34697	2.66903	3.39057	5.68358	6.91	7.09015	8.47914	8.60829	5.00934	3.23578	1.56954	1.38334	0.846898	1.08325	1.2433	1.34197	1.17813	1.36651	1.68638	1.47621	1.44428	2.03624	1.88715	2.41682	2.22247	1.42575	1.161	0.927668	0.9427	0.824107	0.851856	0.502217
1.65		7.20091e-13	1.66969	1.80279	2.00875	2.36373	3.09404	4.89793	8.34135	9.10238	9.09371	10.5974	8.15367	5.08291	3.78647	4.10598	4.61075	3.60736	2.8764	3.48138	5.72037	7.01207	7.17895	8.44342	8.67043	5.31876	3.61223	1.87843	1.56021	0.774283	0.819829	0.947891	1.13391	0.993254	1.17309	1.60839	1.56823	1.54358	2.22241	2.1319	2.64985	2.47995	1.67521	1.31165	1.02808	1.08507	0.972448	0.988037	0.575928
1.7		1.52278e-12	1.7447	1.88421	2.09688	2.45911	3.20269	5.03681	8.5211	9.2976	9.37557	11.2317	8.67121	5.46275	3.90817	4.01536	4.50341	3.56207	2.93345	3.72919	5.99667	7.28067	7.43426	8.69104	8.74016	5.25454	3.57939	1.66389	1.2942	0.733555	0.933131	0.987325	0.995249	0.842079	1.06484	1.58988	1.66193	1.66474	2.4092	2.37991	2.84648	2.6831	1.87443	1.43646	1.1803	1.22677	1.11886	1.13869	0.689664
1.75		4.15223e-13	1.84626	1.99127	2.21148	2.57948	3.31913	5.14224	8.67872	9.57077	9.76406	11.5907	9.03809	5.56927	4.03277	4.21989	4.72968	3.82133	3.08104	3.78434	5.99632	7.33213	7.48222	8.6183	8.77478	5.57032	3.94557	1.95476	1.45998	0.651158	0.658185	0.682707	0.778272	0.702739	1.00439	1.59886	1.7732	1.76546	2.5581	2.59507	3.03392	2.88151	2.08443	1.56173	1.25837	1.34533	1.2473	1.25891	0.773147
1.8		1.51301e-12	1.91906	2.07062	2.29768	2.67307	3.42575	5.27742	8.84896	9.75376	10.0363	12.2126	9.53389	5.93599	4.14519	4.09851	4.57896	3.75476	3.17287	4.0296	6.24536	7.56798	7.68865	8.78939	8.75693	5.44221	3.86769	1.74747	1.19868	0.618185	0.777639	0.73135	0.671883	0.672652	1.07849	1.66706	1.87533	1.88667	2.71162	2.80832	3.18661	3.041	2.25675	1.66785	1.395	1.46808	1.37798	1.39294	0.888125
1.85		4.21219e-13	2.02071	2.17785	2.41285	2.79511	3.54555	5.38538	9.00132	10.0164	10.4075	12.545	9.88874	6.03907	4.26684	4.30929	4.81597	4.00801	3.25873	4.04734	6.2071	7.56803	7.69514	8.68099	8.76371	5.75627	4.21746	2.01681	1.35114	0.52878	0.50021	0.42273	0.455882	0.650107	1.18457	1.76225	1.99253	1.97662	2.81434	2.98024	3.31883	3.17264	2.41779	1.76058	1.44789	1.55751	1.47838	1.48521	0.960361
1.9		1.42886e-12	2.09173	2.2555	2.49738	2.88698	3.64999	5.51661	9.16198	10.1868	10.6689	13.1519	10.3607	6.39017	4.36877	4.15724	4.62248	3.92138	3.3835	4.28776	6.42597	7.76806	7.85012	8.77345	8.66059	5.57121	4.09777	1.81489	1.09927	0.505383	0.622742	0.495106	0.458432	0.784037	1.38887	1.89361	2.0886	2.08787	2.92812	3.14829	3.41993	3.28203	2.55601	1.84378	1.56307	1.65572	1.58664	1.59411	1.06464
1.95		1.1946e-13	2.19364	2.36299	2.61302	3.01026	3.77236	5.62643	9.30877	10.4383	11.0218	13.4565	10.7015	6.48805	4.48596	4.37284	4.86791	4.16445	3.40655	4.26682	6.34951	7.71638	7.81491	8.63106	8.63937	5.87552	4.42503	2.05967	1.23592	0.410597	0.353159	0.196089	0.319548	0.864182	1.57729	2.0465	2.2026	2.1602	2.97989	3.26836	3.49141	3.3421	2.66125	1.89934	1.58926	1.71237	1.65365	1.65151	1.11572
2		1.21925e-12	2.26335	2.43936	2.69622	3.1006	3.87464	5.75363	9.45987	10.596	11.2714	14.0461	11.1476	6.82133	4.57644	4.19052	4.63247	4.05864	3.56198	4.50019	6.53568	7.87794	7.91649	8.6438	8.45474	5.64158	4.26779	1.86205	0.997842	0.399598	0.474114	0.323596	0.505977	1.06829	1.82059	2.2073	2.28312	2.25504	3.05033	3.38425	3.53662	3.39704	2.75959	1.95646	1.67794	1.78156	1.73416	1.72915	1.20171
2.05		6.13509e-13	2.36577	2.5473	2.81238	3.2249	3.99905	5.86484	9.60089	10.836	11.6051	14.3219	11.4723	6.91246	4.68774	4.40949	4.88401	4.28799	3.52189	4.43973	6.42119	7.77473	7.83974	8.46937	8.4054	5.92807	4.56648	2.07957	1.11613	0.299253	0.226551	0.170951	0.512754	1.18026	2.02661	2.3868	2.38796	2.3065	3.04979	3.44734	3.54538	3.38384	2.80481	1.97234	1.67712	1.80342	1.76463	1.74806	1.2269
2.1		4.53859e-13	2.43469	2.62289	2.89468	3.31403	4.09932	5.98804	9.74256	10.9808	11.842	14.8919	11.8906	7.22597	4.76604	4.19764	4.60766	4.16362	3.70539	4.66399	6.57257	7.89561	7.88664	8.40231	8.14445	5.65429	4.37692	1.88614	0.895665	0.305434	0.337139	0.30843	0.738255	1.39128	2.26477	2.55111	2.44723	2.38107	3.07596	3.50709	3.5335	3.38223	2.85916	2.00132	1.73528	1.84046	1.81342	1.79027	1.28932
2.15		2.41807e-13	2.53776	2.73137	3.01135	3.43911	4.22524	6.10011	9.87755	11.2089	12.1558	15.1381	12.1977	7.30915	4.87025	4.41868	4.86322	4.37648	3.60275	4.56375	6.42085	7.74178	7.76911	8.1982	8.067	5.91493	4.64103	2.07367	0.993	0.196287	0.139857	0.347513	0.796722	1.50089	2.45845	2.73429	2.53939	2.4112	3.02517	3.51132	3.48104	3.29721	2.84283	1.97698	1.7083	1.82715	1.80626	1.76985	1.2872
2.2		5.13145e-13	2.60626	2.80652	3.09304	3.52723	4.32358	6.21927	10.0098	11.3408	12.3793	15.6864	12.5865	7.60128	4.93603	4.1785	4.5474	4.2342	3.8116	4.77718	6.53599	7.82047	7.7609	8.05241	7.73647	5.61114	4.42509	1.88512	0.793079	0.228421	0.217129	0.429603	1.00403	1.69557	2.67127	2.88546	2.57475	2.46393	3.00916	3.51398	3.4141	3.23934	2.85087	1.97681	1.73316	1.8303	1.82082	1.7744	1.32245
2.25		1.37446e-13	2.70996	2.91548	3.21006	3.65275	4.45046	6.33159	10.1384	11.5565	12.6726	15.9023	12.8745	7.67565	5.03223	4.40049	4.80516	4.42849	3.64788	4.6375	6.34851	7.61768	7.60394	7.82141	7.63104	5.83802	4.64874	2.03987	0.867042	0.10183	0.128179	0.523869	1.06866	1.78851	2.83729	3.05672	2.65247	2.47442	2.91368	3.46065	3.30542	3.08708	2.7742	1.91355	1.68194	1.7831	1.77694	1.71636	1.29436
2.3		1.66067e-12	2.77822	2.99037	3.29128	3.73992	4.54682	6.44655	10.2612	11.6754	12.8821	16.4273	13.2325	7.94516	5.08548	4.13373	4.45172	4.26904	3.87932	4.83882	6.42665	7.6534	7.5411	7.59907	7.23935	5.51479	4.41303	1.85772	0.689567	0.176792	0.121834	0.577843	1.24991	1.95645	3.01383	3.18435	2.66369	2.50571	2.86085	3.40843	3.18872	2.97567	2.7355	1.88434	1.67213	1.75216	1.75641	1.68301	1.30064
2.35		1.12887e-12	2.88219	3.09941	3.40818	3.86529	4.67382	6.55824	10.3828	11.8781	13.1542	16.6125	13.5004	8.01033	5.17319	4.35591	4.71034	4.44355	3.65702	4.66075	6.20568	7.40421	7.34682	7.34455	7.10631	5.70038	4.59048	1.97657	0.738046	0.0148982	0.170493	0.670627	1.30421	2.02596	3.1435	3.3332	2.72672	2.50003	2.73016	3.30213	3.03253	2.76373	2.60235	1.78524	1.59957	1.67392	1.67862	1.59149	1.25038
2.4		2.26041e-13	2.95008	3.17388	3.48874	3.95126	4.76787	6.66857	10.4957	11.9839	13.349	17.1124	13.8266	8.25645	5.21438	4.06496	4.32164	4.26793	3.90841	4.84923	6.24694	7.39707	7.23085	7.04907	6.6639	5.36894	4.34217	1.80307	0.58364	0.160447	0.074448	0.709359	1.45726	2.16177	3.27754	3.43103	2.71565	2.51212	2.64967	3.20066	2.87507	2.60389	2.51848	1.72814	1.55524	1.61026	1.62378	1.52199	1.2278
2.45		2.28351e-12	3.0536	3.28226	3.60474	4.07555	4.89389	6.77849	10.6096	12.173	13.5993	17.2667	14.074	8.31248	5.29355	4.28693	4.58022	4.42223	3.63105	4.63457	5.99556	7.10494	7.0021	6.77492	6.504	5.50636	4.46798	1.88259	0.605224	0.0695016	0.217065	0.781367	1.49401	2.20485	3.36604	3.55044	2.76473	2.49493	2.49762	3.04943	2.68415	2.34252	2.33524	1.59789	1.46513	1.50531	1.51678	1.40357	1.16175
2.5		1.29341e-12	3.1207	3.35589	3.6842	4.15984	4.98508	6.88351	10.7121	12.2652	13.779	17.7403	14.3678	8.53487	5.32357	3.97486	4.1591	4.23165	3.89978	4.81006	6.00089	7.05588	6.8355	6.41084	6.02386	5.17868	4.21484	1.7208	0.473143	0.179549	0.0968996	0.810954	1.61827	2.30605	3.45455	3.61505	2.73483	2.49148	2.40303	2.90802	2.49932	2.1416	2.20963	1.5151	1.38797	1.41185	1.43013	1.30186	1.11283
2.55		3.90576e-13	3.22276	3.46257	3.79819	4.28188	5.10878	6.99026	10.817	12.4398	14.0066	17.8636	14.5946	8.58225	5.39454	4.19655	4.41718	4.36607	3.57182	4.56123	5.72293	6.72508	6.57582	6.12145	5.83832	5.26202	4.28406	1.75725	0.467951	0.152986	0.253855	0.854391	1.63418	2.32211	3.49998	3.7006	2.77124	2.46779	2.24836	2.7236	2.29155	1.84334	1.98499	1.35994	1.28487	1.28592	1.30044	1.16593	1.04028
2.6		1.10512e-12	3.28832	3.53461	3.87577	4.36367	5.19621	7.08903	10.9084	12.5181	14.1705	18.3097	14.8558	8.78104	5.41466	3.86718	3.96696	4.162	3.85541	4.72421	5.69426	6.63596	6.36212	5.6944	5.33717	4.95092	4.0346	1.61118	0.35556	0.222155	0.139735	0.878851	1.73043	2.38858	3.54263	3.73077	2.72705	2.45344	2.15813	2.55603	2.0989	1.61092	1.82291	1.25458	1.17803	1.16713	1.18626	1.0386	0.970903
2.65		2.70073e-12	3.38762	3.63828	3.98643	4.48203	5.31606	7.19101	11.0029	12.6771	14.3748	18.4021	15.0622	8.82057	5.47814	4.08879	4.22449	4.27754	3.48221	4.44423	5.39425	6.27149	6.07561	5.39456	5.128	4.97565	4.04297	1.60048	0.327563	0.240614	0.282755	0.890892	1.72452	2.37903	3.54557	3.78013	2.75212	2.4277	2.02428	2.3547	1.8997	1.29045	1.56759	1.0823	1.06721	1.02727	1.04245	0.898952	0.904942
2.7		2.23865e-12	3.45069	3.70776	4.06114	4.56032	5.3987	7.28242	11.0822	12.7409	14.5221	18.8197	15.291	8.99621	5.48987	3.74662	3.74878	4.06155	3.77815	4.59576	5.33437	6.14493	5.81926	4.91111	4.62835	4.69493	3.80672	1.47555	0.228489	0.278996	0.181752	0.913851	1.79498	2.41271	3.54439	3.77629	2.69853	2.40721	1.96052	2.18061	1.72844	1.03895	1.37591	0.958332	0.935242	0.889289	0.907199	0.757706	0.826519
2.75		1.35736e-12	3.54588	3.80705	4.16707	4.67355	5.51313	7.37801	11.1652	12.8834	14.7025	18.8815	15.4772	9.02884	5.54669	3.96842	4.00598	4.15971	3.3658	4.28801	5.01739	5.75226	5.5104	4.60587	4.39881	4.65838	3.75105	1.41337	0.196682	0.335512	0.312082	0.894691	1.7677	2.38046	3.50754	3.78884	2.71313	2.38229	1.87187	1.98501	1.57424	0.714977	1.10269	0.778929	0.822755	0.744312	0.761198	0.638752	0.784632
2.8		2.23888e-12	3.60534	3.87284	4.23778	4.74717	5.58976	7.46081	11.2314	12.9319	14.8326	19.2697	15.6741	9.1821	5.55173	3.61864	3.50867	3.93341	3.67152	4.42973	4.93007	5.59162	5.21675	4.07339	3.93309	4.42288	3.539	1.31715	0.0901587	0.34674	0.226039	0.920215	1.81625	2.38532	3.46682	3.75281	2.6547	2.35976	1.85434	1.83241	1.46565	0.468804	0.889909	0.641286	0.671552	0.596068	0.615699	0.511819	0.717039
2.85		6.34159e-13	3.69506	3.9664	4.33759	4.85383	5.69724	7.54845	11.3015	13.0569	14.9883	19.3012	15.8407	9.20885	5.60282	3.84087	3.766	4.01614	3.22674	4.09791	4.60174	5.17663	4.89027	3.76792	3.68926	4.325	3.41765	1.19881	0.152421	0.439455	0.352694	0.872523	1.76916	2.33463	3.39484	3.72941	2.65896	2.33623	1.82594	1.67394	1.39919	0.221552	0.61577	0.470999	0.565107	0.459724	0.489541	0.466902	0.717194
2.9		1.99685e-12	3.74977	4.02736	4.40315	4.92163	5.76669	7.62141	11.3534	13.0895	15.1005	19.6593	16.0063	9.34056	5.60276	3.48917	3.25102	3.781	3.53945	4.23187	4.49168	4.98588	4.56549	3.19436	3.30689	4.15035	3.24291	1.14267	0.0614944	0.42442	0.280018	0.905521	1.80126	2.31643	3.32087	3.66407	2.59923	2.31428	1.86092	1.57976	1.38976	0.276408	0.395584	0.329392	0.40306	0.322213	0.363936	0.427127	0.685551
2.95		5.29354e-13	3.83279	4.11393	4.49557	5.02042	5.86585	7.69971	11.4095	13.1961	15.231	19.6608	16.1537	9.36237	5.64898	3.71187	3.50907	3.85055	3.06948	3.87986	4.15816	4.55469	4.22625	2.8939	3.06128	3.99483	3.05675	0.963403	0.269843	0.552558	0.413184	0.834427	1.73668	2.25258	3.22024	3.60701	2.59247	2.29031	1.88752	1.49474	1.42599	0.519012	0.191506	0.228474	0.317623	0.240471	0.322135	0.503285	0.730966
3		1.17373e-12	3.88171	4.16901	4.55492	5.08131	5.92702	7.76171	11.4463	13.2121	15.3247	19.9881	16.2886	9.4734	5.64523	3.36438	2.98035	3.60781	3.38605	4.00853	4.03125	4.33841	3.87752	2.28764	2.83606	3.89654	2.93521	0.965362	0.224497	0.511201	0.349351	0.880734	1.75933	2.21871	3.12122	3.5161	2.53352	2.26975	1.96283	1.49043	1.5069	0.764615	0.201806	0.178429	0.174565	0.222929	0.31787	0.572748	0.746516
3.05		1.00986e-12	3.95703	4.24759	4.63894	5.17119	6.01677	7.82956	11.4874	13.2997	15.4296	19.9601	16.4171	9.49099	5.68728	3.58715	3.23979	3.66662	2.89856	3.64025	3.6994	3.89728	3.53044	1.99756	2.61409	3.69231	2.6896	0.722894	0.446423	0.673433	0.496247	0.794104	1.68011	2.14767	3.00016	3.42901	2.51449	2.24155	2.0218	1.49574	1.60931	1.02327	0.437821	0.312936	0.178547	0.298427	0.410563	0.695167	0.81698
3.1		6.98552e-13	3.99933	4.29596	4.69123	5.22433	6.0688	7.87973	11.5084	13.2987	15.5041	20.256	16.5219	9.58207	5.68087	3.25011	2.70111	3.41713	3.21542	3.76637	3.56302	3.66077	3.16642	1.36741	2.63006	3.68358	2.64029	0.811436	0.398906	0.605551	0.435631	0.859721	1.70152	2.10677	2.88609	3.3171	2.45685	2.2215	2.11538	1.57632	1.73464	1.25394	0.639618	0.407912	0.223403	0.413155	0.511558	0.80372	0.867797
3.15		2.55662e-12	4.06616	4.36576	4.76604	5.30446	6.14825	7.93623	11.5339	13.3665	15.5832	20.199	16.6318	9.596	5.71929	3.47215	2.96276	3.46786	2.7185	3.38594	3.24095	3.21644	2.81678	1.09456	2.4692	3.44657	2.34899	0.521442	0.642063	0.799541	0.599121	0.768211	1.61093	2.0349	2.75468	3.20514	2.42426	2.1844	2.18013	1.64794	1.8543	1.47295	0.873895	0.570175	0.313187	0.518215	0.627201	0.915851	0.938066
3.2		7.95364e-13	4.10118	4.40675	4.81063	5.34919	6.19048	7.9739	11.5385	13.3483	15.6381	20.463	16.7072	9.66772	5.71088	3.15177	2.41781	3.21214	3.03166	3.51256	3.10485	2.96639	2.44954	0.454021	2.75293	3.53437	2.39224	0.72684	0.582259	0.705295	0.537067	0.857368	1.63989	1.99626	2.63739	3.07769	2.36719	2.16289	2.27078	1.77463	1.98328	1.67203	1.07052	0.681616	0.437905	0.6444	0.745864	1.02481	1.00476
3.25		4.67182e-13	4.15906	4.4673	4.87574	5.41906	6.2591	8.01852	11.548	13.3961	15.6913	20.3774	16.7984	9.67824	5.74597	3.37167	2.68254	3.2575	2.53374	3.12418	2.80273	2.52667	2.10403	0.24113	2.67505	3.28794	2.08385	0.471148	0.846457	0.927485	0.716143	0.772654	1.54139	1.92957	2.50749	2.94777	2.3203	2.11255	2.31972	1.87152	2.08738	1.83814	1.26707	0.820143	0.514444	0.732346	0.842385	1.10797	1.05801
3.3		3.23741e-13	4.18628	4.5004	4.91208	5.45485	6.291	8.04317	11.5358	13.3604	15.7263	20.6091	16.845	9.73115	5.7359	3.0738	2.13515	2.99581	2.83879	3.25467	2.68034	2.27303	1.75514	0.487637	3.15346	3.46816	2.23356	0.760598	0.771411	0.807716	0.649869	0.885269	1.58619	1.9021	2.4004	2.8114	2.26228	2.08729	2.39146	2.00556	2.19512	1.99653	1.44183	0.924884	0.640095	0.844907	0.951235	1.20027	1.12457
3.35		7.5584e-13	4.23483	4.55131	4.96712	5.51407	6.34837	8.07549	11.529	13.388	15.7537	20.4955	16.9175	9.73841	5.7679	3.2898	2.4041	3.03876	2.34887	2.86307	2.412	1.8499	1.42761	0.733457	3.14656	3.24067	1.95555	0.638641	1.05382	1.05358	0.841033	0.816284	1.48338	1.84547	2.28548	2.67268	2.20156	2.02073	2.40982	2.0958	2.26554	2.10222	1.59113	1.03147	0.695446	0.906621	1.01779	1.24702	1.15197
3.4		1.83098e-12	4.25377	4.57602	4.99472	5.54042	6.36944	8.08664	11.4998	13.3345	15.7684	20.6946	16.9359	9.77304	5.75627	3.01962	1.85857	2.77116	2.64108	3.00115	2.32193	1.61225	1.15279	1.36648	3.71942	3.49533	2.20386	0.914291	0.962826	0.910012	0.769627	0.947375	1.5502	1.83606	2.20246	2.53551	2.14089	1.98987	2.45197	2.21162	2.33823	2.2135	1.73522	1.12141	0.805977	0.996852	1.10574	1.31346	1.20703
3.45		3.50386e-13	4.29269	4.61699	5.03937	5.58866	6.41521	8.10633	11.4765	13.3418	15.77	20.5535	16.9899	9.77717	5.78544	3.22974	2.13316	2.81493	2.16875	2.61184	2.10588	1.23421	0.895927	1.58647	3.75855	3.31376	2.0098	0.922018	1.25931	1.1742	0.967829	0.896759	1.44643	1.79216	2.11586	2.39983	2.06853	1.90629	2.43096	2.27575	2.36618	2.25489	1.83121	1.192	0.838725	1.02898	1.13813	1.32093	1.20497
3.5		1.65867e-12	4.30269	4.63266	5.05757	5.60491	6.42482	8.10336	11.4297	13.2704	15.7641	20.7198	16.981	9.79425	5.77235	2.99147	1.59502	2.5415	2.44325	2.76152	2.07117	1.06665	0.863018	2.21601	4.35684	3.61397	2.31934	1.14672	1.15295	1.00965	0.892051	1.03914	1.5377	1.80389	2.06832	2.27182	2.00384	1.86894	2.43723	2.35835	2.39697	2.315	1.93845	1.26264	0.927165	1.0923	1.19928	1.35646	1.24104
3.55		1.5703e-12	4.3315	4.66321	5.09134	5.64169	6.4585	8.10995	11.3897	13.257	15.74	20.5518	17.0165	9.79552	5.79915	3.19391	1.87692	2.58981	1.99891	2.38132	1.92774	0.834369	0.833496	2.40686	4.421	3.49722	2.24044	1.24635	1.45879	1.2863	1.0915	1.00362	1.43567	1.77237	2.01953	2.15385	1.92416	1.77033	2.37287	2.38557	2.37983	2.29148	1.97781	1.29529	0.93728	1.0941	1.19645	1.32499	1.20975
3.6		1.4202e-12	4.33176	4.66904	5.09935	5.64705	6.45586	8.09212	11.3247	13.1673	15.7131	20.6852	16.9814	9.79599	5.78466	2.99034	1.35411	2.31057	2.25074	2.54649	1.96783	0.874382	1.1249	3.01786	5.00516	3.81083	2.56293	1.42022	1.33855	1.10469	1.01342	1.15087	1.54906	1.80345	2.01164	2.04653	1.85507	1.72723	2.34085	2.427	2.3671	2.29886	2.04411	1.3441	0.999885	1.12827	1.22779	1.32757	1.22236
3.65		3.8769e-13	4.34975	4.68845	5.12152	5.67163	6.47671	8.08491	11.2673	13.1328	15.6632	20.4912	16.9989	9.79494	5.80986	3.18375	1.6447	2.36777	1.84549	2.18378	1.90734	0.944978	1.27557	3.17687	5.07942	3.7668	2.59831	1.58331	1.6488	1.38769	1.20811	1.12411	1.45023	1.78097	2.00174	1.96242	1.77481	1.61905	2.2334	2.4124	2.30735	2.21309	2.02631	1.33883	0.988429	1.10106	1.19112	1.26021	1.16514
3.7		7.24754e-13	4.33919	4.68336	5.11825	5.66502	6.46077	8.0512	11.1834	13.0242	15.6148	20.5916	16.939	9.78002	5.79416	3.01613	1.14962	2.08287	2.06991	2.36754	2.02414	1.18519	1.66358	3.75924	5.62618	4.06587	2.89817	1.71227	1.51708	1.19417	1.13095	1.27191	1.57933	1.82532	2.02748	1.88701	1.70251	1.57317	2.16445	2.40988	2.25425	2.16883	2.04975	1.36497	1.02385	1.10603	1.19209	1.23046	1.15257
3.75		1.16263e-12	4.34534	4.69062	5.12781	5.67639	6.46778	8.02923	11.1079	12.9681	15.539	20.3721	16.9393	9.77748	5.81886	3.19976	1.44845	2.15396	1.7151	2.03202	2.03537	1.41785	1.85857	3.88361	5.69976	4.09298	3.02935	1.92006	1.82676	1.4773	1.31503	1.24709	1.48371	1.80643	2.04777	1.85	1.63117	1.46534	2.01855	2.3533	2.15959	2.02685	1.97704	1.32378	0.99296	1.05306	1.12507	1.13257	1.07519
3.8		4.40981e-13	4.3228	4.67344	5.11208	5.65665	6.43742	7.97857	11.0041	12.8399	15.4685	20.4396	16.8561	9.74855	5.80211	3.06755	1.00005	1.8636	1.90788	2.23538	2.21099	1.711	2.25219	4.42836	6.19404	4.35689	3.28774	2.00974	1.68664	1.27808	1.24278	1.39282	1.61969	1.85539	2.09315	1.81333	1.55942	1.42302	1.91877	2.30892	2.07492	1.9351	1.95798	1.32802	1.00217	1.03091	1.09738	1.07339	1.03788
3.85		1.81855e-12	4.31591	4.66735	5.10783	5.65362	6.42939	7.94068	10.9095	12.7613	15.3665	20.1954	16.84	9.74555	5.82766	3.24133	1.30202	1.95412	1.61393	1.9366	2.26769	1.97313	2.44527	4.51539	6.25863	4.44734	3.49259	2.2489	1.99078	1.55516	1.41085	1.36398	1.5261	1.8339	2.12898	1.82705	1.50914	1.33114	1.74502	2.21494	1.95966	1.74692	1.83538	1.25484	0.955089	0.957475	1.00544	0.952068	0.94795
3.9		1.3487e-12	4.28016	4.63683	5.07841	5.61952	6.38341	7.87194	10.7848	12.6127	15.2731	20.2301	16.7351	9.70405	5.81001	3.14241	0.9245	1.65879	1.77208	2.1575	2.47818	2.27011	2.82052	5.01416	6.68986	4.66262	3.70144	2.30426	1.84592	1.35736	1.34798	1.50622	1.6597	1.8783	2.17762	1.8273	1.44505	1.3028	1.62782	2.13629	1.85991	1.61608	1.77669	1.23978	0.941833	0.91295	0.953284	0.868527	0.888183
3.95		1.15419e-12	4.259	4.61617	5.05911	5.60084	6.35914	7.81699	10.6702	12.5109	15.1447	19.9618	16.7035	9.70167	5.83782	3.30681	1.21787	1.77435	1.54657	1.90237	2.55409	2.51888	2.99422	5.0615	6.73863	4.80521	3.95962	2.56417	2.13953	1.62227	1.49529	1.46878	1.56635	1.84845	2.21361	1.88273	1.4291	1.2475	1.44742	2.01545	1.74769	1.39783	1.61219	1.14055	0.883047	0.826901	0.84392	0.732135	0.794335
4		1.2319e-12	4.20899	4.5713	5.01498	5.55138	6.29656	7.72926	10.5239	12.3414	15.028	19.9639	16.5785	9.6489	5.81916	3.23769	0.930527	1.47517	1.66925	2.13549	2.77993	2.80457	3.34076	5.50681	7.09897	4.96375	4.11616	2.58955	1.99384	1.43343	1.44617	1.60667	1.6892	1.88	2.2512	1.9102	1.38293	1.24635	1.34026	1.91771	1.66022	1.24447	1.51995	1.111	0.854569	0.768611	0.77486	0.631717	0.715865
4.05		1.95843e-13	4.17254	4.53502	4.9796	5.51603	6.25502	7.65629	10.3884	12.2157	14.8728	19.6721	16.5321	9.64801	5.85052	3.39349	1.20098	1.6206	1.51469	1.92585	2.85569	3.02323	3.4861	5.51268	7.12608	5.14567	4.4098	2.86085	2.27178	1.68016	1.56882	1.55757	1.59426	1.83713	2.27454	1.99041	1.4114	1.24638	1.1958	1.78918	1.58603	1.02717	1.32535	0.994046	0.790333	0.682179	0.658765	0.489738	0.627071
4.1		1.93179e-12	4.1075	4.47502	4.91998	5.45043	6.17512	7.54893	10.22	12.0248	14.7323	19.6417	16.3884	9.58506	5.83054	3.34991	1.00556	1.3202	1.60415	2.16412	3.08347	3.29038	3.79743	5.89794	7.40971	5.24318	4.51369	2.86015	2.12929	1.50783	1.53729	1.69042	1.69958	1.84924	2.2906	2.03254	1.39333	1.28183	1.1496	1.69847	1.54844	0.89124	1.21085	0.958114	0.758838	0.625931	0.587124	0.385668	0.535339
4.15		8.89511e-13	4.05509	4.42248	4.86787	5.39776	6.1157	7.45738	10.0633	11.8747	14.5503	19.3269	16.3276	9.58618	5.86638	3.49797	1.24486	1.49808	1.51653	1.99633	3.14637	3.47044	3.90896	5.86134	7.41014	5.45106	4.82694	3.13398	2.38621	1.7305	1.63235	1.62819	1.60173	1.79023	2.29209	2.12018	1.4672	1.34149	1.10905	1.5938	1.54945	0.752799	1.00553	0.835584	0.698147	0.559769	0.483563	0.254107	0.460755
4.2		6.51479e-13	3.97466	4.34699	4.79238	5.31568	6.01818	7.33019	9.87267	11.6624	14.386	19.2642	16.1664	9.51374	5.84445	3.47532	1.12586	1.20158	1.57825	2.23283	3.36722	3.7144	4.18041	6.18108	7.61288	5.48577	4.87889	3.11065	2.25073	1.58152	1.62109	1.75509	1.68447	1.77826	2.28017	2.16617	1.48219	1.4124	1.17634	1.54899	1.59162	0.73375	0.892395	0.806557	0.681898	0.533087	0.440343	0.195682	0.364857
4.25		9.19265e-13	3.90611	4.27802	4.72337	5.24552	5.94072	7.21999	9.69466	11.4879	14.1774	18.927	16.0912	9.51692	5.88529	3.6164	1.33464	1.41042	1.54741	2.09955	3.40941	3.85101	4.25471	6.10191	7.58242	5.70636	5.19737	3.37832	2.48112	1.77458	1.68671	1.67985	1.58324	1.70158	2.25429	2.2476	1.59171	1.51814	1.2711	1.50913	1.67916	0.795129	0.718704	0.697582	0.636923	0.515655	0.389732	0.168038	0.315571
4.3		5.7776e-13	3.81034	4.18709	4.63208	5.14702	5.82571	7.07318	9.4822	11.2544	13.9893	18.8325	15.9134	9.43536	5.86054	3.61024	1.27049	1.12614	1.58932	2.32886	3.61739	4.06848	4.48278	6.3518	7.70156	5.67831	5.19858	3.33533	2.35612	1.65449	1.69688	1.79939	1.64002	1.66294	2.21166	2.28995	1.63714	1.61466	1.43744	1.54788	1.79725	0.941279	0.665221	0.695574	0.656329	0.545177	0.421535	0.267297	0.238404
4.35		2.03659e-12	3.72614	4.10223	4.54674	5.05997	5.73086	6.94513	9.28393	11.0565	13.7553	18.474	15.824	9.4404	5.90655	3.74492	1.45413	1.35901	1.60127	2.22162	3.63442	4.15908	4.51804	6.2311	7.63708	5.89898	5.50908	3.58828	2.55441	1.81294	1.73235	1.71279	1.53607	1.56878	2.15644	2.35615	1.76683	1.74536	1.61865	1.59779	1.94607	1.13942	0.618456	0.627478	0.637805	0.583703	0.451861	0.347049	0.231098
4.4		3.63709e-13	3.61675	3.99806	4.44225	4.94805	5.60175	6.7828	9.05497	10.8079	13.5503	18.3566	15.6372	9.35381	5.88047	3.75273	1.42669	1.09832	1.63273	2.44087	3.82694	4.34935	4.70214	6.41078	7.6747	5.81175	5.46278	3.52927	2.44373	1.72613	1.764	1.82371	1.56592	1.50386	2.08511	2.39139	1.83529	1.85579	1.83165	1.72439	2.11047	1.3543	0.700023	0.671486	0.701303	0.660736	0.546581	0.473195	0.22264
4.45		7.49178e-13	3.52854	3.91156	4.35734	4.86318	5.51108	6.66292	8.87108	10.627	13.3406	18.0425	15.5881	9.39281	5.95212	3.89447	1.5968	1.3481	1.67813	2.35934	3.82905	4.40711	4.71318	6.27226	7.60078	6.04059	5.77118	3.77095	2.61332	1.85222	1.77594	1.73504	1.46739	1.40081	2.0106	2.44542	1.97512	1.99688	2.04645	1.85214	2.28873	1.58332	0.809175	0.664121	0.711021	0.730627	0.617777	0.555579	0.253982
4.5		2.20757e-12	3.45698	3.85271	4.30567	4.81153	5.45091	6.58525	8.75929	10.522	13.3171	18.1703	15.6189	9.43549	6.00798	3.9663	1.61296	1.13703	1.73015	2.60098	4.0586	4.63127	4.91967	6.47331	7.66876	5.97893	5.75536	3.74706	2.55378	1.82468	1.85198	1.86139	1.49382	1.33477	1.94672	2.50514	2.08075	2.13451	2.29088	2.05544	2.49419	1.82484	0.981315	0.75778	0.815571	0.835825	0.73721	0.678283	0.312492
4.55		3.58824e-13	3.4811	3.88701	4.35257	4.8725	5.52606	6.66849	8.84926	10.6693	13.522	18.4281	16.0676	9.78166	6.27583	4.22562	1.81704	1.42781	1.84183	2.6034	4.15331	4.78175	5.04113	6.49937	7.80458	6.38416	6.22351	4.08178	2.76568	1.96742	1.8904	1.821	1.44185	1.26125	1.90954	2.61192	2.27303	2.32652	2.56322	2.27404	2.73769	2.08654	1.16737	0.810262	0.860424	0.932457	0.831732	0.762338	0.35339
4.6		1.32561e-12	3.55527	3.97521	4.45398	4.98593	5.6515	6.81618	9.04228	10.9357	13.9744	19.2143	16.6679	10.1618	6.53966	4.43893	1.89144	1.28045	1.95747	2.93051	4.51164	5.14325	5.38001	6.86781	8.07127	6.47648	6.36534	4.17244	2.80541	2.03009	2.04574	2.00022	1.48817	1.20606	1.87998	2.74158	2.4515	2.53154	2.88023	2.57134	3.02647	2.38615	1.39401	0.945572	1.00567	1.06947	0.978229	0.897707	0.443898
4.65		6.79901e-13	3.68327	4.10281	4.58898	5.13702	5.82741	7.02314	9.30032	11.2879	14.4413	19.8385	17.4522	10.7176	6.9383	4.77275	2.11121	1.59038	2.1031	2.97666	4.64853	5.33018	5.54984	6.97413	8.32008	6.9933	6.93744	4.5618	3.02877	2.166	2.08653	1.98189	1.45382	1.12503	1.83454	2.86222	2.66781	2.74395	3.17934	2.83752	3.30067	2.6592	1.60406	1.0226	1.06441	1.1754	1.08155	0.98073	0.486105
4.7		1.71108e-12	3.78465	4.20838	4.70075	5.2577	5.96078	7.18237	9.51311	11.5816	14.9351	20.6938	18.1073	11.1239	7.21255	4.99626	2.18713	1.46315	2.23403	3.31237	5.00731	5.67973	5.86194	7.30115	8.53156	7.03197	7.03493	4.6356	3.07903	2.25619	2.26093	2.15658	1.47614	1.03851	1.77696	2.97353	2.83874	2.93512	3.47611	3.13395	3.57019	2.94085	1.82903	1.16067	1.21043	1.30618	1.22163	1.10444	0.586904
4.75		1.61204e-13	3.91055	4.33068	4.82758	5.3986	6.12547	7.37726	9.75694	11.917	15.379	21.2872	18.8814	11.6836	7.61718	5.32647	2.40154	1.76675	2.37268	3.34531	5.10341	5.80842	5.97754	7.3517	8.72818	7.51993	7.57131	4.99179	3.26023	2.35017	2.27005	2.13037	1.44591	0.944023	1.70284	3.05572	3.02233	3.10793	3.72511	3.36981	3.79297	3.15947	2.01326	1.23204	1.25713	1.39137	1.30369	1.16505	0.62805
4.8		1.56142e-12	3.99823	4.42171	4.92394	5.50297	6.24143	7.51723	9.94728	12.1854	15.8452	22.113	19.5034	12.065	7.87321	5.54383	2.47726	1.6605	2.51424	3.67669	5.44341	6.12475	6.23959	7.60465	8.84662	7.47434	7.59197	5.02997	3.31131	2.45867	2.45008	2.28885	1.44692	0.836114	1.62662	3.1357	3.16428	3.2644	3.97087	3.62917	4.0093	3.39469	2.21423	1.35999	1.38918	1.50168	1.42195	1.26538	0.726894
4.85		5.60885e-13	4.11489	4.53482	5.04119	5.63356	6.39496	7.69978	10.1759	12.5022	16.2629	22.6693	20.2599	12.624	8.28209	5.87051	2.68963	1.95419	2.644	3.69652	5.50041	6.19648	6.30075	7.59884	8.98588	7.92057	8.07959	5.34518	3.44718	2.50989	2.42949	2.25869	1.42865	0.738068	1.53137	3.17634	3.30569	3.38817	4.15528	3.81614	4.16579	3.5464	2.35867	1.41671	1.4201	1.56113	1.47809	1.30322	0.769976
4.9		5.24913e-13	4.18873	4.61175	5.12302	5.72281	6.49482	7.82185	10.3452	12.7464	16.7022	23.4651	20.8481	12.9795	8.51902	6.08081	2.76478	1.87072	2.79613	4.02162	5.81975	6.47757	6.5107	7.77523	9.01059	7.79193	8.02298	5.34695	3.49778	2.6315	2.6072	2.39455	1.4108	0.615729	1.44526	3.22105	3.4101	3.5024	4.33863	4.02308	4.31707	3.7244	2.5254	1.52753	1.53048	1.6454	1.56892	1.37679	0.860765
4.95		6.12399e-13	4.29692	4.7165	5.23156	5.84398	6.638	7.99274	10.5592	13.0447	17.0933	23.9823	21.5832	13.5347	8.92973	6.40229	2.97512	2.15067	2.91564	4.02881	5.83921	6.49332	6.51723	7.71325	9.08851	8.18531	8.45062	5.61384	3.58493	2.63886	2.55825	2.36263	1.40949	0.526355	1.33637	3.21885	3.50326	3.57115	4.44902	4.14942	4.39842	3.80171	2.62155	1.56412	1.54367	1.67648	1.59744	1.39404	0.90883
5		1.31317e-12	4.35766	4.78004	5.29958	5.91879	6.72239	8.09747	10.7079	13.2648	17.5048	24.7459	22.1349	13.8621	9.14578	6.60392	3.04938	2.09083	3.07709	4.34504	6.13548	6.73663	6.67276	7.81067	9.0191	7.97533	8.3166	5.578	3.6328	2.76773	2.72591	2.4699	1.37528	0.404832	1.25334	3.22687	3.56452	3.63828	4.56195	4.29324	4.4769	3.9145	2.74635	1.6526	1.62649	1.73079	1.65694	1.43922	0.988131
5.05		8.74856e-13	4.4582	4.87722	5.40017	6.03126	6.85588	8.25722	10.9075	13.5443	17.8685	25.2218	22.8448	14.4101	9.55572	6.91829	3.25703	2.3539	3.18548	4.34039	6.11931	6.69807	6.62513	7.69336	9.0328	8.30627	8.67454	5.79047	3.66904	2.7311	2.65016	2.43761	1.39423	0.356014	1.14439	3.18409	3.60681	3.64973	4.59304	4.35185	4.47882	3.91371	2.78919	1.6661	1.62136	1.73246	1.65773	1.4391	1.04213
5.1		1.58806e-12	4.50657	4.92808	5.45507	6.09229	6.9254	8.34514	11.0359	13.7404	18.2514	25.9508	23.3577	14.7073	9.74926	7.10986	3.33055	2.31816	3.3545	4.64503	6.39024	6.90147	6.72458	7.71052	8.87041	8.01807	8.46434	5.71638	3.71183	2.86159	2.8009	2.51146	1.34663	0.291443	1.08541	3.15746	3.62252	3.66807	4.63133	4.42611	4.481	3.95645	2.86666	1.72853	1.6725	1.75456	1.6837	1.45602	1.10791
5.15		9.81881e-13	4.6003	5.01849	5.54849	6.1968	7.04985	8.49428	11.2216	14.0011	18.5869	26.3833	24.0386	15.2448	10.1557	7.41507	3.5344	2.56161	3.45119	4.62948	6.34078	6.81107	6.62412	7.53967	8.81832	8.27862	8.74456	5.8697	3.6963	2.78173	2.70015	2.47948	1.38664	0.342587	1.00013	3.0804	3.61488	3.62373	4.58201	4.41407	4.40363	3.8776	2.85417	1.71779	1.64954	1.72728	1.65798	1.44239	1.1661
5.2		9.73444e-13	4.63694	5.05728	5.59086	6.24462	7.10505	8.56585	11.3301	14.1731	18.9406	27.0756	24.5103	15.51	10.3254	7.59537	3.60753	2.55015	3.6257	4.91974	6.58431	6.97281	6.66646	7.47638	8.56561	7.91683	8.4609	5.75744	3.73173	2.90867	2.82823	2.5164	1.32887	0.395821	0.993804	3.02514	3.58598	3.5951	4.54556	4.41652	4.33031	3.84875	2.88123	1.75178	1.66672	1.71666	1.65007	1.43305	1.21718
5.25		7.68718e-13	4.72446	5.1415	5.67768	6.3417	7.22092	8.70472	11.5019	14.4149	19.2473	27.4629	25.159	16.0339	10.7259	7.88943	3.80617	2.77169	3.71038	4.89441	6.50417	6.83368	6.51517	7.25448	8.44746	8.10074	8.6573	5.84854	3.6651	2.78745	2.70469	2.48499	1.38795	0.504955	0.962937	2.92482	3.5333	3.50076	4.41927	4.33517	4.17836	3.69559	2.81423	1.71725	1.62745	1.66232	1.60038	1.4099	1.27539
5.3		4.38316e-13	4.74984	5.16867	5.70793	6.37672	7.26217	8.76025	11.5906	14.5628	19.571	28.1165	25.5877	16.2657	10.8705	8.05742	3.87942	2.78453	3.88818	5.1675	6.71837	6.95237	6.49994	7.11165	8.1086	7.67139	8.30438	5.69899	3.69115	2.90637	2.80573	2.48297	1.32321	0.61277	1.02869	2.85181	3.46444	3.43098	4.31248	4.26795	4.03485	3.59698	2.79017	1.72174	1.61028	1.62021	1.56014	1.37816	1.31125
5.35		6.48814e-13	4.83158	5.24711	5.78854	6.46672	7.36973	8.88903	11.7487	14.7854	19.8481	28.457	26.201	16.7733	11.2626	8.33844	4.07123	2.98221	3.96075	5.13355	6.61047	6.76833	6.3005	6.84193	7.92534	7.77412	8.41282	5.72649	3.57558	2.74663	2.66199	2.45205	1.39689	0.727044	1.06668	2.74494	3.37602	3.29728	4.1175	4.12294	3.81768	3.37677	2.67217	1.66518	1.55712	1.54209	1.49016	1.34926	1.36374
5.4		4.96492e-13	4.84596	5.2629	5.80692	6.48916	7.39723	8.9287	11.8177	14.909	20.1412	29.07	26.5851	16.9706	11.3814	8.49328	4.14516	3.01921	4.13959	5.38676	6.79365	6.84297	6.22786	6.62153	7.50595	7.28456	7.99628	5.54138	3.59054	2.85393	2.73307	2.41063	1.32807	0.849408	1.1932	2.67079	3.27615	3.19691	3.94991	3.99281	3.61408	3.21351	2.59863	1.64045	1.50705	1.47139	1.42107	1.30074	1.38436
5.45		1.38645e-12	4.92209	5.33571	5.88144	6.57217	7.49654	9.04736	11.9619	15.1121	20.3881	29.3624	27.1604	17.4593	11.7631	8.75949	4.32848	3.19146	4.20015	5.34546	6.66117	6.61852	5.98357	6.30782	7.25971	7.30329	8.01471	5.50564	3.4297	2.65949	2.57214	2.38001	1.41032	0.955437	1.28517	2.58016	3.16647	3.04032	3.70025	3.79443	3.34623	2.93669	2.43562	1.56484	1.44321	1.37396	1.33551	1.26916	1.4249
5.5		2.43539e-12	4.92561	5.34027	5.88808	6.58214	7.51039	9.07122	12.0113	15.2114	20.6499	29.9333	27.4987	17.6212	11.8553	8.90048	4.40363	3.2523	4.37781	5.57621	6.81194	6.64864	5.85431	6.01294	6.76683	6.76209	7.54146	5.28744	3.43227	2.7525	2.61184	2.30014	1.33969	1.07804	1.44546	2.52694	3.04946	2.92563	3.48774	3.61337	3.09836	2.717	2.31653	1.51244	1.36341	1.27907	1.24288	1.21087	1.43072
5.55		7.99361e-15	4.99613	5.40742	5.95647	6.65811	7.60135	9.17958	12.1413	15.3945	20.8659	30.1765	28.0336	18.0889	12.2245	9.15027	4.57677	3.39785	4.4266	5.52889	6.65839	6.38915	5.56924	5.65968	6.46086	6.69566	7.46981	5.19055	3.23123	2.528	2.43701	2.26953	1.42399	1.17134	1.56797	2.47896	2.93876	2.7695	3.20488	3.37717	2.80101	2.39673	2.11675	1.42176	1.29271	1.16777	1.14729	1.17858	1.45353
5.6		1.66978e-12	4.98886	5.40079	5.95142	6.65567	7.60158	9.18768	12.1711	15.4693	21.096	30.7037	28.3251	18.2148	12.2899	9.27681	4.65368	3.48205	4.60087	5.73474	6.77577	6.37498	5.38487	5.29446	5.90292	6.11244	6.94786	4.94241	3.22049	2.60508	2.44548	2.1535	1.35312	1.2872	1.74074	2.4699	2.82397	2.66337	2.97251	3.16358	2.53308	2.13168	1.95809	1.34445	1.18791	1.05428	1.0383	1.11825	1.44538
5.65		1.83764e-12	5.05369	5.4622	6.01358	6.72448	7.68403	9.28552	12.2866	15.6321	21.2805	30.8967	28.8175	18.6593	12.6448	9.50864	4.81497	3.59985	4.6382	5.68276	6.60508	6.08692	5.06399	4.90672	5.54152	5.9613	6.78801	4.78804	2.98555	2.35579	2.26013	2.12252	1.43327	1.36544	1.87563	2.48622	2.73765	2.53781	2.68953	2.91195	2.23843	1.78335	1.73165	1.24355	1.11452	0.935181	0.938874	1.08568	1.44583
5.7		1.16307e-12	5.03578	5.44454	5.99698	6.70976	7.6708	9.27799	12.2969	15.6825	21.4784	31.3791	29.0613	18.7487	12.6828	9.62012	4.89406	3.70659	4.80679	5.86141	6.68859	6.02967	4.82691	4.47645	4.92844	5.34663	6.22619	4.51361	2.96093	2.41634	2.23907	1.97367	1.36299	1.47013	2.04741	2.53605	2.6487	2.46812	2.47724	2.6933	1.99042	1.48701	1.54121	1.14509	0.990797	0.809555	0.822709	1.03043	1.42477
5.75		3.10862e-13	5.09478	5.50004	6.05274	6.77123	7.74453	9.36506	12.3977	15.8244	21.631	31.5212	29.5094	19.1682	13.0218	9.83256	5.04184	3.79584	4.83308	5.80617	6.50508	5.72094	4.47636	4.05983	4.51698	5.11277	5.98194	4.30708	2.69965	2.14809	2.04663	1.94193	1.4337	1.53197	2.18216	2.62222	2.61322	2.40474	2.24633	2.45877	1.75262	1.12867	1.29999	1.03956	0.9191	0.688995	0.726315	0.996389	1.39996
5.8		2.05835e-12	5.06647	5.47157	6.02483	6.74447	7.71808	9.34215	12.3887	15.8506	21.7965	31.9576	29.7048	19.2206	13.0321	9.92837	5.12342	3.92401	4.99366	5.9555	6.55487	5.62305	4.18997	3.57088	3.86049	4.4782	5.38973	4.01046	2.66106	2.19277	1.99953	1.76457	1.36424	1.62237	2.344	2.72904	2.57248	2.39634	2.11518	2.27591	1.5939	0.821749	1.0872	0.924562	0.783777	0.558248	0.615219	0.951257	1.36723
5.85		1.45883e-12	5.11959	5.52112	6.07413	6.79852	7.78299	9.41832	12.4745	15.9715	21.9169	32.0483	30.1067	19.6131	13.3532	10.12	5.25604	3.98402	5.00925	5.89832	6.36331	5.30354	3.81779	3.13161	3.40565	4.16503	5.06669	3.75872	2.38222	1.91179	1.80326	1.73156	1.4213	1.66694	2.46948	2.87156	2.60525	2.41383	2.00657	2.10403	1.49566	0.48559	0.845539	0.820702	0.718251	0.442363	0.529949	0.913135	1.31615
5.9		1.85407e-12	5.08123	5.48221	6.03526	6.76009	7.7437	9.38042	12.4467	15.9737	22.0498	32.4378	30.2531	19.628	13.3356	10.1995	5.34028	4.13219	5.15942	6.01641	6.38021	5.16912	3.48683	2.59129	2.72097	3.52334	4.45397	3.44444	2.33023	1.94291	1.73585	1.53075	1.3525	1.74086	2.61487	3.01931	2.62385	2.47438	2.01884	2.01024	1.50525	0.275305	0.622761	0.694588	0.580283	0.313927	0.44233	0.879778	1.27313
5.95		1.99574e-12	5.12845	5.52576	6.07807	6.80669	7.79973	9.44558	12.5175	16.0735	22.1378	32.4767	30.6072	19.9918	13.6371	10.3689	5.45613	4.16243	5.1647	5.95859	6.18579	4.85134	3.10434	2.13627	2.23219	3.13559	4.05975	3.15658	2.04432	1.65607	1.53889	1.49606	1.39288	1.76782	2.72408	3.19441	2.72315	2.56539	2.07213	1.94838	1.58566	0.340796	0.406885	0.5999	0.525701	0.208249	0.37946	0.83453	1.19693
6		1.00009e-12	5.08049	5.47684	6.02868	6.75704	7.74808	9.39319	12.4713	16.0522	22.2384	32.8185	30.7041	19.9688	13.5912	10.4315	5.54304	4.32893	5.30206	6.04375	6.1714	4.68689	2.73611	1.55277	1.54836	2.50228	3.43658	2.82987	1.98064	1.67826	1.46023	1.27758	1.32443	1.82383	2.84791	3.36184	2.79468	2.68025	2.22646	1.98112	1.74563	0.619295	0.221176	0.469513	0.397668	0.0932051	0.342744	0.811026	1.14521
6.05		8.18456e-13	5.12186	5.51444	6.06504	6.79622	7.79525	9.44734	12.5271	16.1307	22.2938	32.8055	31.0089	20.3022	13.8714	10.5773	5.64053	4.32902	5.29741	5.98648	5.97971	4.38712	2.36261	1.09058	1.05472	2.04626	2.98133	2.5183	1.70088	1.39363	1.26583	1.24092	1.34617	1.83326	2.93528	3.54511	2.94058	2.81658	2.39835	2.03758	1.92831	0.896692	0.233011	0.395098	0.359959	0.0206426	0.314385	0.756288	1.04722
6.1		2.76223e-13	5.06484	5.45607	6.0057	6.73594	7.73184	9.3811	12.4632	16.0866	22.3622	33.0989	31.0557	20.2409	13.7969	10.6223	5.72997	4.51188	5.41952	6.0373	5.93658	4.20277	1.97208	0.474586	0.581637	1.44783	2.35765	2.18582	1.62936	1.41499	1.19051	1.01121	1.27772	1.87068	3.03351	3.71214	3.0459	2.9596	2.63075	2.17752	2.14833	1.18931	0.37295	0.273826	0.265314	0.118361	0.339838	0.738053	0.988665
6.15		2.53131e-13	5.1005	5.48787	6.03574	6.76782	7.77027	9.42436	12.504	16.1438	22.3853	33.034	31.31	20.5421	14.0541	10.7433	5.80757	4.48156	5.40528	5.98168	5.75353	3.94243	1.6515	0.12146	0.610581	0.939064	1.85687	1.87044	1.37424	1.14341	1.00312	0.972621	1.27984	1.86301	3.09462	3.88283	3.21117	3.10859	2.84756	2.30757	2.34766	1.43389	0.563391	0.244375	0.252427	0.182168	0.337356	0.673159	0.874579
6.2		7.9492e-14	5.03517	5.42079	5.96722	6.69769	7.69591	9.34508	12.4232	16.0776	22.4219	33.2785	31.3063	20.4422	13.9506	10.7701	5.8992	4.67849	5.50968	5.997	5.68527	3.75393	1.28844	0.646846	1.22189	0.532999	1.24308	1.54407	1.30318	1.17728	0.955537	0.739046	1.21109	1.88173	3.16403	4.03262	3.32784	3.25424	3.09711	2.49946	2.56452	1.69443	0.748613	0.183141	0.228874	0.273283	0.390879	0.654548	0.81153
6.25		1.35136e-12	5.06545	5.44711	5.99127	6.72261	7.72593	9.37774	12.4494	16.1138	22.4128	33.1619	31.5087	20.7094	14.1831	10.8649	5.9554	4.61757	5.48611	5.94393	5.517	3.56048	1.1521	1.11328	1.71694	0.474415	0.747407	1.26829	1.10163	0.93588	0.784344	0.699412	1.19332	1.85764	3.19546	4.17434	3.48715	3.38859	3.30531	2.64868	2.73331	1.88346	0.912141	0.228158	0.238093	0.318106	0.391365	0.581134	0.689791
6.3		5.40901e-13	4.99277	5.37229	5.91453	6.64361	7.64162	9.28648	12.3528	16.0266	22.4184	33.3572	31.454	20.5705	14.0503	10.8727	6.04863	4.82598	5.57028	5.92289	5.42844	3.39113	1.00904	1.76261	2.43301	1.01456	0.262421	0.986155	1.0486	1.00165	0.802515	0.472681	1.12406	1.85816	3.23371	4.2935	3.5954	3.51671	3.53322	2.8446	2.91389	2.09833	1.07993	0.263337	0.276436	0.386584	0.440421	0.557235	0.625885
6.35		2.39542e-12	5.01825	5.3937	5.93316	6.66214	7.66378	9.3091	12.3649	16.0423	22.3775	33.1892	31.6032	20.8019	14.2561	10.9398	6.08192	4.7343	5.53749	5.87305	5.28101	3.29538	1.24643	2.21671	2.96715	1.53062	0.65748	0.87922	0.943091	0.81688	0.667536	0.436095	1.08668	1.81852	3.23299	4.39382	3.72873	3.61644	3.70047	2.97486	3.02809	2.22185	1.20126	0.321871	0.286763	0.408837	0.431543	0.479955	0.509791
6.4		9.88098e-13	4.93946	5.3124	5.84947	6.57556	7.57085	9.20719	12.2538	15.9352	22.3528	33.335	31.497	20.6233	14.0935	10.9278	6.17589	4.95125	5.59886	5.81507	5.17828	3.17503	1.44578	2.87197	3.66863	2.08778	1.11548	0.783728	0.936341	0.932142	0.783391	0.249205	1.01677	1.80186	3.23862	4.47215	3.8132	3.71252	3.88323	3.14393	3.1546	2.3821	1.33864	0.384528	0.339071	0.452846	0.462209	0.448399	0.452569
6.45		6.04405e-13	4.96103	5.32979	5.86357	6.58858	7.58602	9.22062	12.2526	15.9312	22.2809	33.1161	31.5917	20.8169	14.2705	10.9659	6.1847	4.8286	5.55675	5.7688	5.05726	3.20028	1.86574	3.30598	4.20559	2.67722	1.75569	1.00802	0.954816	0.826396	0.703635	0.239253	0.96041	1.74764	3.20431	4.52218	3.90608	3.76418	3.9903	3.23247	3.20204	2.43504	1.41234	0.425016	0.34064	0.452664	0.440737	0.376959	0.367384
6.5		1.42952e-12	4.87757	5.24343	5.77439	6.49589	7.48593	9.10956	12.1285	15.8055	22.2268	33.212	31.4334	20.598	14.0777	10.9332	6.27833	5.05094	5.59279	5.67368	4.94776	3.15625	2.21322	3.95452	4.87244	3.181	2.23552	1.14258	1.01051	0.988721	0.897889	0.242016	0.889997	1.71558	3.17705	4.55257	3.95584	3.81859	4.11354	3.35608	3.26499	2.53486	1.51231	0.483725	0.382345	0.471929	0.448803	0.341451	0.335991
6.55		1.06581e-13	4.89632	5.25789	5.78505	6.50448	7.49518	9.11484	12.1151	15.7826	22.1248	32.9428	31.4723	20.7519	14.2237	10.9406	6.26115	4.89717	5.54119	5.63105	4.85759	3.3021	2.66032	4.36123	5.39767	3.80019	2.88559	1.51243	1.11959	0.952659	0.862905	0.295009	0.815725	1.64811	3.10904	4.54682	3.99878	3.81416	4.14949	3.3903	3.24076	2.51608	1.53618	0.502002	0.374189	0.451252	0.416495	0.296329	0.323596
6.6		4.13003e-14	4.80975	5.16808	5.69196	6.40726	7.38955	8.99626	11.9797	15.64	22.0424	32.9887	31.2613	20.4921	14.0001	10.8863	6.35315	5.12162	5.5495	5.49905	4.74979	3.34544	3.05833	4.99187	6.01703	4.24077	3.32772	1.72365	1.2249	1.14307	1.09066	0.44639	0.745407	1.60346	3.05012	4.52526	4.0069	3.82146	4.20503	3.45784	3.23632	2.55266	1.59462	0.546404	0.396313	0.447203	0.403221	0.274925	0.341346
6.65		2.23821e-13	4.82695	5.18086	5.70042	6.41267	7.3941	8.99459	11.9551	15.5993	21.9112	32.67	31.2432	20.6042	14.1132	10.8616	6.30856	4.93667	5.48812	5.45983	4.69309	3.58433	3.49303	5.36426	6.51958	4.87174	3.97517	2.11399	1.36726	1.14546	1.07762	0.515627	0.654793	1.52465	2.94992	4.46158	3.99487	3.75767	4.16503	3.43206	3.14089	2.46464	1.56914	0.542697	0.380156	0.409595	0.365849	0.285912	0.398744
6.7		5.36016e-13	4.7387	5.089	5.60486	6.31238	7.28439	8.86998	11.8098	15.441	21.8014	32.6658	30.9793	20.3033	13.8586	10.7852	6.39767	5.16008	5.46672	5.29193	4.59619	3.70647	3.90626	5.96649	7.08065	5.24214	4.36534	2.33902	1.50405	1.34862	1.31117	0.679915	0.586348	1.47189	2.86269	4.3873	3.95801	3.7161	4.1494	3.43847	3.06951	2.43802	1.58417	0.568359	0.379495	0.385565	0.338119	0.304645	0.449793
6.75		1.92557e-12	4.75555	5.10132	5.61234	6.31579	7.28542	8.86251	11.7753	15.3835	21.6421	32.2984	30.9032	20.3719	13.9369	10.7273	6.32448	4.94418	5.39541	5.25581	4.57314	3.99947	4.31406	6.29804	7.55089	5.87105	4.99908	2.71732	1.64289	1.36247	1.30442	0.755628	0.482223	1.38492	2.73399	4.26703	3.89002	3.59393	4.03345	3.35208	2.90774	2.2865	1.51233	0.544491	0.357843	0.336363	0.306856	0.363981	0.525668
6.8		7.54952e-15	4.66687	5.00868	5.51556	6.21371	7.17291	8.73317	11.6214	15.2108	21.5059	32.2442	30.5864	20.0299	13.6516	10.6284	6.40953	5.1636	5.34277	5.05383	4.49634	4.18184	4.72479	6.86209	8.04427	6.16555	5.32875	2.93454	1.79942	1.57015	1.5303	0.90488	0.420177	1.33086	2.6245	4.14264	3.80823	3.50519	3.94732	3.29674	2.77365	2.19948	1.48425	0.549392	0.333902	0.299007	0.281564	0.416915	0.587609
6.85		5.19584e-14	4.68428	5.02144	5.52296	6.21603	7.1713	8.72078	11.5778	15.1373	21.3193	31.8293	30.4519	20.0537	13.6935	10.5364	6.30701	4.91745	5.26172	5.02059	4.50446	4.4946	5.09728	7.14709	8.47355	6.77989	5.93764	3.28745	1.91586	1.57847	1.52116	0.985559	0.310114	1.24098	2.47403	3.97088	3.68713	3.32954	3.75958	3.1532	2.55417	1.99303	1.37142	0.508475	0.309365	0.247087	0.274317	0.488422	0.653676
6.9		8.50875e-13	4.59605	4.9289	5.42587	6.11304	7.05692	8.58767	11.4163	14.9512	21.1576	31.7251	30.0827	19.6714	13.3782	10.4153	6.38707	5.13033	5.17696	4.78748	4.45611	4.71827	5.49405	7.6641	8.89125	6.99398	6.20042	3.48636	2.08466	1.7858	1.73155	1.11082	0.269074	1.19563	2.35205	3.80269	3.56357	3.19867	3.60727	3.03931	2.36511	1.85093	1.30256	0.492043	0.263225	0.212432	0.279455	0.557879	0.715994
6.95		4.07674e-13	4.61453	4.94261	5.43369	6.11477	7.05318	8.57087	11.3641	14.8624	20.9445	31.2641	29.8899	19.6498	13.383	10.2891	6.25504	4.85521	5.08687	4.75722	4.49046	5.02603	5.82518	7.89783	9.27187	7.58205	6.77343	3.80511	2.16857	1.77844	1.71518	1.19521	0.189116	1.11104	2.19069	3.58872	3.39604	2.97851	3.35565	2.84568	2.10037	1.60062	1.15655	0.438648	0.238291	0.178964	0.305504	0.621605	0.760953
7		5.4512e-13	4.52721	4.85064	5.33676	6.01139	6.93744	8.43454	11.1956	14.6635	20.7578	31.1102	29.4692	19.2284	13.0391	10.1465	6.32957	5.05948	4.96976	4.49729	4.47714	5.27543	6.19949	8.36007	9.60738	7.71257	6.96444	3.97899	2.34402	1.98155	1.90439	1.29146	0.213385	1.08758	2.07098	3.38734	3.2371	2.81427	3.14517	2.6803	1.86831	1.41128	1.05151	0.401439	0.172372	0.186755	0.351044	0.695923	0.817986
7.05		6.27942e-13	4.54677	4.86529	5.345	6.01253	6.93158	8.41334	11.1351	14.5596	20.519	30.6046	29.2189	19.1614	13.0065	9.9866	6.16853	4.75738	4.87198	4.47059	4.53105	5.56169	6.48477	8.53896	9.93272	8.2634	7.49086	4.25633	2.38931	1.95226	1.87782	1.37774	0.246987	1.01946	1.91549	3.1457	3.03403	2.56336	2.84138	2.4475	1.57652	1.13081	0.883262	0.342469	0.149634	0.201854	0.393988	0.742696	0.837043
7.1		1.07025e-12	4.46036	4.7739	5.24826	5.90878	6.81454	8.27392	10.9598	14.3483	20.3077	30.4015	28.7484	18.7029	12.636	9.82395	6.23741	4.95146	4.72302	4.18983	4.55693	5.82491	6.82998	8.93989	10.1811	8.30861	7.60656	4.40011	2.56641	2.14741	2.04108	1.44139	0.32051	1.03109	1.81913	2.92738	2.84975	2.37942	2.58508	2.24243	1.32185	0.905448	0.75007	0.286527	0.0700458	0.263563	0.464071	0.8138	0.884867
7.15		9.95648e-13	4.48046	4.78897	5.25641	5.90884	6.80607	8.2479	10.8905	14.2292	20.0435	29.8529	28.442	18.5912	12.5668	9.63147	6.04859	4.62505	4.61963	4.16789	4.623	6.07906	7.06621	9.06159	10.4457	8.81205	8.07622	4.62961	2.56912	2.0922	2.00234	1.52718	0.414984	0.990123	1.69328	2.68012	2.62745	2.11894	2.24605	1.98704	1.03828	0.615372	0.578392	0.235164	0.0575696	0.305004	0.506444	0.838867	0.876762
7.2		1.73639e-13	4.39455	4.69775	5.15945	5.80434	6.68742	8.10511	10.7083	14.0056	19.8079	29.6012	27.9238	18.0981	12.1722	9.45079	6.1122	4.80782	4.43992	3.8744	4.68954	6.34707	7.3771	9.39594	10.6035	8.77173	8.11439	4.73921	2.74308	2.27557	2.13538	1.55556	0.490684	1.04252	1.64593	2.46968	2.43294	1.93734	1.96372	1.76261	0.815539	0.383242	0.438046	0.169356	0.0689733	0.386733	0.585875	0.900583	0.912603
7.25		2.09477e-12	4.41421	4.71225	5.16651	5.80235	6.67541	8.07338	10.6295	13.8709	19.5187	29.0117	27.5633	17.9433	12.0675	9.22764	5.89753	4.46046	4.33379	3.85907	4.7606	6.56249	7.56226	9.45934	10.8032	9.21861	8.5179	4.9151	2.70059	2.19194	2.0831	1.63802	0.598737	1.03198	1.57623	2.25064	2.21601	1.70259	1.61829	1.51364	0.659367	0.222131	0.326039	0.16311	0.0910229	0.430392	0.618681	0.901907	0.879055
7.3		1.68288e-12	4.32806	4.62047	5.06863	5.69643	6.55449	7.92668	10.44	13.6348	19.259	28.7122	26.9999	17.4185	11.652	9.03154	5.95668	4.63123	4.12497	3.56347	4.86671	6.82838	7.83475	9.72311	10.8689	9.09411	8.47777	4.98734	2.86674	2.35962	2.18218	1.62934	0.667282	1.11797	1.59701	2.08562	2.03464	1.56119	1.35102	1.31134	0.660203	0.348326	0.293868	0.142401	0.188275	0.516075	0.6978	0.949752	0.901656
7.35		1.04161e-12	4.34601	4.63314	5.07336	5.69115	6.53775	7.88811	10.3508	13.4838	18.9449	28.0836	26.5878	17.2227	11.5137	8.78018	5.71871	4.26677	4.01968	3.5571	4.93633	7.00108	7.96786	9.72824	11.0008	9.47644	8.80682	5.10471	2.77759	2.24628	2.11559	1.70547	0.773177	1.13102	1.5972	1.94364	1.86083	1.41188	1.07202	1.13167	0.822442	0.615389	0.401509	0.212919	0.206756	0.553087	0.716953	0.927949	0.847895
7.4		1.47504e-12	4.25867	4.53986	4.97362	5.5829	6.41372	7.73671	10.1534	13.235	18.6612	27.7373	25.9821	16.6696	11.0808	8.57184	5.77461	4.42515	3.78381	3.27302	5.07877	7.2594	8.19884	9.91872	10.9743	9.27076	8.68922	5.13729	2.93147	2.39444	2.17756	1.65892	0.831598	1.23549	1.68222	1.87116	1.72806	1.36651	0.939581	1.04329	1.05525	0.883242	0.539378	0.261333	0.314246	0.635775	0.789485	0.95945	0.858392
7.45		3.98348e-13	4.27347	4.54925	4.97458	5.57294	6.39089	7.69001	10.0527	13.0671	18.3223	27.0718	25.5211	16.435	10.911	8.29524	5.51645	4.04788	3.68367	3.27816	5.14155	7.38727	8.27988	9.86672	11.037	9.58188	8.93684	5.1922	2.79525	2.25123	2.09652	1.72582	0.926998	1.26023	1.74056	1.85306	1.648	1.36689	0.920033	1.04077	1.33484	1.15858	0.717132	0.342608	0.329042	0.662554	0.793804	0.918129	0.794281
7.5		1.59983e-12	4.18397	4.4535	4.87204	5.46144	6.26285	7.53312	9.84672	12.8051	18.0146	26.6796	24.8762	15.8572	10.4646	8.07829	5.57061	4.19365	3.42309	3.02223	5.31534	7.6335	8.46704	9.98239	10.92	9.29977	8.74434	5.18393	2.93285	2.37637	2.11904	1.64185	0.973628	1.36818	1.86482	1.89801	1.60372	1.44487	1.07681	1.15004	1.61475	1.42987	0.892138	0.418059	0.43834	0.738212	0.85584	0.933488	0.797756
7.55		1.14553e-12	4.19427	4.45828	4.86791	5.44547	6.23266	7.47708	9.73345	12.6197	17.6511	25.9791	24.3691	15.5864	10.2656	7.77974	5.29574	3.80806	3.33303	3.04082	5.36674	7.71556	8.49668	9.8753	10.9133	9.53457	8.90522	5.17376	2.75039	2.20439	2.02431	1.69707	1.05272	1.39319	1.9546	2.00277	1.65142	1.58267	1.32184	1.32059	1.89533	1.67617	1.0626	0.490396	0.450114	0.753502	0.846447	0.879967	0.739487
7.6		1.60139e-12	4.10168	4.35914	4.76165	5.32984	6.09978	7.31393	9.51828	12.3441	17.3194	25.5422	23.688	14.9875	9.80968	7.55824	5.34982	3.9411	3.0503	2.83168	5.56565	7.94579	8.63843	9.91586	10.7095	9.18253	8.64228	5.12467	2.86828	2.30344	2.00592	1.57761	1.0867	1.49303	2.08983	2.13656	1.70452	1.73987	1.61355	1.54984	2.1674	1.93277	1.24138	0.57739	0.556464	0.819689	0.896122	0.88279	0.746432
7.65		7.22533e-13	4.1062	4.35802	4.75113	5.3066	6.06097	7.24736	9.39144	12.1405	16.9314	24.8087	23.1376	14.683	9.58401	7.24144	5.06215	3.55188	2.97607	2.86426	5.60196	7.982	8.6181	9.75666	10.6348	9.33753	8.7129	5.04808	2.64149	2.10499	1.89915	1.61933	1.14507	1.50934	2.18538	2.31369	1.85624	1.94234	1.92546	1.78315	2.4163	2.13727	1.38807	0.637333	0.566203	0.82377	0.876092	0.828595	0.715596
7.7		8.83293e-13	4.0098	4.25477	4.64044	5.18613	5.92259	7.07733	9.16661	11.8512	16.5758	24.3281	22.4235	14.0668	9.12277	7.01981	5.11782	3.67205	2.67403	2.71932	5.81893	8.19269	8.71339	9.72293	10.3492	8.92389	8.38595	4.95961	2.73708	2.1755	1.8394	1.46825	1.16651	1.59283	2.30977	2.4849	1.97194	2.12362	2.23314	2.0445	2.65922	2.36774	1.55833	0.72947	0.66585	0.879309	0.913461	0.826546	0.740371
7.75		2.43716e-12	4.00744	4.24665	4.62246	5.15454	5.87411	6.99924	9.02534	11.6287	16.1635	23.5637	21.8325	13.7311	8.87306	6.68884	4.82155	3.28397	2.6222	2.76393	5.83696	8.18355	8.6451	9.51539	10.2093	8.99739	8.36478	4.81672	2.46903	1.95424	1.72353	1.49564	1.20108	1.59395	2.39193	2.68195	2.17253	2.33447	2.53419	2.2783	2.86083	2.52186	1.67384	0.776511	0.674792	0.873567	0.887404	0.786891	0.754107
7.8		8.17124e-13	3.90661	4.13867	4.50673	5.02863	5.72964	6.82181	8.79042	11.3254	15.7841	23.0405	21.0885	13.1012	8.4108	6.47198	4.88041	3.39117	2.30432	2.6946	6.06453	8.37144	8.69351	9.40933	9.84916	8.53222	7.98219	4.69173	2.5406	1.9943	1.62285	1.31949	1.21118	1.65536	2.49031	2.85019	2.30893	2.50616	2.81771	2.53099	3.06185	2.71719	1.82794	0.86995	0.764848	0.918388	0.914193	0.790908	0.80612
7.85		2.06501e-12	3.89632	4.12249	4.48022	4.98764	5.67047	6.7312	8.63387	11.0835	15.3477	22.2469	20.4597	12.7371	8.13993	6.13153	4.58015	3.00911	2.28263	2.74663	6.06168	8.31806	8.5799	9.15803	9.64803	8.52435	7.86969	4.48397	2.23529	1.75531	1.50231	1.33289	1.22024	1.63674	2.54559	3.03136	2.514	2.69373	3.07786	2.73744	3.20671	2.81539	1.90826	0.90508	0.774482	0.905006	0.887516	0.780189	0.862556
7.9		8.41105e-13	3.79063	4.00936	4.35902	4.85587	5.5195	6.546	8.3886	10.7662	14.9448	21.6824	19.6887	12.0971	7.68119	5.92483	4.64354	3.10318	1.9537	2.75401	6.29227	8.4801	8.58155	8.98268	9.22213	8.01951	7.44193	4.32699	2.28221	1.76356	1.36217	1.14283	1.22154	1.67224	2.60755	3.17064	2.64192	2.83685	3.31773	2.96078	3.35728	2.96855	2.04073	0.996988	0.852861	0.939886	0.906596	0.80017	0.939244
7.95		1.09424e-12	3.77147	3.9842	4.32305	4.80456	5.44872	6.44201	8.21604	10.5045	14.4845	20.8616	19.0249	11.7074	7.39225	5.58031	4.34418	2.73202	1.97084	2.80702	6.26635	8.38396	8.42576	8.69284	8.96528	7.93231	7.24072	4.05723	1.94472	1.51385	1.24412	1.14466	1.20519	1.63102	2.62668	3.31347	2.82399	2.98324	3.52072	3.12516	3.43995	3.00807	2.08431	1.02231	0.864699	0.92138	0.884324	0.823084	1.02057
8		6.27498e-13	3.66064	3.86563	4.1961	4.66664	5.29098	6.24881	7.96027	10.1731	14.0584	20.257	18.2301	11.061	6.94186	5.38975	4.41303	2.81273	1.6385	2.88182	6.49251	8.51733	8.38122	8.45221	8.48427	7.40147	6.78046	3.87466	1.96776	1.48939	1.06749	0.960937	1.20189	1.63836	2.64522	3.40738	2.92555	3.08678	3.70477	3.30672	3.53482	3.11406	2.19123	1.11025	0.930045	0.947607	0.898848	0.861441	1.11198
8.05		3.29736e-13	3.63169	3.83054	4.14975	4.60408	5.20769	6.1306	7.771	9.89109	13.5745	19.4111	17.5342	10.6486	6.63839	5.04767	4.11971	2.4574	1.7034	2.92923	6.44181	8.38036	8.18692	8.12966	8.17851	7.23913	6.49556	3.54731	1.60445	1.23925	0.964825	0.957333	1.16268	1.5731	2.62205	3.49782	3.06845	3.18207	3.84086	3.4208	3.55348	3.09493	2.19859	1.12851	0.945457	0.926459	0.884269	0.909008	1.19848
8.1		1.50102e-13	3.51558	3.7064	4.01691	4.45989	5.04307	5.92932	7.50474	9.54579	13.1256	18.7678	16.7187	9.9996	6.20172	4.8799	4.19436	2.52437	1.38084	3.0557	6.65651	8.48244	8.09721	7.82861	7.65507	6.69801	6.01821	3.34816	1.60646	1.18173	0.759591	0.818195	1.16093	1.55155	2.59285	3.53633	3.1333	3.24041	3.9616	3.55308	3.59064	3.15079	2.27732	1.21011	0.997014	0.945456	0.896648	0.959778	1.29358
8.15		8.53095e-13	3.47612	3.66069	3.95946	4.3854	4.94661	5.79627	7.29828	9.24335	12.6187	17.8987	15.9937	9.56764	5.88774	4.54803	3.91212	2.18956	1.49919	3.09191	6.5796	8.30672	7.86828	7.47953	7.30866	6.46721	5.65786	2.97002	1.22679	0.949274	0.701112	0.821943	1.10523	1.46253	2.52406	3.56639	3.22825	3.28039	4.02567	3.61282	3.54675	3.07551	2.25077	1.22414	1.01688	0.923638	0.890175	1.0161	1.36982
8.2		6.4837e-14	3.35474	3.53099	3.82075	4.23494	4.77513	5.58699	7.0217	8.88451	12.1477	17.2185	15.1608	8.92	5.47107	4.41038	3.9922	2.24228	1.20765	3.25257	6.77635	8.3752	7.73478	7.12374	6.75809	5.93427	5.18283	2.76761	1.21486	0.860131	0.501465	0.784968	1.11322	1.413	2.44518	3.54452	3.2516	3.29251	4.07976	3.6922	3.52742	3.0803	2.29976	1.29694	1.05434	0.936645	0.901314	1.06981	1.45862
8.25		2.73848e-12	3.30417	3.47408	3.75167	4.148	4.66503	5.43872	6.79786	8.56174	11.6187	16.329	14.4101	8.47202	5.15169	4.09837	3.7259	1.93249	1.37552	3.27352	6.67228	8.16313	7.47543	6.75474	6.38141	5.6454	4.76048	2.35029	0.838887	0.686132	0.551535	0.812338	1.05262	1.30249	2.32989	3.51126	3.29561	3.2782	4.0711	3.69723	3.42586	2.95364	2.24302	1.30904	1.0789	0.915522	0.900543	1.12014	1.51356
8.3		1.81011e-12	3.17785	3.33936	3.60784	3.99223	4.48783	5.22284	6.51279	8.19174	11.129	15.6177	13.5669	7.83227	4.76399	3.99928	3.81068	1.97067	1.14072	3.45255	6.84612	8.19719	7.30119	6.3522	5.82468	5.14468	4.31562	2.16769	0.832476	0.578817	0.479593	0.906449	1.07967	1.22831	2.20215	3.42929	3.27789	3.24822	4.06005	3.72418	3.35529	2.90901	2.26214	1.37061	1.1024	0.923531	0.909778	1.16776	1.58746
8.35		1.16374e-12	3.11988	3.27603	3.53305	3.89995	4.37251	5.0695	6.28463	7.86545	10.6017	14.743	12.8234	7.38963	4.45599	3.7256	3.57061	1.69351	1.34086	3.46031	6.72522	7.96534	7.02933	5.98376	5.44457	4.82558	3.86534	1.74215	0.536846	0.561851	0.650534	0.961354	1.03257	1.10398	2.04633	3.34113	3.27884	3.19159	3.98954	3.68386	3.21088	2.74359	2.18426	1.38437	1.13307	0.9054	0.911695	1.20258	1.61547
8.4		1.45706e-12	3.01686	3.16722	3.41851	3.7776	4.23367	4.89885	6.05624	7.56665	10.2062	14.1616	12.1131	6.84371	4.15526	3.71017	3.69428	1.73626	1.18759	3.67528	6.93581	8.04245	6.88837	5.6068	4.96828	4.43928	3.53594	1.64568	0.596489	0.504025	0.745014	1.15523	1.09454	1.02426	1.89512	3.23804	3.25641	3.15991	3.95887	3.69806	3.13131	2.68256	2.19664	1.44517	1.15334	0.917695	0.925322	1.24726	1.6816
8.45		1.1795e-12	3.03712	3.18484	3.43017	3.78026	4.2246	4.8693	5.98383	7.43799	9.95226	13.6798	11.7075	6.59995	3.98137	3.57956	3.57352	1.53751	1.42668	3.75494	6.96783	7.99598	6.78838	5.39949	4.74025	4.23591	3.19772	1.32125	0.590409	0.704717	0.951217	1.25164	1.10497	0.927276	1.75769	3.18911	3.30511	3.15359	3.93689	3.71201	3.03669	2.55602	2.15764	1.49473	1.21718	0.925964	0.949775	1.29221	1.72086
8.5		2.63123e-13	3.06321	3.20342	3.44712	3.79943	4.24147	4.87662	5.97475	7.41403	9.92513	13.6022	11.4396	6.32072	3.88511	3.7564	3.84508	1.63596	1.38117	4.11119	7.41889	8.34862	6.87379	5.19654	4.49135	4.09881	3.11476	1.4136	0.737971	0.747936	1.15891	1.54235	1.23844	0.885513	1.63735	3.15899	3.37259	3.21652	4.00375	3.82172	3.03959	2.55141	2.22233	1.59218	1.26548	0.96934	0.995939	1.37082	1.82817
8.55		1.08069e-12	3.1825	3.31416	3.55062	3.89741	4.33437	4.96144	6.04205	7.46007	9.90609	13.4425	11.3046	6.2374	3.83038	3.76029	3.83215	1.50162	1.65579	4.26967	7.59998	8.47447	6.92709	5.12083	4.39101	4.00109	2.90747	1.28236	0.98025	1.05348	1.3888	1.68611	1.31936	0.828871	1.50432	3.13827	3.46451	3.25738	4.02262	3.88388	2.9857	2.44996	2.21417	1.67429	1.36061	1.0037	1.04331	1.42721	1.87875
8.6		3.72147e-13	3.24268	3.36009	3.59172	3.94062	4.37542	4.99316	6.06068	7.47071	9.924	13.4194	11.0862	6.00108	3.81038	4.00783	4.13665	1.60381	1.65577	4.64958	8.07451	8.84835	7.01701	4.90948	4.22898	3.98377	2.99539	1.52918	1.14333	1.15122	1.64869	2.01514	1.48227	0.812595	1.34884	3.07228	3.51107	3.31294	4.05926	3.96873	2.97583	2.4167	2.25901	1.75946	1.39959	1.04917	1.08909	1.49275	1.96436
8.65		1.5743e-13	3.35698	3.46466	3.68721	4.02837	4.45602	5.06384	6.11116	7.49608	9.87853	13.2294	10.9314	5.92018	3.77423	4.03726	4.12506	1.49069	1.91061	4.77071	8.20196	8.92161	7.04104	4.83274	4.15095	3.90872	2.90252	1.61204	1.46977	1.4713	1.85829	2.15246	1.59294	0.79796	1.17593	3.00151	3.561	3.32295	4.01876	3.97966	2.89323	2.28241	2.22797	1.83133	1.49131	1.08297	1.12704	1.51776	1.97065
8.7		1.06981e-12	3.41028	3.50232	3.71947	4.06279	4.48757	5.08394	6.11526	7.48955	9.87463	13.1772	10.6992	5.69594	3.80501	4.31213	4.4297	1.58522	1.92227	5.13021	8.63739	9.25286	7.08906	4.5885	4.07381	3.99112	3.13694	1.92168	1.6281	1.59144	2.13469	2.48407	1.75958	0.824207	0.980389	2.89279	3.57159	3.35915	4.00951	4.01882	2.86333	2.21319	2.24108	1.89231	1.5136	1.12318	1.1628	1.55844	2.01797
8.75		1.21725e-12	3.51364	3.59671	3.80417	4.13817	4.55438	5.13988	6.1492	7.49512	9.8051	12.9632	10.5323	5.62331	3.78733	4.35818	4.41783	1.49246	2.14857	5.21071	8.70941	9.27441	7.08673	4.51599	4.02422	3.95565	3.18559	2.15206	1.98092	1.9022	2.31784	2.60818	1.89249	0.873532	0.773881	2.78774	3.58912	3.35044	3.92228	3.98432	2.76375	2.056	2.19112	1.95123	1.59865	1.15651	1.19189	1.55563	1.98315
8.8		2.29106e-12	3.56017	3.6265	3.8282	4.16456	4.57742	5.1497	6.14069	7.474	9.78308	12.8879	10.2929	5.41712	3.86431	4.6478	4.71927	1.57945	2.16196	5.54459	9.10293	9.56253	7.09576	4.24674	4.04377	4.12241	3.51039	2.4616	2.1326	2.03468	2.59994	2.93132	2.05441	0.951527	0.544173	2.65544	3.57321	3.37739	3.88017	3.98394	2.72431	1.95758	2.17389	1.98714	1.60553	1.19192	1.21914	1.57443	1.99299
8.85		1.20126e-13	3.65219	3.71032	3.90176	4.22723	4.63015	5.19066	6.15799	7.45986	9.69002	12.651	10.1154	5.35402	3.86183	4.70239	4.70491	1.50382	2.35702	5.58347	9.11825	9.53195	7.0675	4.18003	4.02011	4.13203	3.68182	2.77251	2.48883	2.32624	2.75371	3.03834	2.2027	1.05952	0.310642	2.53746	3.5684	3.36136	3.7598	3.9094	2.61745	1.78535	2.10693	2.02937	1.67965	1.22443	1.24112	1.54931	1.92166
8.9		6.9722e-14	3.69143	3.73167	3.91696	4.24498	4.64405	5.18956	6.13618	7.42341	9.64903	12.5522	9.86966	5.16814	3.97569	4.99552	4.99887	1.5837	2.3654	5.88606	9.46439	9.773	7.03743	3.8916	4.13144	4.35429	4.03537	3.05812	2.63237	2.465	3.0331	3.34375	2.3533	1.17801	0.0724099	2.41042	3.53696	3.38842	3.69936	3.87547	2.57732	1.66458	2.06059	2.0394	1.67201	1.25496	1.26172	1.55078	1.89637
8.95		2.55795e-13	3.7694	3.8022	3.9766	4.29205	4.67964	5.21221	6.13301	7.38506	9.52694	12.2857	9.67635	5.11209	3.98221	5.04969	4.97777	1.52066	2.52679	5.88	9.41742	9.68495	6.97952	3.82919	4.12461	4.40469	4.2933	3.40944	2.97799	2.72994	3.15386	3.42896	2.50911	1.32359	0.215142	2.3113	3.52074	3.37492	3.56114	3.76585	2.47076	1.48449	1.97742	2.06058	1.73014	1.2852	1.27819	1.51026	1.79453
9		4.0834e-13	3.78799	3.80233	3.97007	4.2875	4.66978	5.18425	6.07936	7.31097	9.43821	12.1271	9.39743	4.93364	4.11107	5.32368	5.24721	1.59045	2.51811	6.12964	9.68479	9.84823	6.89092	3.51722	4.29984	4.64013	4.62297	3.65412	3.10485	2.86362	3.41465	3.69918	2.63675	1.46418	0.497018	2.2263	3.47838	3.40217	3.49022	3.69535	2.43031	1.34568	1.89896	2.03956	1.70478	1.30734	1.29102	1.49692	1.73414
9.05		3.77476e-13	3.81082	3.8222	3.97944	4.28101	4.64836	5.14651	6.00855	7.19279	9.21742	11.7462	9.1245	4.84872	4.08973	5.33269	5.18279	1.5231	2.62082	6.03325	9.50774	9.63525	6.7557	3.43364	4.27156	4.69359	4.90529	3.99741	3.40728	3.07271	3.47265	3.73145	2.77275	1.61703	0.760834	2.17749	3.44396	3.37959	3.33225	3.5343	2.3136	1.15812	1.79058	2.02418	1.73132	1.32419	1.2943	1.44012	1.60009
9.1		1.80744e-13	3.76599	3.76889	3.92347	4.22558	4.58674	5.0677	5.90275	7.06044	9.0595	11.5141	8.81104	4.67052	4.20182	5.55895	5.41468	1.5781	2.5716	6.20525	9.67425	9.70607	6.60517	3.10371	4.47544	4.9031	5.17151	4.18405	3.50212	3.1779	3.68666	3.94113	2.85972	1.75437	1.04273	2.18518	3.40953	3.41359	3.27131	3.4348	2.2711	1.01462	1.68926	1.97472	1.68753	1.33406	1.30016	1.42233	1.51887
9.15		1.2943e-12	3.77939	3.79105	3.94185	4.23032	4.58108	5.05605	5.87294	6.9979	8.9206	11.2612	8.6507	4.64792	4.21489	5.613	5.40856	1.52133	2.65111	6.13381	9.56147	9.56998	6.53527	3.06561	4.49378	5.03661	5.54292	4.57411	3.81177	3.37463	3.7374	3.98431	3.01613	1.92058	1.30356	2.26063	3.44285	3.45633	3.18487	3.30704	2.19018	0.850914	1.60101	1.96561	1.71273	1.35886	1.31663	1.39083	1.40527
9.2		1.91847e-13	3.76548	3.77583	3.92895	4.2212	4.57154	5.0405	5.84771	6.96586	8.8958	11.209	8.49151	4.56611	4.39811	5.91826	5.72786	1.61028	2.62543	6.37288	9.84824	9.7687	6.47159	2.78597	4.80553	5.3112	5.85202	4.79792	3.95572	3.52624	3.99163	4.22497	3.12893	2.08963	1.60578	2.41297	3.49693	3.57144	3.21739	3.26032	2.19386	0.731291	1.51619	1.93234	1.68907	1.38716	1.34722	1.4061	1.34553
9.25		3.99902e-13	3.7981	3.81904	3.97044	4.25127	4.59408	5.06177	5.85902	6.95492	8.8273	11.0543	8.41337	4.59406	4.44831	6.01888	5.77188	1.56398	2.69632	6.32472	9.78353	9.68704	6.44901	2.78397	4.86049	5.51486	6.30184	5.2335	4.27969	3.72365	4.0451	4.2831	3.3087	2.27297	1.87807	2.59272	3.58754	3.66564	3.2015	3.16196	2.14483	0.592539	1.43883	1.92165	1.70896	1.41739	1.37256	1.39541	1.24977
9.3		3.84581e-13	3.78075	3.80089	3.95465	4.239	4.5815	5.04393	5.83258	6.92258	8.80392	11.0079	8.26916	4.53691	4.64402	6.32584	6.09939	1.67928	2.66393	6.54286	10.045	9.86563	6.37105	2.51587	5.19915	5.76882	6.56538	5.42664	4.41899	3.87898	4.29105	4.49921	3.40629	2.44823	2.18776	2.83278	3.67734	3.80316	3.28396	3.12596	2.16111	0.50699	1.34858	1.87653	1.68344	1.44577	1.40847	1.42428	1.1992
9.35		2.13163e-13	3.80165	3.83185	3.98367	4.25651	4.59091	5.05094	5.82833	6.8949	8.71773	10.8384	8.18709	4.56893	4.68662	6.41196	6.13428	1.63149	2.70287	6.45427	9.92783	9.73891	6.33097	2.52405	5.2348	5.97939	7.01756	5.84862	4.71325	4.04162	4.30926	4.5299	3.57395	2.62272	2.44994	3.06276	3.78655	3.90268	3.3063	3.03287	2.11822	0.407328	1.27008	1.84608	1.68193	1.46672	1.42741	1.42001	1.11868
9.4		1.14797e-13	3.76976	3.79931	3.95301	4.22846	4.56173	5.01572	5.7831	6.84151	8.66969	10.7657	8.03433	4.52138	4.87591	6.69938	6.45133	1.77249	2.65352	6.62929	10.1323	9.86819	6.22335	2.27041	5.56661	6.18408	7.20877	5.99198	4.83249	4.1873	4.53088	4.70481	3.64515	2.79197	2.75241	3.34752	3.89627	4.04077	3.41995	3.00297	2.13135	0.387619	1.1767	1.78823	1.65323	1.49114	1.46407	1.45835	1.08762
9.45		1.05205e-12	3.77607	3.81515	3.96664	4.23038	4.5549	5.00519	5.75975	6.79319	8.56142	10.5765	7.94442	4.55261	4.90588	6.76599	6.47463	1.72573	2.65878	6.49773	9.95904	9.69362	6.16401	2.28468	5.57332	6.3892	7.6464	6.38858	5.09009	4.31114	4.51243	4.7056	3.79411	2.95039	2.99544	3.59584	4.01358	4.13106	3.46579	2.91642	2.0837	0.346905	1.09884	1.73898	1.63021	1.50091	1.47392	1.45625	1.02929
9.5		5.15366e-13	3.72869	3.76725	3.92014	4.1856	4.50818	4.95168	5.69485	6.71789	8.48783	10.4771	7.78317	4.51182	5.08378	7.03129	6.78021	1.89377	2.59007	6.62666	10.1043	9.77336	6.02993	2.05421	5.88307	6.53653	7.76107	6.48043	5.18737	4.44499	4.70604	4.83615	3.83829	3.10882	3.28234	3.89502	4.13336	4.25774	3.59247	2.8917	2.08237	0.393411	1.00762	1.67305	1.6016	1.52131	1.50999	1.50011	1.02522
9.55		2.3288e-12	3.71927	3.76682	3.91725	4.17085	4.48404	4.92257	5.65143	6.6481	8.35689	10.2679	7.68457	4.53919	5.09889	7.07698	6.79262	1.85174	2.56145	6.45306	9.87653	9.55286	5.95215	2.06965	5.85571	6.72786	8.17273	6.84376	5.40424	4.5285	4.65222	4.80732	3.96414	3.24618	3.4991	4.13822	4.24754	4.32644	3.64326	2.81017	2.01984	0.390782	0.932136	1.60746	1.55865	1.51905	1.50857	1.49408	0.987848
9.6		3.15081e-13	3.65583	3.703	3.85436	4.10879	4.41927	4.85029	5.56643	6.55048	8.2574	10.1418	7.51492	4.50219	5.26162	7.31839	7.08592	2.04614	2.4717	6.53385	9.96146	9.58363	5.7951	1.86939	6.13182	6.81291	8.20891	6.88331	5.47805	4.6486	4.81476	4.89139	3.98139	3.38949	3.76245	4.42862	4.36575	4.43069	3.76322	2.78601	1.99447	0.454183	0.847643	1.53819	1.53329	1.53538	1.54218	1.53735	1.00773
9.65		2.23443e-12	3.6299	3.68553	3.83419	4.07664	4.37712	4.80193	5.50233	6.45868	8.10347	9.91215	7.40661	4.52271	5.26014	7.34214	7.08807	2.01233	2.40951	6.31965	9.6813	9.31937	5.69955	1.87978	6.06676	6.98299	8.58452	7.2062	5.65067	4.69076	4.72732	4.83374	4.08023	3.50147	3.94633	4.64886	4.46508	4.46699	3.80041	2.70487	1.90905	0.45394	0.776246	1.45938	1.47288	1.52076	1.52761	1.52098	0.981876
9.7		1.05915e-12	3.55014	3.60553	3.75467	3.99708	4.29409	4.71071	5.39709	6.33866	7.97799	9.75952	7.22859	4.48658	5.40476	7.55822	7.36816	2.23063	2.29769	6.35102	9.70556	9.30226	5.52322	1.71412	6.3003	7.00303	8.54176	7.19329	5.69971	4.79527	4.85634	4.87012	4.07115	3.62562	4.17861	4.91242	4.5699	4.53943	3.89594	2.67427	1.85302	0.50425	0.702439	1.39125	1.45349	1.53302	1.55671	1.5573	1.01441
9.75		2.09099e-12	3.50712	3.57043	3.71666	3.94699	4.23342	4.64263	5.31192	6.22456	7.80095	9.50941	7.10951	4.49756	5.38548	7.5594	7.36074	2.20808	2.20262	6.09817	9.37569	8.99686	5.4106	1.71291	6.19516	7.14523	8.87247	7.46941	5.82526	4.79568	4.73753	4.78499	4.13969	3.70863	4.32379	5.09594	4.64356	4.53474	3.90384	2.58715	1.7397	0.493785	0.638143	1.30296	1.37902	1.5064	1.52795	1.52569	0.988425
9.8		7.4496e-13	3.41103	3.47426	3.62053	3.84998	4.13222	4.53258	5.18662	6.08232	7.64968	9.3306	6.92311	4.45957	5.50974	7.74907	7.62658	2.44656	2.06838	6.07956	9.33973	8.9335	5.21879	1.5828	6.37935	7.09935	8.75168	7.40454	5.84848	4.88294	4.83125	4.77344	4.10538	3.81	4.51816	5.31838	4.72422	4.56796	3.96093	2.54238	1.64975	0.524781	0.57934	1.24007	1.36768	1.51465	1.55072	1.54982	1.02102
9.85		6.58362e-13	3.35056	3.4212	3.56435	3.78166	4.05277	4.44457	5.08022	5.94587	7.44965	9.06	6.7922	4.4587	5.47187	7.72737	7.61026	2.43762	1.94151	5.79054	8.96344	8.58998	5.08988	1.56397	6.23286	7.2079	9.02981	7.62845	5.9249	4.84184	4.68381	4.66272	4.14103	3.86119	4.61982	5.45455	4.76308	4.51624	3.92778	2.44274	1.50686	0.509333	0.528723	1.14654	1.28319	1.47716	1.50786	1.50063	0.986964
9.9		8.82183e-13	3.23838	3.30909	3.45186	3.66748	3.9337	4.31606	4.93528	5.78188	7.27305	8.85559	6.59743	4.41645	5.57414	7.88987	7.86072	2.69185	1.7852	5.72216	8.86853	8.48258	4.88658	1.46681	6.36272	7.09673	8.83323	7.51285	5.92159	4.91045	4.74123	4.60401	4.08307	3.93665	4.77042	5.62462	4.81053	4.50513	3.93642	2.37687	1.38323	0.528684	0.491469	1.09238	1.28109	1.48155	1.52299	1.50933	1.01088
9.95		2.67586e-12	3.1603	3.23791	3.37741	3.58085	3.83544	4.20812	4.80774	5.62323	7.05036	8.56467	6.45369	4.40182	5.51726	7.84531	7.83619	2.6981	1.62791	5.39994	8.44975	8.10446	4.74232	1.42573	6.17453	7.16666	9.05223	7.68008	5.94768	4.82878	4.56838	4.47012	4.08404	3.95403	4.82493	5.70556	4.80761	4.403	3.85461	2.25925	1.21284	0.527217	0.466741	0.998302	1.19106	1.43505	1.46747	1.44332	0.967198
10		3.96794e-13	3.03258	3.11041	3.24912	3.45011	3.69916	4.06183	4.64392	5.43829	6.84919	8.33543	6.25057	4.35329	5.59642	7.9801	8.06994	2.96337	1.45088	5.28282	8.29799	7.95575	4.53157	1.35593	6.24665	6.99213	8.78321	7.51559	5.91739	4.87756	4.58927	4.36592	4.00435	4.00094	4.927	5.81476	4.81487	4.34479	3.80881	2.16729	1.05987	0.55424	0.459789	0.955615	1.19823	1.43575	1.47431	1.43583	0.979612
10.05		9.70335e-14	2.93704	3.02127	3.15657	3.3454	3.58235	3.93427	4.49562	5.25793	6.60447	8.02457	6.09308	4.32338	5.52048	7.91297	8.03775	2.98559	1.26482	4.93094	7.84132	7.54698	4.37303	1.28975	6.01723	7.01925	8.9377	7.62265	5.89275	4.75686	4.39453	4.2117	3.96962	3.98331	4.93199	5.8351	4.76551	4.19159	3.67471	2.0283	0.869429	0.59156	0.47344	0.865958	1.10706	1.38267	1.40893	1.35714	0.931852
10.1		1.92868e-12	2.79461	2.87922	3.01338	3.19902	3.42982	3.77124	4.31402	5.05314	6.37981	7.77149	5.88169	4.26696	5.57586	8.01972	8.25329	3.25708	1.07018	4.76703	7.63572	7.36028	4.15896	1.23996	6.02959	6.78443	8.60065	7.41174	5.83537	4.78496	4.37957	4.0646	3.87039	3.99963	4.98204	5.87757	4.72793	4.08589	3.57222	1.90785	0.69921	0.647494	0.500404	0.836681	1.12226	1.37982	1.40754	1.33548	0.936447
10.15		3.41949e-14	2.68209	2.7726	2.90324	3.07679	3.29508	3.62473	4.14572	4.85189	6.114	7.44132	5.70962	4.22064	5.48112	7.93057	8.21383	3.2953	0.857342	4.38969	7.14653	6.92542	3.98749	1.14769	5.76018	6.76536	8.68638	7.45612	5.76043	4.62735	4.16675	3.89324	3.7997	3.94661	4.93648	5.83441	4.62994	3.88365	3.386	1.74664	0.51292	0.733354	0.551679	0.756561	1.03374	1.32283	1.33625	1.2517	0.896862
10.2		4.19664e-14	2.52615	2.61723	2.74639	2.91609	3.12766	3.44637	3.94786	4.62881	5.86737	7.16574	5.49018	4.15513	5.51249	8.00914	8.40942	3.56823	0.653905	4.18214	6.89137	6.70485	3.77441	1.11014	5.71208	6.47439	8.28673	7.20186	5.67621	4.63428	4.11758	3.70669	3.68335	3.93089	4.9324	5.80694	4.54528	3.73251	3.22813	1.59838	0.377254	0.824708	0.606028	0.741849	1.05452	1.31638	1.32733	1.22074	0.903436
10.25		1.81921e-12	2.39777	2.49432	2.61992	2.77768	2.9764	3.28246	3.76131	4.40862	5.58267	6.81821	5.30357	4.092	5.39998	7.8994	8.36351	3.62188	0.419726	3.7853	6.37725	6.2503	3.59238	0.992421	5.40541	6.40733	8.30162	7.18291	5.55281	4.44289	3.89117	3.5222	3.57756	3.8432	4.83702	5.70038	4.39952	3.48642	2.994	1.41749	0.332553	0.947447	0.682573	0.676208	0.971506	1.25815	1.25499	1.14276	0.887876
10.3		1.26388e-12	2.23231	2.33005	2.45418	2.60761	2.79936	3.09471	3.55414	4.17528	5.32374	6.5314	5.08352	4.02128	5.41372	7.9591	8.54698	3.89524	0.269059	3.54509	6.08827	6.01045	3.39009	0.961369	5.30515	6.07387	7.85671	6.89825	5.44956	4.43439	3.81589	3.30562	3.4514	3.79946	4.7842	5.60952	4.27381	3.29952	2.79008	1.24829	0.425268	1.06678	0.755381	0.677394	0.996158	1.24962	1.24154	1.11178	0.90988
10.35		1.40887e-12	2.10562	2.21	2.33187	2.47458	2.65461	2.93924	3.37968	3.97201	5.06552	6.2214	4.92265	3.97052	5.32362	7.88794	8.55622	3.98875	0.192619	3.16673	5.60909	5.5931	3.22858	0.82727	5.00689	6.0076	7.86426	6.87132	5.32223	4.24595	3.61013	3.14017	3.33934	3.70715	4.67725	5.48496	4.11702	3.0449	2.53982	1.06624	0.605088	1.21294	0.84817	0.63492	0.928049	1.20219	1.18318	1.06121	0.935381
10.4		1.68843e-12	1.98357	2.09226	2.21568	2.35727	2.53463	2.81581	3.24788	3.8277	4.92051	6.07759	4.82018	3.98653	5.44518	8.11289	8.92306	4.34774	0.425809	2.98462	5.43684	5.48072	3.11999	0.820504	4.9814	5.77814	7.56273	6.71993	5.32769	4.32595	3.60135	2.97494	3.28585	3.72357	4.68806	5.46354	4.05251	2.90658	2.36361	0.915618	0.806416	1.3716	0.948746	0.666733	0.97675	1.22024	1.19536	1.06412	1.00002
10.45		1.90625e-12	1.93253	2.04946	2.17478	2.31224	2.4852	2.76527	3.19356	3.76644	4.84682	5.99701	4.83871	4.07721	5.54975	8.33426	9.26122	4.60877	0.636848	2.72271	5.16487	5.27203	3.07964	0.69697	4.845	5.90145	7.81258	6.90351	5.36485	4.27385	3.52883	2.92609	3.2708	3.74436	4.71986	5.49776	4.01644	2.74026	2.17892	0.771179	1.04615	1.57093	1.08041	0.666701	0.949483	1.21933	1.18762	1.07798	1.09039
10.5		6.69687e-13	1.87777	1.99812	2.12739	2.26959	2.44666	2.73095	3.1618	3.73782	4.85032	6.03822	4.88929	4.22125	5.841	8.81486	9.91325	5.1122	0.931851	2.61692	5.14453	5.32466	3.08468	0.71704	4.93129	5.81098	7.69892	6.93223	5.52334	4.48394	3.6182	2.82553	3.31204	3.85298	4.83588	5.59204	4.04316	2.66595	2.04002	0.646163	1.28761	1.78569	1.22319	0.734452	1.02734	1.27048	1.23133	1.12135	1.20253
10.55		9.0572e-13	1.85334	1.97864	2.10976	2.25083	2.42641	2.71126	3.14061	3.71453	4.82662	6.0202	4.95921	4.35423	6.00409	9.12709	10.3612	5.43904	1.19321	2.38593	4.92505	5.17065	3.08179	0.576968	4.81345	5.96793	7.99221	7.15104	5.5843	4.45161	3.57911	2.81027	3.30311	3.8872	4.88132	5.6383	4.01597	2.50342	1.85098	0.51788	1.53845	2.0014	1.37117	0.759542	1.01276	1.28098	1.2398	1.16627	1.31853
10.6		3.98348e-13	1.79797	1.92514	2.05981	2.20629	2.38666	2.67566	3.10695	3.68265	4.82618	6.05851	5.00978	4.49637	6.29112	9.60436	11.0133	5.94705	1.50147	2.28067	4.9005	5.22712	3.10536	0.59337	4.85935	5.83267	7.82274	7.14353	5.72648	4.65673	3.65884	2.6861	3.33564	3.9685	4.952	5.67302	4.00499	2.4091	1.68579	0.424145	1.76862	2.21224	1.51839	0.842155	1.09036	1.32688	1.27848	1.21508	1.43545
10.65		8.5576e-13	1.7652	1.89667	2.03288	2.17818	2.35674	2.64544	3.07402	3.64596	4.78675	6.02232	5.06366	4.61056	6.42995	9.88496	11.4356	6.27043	1.78017	2.05976	4.67389	5.06355	3.10126	0.427843	4.69597	5.94347	8.05513	7.30437	5.73853	4.58524	3.60565	2.67188	3.29046	3.96448	4.94564	5.65592	3.93312	2.22217	1.47702	0.358061	1.99812	2.40712	1.65863	0.881628	1.07897	1.33359	1.2886	1.2701	1.54721
10.7		2.81997e-13	1.70174	1.83509	1.97486	2.12552	2.30874	2.60126	3.031	3.60247	4.77142	6.04393	5.10147	4.7378	6.69537	10.3329	12.0581	6.76604	2.09604	1.96825	4.64094	5.1149	3.13666	0.436921	4.6913	5.75413	7.81588	7.24489	5.84898	4.77182	3.66928	2.52343	3.30604	4.00804	4.95906	5.61847	3.87552	2.10686	1.29203	0.381694	2.20135	2.59831	1.80123	0.974876	1.15397	1.37111	1.31891	1.31652	1.6558
10.75		4.82947e-13	1.66068	1.79805	1.93921	2.08856	2.26954	2.56092	2.98685	3.55286	4.71657	5.98937	5.1378	4.83161	6.80815	10.5785	12.4497	7.08231	2.38484	1.78133	4.41615	4.94691	3.1328	0.252119	4.48278	5.81479	7.9824	7.34471	5.81198	4.66196	3.60166	2.51259	3.22458	3.96532	4.90087	5.53846	3.76035	1.90164	1.07919	0.449001	2.39881	2.76223	1.92724	1.02521	1.14808	1.37325	1.3285	1.37069	1.7504
10.8		4.5608e-13	1.59071	1.73002	1.87476	2.02941	2.21487	2.50967	2.93592	3.49905	4.68729	5.99462	5.16217	4.94295	7.05035	10.9937	13.037	7.56083	2.70571	1.73307	4.38258	4.99503	3.17924	0.260484	4.4281	5.57544	7.67688	7.23339	5.88791	4.82659	3.65037	2.34454	3.22131	3.96987	4.85727	5.43073	3.65784	1.7695	0.890602	0.576674	2.56585	2.92439	2.05964	1.1255	1.21939	1.40136	1.34858	1.40806	1.84112
10.85		1.25056e-12	1.54281	1.68587	1.83183	1.98501	2.16778	2.46055	2.8818	3.43767	4.618	5.9221	5.1801	5.01571	7.13631	11.2022	13.394	7.86649	2.99986	1.61655	4.17088	4.8286	3.17717	0.120989	4.17564	5.58293	7.77376	7.27026	5.80269	4.68005	3.5683	2.33949	3.1041	3.88877	4.74856	5.29024	3.50252	1.55271	0.707087	0.704966	2.72276	3.04877	2.16551	1.18276	1.22126	1.3983	1.35493	1.45152	1.9086
10.9		1.33049e-12	1.46814	1.61318	1.76274	1.92112	2.10813	2.40382	2.82445	3.37485	4.57571	5.91122	5.19042	5.11026	7.35374	11.5813	13.9406	8.32307	3.32273	1.64743	4.14612	4.87532	3.23299	0.17345	4.07259	5.29866	7.40644	7.10786	5.84173	4.81962	3.60341	2.15729	3.08031	3.85403	4.64972	5.11609	3.35858	1.40843	0.559999	0.859343	2.84653	3.1736	2.282	1.28581	1.28767	1.41653	1.3634	1.47439	1.97359
10.95		1.54499e-12	1.41494	1.56342	1.71402	1.87076	2.05458	2.3473	2.7617	3.30292	4.49305	5.82131	5.18942	5.16154	7.41233	11.7508	14.2589	8.61452	3.61799	1.63544	3.96104	4.71725	3.23429	0.288808	3.77837	5.2513	7.43143	7.08114	5.71005	4.63886	3.50726	2.16104	2.92894	3.7359	4.49331	4.91935	3.16779	1.18728	0.50508	1.00112	2.95661	3.2515	2.36227	1.3458	1.29927	1.40845	1.36435	1.50004	2.00699
11		2.76024e-12	1.33742	1.48792	1.64209	1.80388	1.99162	2.28666	2.69938	3.23239	4.43871	5.79462	5.18522	5.23862	7.60358	12.0907	14.7595	9.04441	3.93957	1.76313	3.9561	4.76456	3.29721	0.360808	3.63007	4.92872	7.00819	6.86952	5.71065	4.7509	3.53039	1.97143	2.88369	3.66297	4.34292	4.68476	2.98748	1.03601	0.517593	1.15796	3.03256	3.33218	2.45729	1.44672	1.35934	1.41708	1.36067	1.50496	2.0405
11.05		2.29949e-12	1.28066	1.43428	1.58929	1.74923	1.93325	2.2243	2.62948	3.1513	4.34395	5.68811	5.16499	5.2682	7.63445	12.2195	15.0355	9.31783	4.23172	1.85589	3.81232	4.62209	3.30329	0.56492	3.29726	4.82627	6.96066	6.77987	5.53519	4.53912	3.42096	1.9876	2.70087	3.51024	4.14314	4.43764	2.7672	0.818184	0.656545	1.29775	3.09184	3.35845	2.5072	1.50497	1.38147	1.40493	1.35503	1.50878	2.03581
11.1		8.28893e-13	1.20199	1.35762	1.51615	1.68093	1.86846	2.16111	2.56348	3.07423	4.27847	5.64595	5.14602	5.32732	7.79835	12.5174	15.4853	9.71653	4.54856	2.06454	3.83868	4.67211	3.37059	0.648515	3.10885	4.47402	6.48908	6.52216	5.49687	4.62199	3.43403	1.79913	2.63437	3.40192	3.94704	4.1505	2.55688	0.665539	0.791116	1.44832	3.1184	3.3901	2.57565	1.59847	1.43344	1.40493	1.33983	1.49476	2.03466
11.15		3.29736e-13	1.14327	1.30167	1.46079	1.62349	1.80671	2.09432	2.48779	2.98528	4.17285	5.52374	5.10657	5.33523	7.80142	12.6042	15.7154	9.96829	4.83347	2.23147	3.7498	4.55278	3.3828	0.875975	2.74199	4.31851	6.37068	6.37203	5.2815	4.38335	3.31276	1.83195	2.42446	3.2186	3.71023	3.86051	2.31399	0.459669	0.981702	1.57845	3.12589	3.3618	2.5913	1.65024	1.46539	1.39062	1.32784	1.47631	1.99125
11.2		1.67155e-12	1.06473	1.22511	1.38767	1.55496	1.74121	2.0296	2.41906	2.90259	4.09696	5.46647	5.07282	5.37612	7.93705	12.858	16.1103	10.3317	5.14208	2.49361	3.81729	4.60779	3.45155	0.973198	2.52204	3.94831	5.86062	6.07317	5.20527	4.43658	3.31798	1.65511	2.33873	3.07994	3.47701	3.53063	2.08092	0.31396	1.1389	1.71809	3.10504	3.34196	2.62894	1.73098	1.5072	1.38359	1.3031	1.4453	1.9554
11.25		9.30811e-13	1.00538	1.16822	1.33113	1.49607	1.67742	1.9597	2.33895	2.80722	3.98201	5.33001	5.01478	5.36289	7.91289	12.9026	16.2924	10.5587	5.41575	2.70238	3.79231	4.51897	3.47123	1.20974	2.12838	3.74552	5.67662	5.86779	4.9557	4.17664	3.18732	1.70875	2.10875	2.87247	3.21264	3.20757	1.82336	0.146024	1.31796	1.83324	3.06333	3.25889	2.60779	1.77155	1.54659	1.3697	1.28672	1.40804	1.8764
11.3		2.42006e-12	0.927783	1.09312	1.25975	1.42916	1.61316	1.89577	2.27041	2.72247	3.90047	5.26374	4.97158	5.39052	8.02703	13.1226	16.6444	10.8928	5.71694	2.99847	3.90968	4.5856	3.54161	1.32033	1.89684	3.37935	5.1486	5.54227	4.85039	4.20595	3.19031	1.55677	2.01196	2.71564	2.95939	2.852	1.57885	0.113087	1.4662	1.9603	3.00465	3.19189	2.6146	1.83632	1.57759	1.35921	1.25731	1.3671	1.81207
11.35		1.54055e-12	0.872194	1.042	1.21041	1.37835	1.55813	1.83588	2.20223	2.64079	3.80458	5.15083	4.92954	5.39202	8.02845	13.2106	16.8847	11.1616	6.00977	3.24155	3.97324	4.56315	3.59258	1.56425	1.50832	3.1695	4.95141	5.33254	4.60923	3.96033	3.07476	1.64449	1.79008	2.51606	2.70641	2.53394	1.33023	0.235013	1.62229	2.06802	2.9427	3.08106	2.57467	1.87376	1.63147	1.35854	1.24949	1.3291	1.71927
11.4		1.01497e-12	0.814878	0.991815	1.16813	1.34429	1.53062	1.8148	2.18459	2.61505	3.80476	5.19333	4.9875	5.5256	8.29849	13.6862	17.5591	11.7029	6.42468	3.62112	4.22141	4.7414	3.73808	1.71327	1.34576	2.90713	4.53786	5.11436	4.58856	4.06193	3.14697	1.55752	1.73724	2.41455	2.51782	2.23301	1.1203	0.360524	1.78163	2.22336	2.92384	3.04322	2.60879	1.95957	1.68401	1.37599	1.24676	1.31624	1.67498
11.45		3.91687e-13	0.803705	0.988114	1.17087	1.35163	1.54005	1.82814	2.20115	2.63231	3.85011	5.26835	5.12062	5.71879	8.58746	14.247	18.4052	12.3754	6.93305	3.99351	4.48959	4.92944	3.93616	2.01717	1.03335	2.79906	4.48728	5.06994	4.50167	3.95646	3.14553	1.73028	1.58109	2.30251	2.36662	1.9999	0.920548	0.509407	1.96318	2.38822	2.93859	3.00034	2.62798	2.04784	1.79703	1.42851	1.28601	1.32348	1.62567
11.5		1.20437e-12	0.798753	0.988287	1.18106	1.37516	1.57525	1.87567	2.25982	2.69183	3.97099	5.47377	5.33465	6.02711	9.11813	15.1472	19.6177	13.2724	7.55161	4.51262	4.9153	5.2712	4.19947	2.23651	1.01966	2.66894	4.2066	4.99073	4.6059	4.1756	3.32516	1.72314	1.57712	2.26807	2.25743	1.75378	0.739544	0.643773	2.15623	2.59868	2.98542	3.00971	2.70582	2.16827	1.88044	1.47945	1.31715	1.35014	1.61326
11.55		1.06049e-12	0.825756	1.0165	1.21357	1.41314	1.61576	1.91924	2.30598	2.73957	4.0588	5.60329	5.5194	6.27854	9.4919	15.8471	20.6451	14.0709	8.13109	4.93259	5.27357	5.54783	4.45503	2.57017	0.849925	2.59471	4.18235	4.97385	4.54929	4.10184	3.35775	1.94331	1.44323	2.17515	2.14219	1.54043	0.549054	0.778305	2.31916	2.76305	2.99957	2.94671	2.70795	2.25044	2.00175	1.54486	1.36971	1.37225	1.56576
11.6		2.52243e-13	0.833569	1.02621	1.2316	1.44397	1.65749	1.97141	2.36719	2.79827	4.17649	5.80438	5.72732	6.57943	10.0113	16.7237	21.821	14.9397	8.73984	5.46467	5.72483	5.89325	4.70987	2.79569	1.06931	2.54148	3.91083	4.88048	4.63927	4.31327	3.54153	1.95716	1.45868	2.1527	2.06229	1.30998	0.384782	0.898519	2.47961	2.94978	3.02832	2.91493	2.7483	2.34092	2.05932	1.58549	1.3978	1.40379	1.54588
11.65		1.19771e-12	0.862602	1.05536	1.26399	1.48094	1.696	2.0114	2.40774	2.83812	4.25273	5.91646	5.89314	6.80673	10.3474	17.3638	22.7757	15.693	9.29158	5.86597	6.09149	6.18162	4.9648	3.12233	1.13904	2.49767	3.88389	4.84166	4.56117	4.21933	3.5587	2.18551	1.3661	2.07425	1.98388	1.13251	0.2297	1.00472	2.59349	3.07808	3.01733	2.80818	2.70764	2.39239	2.16341	1.64645	1.44924	1.43117	1.49642
11.7		6.36158e-13	0.86861	1.0633	1.27993	1.50924	1.73478	2.05981	2.46414	2.88922	4.35857	6.10245	6.08412	7.08659	10.8358	18.1862	23.8765	16.5067	9.87364	6.3959	6.54626	6.5129	5.19837	3.34569	1.49571	2.542	3.64004	4.73565	4.63188	4.41233	3.73125	2.20441	1.41454	2.07569	1.95045	0.957859	0.195255	1.10672	2.71535	3.23373	3.03269	2.74076	2.7103	2.44978	2.19167	1.67349	1.47224	1.46693	1.47729
11.75		1.10845e-12	0.895106	1.08971	1.3091	1.54245	1.76889	2.09439	2.49786	2.92036	4.42288	6.19754	6.23147	7.28986	11.1347	18.767	24.7584	17.2139	10.3957	6.77436	6.90966	6.80559	5.44967	3.66078	1.70019	2.55019	3.62997	4.68378	4.53669	4.30044	3.7304	2.4275	1.38176	2.02184	1.92034	0.863578	0.262357	1.1843	2.77978	3.32372	3.00398	2.59925	2.63113	2.46965	2.27253	1.72525	1.51888	1.49804	1.4342
11.8		7.48956e-13	0.897348	1.09408	1.32135	1.56678	1.80341	2.13784	2.54841	2.96294	4.51599	6.3679	6.40523	7.54786	11.5905	19.5326	25.7803	17.9695	10.9482	7.29794	7.35966	7.11653	5.65822	3.87994	2.09449	2.69315	3.43722	4.57239	4.58951	4.47141	3.884	2.44206	1.46283	2.05117	1.93599	0.799975	0.40627	1.2687	2.86279	3.44577	3.01157	2.50394	2.59818	2.49288	2.26991	1.73606	1.5347	1.53487	1.42141
11.85		3.64153e-14	0.919347	1.1159	1.34565	1.59482	1.83192	2.16594	2.57435	2.98443	4.56741	6.4455	6.53377	7.72643	11.851	20.0518	26.5856	18.6268	11.4374	7.64998	7.71098	7.40652	5.90245	4.17919	2.35296	2.76167	3.46275	4.51483	4.48015	4.3432	3.86333	2.64981	1.48849	2.02457	1.95015	0.8254	0.535541	1.32024	2.87935	3.49617	2.97101	2.33694	2.48538	2.48089	2.32221	1.77344	1.5717	1.5642	1.38758
11.9		2.05835e-13	0.916351	1.11532	1.35299	1.61411	1.86124	2.20352	2.61821	3.01762	4.64673	6.59937	6.68967	7.96135	12.272	20.7567	27.5236	19.3202	11.957	8.16303	8.14951	7.69176	6.08265	4.39209	2.756	2.98177	3.34143	4.40502	4.51626	4.48837	3.99072	2.65308	1.59201	2.07834	2.00209	0.875447	0.676796	1.38981	2.92538	3.58326	2.97485	2.22284	2.42028	2.47034	2.28871	1.76647	1.57838	1.59728	1.38242
11.95		2.80065e-12	0.932064	1.1309	1.37103	1.63582	1.8832	2.22428	2.63568	3.02863	4.68434	6.65898	6.79905	8.11455	12.4931	21.2121	28.2486	19.9242	12.4103	8.48568	8.48196	7.97298	6.31651	4.67156	3.03447	3.1055	3.41706	4.34862	4.39518	4.34553	3.94932	2.83784	1.65919	2.07501	2.04436	0.972813	0.795656	1.42067	2.89835	3.59455	2.92728	2.04114	2.28047	2.42815	2.30922	1.78553	1.60138	1.6179	1.35514
12		4.21885e-14	0.922721	1.12438	1.37264	1.64943	1.90677	2.25548	2.67239	3.05188	4.74902	6.7956	6.93649	8.32526	12.8772	21.8529	29.0976	20.5515	12.8936	8.98414	8.90329	8.22803	6.46567	4.87633	3.43563	3.37207	3.37707	4.24695	4.41582	4.46149	4.04427	2.8254	1.7724	2.14408	2.11178	1.06456	0.917624	1.48019	2.91168	3.64662	2.92935	1.91887	2.18816	2.38593	2.24683	1.76094	1.5979	1.64239	1.35458
12.05		7.81375e-13	0.930896	1.13264	1.38354	1.66415	1.92172	2.26852	2.68105	3.05192	4.77214	6.83679	7.02628	8.45243	13.0578	22.2423	29.7386	21.0989	13.3083	9.2747	9.21127	8.4951	6.68609	5.13252	3.71734	3.53904	3.50741	4.1973	4.28491	4.30581	3.98236	2.9817	1.86038	2.15551	2.16252	1.16883	1.01761	1.49816	2.84784	3.62072	2.87782	1.73448	2.0294	2.31704	2.23476	1.75968	1.60397	1.64798	1.32715
12.1		3.69926e-13	0.914688	1.11982	1.3792	1.67195	1.9395	2.29326	2.71054	3.06505	4.82164	6.95559	7.14468	8.63786	13.4031	22.8154	30.4939	21.6561	13.7521	9.75438	9.61022	8.71606	6.80208	5.32744	4.10999	3.82426	3.54323	4.10937	4.29135	4.38966	4.04	2.95169	1.9731	2.22852	2.2254	1.24993	1.1176	1.55399	2.83509	3.63885	2.87773	1.61587	1.91597	2.24695	2.14761	1.71963	1.59071	1.66025	1.32573
12.15		1.03606e-12	0.914713	1.12031	1.38269	1.67956	1.94744	2.29861	2.71048	3.05398	4.82988	6.97803	7.21445	8.73835	13.5422	23.1368	31.0472	22.1435	14.125	10.0103	9.88891	8.9642	7.00624	5.55727	4.38486	4.02182	3.72193	4.07024	4.15199	4.22314	3.95889	3.07601	2.06485	2.245	2.26799	1.3292	1.19754	1.56876	2.74398	3.57908	2.82322	1.44182	1.74729	2.15642	2.10476	1.69844	1.57898	1.64663	1.29073
12.2		1.03006e-12	0.891707	1.10142	1.37274	1.68191	1.9598	2.31721	2.73306	3.05718	4.86394	7.07857	7.31327	8.89754	13.8468	23.6388	31.7038	22.6268	14.5261	10.4669	10.2606	9.14775	7.08749	5.74069	4.76334	4.30446	3.81561	4.00013	4.14559	4.27268	3.97596	3.02901	2.17036	2.31144	2.31124	1.37588	1.27585	1.62799	2.71432	3.56551	2.81852	1.33961	1.61969	2.06383	1.99913	1.64718	1.55796	1.64499	1.28315
12.25		1.11555e-12	0.883761	1.09448	1.36925	1.68288	1.96126	2.31536	2.72474	3.03524	4.85728	7.0821	7.36257	8.97073	13.9435	23.8898	32.1655	23.0505	14.8545	10.6856	10.5057	9.37266	7.27278	5.94148	5.02436	4.52167	4.02967	3.97312	3.99875	4.09759	3.87805	3.11966	2.25424	2.32463	2.33427	1.41653	1.33743	1.64974	2.6083	3.47642	2.76021	1.18945	1.45046	1.95787	1.92984	1.60914	1.52996	1.611	1.23568
12.3		3.92797e-13	0.85457	1.07029	1.3545	1.68054	1.96891	2.32844	2.74094	3.02899	4.8759	7.16407	7.44133	9.1028	14.2056	24.3177	32.7189	23.4562	15.2094	11.1148	10.8456	9.51599	7.31824	6.11181	5.38339	4.78639	4.15868	3.9231	3.98107	4.11147	3.85301	3.05861	2.34852	2.37635	2.34813	1.41821	1.39652	1.7188	2.57354	3.43462	2.74714	1.11598	1.31618	1.8495	1.81419	1.55286	1.50471	1.596	1.21899
12.35		8.08242e-13	0.83947	1.05687	1.34499	1.67578	1.96475	2.32018	2.72509	2.99671	4.8546	7.14866	7.46972	9.14816	14.2591	24.4961	33.085	23.8125	15.4903	11.2938	11.0532	9.71389	7.4823	6.28122	5.62526	5.0143	4.39373	3.90767	3.82752	3.9304	3.74166	3.11551	2.41749	2.38035	2.34507	1.41446	1.44369	1.75613	2.468	3.32205	2.68304	1.00167	1.15558	1.73492	1.72516	1.50359	1.46434	1.5439	1.15879
12.4		1.28209e-12	0.805151	1.0286	1.32659	1.66974	1.96858	2.32849	2.73561	2.98166	4.85801	7.21186	7.52798	9.25233	14.4771	24.8468	33.5308	24.1372	15.796	11.6912	11.3571	9.81476	7.49142	6.43683	5.95977	5.24999	4.53713	3.87809	3.80035	3.9082	3.67477	3.04548	2.49835	2.41191	2.32442	1.36691	1.48816	1.83914	2.44208	3.25676	2.65743	0.964609	1.02236	1.61861	1.61005	1.44998	1.43957	1.51837	1.13373
12.45		6.24722e-13	0.784205	1.01011	1.31239	1.66041	1.95986	2.31475	2.71307	2.93978	4.82253	7.17759	7.53508	9.26941	14.4866	24.9508	33.7976	24.4225	16.0265	11.8282	11.5239	9.98233	7.63213	6.57282	6.17826	5.48126	4.78037	3.87186	3.64081	3.72403	3.554	3.0699	2.549	2.40344	2.29289	1.31719	1.52707	1.89701	2.35454	3.12784	2.58508	0.890737	0.878752	1.50215	1.51001	1.39718	1.39269	1.45391	1.06662
12.5		1.01719e-12	0.746234	0.979345	1.29174	1.65181	1.96082	2.31911	2.71864	2.91671	4.81112	7.2219	7.57242	9.34501	14.6591	25.2216	34.1318	24.6628	16.28	12.1896	11.7879	10.0391	7.60485	6.71204	6.48342	5.67982	4.92128	3.86131	3.60628	3.6663	3.44741	2.99785	2.61549	2.41203	2.23662	1.22018	1.56351	1.9946	2.35154	3.04507	2.54323	0.886567	0.754299	1.38647	1.40778	1.35427	1.37337	1.42269	1.03865
12.55		6.15841e-13	0.721072	0.957461	1.27432	1.63912	1.94859	2.30085	2.69029	2.86603	4.76206	7.16895	7.55792	9.33347	14.6241	25.2494	34.2958	24.8738	16.4573	12.2823	11.9109	10.1735	7.72032	6.8129	6.675	5.9083	5.16224	3.8606	3.44152	3.48215	3.32174	2.99221	2.64713	2.3902	2.17781	1.1259	1.60201	2.07332	2.29854	2.90809	2.46031	0.844606	0.634483	1.27408	1.30702	1.30644	1.3268	1.3547	0.977387
12.6		3.10862e-14	0.681233	0.925997	1.25289	1.62908	1.94754	2.30199	2.69154	2.83574	4.7363	7.1943	7.57396	9.37991	14.7497	25.4379	34.5147	25.027	16.6557	12.6037	12.1316	10.1849	7.65701	6.93399	6.94629	6.06381	5.28795	3.86634	3.4021	3.39041	3.1795	2.92654	2.69914	2.37529	2.08858	0.982516	1.63844	2.18281	2.32876	2.81511	2.39959	0.858179	0.526147	1.16763	1.23049	1.28054	1.31687	1.32396	0.956821
12.65		5.00711e-13	0.653668	0.90249	1.23369	1.61415	1.93271	2.28002	2.65814	2.77705	4.67436	7.12292	7.53762	9.33955	14.67	25.3882	34.5731	25.1607	16.7776	12.6503	12.2084	10.2838	7.7456	6.9983	7.10803	6.28421	5.51821	3.86675	3.23298	3.20953	3.05366	2.8942	2.71312	2.34128	2.00719	0.847976	1.68504	2.27852	2.32044	2.67927	2.3044	0.830651	0.43416	1.06353	1.13945	1.24462	1.27679	1.26328	0.919947
12.7		1.23013e-13	0.613984	0.872169	1.21283	1.60359	1.93032	2.27847	2.65554	2.74027	4.63478	7.12924	7.532	9.35635	14.7478	25.4924	34.6739	25.2243	16.9183	12.9277	12.3827	10.2495	7.64701	7.09949	7.3413	6.39244	5.61953	3.88527	3.19149	3.08623	2.88186	2.84398	2.75107	2.30443	1.89173	0.665787	1.7296	2.3949	2.38606	2.58432	2.22358	0.844588	0.34814	0.973823	1.09848	1.23768	1.2776	1.23914	0.919388
12.75		4.52416e-13	0.585859	0.848688	1.1931	1.5873	1.91358	2.25342	2.61771	2.67428	4.56063	7.03975	7.47371	9.2871	14.6232	25.3645	34.6245	25.2783	16.9826	12.9268	12.4116	10.311	7.70732	7.12616	7.47069	6.60009	5.8323	3.88221	3.01898	2.91186	2.76049	2.78898	2.75023	2.2612	1.79637	0.501456	1.79166	2.50106	2.42177	2.45906	2.11523	0.815831	0.283132	0.879596	1.02467	1.21636	1.24766	1.19608	0.923461
12.8		8.18789e-13	0.548272	0.821058	1.1738	1.5768	1.91016	2.24944	2.61151	2.6316	4.50775	7.02703	7.44614	9.27392	14.6523	25.3829	34.6051	25.2505	17.0636	13.1568	12.5372	10.2311	7.5746	7.20564	7.66223	6.65815	5.90267	3.90953	2.97841	2.76021	2.56732	2.76277	2.77463	2.20566	1.66651	0.309984	1.85088	2.61829	2.51584	2.37066	2.01445	0.818338	0.222201	0.811385	1.02068	1.22472	1.25718	1.18243	0.950039
12.85		9.0683e-13	0.521322	0.798954	1.1544	1.55973	1.89191	2.2217	2.56967	2.55894	4.42206	6.91979	7.36589	9.17592	14.4832	25.1767	34.4466	25.223	17.0688	13.1074	12.5166	10.2537	7.60548	7.19397	7.75721	6.84885	6.09236	3.89857	2.80346	2.59546	2.45472	2.68961	2.76279	2.15763	1.57115	0.204682	1.93261	2.7271	2.58482	2.26442	1.89298	0.780711	0.176356	0.72543	0.964571	1.21531	1.23733	1.16292	0.997133
12.9		4.01124e-13	0.48754	0.775078	1.13718	1.54949	1.88749	2.21531	2.5599	2.51081	4.35632	6.88805	7.31625	9.13262	14.4632	25.1086	34.3058	25.103	17.0884	13.2872	12.5918	10.1288	7.44012	7.25003	7.90381	6.85499	6.12721	3.9306	2.76682	2.41933	2.25098	2.69404	2.77412	2.08819	1.44636	0.310864	2.00976	2.83894	2.69447	2.18997	1.77354	0.767586	0.135651	0.679053	0.987875	1.23117	1.25072	1.15949	1.04649
12.95		1.20171e-12	0.463209	0.755233	1.11861	1.53188	1.86785	2.18506	2.51434	2.432	4.2597	6.7635	7.2142	9.00619	14.2502	24.8244	34.0378	24.9929	17.0334	13.1888	12.5212	10.1116	7.44072	7.19972	7.96269	7.02495	6.28909	3.90767	2.59029	2.26696	2.15074	2.60733	2.75552	2.0409	1.37237	0.502794	2.11113	2.94242	2.78074	2.10823	1.63985	0.723226	0.102998	0.597348	0.942186	1.22723	1.2377	1.16227	1.12266
13		8.17124e-14	0.434496	0.735552	1.1035	1.52176	1.86219	2.17607	2.50092	2.37877	4.18146	6.7128	7.14253	8.93287	14.181	24.6698	33.7759	24.7809	16.9908	13.316	12.5447	9.94293	7.24455	7.23083	8.06173	6.97839	6.28534	3.94029	2.56024	2.07073	1.95051	2.64572	2.75408	1.96376	1.28253	0.766912	2.20545	3.04296	2.89144	2.05198	1.504	0.698283	0.0766679	0.568617	0.977076	1.2421	1.24918	1.16467	1.18315
13.05		1.54099e-13	0.413825	0.718346	1.08584	1.50359	1.84112	2.14337	2.45184	2.2943	4.07447	6.57147	7.01904	8.77855	13.925	24.309	33.3992	24.588	16.8753	13.1687	12.424	9.88552	7.21431	7.14206	8.08326	7.12413	6.41539	3.9017	2.38275	1.93302	1.8652	2.54981	2.73298	1.92347	1.25751	1.00215	2.32245	3.1335	2.97851	1.99518	1.3598	0.661087	0.103785	0.487497	0.931337	1.23641	1.23816	1.18206	1.26942
13.1		4.79061e-13	0.390951	0.70276	1.07254	1.49326	1.83388	2.13154	2.43467	2.23634	3.98405	6.50197	6.92555	8.67553	13.807	24.0684	33.0173	24.2848	16.7701	13.2418	12.3956	9.67493	6.9895	7.14692	8.13275	7.025	6.37117	3.93098	2.36144	1.72152	1.68681	2.62124	2.71897	1.8461	1.23672	1.28798	2.42969	3.21732	3.0769	1.95645	1.21059	0.638365	0.119369	0.470305	0.964053	1.2438	1.24279	1.18394	1.32922
13.15		1.28342e-13	0.374528	0.68815	1.05565	1.47436	1.81122	2.09637	2.38228	2.14675	3.86725	6.34446	6.78115	8.49411	13.5095	23.6329	32.5336	24.0097	16.5942	13.0463	12.2254	9.57726	6.92821	7.02038	8.11611	7.14343	6.466	3.87363	2.18334	1.60018	1.61736	2.5198	2.69927	1.81917	1.27942	1.53352	2.55552	3.28808	3.15031	1.9192	1.05858	0.635049	0.216052	0.39155	0.909825	1.23065	1.22922	1.20563	1.40952
13.2		7.99916e-13	0.357705	0.676161	1.04366	1.46338	1.80202	2.08146	2.36129	2.08453	3.765	6.25641	6.66624	8.36192	13.3432	23.3079	32.0341	23.6173	16.4269	13.0642	12.1452	9.32705	6.6772	6.99803	8.11478	6.99272	6.38054	3.89597	2.17211	1.37866	1.48318	2.61903	2.67287	1.74987	1.34078	1.82307	2.66906	3.35044	3.22526	1.89232	0.899873	0.638152	0.26102	0.383157	0.932705	1.22723	1.22397	1.20118	1.45945
13.25		2.56017e-13	0.345577	0.663782	1.02722	1.44351	1.77762	2.04385	2.30588	1.9905	3.63891	6.08339	6.50163	8.15437	13.0058	22.8	31.446	23.2613	16.1915	12.8217	11.9266	9.1896	6.58499	6.83492	8.05967	7.08112	6.43738	3.8173	1.99349	1.27467	1.42788	2.51468	2.65772	1.74153	1.44202	2.06671	2.79561	3.3956	3.27345	1.86483	0.744307	0.693655	0.387617	0.323014	0.866502	1.20372	1.20492	1.21789	1.52241
13.3		7.73825e-14	0.334398	0.65464	1.01595	1.43144	1.76612	2.02566	2.28111	1.92474	3.5252	5.97714	6.36587	7.99374	12.7925	22.3928	30.8322	22.7823	15.9628	12.7839	11.7954	8.90255	6.31054	6.78473	8.00694	6.88064	6.31086	3.82957	1.99279	1.04898	1.35997	2.63307	2.61923	1.6881	1.56602	2.34829	2.90773	3.43258	3.31635	1.84087	0.581346	0.738692	0.453358	0.33078	0.878676	1.1895	1.189	1.20327	1.55612
13.35		1.21292e-13	0.326108	0.643957	0.999597	1.41036	1.73984	1.98567	2.22306	1.82718	3.3904	5.7894	6.18189	7.76122	12.4171	21.8156	30.1433	22.3475	15.6694	12.4963	11.5302	8.72629	6.18788	6.58678	7.91355	6.93676	6.32762	3.72773	1.81355	0.962422	1.31365	2.52721	2.61074	1.70085	1.69943	2.58004	3.02661	3.4475	3.33076	1.81187	0.431442	0.849589	0.599395	0.325075	0.803485	1.15605	1.16383	1.2087	1.59461
13.4		4.41647e-13	0.319599	0.636802	0.98847	1.3968	1.72578	1.96414	2.19472	1.75895	3.26566	5.66541	6.026	7.57311	12.158	21.3286	29.4194	21.7854	15.3809	12.403	11.3494	8.40557	5.89297	6.5085	7.80962	6.6891	6.16116	3.7273	1.82278	0.739483	1.32364	2.65429	2.56063	1.6687	1.85631	2.84318	3.12942	3.45611	3.33541	1.78121	0.277841	0.930752	0.681997	0.362257	0.810768	1.13422	1.13874	1.18259	1.6083
13.45		3.5455e-13	0.31429	0.627216	0.971841	1.3743	1.69759	1.92195	2.1346	1.65925	3.12275	5.46381	5.82368	7.31697	11.7469	20.6858	28.6341	21.2746	15.0313	12.0723	11.04	8.19194	5.74072	6.27797	7.6787	6.71116	6.13639	3.60106	1.64267	0.668939	1.27822	2.54722	2.55961	1.70104	1.99833	3.05393	3.23272	3.43752	3.31032	1.74051	0.188055	1.07393	0.839194	0.425082	0.738011	1.09483	1.10944	1.17409	1.61888
13.5		7.18314e-14	0.311155	0.621222	0.960353	1.35897	1.68087	1.89719	2.10315	1.59026	2.98744	5.32263	5.64857	7.10253	11.4437	20.1225	27.8052	20.6335	14.6852	11.9243	10.8114	7.84116	5.42859	6.17182	7.52451	6.41962	5.93184	3.58576	1.66011	0.458935	1.3593	2.67239	2.49865	1.69151	2.16449	3.289	3.31872	3.41579	3.2728	1.69467	0.186044	1.17635	0.934033	0.489219	0.752496	1.07132	1.07871	1.13777	1.61112
13.55		5.82034e-13	0.307845	0.612194	0.943167	1.33493	1.65084	1.85317	2.0418	1.49052	2.83705	5.1081	5.42908	6.8243	10.9994	19.4182	26.9288	20.0502	14.2819	11.5534	10.4607	7.59211	5.24796	5.91154	7.35737	6.40633	5.86474	3.43453	1.47883	0.399678	1.30666	2.56371	2.50459	1.73812	2.29904	3.47048	3.39941	3.36183	3.20511	1.63464	0.314394	1.33054	1.09362	0.593439	0.702849	1.0335	1.04978	1.11651	1.5937
13.6		3.09364e-13	0.306836	0.606694	0.930964	1.31769	1.63156	1.82552	2.00803	1.42351	2.69171	4.95042	5.23585	6.58487	10.6541	18.7823	26.001	19.3351	13.8809	11.352	10.187	7.21525	4.92208	5.77823	7.15463	6.07489	5.62474	3.40267	1.50181	0.229791	1.43787	2.67745	2.434	1.74838	2.45817	3.66884	3.46192	3.30891	3.12367	1.56738	0.44327	1.44094	1.19516	0.674806	0.738755	1.01583	1.01836	1.07361	1.56529
13.65		4.44089e-13	0.304675	0.597829	0.913069	1.29214	1.59996	1.78023	1.94661	1.32709	2.53453	4.72399	5.00053	6.28623	10.1794	18.0212	25.0395	18.6836	13.4272	10.944	9.79859	6.93325	4.71467	5.49161	6.95318	6.0255	5.5152	3.22649	1.3191	0.164495	1.37247	2.56642	2.44518	1.80171	2.57449	3.81383	3.51407	3.21921	3.01277	1.48336	0.594063	1.59066	1.34813	0.795363	0.733928	0.989285	0.996012	1.04439	1.52282
13.7		1.5371e-13	0.30484	0.592384	0.899975	1.27301	1.57841	1.75032	1.9117	1.26639	2.37976	4.55057	4.79045	6.02334	9.7943	17.3173	24.0197	17.9001	12.9745	10.6913	9.48274	6.53465	4.37872	5.33234	6.70439	5.65878	5.24311	3.17692	1.34433	0.172154	1.5299	2.66093	2.36661	1.82609	2.71526	3.96806	3.54746	3.13539	2.88779	1.39097	0.72785	1.69848	1.45026	0.886523	0.796702	0.984136	0.969066	1.00058	1.47664
13.75		3.12528e-14	0.303237	0.583461	0.881355	1.2461	1.54565	1.70456	1.85175	1.1786	2.21655	4.31331	4.54078	5.70609	9.29217	16.5042	22.9797	17.1852	12.4738	10.2499	9.06079	6.22273	4.14646	5.02335	6.47112	5.57314	5.09176	2.97652	1.16019	0.101056	1.4492	2.54676	2.38031	1.87826	2.80591	4.07055	3.56646	3.01113	2.73542	1.28127	0.869284	1.8321	1.58787	1.00828	0.841581	0.977424	0.959405	0.971164	1.4148
13.8		2.84939e-13	0.303933	0.577813	0.867331	1.22522	1.52225	1.67317	1.81717	1.13068	2.05316	4.12498	4.31522	5.42136	8.8697	15.737	21.8752	16.3392	11.9732	9.94808	8.70637	5.80714	3.80427	4.83978	6.17948	5.17635	4.79178	2.90883	1.18437	0.311387	1.61265	2.61599	2.29579	1.90988	2.91999	4.17459	3.56636	2.89795	2.56944	1.16276	0.992586	1.92867	1.68437	1.10292	0.922496	0.98718	0.94046	0.93314	1.3556
13.85		4.5336e-13	0.302515	0.568724	0.848055	1.19717	1.48886	1.62794	1.76056	1.0594	1.88486	3.878	4.05274	5.08738	8.34312	14.8772	20.7638	15.5661	11.4294	9.47722	8.25559	5.46892	3.54941	4.51294	5.91744	5.05487	4.60002	2.6857	0.999302	0.265388	1.51629	2.49789	2.30849	1.95391	2.97963	4.22988	3.54901	2.74187	2.37963	1.02841	1.11838	2.03694	1.79857	1.2156	1.00307	1.00328	0.946809	0.912715	1.28243
13.9		2.73226e-13	0.303238	0.562565	0.832958	1.17453	1.4639	1.59584	1.72789	1.03275	1.71394	3.67549	3.81304	4.78237	7.8857	14.0512	19.5816	14.6635	10.8844	9.12879	7.86649	5.04149	3.20485	4.30696	5.5866	4.63361	4.27705	2.60021	1.01961	0.462446	1.67054	2.53743	2.22017	1.9858	3.06069	4.27904	3.51241	2.60218	2.1773	0.885371	1.22537	2.11481	1.88326	1.30753	1.08793	1.02416	0.936102	0.886446	1.21666
13.95		3.0892e-13	0.301589	0.552523	0.812293	1.14478	1.42978	1.55174	1.67637	0.987735	1.5417	3.41983	3.53952	4.43385	7.33828	13.1511	18.4074	13.8385	10.3022	8.63307	7.39292	4.68217	2.93039	3.96762	5.29954	4.47742	4.04718	2.3566	0.834767	0.415379	1.56	2.41544	2.22857	2.01671	3.08603	4.28424	3.45742	2.41916	1.95676	0.729819	1.33096	2.19024	1.967	1.40307	1.18502	1.05864	0.95705	0.882489	1.14236
14		3.7248e-14	0.302337	0.543809	0.794144	1.11931	1.40376	1.52102	1.64942	0.992247	1.36748	3.21032	3.29459	4.1203	6.86531	12.3013	17.1972	12.9173	9.73988	8.26026	6.99114	4.26114	2.59542	3.75058	4.94504	4.0471	3.71548	2.25931	0.851156	0.590118	1.69941	2.4303	2.14593	2.04932	3.13738	4.2854	3.39125	2.26446	1.73127	0.568225	1.41871	2.24676	2.03729	1.48783	1.26202	1.08325	0.952381	0.872192	1.08099
14.05		1.25788e-13	0.305673	0.534734	0.775717	1.09586	1.38241	1.49545	1.62423	0.993803	1.21072	2.98791	3.05583	3.81577	6.3944	11.5355	16.2053	12.225	9.25609	7.85484	6.59745	3.9497	2.34397	3.45557	4.70445	3.91478	3.50173	2.02714	0.67855	0.544857	1.60004	2.34028	2.17992	2.09366	3.16887	4.29602	3.345	2.09497	1.5179	0.406846	1.51508	2.31041	2.10843	1.57528	1.37095	1.13713	0.991905	0.896	1.03096
14.1		2.85605e-13	0.320719	0.540451	0.777651	1.10072	1.39846	1.51429	1.65656	1.06505	1.07742	2.87046	2.90827	3.62222	6.12116	11.0485	15.508	11.6918	8.98341	7.7186	6.40584	3.67343	2.10189	3.34717	4.48456	3.60579	3.28259	1.99058	0.71753	0.71699	1.7735	2.40812	2.17334	2.18806	3.28891	4.38571	3.35746	2.00217	1.33262	0.249592	1.62695	2.41264	2.22434	1.69397	1.46943	1.18852	1.01566	0.924074	1.01407
14.15		5.22138e-13	0.341626	0.556231	0.792768	1.12351	1.43659	1.55539	1.70891	1.14404	0.970361	2.76099	2.78381	3.45825	5.89045	10.7166	15.1226	11.4542	8.84489	7.61454	6.26747	3.51064	1.92741	3.18794	4.41972	3.60575	3.17963	1.82192	0.572084	0.685245	1.72522	2.40664	2.28553	2.29874	3.41519	4.52498	3.41307	1.9002	1.16509	0.0909481	1.76468	2.53318	2.34588	1.82185	1.62819	1.29079	1.0981	0.996079	1.01942
14.2		4.82281e-13	0.365942	0.580305	0.819626	1.16126	1.49346	1.61899	1.7937	1.27299	0.86892	2.70813	2.70133	3.34091	5.74697	10.4671	14.7614	11.1748	8.77094	7.64526	6.22084	3.32823	1.74003	3.15244	4.28502	3.36997	3.03486	1.82905	0.6298	0.859322	1.9215	2.5046	2.32861	2.43355	3.58143	4.67296	3.47518	1.84346	0.995317	0.0800745	1.8998	2.66909	2.49806	1.97077	1.74572	1.36239	1.14272	1.05185	1.0378
14.25		5.10869e-13	0.388573	0.603147	0.844325	1.19578	1.54594	1.67654	1.86767	1.3851	0.780032	2.61091	2.58855	3.18814	5.53893	10.1784	14.4367	10.9818	8.66507	7.57536	6.11571	3.187	1.56546	3.01197	4.24026	3.37722	2.92733	1.65233	0.483656	0.81535	1.86111	2.50269	2.43782	2.53297	3.68864	4.78904	3.51477	1.73836	0.832687	0.241301	2.02365	2.76277	2.59335	2.08175	1.90094	1.46772	1.22881	1.13319	1.06121
14.3		2.26597e-13	0.411847	0.627426	0.871646	1.23391	1.60387	1.74281	1.95876	1.53231	0.699418	2.552	2.50162	3.06072	5.37793	9.89803	14.0331	10.6703	8.56821	7.58218	6.05894	3.01812	1.3899	2.96925	4.0807	3.12679	2.78113	1.65788	0.542922	0.971797	2.03211	2.56882	2.47006	2.64569	3.81008	4.87554	3.53651	1.67284	0.666422	0.41432	2.13056	2.8599	2.7131	2.20521	1.98624	1.5173	1.25896	1.18179	1.0843
14.35		2.1555e-13	0.433541	0.649896	0.895864	1.26753	1.656	1.80179	2.03759	1.65812	0.638098	2.44586	2.38129	2.89525	5.15107	9.57655	13.6614	10.4406	8.42983	7.48915	5.94353	2.88282	1.20804	2.82838	4.02544	3.11684	2.64909	1.46229	0.393149	0.909463	1.94601	2.54511	2.55237	2.71193	3.86687	4.92769	3.53086	1.55586	0.536465	0.577181	2.21908	2.89997	2.75632	2.27651	2.1116	1.60344	1.32998	1.2525	1.10908
14.4		2.03948e-13	0.455257	0.672648	0.921431	1.30351	1.71211	1.86769	2.13106	1.81517	0.603937	2.37855	2.2889	2.75594	4.96896	9.25858	13.2062	10.0901	8.30319	7.46522	5.87212	2.73138	1.0492	2.77542	3.84001	2.85361	2.50477	1.46564	0.449321	1.04451	2.08534	2.57548	2.56804	2.79533	3.93603	4.94483	3.50651	1.48162	0.421587	0.747994	2.29207	2.95025	2.83418	2.36484	2.15608	1.62361	1.33956	1.28527	1.12778
14.45		1.15657e-13	0.475754	0.694321	0.944751	1.33584	1.76341	1.92738	2.21332	1.94934	0.594188	2.26389	2.16278	2.57875	4.72475	8.90664	12.7905	9.82586	8.13362	7.35027	5.74928	2.61016	0.865668	2.63825	3.77581	2.82676	2.35118	1.25507	0.301023	0.966286	1.97564	2.52801	2.61813	2.82591	3.94062	4.93114	3.45469	1.35661	0.4146	0.903833	2.34259	2.9348	2.82321	2.39325	2.24422	1.68368	1.38924	1.33659	1.14349
14.5		2.39503e-13	0.495961	0.715497	0.968505	1.36963	1.81761	1.99261	2.3083	2.11278	0.630302	2.18851	2.06692	2.42858	4.52283	8.55358	12.2877	9.43974	7.9786	7.29627	5.66409	2.48209	0.733462	2.57484	3.5677	2.55546	2.21516	1.25735	0.349692	1.07819	2.08047	2.52241	2.61504	2.87692	3.95582	4.87827	3.3836	1.27464	0.448765	1.06697	2.3806	2.93572	2.85495	2.44142	2.24452	1.67179	1.37604	1.34886	1.15047
14.55		9.06775e-14	0.515396	0.736426	0.990985	1.40075	1.8681	2.05287	2.39334	2.25251	0.67866	2.0658	1.93764	2.24073	4.26273	8.17357	11.8313	9.14325	7.77948	7.16088	5.53671	2.38388	0.562619	2.44571	3.49633	2.51202	2.04403	1.03724	0.218167	0.987995	1.95044	2.45061	2.62969	2.87095	3.90835	4.79913	3.28633	1.14567	0.57729	1.21011	2.3927	2.86557	2.79049	2.42611	2.29066	1.70134	1.40028	1.37464	1.14842
14.6		8.88178e-16	0.534667	0.756463	1.01331	1.43272	1.9208	2.11775	2.48974	2.42073	0.774537	1.98277	1.8414	2.08098	4.04241	7.78816	11.285	8.72512	7.5979	7.07776	5.43852	2.28417	0.483116	2.37233	3.26949	2.23766	1.9243	1.04047	0.254052	1.07628	2.0197	2.41033	2.60705	2.88824	3.86996	4.67792	3.1694	1.05704	0.696083	1.36061	2.39681	2.81711	2.77427	2.43122	2.24589	1.65707	1.36408	1.36396	1.13831
14.65		8.54872e-14	0.553484	0.776994	1.03528	1.46297	1.97085	2.17882	2.57742	2.56448	0.861218	1.85255	1.71303	1.88374	3.76798	7.38269	10.7915	8.39904	7.37126	6.92367	5.3095	2.21766	0.379642	2.25597	3.1932	2.17825	1.74198	0.820446	0.186561	0.979506	1.87361	2.31497	2.58487	2.84623	3.77245	4.53596	3.02901	0.928877	0.85023	1.4861	2.37224	2.6957	2.6598	2.37381	2.24789	1.65404	1.36099	1.36064	1.11258
14.7		5.60663e-15	0.572656	0.796602	1.05683	1.49375	2.02276	2.24399	2.67555	2.7367	0.991622	1.76229	1.62118	1.71609	3.53078	6.96789	10.2065	7.95293	7.16532	6.81267	5.19907	2.14899	0.407209	2.17388	2.9526	1.90654	1.64939	0.829034	0.203492	1.04521	1.90782	2.24248	2.54301	2.82993	3.68284	4.35046	2.86889	0.835527	0.981894	1.61958	2.34558	2.60033	2.59641	2.33553	2.15992	1.57958	1.30379	1.32685	1.08239
14.75		1.5557e-13	0.59153	0.817287	1.07879	1.5236	2.07287	2.30634	2.76597	2.88355	1.09811	1.62505	1.50018	1.51108	3.2435	6.53944	9.67927	7.59993	6.91326	6.64151	5.07106	2.12031	0.451627	2.07523	2.87422	1.83228	1.46695	0.630284	0.254511	0.948927	1.75091	2.12546	2.48411	2.75365	3.53895	4.15028	2.68907	0.71456	1.12456	1.72325	2.28821	2.43348	2.43815	2.24016	2.11838	1.54449	1.27395	1.29367	1.03026
14.8		5.58165e-14	0.611534	0.837025	1.09988	1.55334	2.1241	2.37188	2.86551	3.05858	1.24703	1.52743	1.41957	1.33748	2.98992	6.09626	9.0575	7.12785	6.68341	6.50217	4.94767	2.08088	0.550692	1.9859	2.62531	1.56989	1.41583	0.653174	0.262059	0.994766	1.75165	2.02344	2.42345	2.70436	3.40119	3.90549	2.4893	0.621045	1.2466	1.83545	2.2351	2.29526	2.33039	2.16037	1.99144	1.44435	1.19994	1.23871	0.97936
14.85		1.25455e-13	0.631927	0.857783	1.12094	1.58148	2.17284	2.43417	2.9569	3.20567	1.36236	1.38238	1.31538	1.12658	2.68942	5.6437	8.49484	6.74667	6.40416	6.31144	4.81981	2.08965	0.675606	1.90899	2.5475	1.48257	1.2527	0.524461	0.389542	0.907207	1.58934	1.88687	2.32806	2.59535	3.21448	3.65164	2.27407	0.518427	1.3645	1.91243	2.14959	2.08977	2.13601	2.03236	1.90853	1.37964	1.14614	1.17746	0.901122
14.9		1.67311e-13	0.659077	0.880183	1.14283	1.61231	2.22764	2.50596	3.06523	3.38958	1.52258	1.28166	1.26179	0.956866	2.43097	5.1952	7.87062	6.27653	6.1732	6.16314	4.69677	2.07682	0.777211	1.82344	2.30933	1.24783	1.26558	0.576477	0.404686	0.941931	1.567	1.76749	2.25919	2.52543	3.04691	3.37028	2.05039	0.440014	1.46934	2.0044	2.0843	1.92477	1.99883	1.92343	1.75629	1.26586	1.06663	1.11056	0.835314
14.95		1.82354e-14	0.698715	0.916543	1.18062	1.66448	2.31222	2.61136	3.21043	3.59159	1.66167	1.15495	1.21521	0.769718	2.17025	4.82897	7.43825	5.99914	5.98869	6.06945	4.65667	2.15132	0.934662	1.81139	2.28932	1.18428	1.17528	0.585505	0.564876	0.891114	1.43949	1.65497	2.17665	2.43993	2.88952	3.14532	1.85298	0.388386	1.58031	2.08741	2.02105	1.73437	1.82379	1.81212	1.67566	1.20503	1.01862	1.05109	0.75395
15		1.56042e-13	0.756523	0.970975	1.24044	1.74855	2.44277	2.77075	3.42726	3.89497	1.88039	1.09051	1.24025	0.645821	1.97978	4.53321	7.05278	5.72453	5.95014	6.10547	4.67868	2.21843	1.04745	1.78909	2.1414	1.02958	1.29521	0.67927	0.60734	0.954709	1.45073	1.57724	2.17344	2.43345	2.79491	2.94054	1.67448	0.365991	1.71347	2.22425	2.01736	1.61046	1.72882	1.74373	1.56489	1.12987	0.978984	1.01618	0.706634
15.05		3.62488e-14	0.822921	1.03795	1.31529	1.85214	2.59991	2.95949	3.67577	4.21153	2.07576	0.989386	1.2735	0.505533	1.76542	4.28312	6.80613	5.60004	5.91956	6.17698	4.78079	2.38208	1.23971	1.85635	2.20149	1.001	1.29947	0.81261	0.797595	0.955829	1.37342	1.50152	2.12333	2.39512	2.6927	2.76926	1.50642	0.389132	1.84136	2.34248	2.0007	1.44837	1.59296	1.67265	1.51096	1.09654	0.958354	0.978945	0.640979
15.1		1.11272e-13	0.895299	1.10952	1.39519	1.9629	2.768	3.16228	3.94701	4.57933	2.33412	0.933835	1.35315	0.455742	1.58604	4.02139	6.4818	5.3803	5.94648	6.27523	4.85395	2.48128	1.34568	1.85157	2.0904	0.910591	1.48132	0.920539	0.858886	1.03835	1.3928	1.42489	2.13577	2.39817	2.60558	2.56635	1.32803	0.427747	1.97276	2.48387	2.01738	1.325	1.50179	1.61026	1.41413	1.04666	0.947261	0.961586	0.608279
15.15		6.245e-15	0.966374	1.18192	1.47576	2.07324	2.93462	3.36217	4.20928	4.91011	2.53837	0.830027	1.43163	0.437003	1.36353	3.76492	6.232	5.25601	5.91189	6.35127	4.97463	2.66653	1.53781	1.94181	2.17059	0.895329	1.53568	1.11039	1.05676	1.06667	1.33255	1.34706	2.05937	2.34233	2.48667	2.37429	1.14923	0.491943	2.06797	2.57482	1.99655	1.15436	1.36933	1.5412	1.35696	1.02546	0.939696	0.933482	0.566498
15.2		2.00007e-13	1.04083	1.25567	1.55729	2.18505	3.10424	3.56716	4.48366	5.28373	2.80636	0.772056	1.54105	0.526339	1.17614	3.48678	5.88734	5.02361	5.929	6.43197	5.03455	2.75517	1.61577	1.92568	2.07136	0.873557	1.73218	1.21254	1.12396	1.15904	1.3519	1.25607	2.05981	2.32631	2.37985	2.1486	0.963461	0.560068	2.1675	2.68493	2.01016	1.0235	1.27329	1.47396	1.27194	1.00153	0.952327	0.930415	0.56222
15.25		1.10967e-13	1.11247	1.32859	1.63779	2.29444	3.26962	3.76589	4.74431	5.61104	3.0097	0.666711	1.65162	0.649316	0.942703	3.21457	5.61837	4.88534	5.87259	6.4926	5.15549	2.94283	1.79696	2.02352	2.15953	0.872504	1.81421	1.42554	1.32064	1.20752	1.31237	1.18158	1.95303	2.24911	2.24426	1.93804	0.781368	0.629955	2.21949	2.73744	1.98248	0.851909	1.15394	1.41041	1.221	1.00161	0.96195	0.922326	0.575117
15.3		1.85935e-13	1.18711	1.40251	1.71893	2.40501	3.43779	3.96966	5.01776	5.98631	3.285	0.607359	1.78036	0.807614	0.749548	2.92021	5.25319	4.63993	5.87684	6.55261	5.19764	3.01214	1.84386	1.99091	2.07146	0.914983	2.00354	1.51827	1.39164	1.3108	1.34137	1.08039	1.94046	2.21586	2.12475	1.69849	0.603947	0.706886	2.28294	2.81183	1.99313	0.724127	1.06358	1.34691	1.16322	1.00872	0.995767	0.936514	0.610456
15.35		1.33255e-13	1.258	1.47465	1.79813	2.51221	3.60046	4.16556	5.2749	6.30858	3.48682	0.508412	1.91421	0.986553	0.506355	2.63274	4.96572	4.48757	5.7981	6.59716	5.31608	3.19488	2.01003	2.0872	2.15948	0.924529	2.09845	1.73844	1.58268	1.3737	1.32848	1.02424	1.8063	2.12119	1.98115	1.47842	0.439092	0.769119	2.29008	2.82448	1.96118	0.563855	0.968834	1.29285	1.12888	1.03233	1.02083	0.954019	0.680799
15.4		1.73889e-13	1.33135	1.54728	1.87752	2.62023	3.76566	4.36643	5.54557	6.684	3.7689	0.451717	2.05484	1.16522	0.319924	2.32338	4.58142	4.23001	5.78834	6.63601	5.3388	3.24041	2.02464	2.03492	2.08052	1.00836	2.26795	1.8199	1.65586	1.48828	1.37679	0.921443	1.78126	2.07451	1.85897	1.23504	0.320594	0.84657	2.31649	2.86139	1.96885	0.456729	0.89438	1.23966	1.10724	1.06304	1.06573	0.980594	0.742368
15.45		1.32061e-13	1.40037	1.61751	1.95436	2.72422	3.92444	4.55818	5.79778	7.00004	3.96878	0.380596	2.20543	1.36711	0.113905	2.0213	4.27634	4.06347	5.68692	6.66407	5.45237	3.41322	2.17292	2.12221	2.16025	1.02173	2.36498	2.03707	1.83737	1.55953	1.3927	0.907415	1.62462	1.96771	1.71895	1.01575	0.272548	0.898184	2.27995	2.83461	1.93443	0.332049	0.830479	1.194	1.09184	1.10175	1.09798	1.01848	0.843993
15.5		3.87884e-13	1.47138	1.68781	2.03101	2.82873	4.08557	4.75492	6.06428	7.37432	4.25698	0.340794	2.35315	1.55402	0.234108	1.69921	3.87504	3.7949	5.66217	6.68141	5.4543	3.43213	2.15487	2.04863	2.08757	1.1222	2.50703	2.10579	1.91116	1.68496	1.46672	0.819633	1.58952	1.91325	1.60775	0.781191	0.354479	0.973514	2.27138	2.83413	1.93814	0.292165	0.778829	1.15364	1.10253	1.14113	1.14168	1.04742	0.912423
15.55		6.27831e-14	1.53779	1.75537	2.10478	2.92884	4.23968	4.94164	6.31053	7.68315	4.45436	0.344267	2.516	1.76861	0.454451	1.38366	3.55392	3.61434	5.53807	6.69256	5.56062	3.59123	2.28324	2.12142	2.15212	1.13366	2.59851	2.31264	2.0796	1.75881	1.50835	0.874257	1.41841	1.80161	1.48713	0.579905	0.46768	1.01631	2.1958	2.77026	1.90182	0.267679	0.742377	1.11059	1.09866	1.18193	1.17106	1.09403	1.02022
15.6		1.61149e-13	1.60597	1.82281	2.17818	3.02936	4.39617	5.13356	6.57202	8.05529	4.74783	0.347236	2.66779	1.95981	0.681844	1.05405	3.1388	3.33636	5.49771	6.68811	5.54049	3.58165	2.23297	2.02636	2.08296	1.23341	2.70856	2.36749	2.1525	1.89384	1.6091	0.822524	1.37853	1.74715	1.40458	0.386553	0.61562	1.08958	2.15786	2.73447	1.89955	0.333981	0.713372	1.08138	1.12748	1.21564	1.20344	1.11535	1.08234
15.65		1.99507e-13	1.66966	1.88757	2.24875	3.12545	4.54543	5.31499	6.81187	8.35623	4.94191	0.441546	2.83989	2.18263	0.937505	0.727916	2.80442	3.14252	5.35148	6.6819	5.63689	3.72393	2.34018	2.08103	2.12741	1.23955	2.78927	2.55851	2.30467	1.965	1.66916	0.951282	1.20628	1.64029	1.32276	0.284485	0.747379	1.12793	2.05211	2.63791	1.86046	0.387165	0.691259	1.03296	1.12285	1.24685	1.22143	1.15852	1.17965
15.7		6.15064e-14	1.73522	1.95232	2.31909	3.22215	4.69743	5.50215	7.06819	8.72557	5.23958	0.482866	2.99391	2.37609	1.17056	0.417619	2.38071	2.85745	5.29551	6.65544	5.59328	3.68453	2.25889	1.96578	2.05983	1.32851	2.86506	2.59884	2.37535	2.10763	1.79271	0.943001	1.1713	1.59558	1.28668	0.310229	0.885981	1.20055	1.99474	2.57099	1.84922	0.477448	0.677824	1.01058	1.15368	1.26496	1.23608	1.16523	1.22765
15.75		5.85032e-13	1.7967	2.01475	2.38691	3.31468	4.84227	5.67866	7.3018	9.01824	5.42937	0.624197	3.17317	2.60437	1.4358	0.168673	2.03806	2.65167	5.12833	6.63137	5.67683	3.80732	2.34434	2.00034	2.0813	1.32786	2.93174	2.76989	2.50835	2.17121	1.86207	1.12178	1.02016	1.505	1.2591	0.44291	1.00527	1.23973	1.87284	2.4482	1.80509	0.533012	0.654266	0.949693	1.13723	1.27836	1.23691	1.19542	1.30378
15.8		1.80522e-13	1.86037	2.07752	2.45486	3.4082	4.99041	5.86162	7.55327	9.38437	5.72999	0.684917	3.32819	2.79856	1.67212	0.403092	1.61582	2.36254	5.05724	6.5827	5.60828	3.73727	2.23384	1.86719	2.0142	1.40081	2.97256	2.79542	2.5755	2.31861	2.00139	1.14593	1.00522	1.48019	1.27602	0.600314	1.1216	1.31307	1.81073	2.35641	1.7814	0.610116	0.64704	0.92917	1.15772	1.27556	1.23087	1.18387	1.33314
15.85		5.2236e-14	1.92057	2.13852	2.52081	3.49801	5.13172	6.03401	7.7812	9.6686	5.9144	0.846605	3.51295	3.03007	1.94208	0.694488	1.27714	2.14663	4.87079	6.54027	5.67593	3.83827	2.29737	1.88088	2.01159	1.39319	3.02338	2.94337	2.68661	2.37004	2.07103	1.34601	0.90797	1.4169	1.30138	0.759019	1.22087	1.35738	1.6926	2.21588	1.72912	0.645738	0.610741	0.851495	1.12212	1.2664	1.21162	1.1948	1.38137
15.9		1.21458e-13	1.98339	2.20031	2.58734	3.58928	5.27695	6.21364	8.0284	10.0312	6.21667	0.917554	3.66798	3.22356	2.17995	1.06394	0.890636	1.85733	4.78548	6.46922	5.58112	3.73726	2.15999	1.73283	1.94454	1.44784	3.02967	2.95403	2.74885	2.51869	2.21784	1.38726	0.929628	1.4191	1.35875	0.90783	1.31076	1.43172	1.64499	2.10759	1.68961	0.700603	0.602318	0.828548	1.12485	1.24116	1.1848	1.1642	1.3898
15.95		4.92328e-13	2.04334	2.26089	2.65241	3.67733	5.41569	6.38278	8.25124	10.3068	6.3946	1.09005	3.85673	3.45627	2.45161	1.39012	0.624059	1.63329	4.5817	6.40793	5.63002	3.81473	2.20184	1.72566	1.91798	1.43367	3.06369	3.07642	2.83548	2.55368	2.27986	1.58887	0.914321	1.38925	1.41867	1.04692	1.38726	1.48295	1.5554	1.95993	1.62602	0.710867	0.548693	0.732976	1.06645	1.20759	1.14501	1.15256	1.40633
16		3.78586e-14	2.10623	2.32258	2.71838	3.76719	5.55884	6.55981	8.49461	10.6656	6.69726	1.1671	4.01076	3.64768	2.68933	1.76264	0.530528	1.34904	4.48314	6.31445	5.50813	3.68322	2.04032	1.566	1.85076	1.46937	3.03647	3.07213	2.89123	2.6995	2.42584	1.6351	0.975875	1.41867	1.49429	1.16658	1.44895	1.55679	1.5424	1.84586	1.56827	0.740861	0.534966	0.704417	1.04798	1.16108	1.09938	1.10416	1.3931
16.05		1.40388e-13	2.16674	2.38356	2.78338	3.85427	5.69579	6.72636	8.71275	10.9322	6.8677	1.34631	4.20189	3.87964	2.96016	2.09444	0.688617	1.1192	4.26394	6.23389	5.53593	3.73608	2.06105	1.53845	1.80115	1.44913	3.05318	3.16685	2.95086	2.71416	2.47376	1.82562	1.03657	1.42006	1.56678	1.27704	1.50169	1.61364	1.5039	1.70418	1.491	0.726368	0.466213	0.592775	0.965952	1.10355	1.04073	1.06913	1.37659
16.1		2.29039e-13	2.23021	2.44568	2.84932	3.94322	5.8373	6.9011	8.95234	11.2865	7.16961	1.42713	4.35378	4.06761	3.19605	2.46553	1.04679	0.850267	4.15293	6.11808	5.38688	3.57542	1.87852	1.37054	1.73345	1.46607	2.99372	3.14734	2.99834	2.85277	2.61121	1.86838	1.12372	1.4696	1.64123	1.3612	1.5346	1.6838	1.53704	1.59801	1.41422	0.732006	0.447092	0.556592	0.925725	1.039	0.979856	1.00562	1.34224
16.15		3.73646e-13	2.2916	2.50737	2.91459	4.02968	5.97272	7.0652	9.16564	11.5435	7.33168	1.61068	4.54555	4.29697	3.46384	2.7968	1.37336	0.620451	3.91994	6.01799	5.39202	3.60347	1.87909	1.32341	1.6621	1.43997	2.99271	3.2125	3.0286	2.84379	2.6401	2.03926	1.22872	1.49307	1.70954	1.43946	1.56344	1.74229	1.55681	1.47841	1.32246	0.697655	0.374564	0.43372	0.821236	0.95993	0.905939	0.948534	1.29355
16.2		6.79456e-14	2.35559	2.56987	2.98047	4.11769	6.11248	7.23739	9.40093	11.8923	7.63182	1.69365	4.69398	4.48019	3.69632	3.16395	1.79321	0.413154	3.79694	5.88022	5.21664	3.41599	1.67921	1.15085	1.59332	1.43873	2.90226	3.17722	3.06586	2.97082	2.76232	2.07294	1.3251	1.55219	1.76983	1.48544	1.56771	1.8046	1.63073	1.39701	1.22802	0.682619	0.356776	0.389442	0.760795	0.882382	0.834816	0.873711	1.23972
16.25		2.1505e-13	2.41762	2.63206	3.04583	4.20338	6.2461	7.39859	9.60872	12.1386	7.7848	1.87981	4.88452	4.70518	3.95909	3.49132	2.14225	0.264606	3.55147	5.76057	5.19841	3.41993	1.66118	1.08548	1.50197	1.40652	2.88309	3.2111	3.0647	2.93561	2.76865	2.21799	1.44529	1.5863	1.82333	1.53012	1.57308	1.85913	1.69572	1.31728	1.12301	0.638059	0.310265	0.267084	0.636557	0.78647	0.751754	0.798208	1.16205
16.3		1.17906e-13	2.48148	2.69431	3.11108	4.28992	6.38341	7.56738	9.83865	12.4806	8.08227	1.96367	5.02803	4.88236	4.18672	3.85238	2.56689	0.401616	3.41656	5.6015	4.9984	3.20892	1.44838	0.912816	1.43123	1.38789	2.76286	3.15932	3.08976	3.04693	2.87012	2.23909	1.54029	1.64515	1.86191	1.53733	1.54957	1.90919	1.79296	1.27773	1.01494	0.610283	0.312885	0.219932	0.559364	0.703447	0.677491	0.717112	1.09163
16.35		5.17364e-14	2.54334	2.75622	3.17582	4.37416	6.5144	7.72469	10.0397	12.7151	8.2255	2.15094	5.21539	5.1013	4.44269	4.17341	2.919	0.549351	3.15954	5.46257	4.95692	3.19035	1.41429	0.832084	1.3223	1.34885	2.72507	3.16049	3.05561	2.98376	2.85169	2.35379	1.65683	1.67999	1.89463	1.54864	1.53241	1.95372	1.88059	1.25073	0.900587	0.571353	0.335703	0.153198	0.41957	0.599648	0.595931	0.630319	0.990986
16.4		6.2228e-13	2.60601	2.81719	3.23944	4.45828	6.64815	7.88879	10.2628	13.0488	8.51946	2.23464	5.35247	5.27122	4.6641	4.52646	3.33781	0.827379	3.0126	5.2832	4.73475	2.95996	1.19456	0.667522	1.2487	1.31394	2.57639	3.09141	3.06664	3.07572	2.92807	2.36034	1.74435	1.73125	1.90771	1.51814	1.48292	1.98769	1.98257	1.26107	0.786509	0.544657	0.373537	0.152967	0.332577	0.524456	0.530232	0.550671	0.908748
16.45		2.48357e-13	2.66654	2.87769	3.30247	4.54008	6.77534	8.04085	10.4556	13.2699	8.65237	2.42168	5.53473	5.48251	4.91161	4.83914	3.6875	1.03348	2.74478	5.12558	4.67081	2.92121	1.1488	0.579793	1.12616	1.26701	2.51969	3.05897	2.99864	2.98381	2.88386	2.44139	1.84578	1.75959	1.91689	1.49762	1.44491	2.01666	2.072	1.28433	0.67089	0.532559	0.4587	0.246706	0.186781	0.433798	0.47042	0.467641	0.795725
16.5		3.10862e-15	2.72671	2.93608	3.36324	4.62062	6.90417	8.19875	10.6702	13.5936	8.94199	2.50433	5.6639	5.64395	5.12545	5.18235	4.09639	1.3138	2.58564	4.92732	4.42946	2.67632	0.931921	0.446773	1.04911	1.21748	2.34424	2.97196	2.99416	3.0534	2.93197	2.4325	1.9222	1.79853	1.90327	1.4319	1.3726	2.03175	2.16444	1.33632	0.565736	0.524811	0.519615	0.303115	0.126598	0.394875	0.433665	0.404851	0.710262
16.55		8.90732e-13	2.7846	2.99388	3.42334	4.69879	7.02619	8.34404	10.8531	13.7998	9.064	2.68983	5.83919	5.84607	5.36295	5.48489	4.44102	1.53412	2.30779	4.75201	4.34432	2.62041	0.883052	0.384892	0.920422	1.16142	2.26881	2.90579	2.89237	2.93297	2.86196	2.47764	2.00141	1.8157	1.88834	1.38226	1.31668	2.04078	2.2402	1.39241	0.467351	0.553922	0.62953	0.435013	0.132254	0.365934	0.426146	0.360495	0.605198
16.6		3.15303e-13	2.84095	3.04839	3.48	4.77455	7.14875	8.49421	11.0575	14.1117	9.34845	2.77069	5.95909	5.99789	5.56789	5.81646	4.83752	1.80806	2.13655	4.5367	4.08708	2.36657	0.690108	0.358907	0.840444	1.09985	2.0689	2.80056	2.8714	2.97802	2.87974	2.45319	2.06447	1.83965	1.8486	1.28507	1.22685	2.03574	2.31343	1.46789	0.405516	0.574368	0.700107	0.505722	0.238389	0.397444	0.436799	0.344157	0.534772
16.65		7.49401e-14	2.89486	3.10216	3.53589	4.84791	7.26425	8.63121	11.2288	14.3016	9.45895	2.95344	6.12574	6.18938	5.79386	6.10719	5.1753	2.0348	1.84977	4.34518	3.98232	2.29717	0.657764	0.400776	0.721515	1.0334	1.97575	2.7017	2.73702	2.83036	2.78486	2.46105	2.11701	1.84299	1.81055	1.21	1.15801	2.02211	2.36516	1.53621	0.368201	0.63629	0.811567	0.632605	0.373244	0.455086	0.488648	0.380677	0.479419
16.7		5.05374e-13	2.94623	3.15164	3.58732	4.91783	7.37931	8.77231	11.4215	14.6003	9.73737	3.03191	6.23518	6.33048	5.98858	6.42528	5.55735	2.30086	1.66728	4.11526	3.71261	2.0408	0.541272	0.509668	0.6426	0.964033	1.75479	2.57853	2.69937	2.84969	2.77134	2.42148	2.1652	1.85078	1.74653	1.08615	1.05961	1.99751	2.41319	1.61759	0.397712	0.677515	0.883345	0.707588	0.487362	0.530648	0.533772	0.416461	0.458876
16.75		3.55715e-13	2.99506	3.20029	3.63794	4.98537	7.48712	8.89972	11.5799	14.7725	9.83576	3.21079	6.39169	6.51	6.20157	6.70251	5.88665	2.53118	1.37362	3.90961	3.58993	1.96233	0.563305	0.630083	0.570024	0.886166	1.64642	2.44957	2.53501	2.67722	2.6534	2.39155	2.18834	1.83908	1.68735	0.990231	0.986769	1.96058	2.43447	1.68208	0.442559	0.751022	0.982932	0.818414	0.624941	0.629558	0.616087	0.509337	0.498267
16.8		4.95604e-13	3.04054	3.24383	3.68327	5.04862	7.59373	9.03065	11.7596	15.0566	10.1073	3.28641	6.48972	6.63938	6.3848	7.0053	6.25228	2.78854	1.18263	3.6683	3.31122	1.71139	0.589089	0.780618	0.507021	0.816204	1.4098	2.30947	2.4815	2.67084	2.6087	2.33768	2.22077	1.83068	1.60179	0.84551	0.89535	1.9191	2.45417	1.75631	0.531396	0.799664	1.04953	0.892108	0.732432	0.711436	0.671442	0.563751	0.539651
16.85		2.59903e-13	3.08333	3.28642	3.72771	5.10948	7.69288	9.14737	11.9038	15.21	10.193	3.46041	6.63484	6.80572	6.58342	7.26739	6.57149	3.02074	0.887387	3.45156	3.17248	1.62972	0.675952	0.932341	0.542611	0.726508	1.29158	2.15517	2.29153	2.47729	2.4705	2.2704	2.21311	1.8039	1.52432	0.734249	0.834512	1.86076	2.44188	1.80639	0.607731	0.866925	1.1281	0.980188	0.857874	0.818223	0.759311	0.671773	0.644636
16.9		2.86215e-13	3.12233	3.32342	3.76635	5.16552	7.79038	9.26736	12.0696	15.4785	10.4568	3.53288	6.72071	6.92251	6.75394	7.55304	6.91863	3.26846	0.698479	3.20334	2.88824	1.39544	0.806685	1.0875	0.521405	0.669144	1.04971	2.00016	2.22431	2.44669	2.39593	2.20336	2.22934	1.78013	1.42064	0.575934	0.776053	1.80753	2.43247	1.86448	0.70464	0.911895	1.18415	1.04775	0.9529	0.890257	0.81032	0.723788	0.713813
16.95		1.86073e-13	3.1585	3.35935	3.80403	5.21915	7.88019	9.37263	12.1987	15.6121	10.5292	3.70111	6.85342	7.07458	6.9369	7.79832	7.22599	3.50097	0.431615	2.98005	2.73538	1.31929	0.925951	1.25527	0.676238	0.569771	0.934809	1.82872	2.01566	2.23736	2.24133	2.10011	2.19052	1.73906	1.32826	0.456948	0.752041	1.73271	2.38621	1.89358	0.779555	0.961231	1.23499	1.10798	1.05813	0.989094	0.890073	0.826584	0.833577
17		2.86438e-14	3.19068	3.38947	3.83565	5.26767	7.96819	9.48121	12.3501	15.8641	10.7844	3.77025	6.92666	7.17803	7.09358	8.06503	7.55251	3.7379	0.329412	2.7315	2.44919	1.12007	1.09541	1.40399	0.695041	0.549818	0.715824	1.66247	1.93886	2.18597	2.13951	2.02131	2.1906	1.70153	1.2105	0.298888	0.756287	1.67566	2.34912	1.92954	0.863848	0.994739	1.27604	1.165	1.13573	1.04379	0.92898	0.866914	0.904315
17.05		3.53051e-14	3.21979	3.41831	3.86615	5.31369	8.04821	9.57446	12.4635	15.9774	10.8431	3.93196	7.04615	7.31489	7.2597	8.29195	7.84621	3.96915	0.370966	2.50902	2.28448	1.06394	1.22793	1.58124	0.91219	0.45221	0.643987	1.48847	1.72244	1.96838	1.9739	1.8846	2.12133	1.64782	1.10727	0.197691	0.787838	1.59303	2.2712	1.93398	0.923897	1.01895	1.29461	1.19381	1.21462	1.12558	0.992759	0.95379	1.01241
17.1		6.41043e-13	3.24511	3.4415	3.8907	5.35464	8.1266	9.67143	12.6001	16.2122	11.089	3.99771	7.10647	7.40442	7.40154	8.538	8.14993	4.1939	0.557192	2.27083	2.00025	0.930541	1.40524	1.71835	0.95172	0.506013	0.541898	1.31838	1.64345	1.90242	1.84916	1.79564	2.10583	1.59881	0.980179	0.154135	0.858673	1.54306	2.20996	1.94405	0.986755	1.03585	1.31723	1.23646	1.27067	1.15868	1.01506	0.9776	1.07144
17.15		6.2006e-13	3.26702	3.46309	3.91388	5.39292	8.1966	9.75239	12.6975	16.3048	11.1334	4.15225	7.21216	7.52529	7.54976	8.74502	8.42803	4.42212	0.826234	2.06203	1.8265	0.915657	1.5432	1.90064	1.19358	0.439488	0.598727	1.17027	1.43754	1.68761	1.68012	1.62913	2.00771	1.53479	0.870956	0.232314	0.936796	1.46552	2.10532	1.92223	1.02543	1.03094	1.30099	1.23177	1.31853	1.21728	1.05789	1.04168	1.15426
17.2		1.63758e-13	3.28558	3.47946	3.93147	5.42643	8.26544	9.83776	12.8192	16.5218	11.3693	4.21464	7.25945	7.60045	7.6759	8.96879	8.70677	4.63318	1.06214	1.85307	1.54923	0.882397	1.715	2.02281	1.24165	0.574967	0.704915	1.01405	1.36943	1.61779	1.53949	1.53179	1.97779	1.4773	0.740637	0.379341	1.04826	1.43565	2.02579	1.90448	1.06226	1.02823	1.30297	1.25706	1.35005	1.22641	1.06103	1.04635	1.19405
17.25		7.62834e-13	3.30031	3.4938	3.94732	5.45699	8.32539	9.90633	12.9003	16.5935	11.3992	4.36148	7.35091	7.70469	7.80531	9.1545	8.96732	4.85652	1.35838	1.68198	1.37095	0.922451	1.8542	2.20645	1.49207	0.557292	0.86372	0.948598	1.20556	1.42303	1.37868	1.34061	1.85342	1.40611	0.632383	0.500013	1.15086	1.37934	1.90238	1.85658	1.07613	0.992762	1.25146	1.21852	1.36386	1.25778	1.07999	1.08314	1.24372
17.3		5.24469e-13	3.31238	3.50359	3.9582	5.4833	8.38488	9.98024	13.0071	16.7925	11.6245	4.4206	7.38524	7.76517	7.91502	9.35454	9.21898	5.05228	1.60517	1.53601	1.10911	0.987241	2.01351	2.31114	1.54207	0.735127	1.06955	0.847411	1.1699	1.36733	1.23453	1.2367	1.8109	1.34394	0.509038	0.657076	1.27649	1.38124	1.81312	1.81078	1.0846	0.969252	1.23185	1.22445	1.36917	1.24216	1.06291	1.06761	1.25969
17.35		5.68545e-13	3.32011	3.51089	3.96694	5.50634	8.43494	10.0365	13.072	16.8432	11.6396	4.55929	7.46223	7.85226	8.02479	9.51761	9.45998	5.26871	1.90477	1.4432	0.936452	1.07032	2.15093	2.49266	1.7925	0.754055	1.25935	0.934292	1.09387	1.21957	1.10184	1.02811	1.66384	1.26954	0.416031	0.773335	1.38631	1.36054	1.68261	1.73852	1.07231	0.904031	1.14659	1.1534	1.34767	1.24401	1.05676	1.07456	1.27183
17.4		6.15286e-13	3.32607	3.51448	3.97148	5.52582	8.48542	10.0993	13.1642	17.024	11.8536	4.61526	7.48377	7.89787	8.11748	9.69259	9.68254	5.44754	2.15602	1.40578	0.712877	1.19289	2.29338	2.57783	1.8403	0.943873	1.49101	0.928064	1.1142	1.20463	0.978186	0.919291	1.61128	1.20732	0.32683	0.919769	1.50874	1.39824	1.59549	1.66608	1.05183	0.86019	1.10577	1.13908	1.3265	1.20428	1.01969	1.03906	1.26157
17.45		5.60552e-13	3.32714	3.51506	3.97342	5.54168	8.52586	10.1435	13.2131	17.0538	11.8536	4.74542	7.54616	7.96744	8.20695	9.83181	9.90205	5.655	2.4518	1.42993	0.582311	1.29871	2.42652	2.75398	2.08479	0.98442	1.68877	1.14903	1.15556	1.13636	0.907784	0.705571	1.44633	1.13473	0.291036	1.02385	1.61447	1.4182	1.47434	1.57272	1.01362	0.768076	0.990174	1.03854	1.27028	1.1762	0.988903	1.01561	1.23474
17.5		4.49196e-13	3.32742	3.51288	3.97204	5.55475	8.56772	10.1955	13.2908	17.2163	12.056	4.79838	7.5552	7.99811	8.28214	9.98058	10.0936	5.81531	2.70415	1.51714	0.484584	1.44316	2.54909	2.81798	2.12746	1.17346	1.9205	1.21449	1.23343	1.18588	0.846685	0.593337	1.38733	1.07804	0.299321	1.1526	1.72254	1.48468	1.40503	1.47692	0.965067	0.705906	0.929755	1.00427	1.22383	1.11443	0.933299	0.961653	1.19777
17.55		8.51541e-13	3.32233	3.50722	3.96768	5.5639	8.599	10.2282	13.3242	17.2254	12.0408	4.91968	7.60298	8.04986	8.35074	10.0948	10.2897	6.01161	2.99169	1.64889	0.509414	1.55858	2.67569	2.98558	2.36101	1.22588	2.11716	1.49456	1.36876	1.20863	0.873492	0.407527	1.211	1.01331	0.354196	1.24007	1.81627	1.53824	1.31443	1.36744	0.902699	0.591889	0.788904	0.878752	1.13536	1.05775	0.880006	0.909143	1.13326
17.6		3.8558e-13	3.31747	3.49981	3.96092	5.57109	8.63275	10.2698	13.3879	17.3697	12.231	4.96976	7.59989	8.0656	8.40808	10.2164	10.4486	6.15182	3.24226	1.82348	0.627943	1.70465	2.77619	3.0271	2.39621	1.40802	2.33673	1.59243	1.48287	1.32046	0.905618	0.299763	1.15075	0.96841	0.436414	1.34643	1.90229	1.61927	1.28014	1.25386	0.828337	0.515137	0.711666	0.825894	1.06616	0.977314	0.80847	0.839313	1.0709
17.65		1.35003e-13	3.30675	3.48844	3.95078	5.57406	8.65538	10.2914	13.4062	17.3584	12.2006	5.08189	7.63314	8.09936	8.45537	10.3047	10.6194	6.33482	3.51797	2.02015	0.784629	1.82269	2.89423	3.18317	2.61442	1.466	2.5266	1.88784	1.66671	1.40859	1.015	0.292215	0.972935	0.918357	0.521876	1.41404	1.97819	1.69254	1.24051	1.13573	0.744832	0.387451	0.552107	0.681309	0.949805	0.895406	0.736728	0.761176	0.97268
17.7		1.54543e-13	3.29733	3.47636	3.93921	5.57592	8.68155	10.3232	13.4564	17.4846	12.3781	5.1292	7.61836	8.10026	8.49461	10.3982	10.744	6.45346	3.76402	2.23776	0.977809	1.95964	2.97105	3.20127	2.64025	1.63723	2.72612	1.99515	1.79643	1.56014	1.11739	0.274054	0.919709	0.891189	0.616889	1.49454	2.03673	1.7734	1.25163	1.01383	0.648094	0.303719	0.461928	0.612303	0.861789	0.801107	0.653131	0.679147	0.888006
17.75		7.43627e-13	3.28165	3.45998	3.92398	5.57337	8.69617	10.3343	13.4601	17.4533	12.3324	5.23191	7.63724	8.11593	8.52023	10.4598	10.8877	6.621	4.02456	2.46547	1.17053	2.07645	3.07866	3.34296	2.83903	1.69616	2.90449	2.28538	1.99489	1.67753	1.26176	0.504053	0.757869	0.861705	0.701741	1.53995	2.0903	1.85172	1.26929	0.89917	0.547749	0.186758	0.29153	0.45561	0.723754	0.699655	0.569525	0.581111	0.76268
17.8		4.44644e-13	3.2683	3.44385	3.90821	5.57049	8.71536	10.357	13.4973	17.5616	12.4969	5.27651	7.61125	8.10218	8.54123	10.5245	10.9768	6.71671	4.26337	2.69865	1.36979	2.19829	3.13067	3.33701	2.85393	1.85324	3.07794	2.38947	2.12705	1.84736	1.39685	0.547243	0.725813	0.855621	0.789579	1.5922	2.11766	1.92049	1.32012	0.786611	0.433084	0.139585	0.194035	0.373849	0.622325	0.598292	0.479753	0.491845	0.660647
17.85		9.06053e-13	3.24832	3.42308	3.88852	5.56305	8.72262	10.3583	13.4871	17.5109	12.436	5.36955	7.61597	8.09975	8.54499	10.5587	11.0919	6.86673	4.50568	2.93808	1.57242	2.31152	3.22624	3.46179	3.02962	1.90951	3.24065	2.66278	2.31936	1.96775	1.54425	0.80325	0.613272	0.848999	0.864405	1.61399	2.1457	1.99144	1.3812	0.697897	0.321605	0.184469	0.0389049	0.213381	0.471712	0.487561	0.396617	0.384017	0.518556
17.9		3.00759e-13	3.23162	3.40349	3.86912	5.55598	8.73539	10.3723	13.5118	17.6014	12.5872	5.41148	7.57928	8.07158	8.54771	10.5942	11.1443	6.93837	4.73466	3.17166	1.7605	2.41464	3.25276	3.43157	3.03239	2.04963	3.38323	2.75579	2.44562	2.14129	1.68802	0.85471	0.62236	0.862586	0.93788	1.63665	2.13975	2.03956	1.45409	0.629391	0.194567	0.260656	0.0959078	0.124147	0.365749	0.391632	0.313161	0.296318	0.407564
17.95		5.79092e-13	3.2081	3.37909	3.84573	5.54437	8.73601	10.3645	13.4885	17.5319	12.5112	5.49462	7.57011	8.05114	8.5295	10.6005	11.2294	7.06887	4.95579	3.4116	1.96498	2.52275	3.33483	3.53709	3.1817	2.10017	3.52646	3.0038	2.61843	2.24826	1.82227	1.09969	0.599666	0.875823	0.998745	1.63427	2.14015	2.09343	1.53566	0.603528	0.0880156	0.392504	0.257881	0.0517058	0.22446	0.298654	0.262514	0.208141	0.272186
18		9.42579e-13	3.18863	3.35662	3.82328	5.53367	8.74292	10.3705	13.5013	17.6049	12.6487	5.53388	7.52327	8.00885	8.51399	10.6064	11.2443	7.11549	5.17241	3.63653	2.13551	2.60489	3.33559	3.48275	3.17142	2.22082	3.63425	3.08023	2.73295	2.41564	1.96073	1.14671	0.654765	0.903318	1.05434	1.62706	2.10031	2.11524	1.61253	0.620292	0.0736646	0.483571	0.359264	0.137271	0.155664	0.247711	0.225159	0.161225	0.186097
18.05		1.05516e-12	3.16222	3.32925	3.79683	5.51852	8.73756	10.3543	13.4655	17.5172	12.5577	5.60692	7.5005	7.97054	8.47386	10.5846	11.2982	7.22471	5.3697	3.86982	2.33783	2.70678	3.40301	3.56707	3.29162	2.26308	3.75466	3.29634	2.87712	2.49888	2.07304	1.37087	0.716774	0.929738	1.09908	1.60086	2.07221	2.14493	1.69437	0.671245	0.193791	0.613516	0.512626	0.2834	0.182229	0.256603	0.265529	0.20322	0.192119
18.1		1.32783e-13	3.14048	3.30438	3.77181	5.50465	8.73909	10.3527	13.4668	17.5729	12.6814	5.64347	7.44404	7.91449	8.44029	10.5608	11.2751	7.24565	5.57165	4.08009	2.4874	2.76652	3.37809	3.48919	3.26777	2.36214	3.82469	3.35217	2.97548	2.65286	2.19718	1.40846	0.796019	0.963873	1.13482	1.56452	1.99944	2.13731	1.76193	0.761078	0.321828	0.699152	0.607385	0.376789	0.267584	0.30437	0.302304	0.252594	0.260112
18.15		6.92779e-14	3.11185	3.2747	3.74296	5.48659	8.72841	10.3289	13.4193	17.4676	12.5756	5.70621	7.408	7.85854	8.37837	10.5107	11.2969	7.33199	5.74265	4.30161	2.68482	2.86136	3.42994	3.5507	3.35663	2.39394	3.91938	3.5309	3.08436	2.70562	2.28211	1.6054	0.900009	0.996173	1.16232	1.5157	1.94323	2.13809	1.82967	0.852567	0.441229	0.812789	0.739597	0.506057	0.406569	0.405542	0.394233	0.368347	0.401608
18.2		2.62101e-12	3.0883	3.24789	3.71582	5.46998	8.725	10.3202	13.4096	17.5063	12.6852	5.73999	7.34248	7.78913	8.32701	10.4574	11.2357	7.32686	5.92776	4.49284	2.81118	2.89786	3.3798	3.45022	3.319	2.46962	3.94949	3.56319	3.16313	2.84061	2.38559	1.63087	0.98399	1.03064	1.17733	1.45197	1.84004	2.10017	1.87939	0.97211	0.567358	0.886105	0.822457	0.594331	0.507147	0.483188	0.453958	0.432977	0.503428
18.25		1.73594e-12	3.05796	3.21641	3.68507	5.44948	8.70949	10.2892	13.3508	17.3839	12.565	5.7923	7.29352	7.71587	8.24362	10.3792	11.2249	7.38906	6.07041	4.6986	3.00138	2.985	3.41548	3.48782	3.37505	2.48927	4.0162	3.70018	3.23194	2.85853	2.43962	1.79527	1.09795	1.06268	1.18709	1.38255	1.75754	2.06958	1.92366	1.071	0.676697	0.975872	0.926299	0.698834	0.641023	0.598114	0.548368	0.548185	0.643845
18.3		4.11893e-13	3.0329	3.18795	3.65612	5.43042	8.70145	10.2737	13.3304	17.4057	12.6602	5.82323	7.21948	7.63357	8.17482	10.2966	11.1258	7.35787	6.23682	4.86743	3.10282	2.99781	3.34092	3.36613	3.32384	2.54029	4.00521	3.70691	3.2885	2.97008	2.51777	1.80694	1.17717	1.09288	1.18126	1.29409	1.62824	2.00274	1.95063	1.19293	0.792671	1.03224	0.992742	0.777007	0.731243	0.669819	0.605296	0.604407	0.738613
18.35		1.77591e-12	3.00123	3.15505	3.62385	5.40785	8.6815	10.2359	13.261	17.2669	12.5259	5.86502	7.15796	7.54339	8.07041	10.1907	11.0822	7.39501	6.34943	5.05422	3.28368	3.07669	3.36012	3.37919	3.34632	2.54655	4.04232	3.79884	3.314	2.95057	2.53869	1.93435	1.28361	1.12016	1.17339	1.20684	1.52292	1.94063	1.96589	1.28249	0.887166	1.0928	1.0626	0.851168	0.843613	0.774616	0.687087	0.703877	0.857298
18.4		4.45199e-13	2.97489	3.12519	3.5933	5.38655	8.66904	10.2139	13.2302	17.272	12.6067	5.89301	7.07598	7.44873	7.98466	10.0794	10.9457	7.33808	6.49555	5.19796	3.3589	3.0657	3.2623	3.23807	3.28208	2.57205	3.98993	3.7788	3.34647	3.03522	2.58813	1.93124	1.35335	1.14319	1.14742	1.09715	1.37387	1.84853	1.96803	1.39251	0.987427	1.12887	1.10893	0.914999	0.916472	0.830084	0.731964	0.744928	0.934778
18.45		8.20011e-13	2.94204	3.09102	3.55967	5.36206	8.64482	10.1696	13.1504	17.1171	12.4587	5.92426	7.00232	7.34213	7.85984	9.94659	10.8696	7.34969	6.57692	5.36313	3.52831	3.13576	3.26505	3.22653	3.27115	2.56422	3.99659	3.82349	3.32683	2.97717	2.57484	2.01808	1.44215	1.16256	1.12255	0.995453	1.25154	1.75728	1.95183	1.46399	1.0632	1.15675	1.14082	0.95469	0.999394	0.914829	0.794514	0.821458	1.02287
18.5		1.56786e-12	2.91443	3.05974	3.52755	5.33855	8.62796	10.1411	13.1092	17.1056	12.525	5.9493	6.91298	7.23571	7.75774	9.80738	10.6969	7.26784	6.70155	5.47967	3.57622	3.10112	3.14547	3.06824	3.19488	2.56396	3.90355	3.77635	3.33408	3.03242	2.59323	1.99967	1.49961	1.17677	1.07778	0.868788	1.09263	1.64638	1.92943	1.55364	1.1434	1.17053	1.16427	1.00058	1.05057	0.949443	0.822828	0.84403	1.07725
18.55		4.78062e-13	2.88042	3.02433	3.49261	5.31217	8.59949	10.0904	13.0192	16.9352	12.3638	5.97005	6.82765	7.11329	7.61326	9.64851	10.5889	7.2538	6.75091	5.621	3.73216	3.16182	3.1321	3.03256	3.15154	2.5418	3.87959	3.77269	3.26874	2.93597	2.54566	2.04337	1.56432	1.18631	1.03716	0.756544	0.96334	1.53154	1.8822	1.60211	1.19754	1.16415	1.15608	1.00337	1.09877	1.00823	0.862515	0.893122	1.12933
18.6		5.44453e-13	2.8514	2.99153	3.45882	5.28636	8.5781	10.0553	12.9677	16.907	12.4155	5.99213	6.73159	6.99577	7.49553	9.4824	10.3814	7.14826	6.85319	5.7087	3.75194	3.10386	2.99256	2.85975	3.06462	2.51604	3.74758	3.6989	3.25036	2.96019	2.53169	2.00964	1.60768	1.19115	0.975828	0.617814	0.812245	1.41213	1.83793	1.66602	1.25442	1.15504	1.15503	1.02862	1.12553	1.01986	0.872055	0.895743	1.15699
18.65		5.09148e-13	2.81608	2.95473	3.42243	5.258	8.54527	9.99804	12.8674	16.7213	12.2417	6.00249	6.6351	6.85823	7.33228	9.29868	10.2425	7.10889	6.87024	5.82438	3.89246	3.15464	2.96366	2.8009	2.99082	2.4798	3.69356	3.64688	3.14001	2.82669	2.45074	2.0087	1.64399	1.18994	0.921464	0.499332	0.697409	1.28424	1.76306	1.68877	1.28516	1.11494	1.10662	0.993855	1.13585	1.04912	0.887304	0.915024	1.17033
18.7		8.12683e-13	2.78533	2.92008	3.38668	5.22963	8.51905	9.9561	12.8053	16.6765	12.2789	6.02168	6.53301	6.73037	7.19974	9.10694	10.0021	6.98141	6.94977	5.88206	3.88347	3.07388	2.80627	2.61666	2.89503	2.42939	3.52523	3.54771	3.09631	2.81918	2.40403	1.95999	1.67208	1.18576	0.846814	0.354325	0.593664	1.17302	1.70215	1.72366	1.31669	1.08404	1.08067	0.996741	1.13691	1.0374	0.877487	0.897672	1.16956
18.75		1.09845e-12	2.74852	2.88172	3.34873	5.19917	8.48169	9.89216	12.6948	16.4758	12.0929	6.02181	6.42597	6.57845	7.0187	8.8997	9.83378	6.91729	6.93456	5.97062	4.00677	3.11423	2.76267	2.53606	2.79368	2.37969	3.44232	3.44832	2.94272	2.651	2.29157	1.91413	1.67731	1.17399	0.782019	0.234642	0.543592	1.05197	1.60672	1.71985	1.32341	1.01311	0.993969	0.925729	1.10844	1.03587	0.868872	0.887128	1.14425
18.8		1.72751e-13	2.71565	2.84485	3.31071	5.16796	8.45028	9.84301	12.6219	16.4143	12.1157	6.0382	6.31862	6.44106	6.87227	8.68374	9.56269	6.76997	6.99124	5.99748	3.9687	3.01139	2.58974	2.34379	2.69103	2.30588	3.24115	3.32568	2.87468	2.61196	2.21269	1.85126	1.68959	1.16213	0.699293	0.0967521	0.553574	0.976532	1.53778	1.72432	1.32872	0.963445	0.944068	0.905729	1.08415	1.00229	0.840796	0.851368	1.11534
18.85		3.17302e-13	2.67714	2.80474	3.27104	5.13528	8.40822	9.77229	12.5012	16.199	11.9182	6.0283	6.2017	6.27561	6.6745	8.45447	9.36644	6.68202	6.94419	6.05781	4.07317	3.04084	2.53246	2.24336	2.56613	2.24368	3.13108	3.18087	2.68067	2.41246	2.07156	1.76139	1.66247	1.14114	0.62988	0.0576629	0.611067	0.897857	1.43379	1.69473	1.31201	0.867678	0.823052	0.801664	1.01842	0.971183	0.811316	0.813676	1.05445
18.9		1.33205e-12	2.64169	2.76521	3.23036	5.1009	8.37121	9.71552	12.4171	16.1206	11.9266	6.042	6.08994	6.12957	6.51515	8.21584	9.06724	6.51738	6.97828	6.05344	4.00597	2.91682	2.34647	2.04683	2.45893	2.14813	2.90135	3.03734	2.58988	2.34304	1.96203	1.68558	1.65906	1.12395	0.548634	0.188713	0.720212	0.893575	1.36988	1.66924	1.29148	0.80513	0.75158	0.759483	0.970916	0.919181	0.767907	0.762812	0.999836
18.95		8.34888e-14	2.60133	2.72322	3.18888	5.06592	8.32434	9.63795	12.2863	15.8911	11.718	6.02227	5.96392	5.95145	6.30176	7.96612	8.84485	6.40675	6.90009	6.08473	4.09029	2.93504	2.27674	1.92906	2.31585	2.07466	2.7663	2.8499	2.35919	2.1165	1.79607	1.55383	1.5997	1.09642	0.486537	0.2956	0.836489	0.896147	1.2761	1.61637	1.25312	0.695768	0.602344	0.627411	0.872281	0.862829	0.723702	0.704153	0.909785
19		1.67866e-13	2.56293	2.68068	3.14529	5.02818	8.28139	9.57327	12.1909	15.7958	11.7123	6.0334	5.84868	5.79769	6.13048	7.70644	8.52028	6.22759	6.91204	6.04908	3.99434	2.79104	2.08025	1.73245	2.20654	1.95925	2.51294	2.68852	2.24778	2.01885	1.65843	1.46675	1.58158	1.07751	0.427115	0.432098	0.974432	0.972137	1.23533	1.56337	1.20824	0.631599	0.513536	0.565171	0.806076	0.798529	0.670403	0.643983	0.834506
19.05		1.42597e-12	2.52059	2.63668	3.10194	4.99087	8.22962	9.48879	12.05	15.5525	11.4932	6.00407	5.71444	5.60785	5.90264	7.43799	8.27383	6.09574	6.80376	6.05084	4.05739	2.7978	1.99954	1.60075	2.05262	1.87607	2.35561	2.46204	1.98505	1.77052	1.47267	1.29641	1.4915	1.04752	0.397338	0.53075	1.10413	1.05402	1.17684	1.49149	1.15131	0.532325	0.345626	0.411891	0.682821	0.725729	0.62204	0.575935	0.72613
19.1		4.78284e-13	2.47894	2.59087	3.05526	4.94961	8.1805	9.41595	11.9431	15.4403	11.4733	6.01271	5.59675	5.44733	5.72045	7.15893	7.92691	5.90522	6.79424	5.9842	3.93346	2.63527	1.7952	1.40919	1.94397	1.74284	2.08436	2.2864	1.85568	1.64808	1.31071	1.20011	1.46062	1.03159	0.39364	0.654436	1.2365	1.17687	1.17796	1.41575	1.08477	0.490483	0.249477	0.33344	0.606454	0.659387	0.568058	0.516575	0.63929
19.15		1.70464e-12	2.43454	2.54482	3.01006	4.91001	8.1238	9.3246	11.7923	15.1837	11.2444	5.97404	5.45528	5.24679	5.47937	6.87355	7.65871	5.75396	6.65722	5.95624	3.97442	2.63052	1.70528	1.26881	1.78957	1.65184	1.90794	2.02511	1.56634	1.38452	1.11219	0.995509	1.34298	1.00462	0.42117	0.739131	1.36016	1.30342	1.1765	1.33125	1.01379	0.450806	0.112471	0.16983	0.476231	0.587133	0.532562	0.460877	0.532189
19.2		2.92877e-13	2.38949	2.4956	2.96025	4.86526	8.06841	9.24352	11.6738	15.0547	11.2104	5.98024	5.33629	5.08053	5.2873	6.57683	7.29267	5.55558	6.62707	5.8592	3.82368	2.45123	1.49584	1.08973	1.68487	1.50289	1.62574	1.8393	1.42225	1.24304	0.932167	0.892438	1.3027	0.997096	0.479033	0.845395	1.47231	1.43813	1.2264	1.24052	0.929586	0.466836	0.137677	0.0917104	0.410325	0.53657	0.49239	0.42057	0.453186
19.25		4.2788e-13	2.34294	2.44744	2.91322	4.8234	8.00675	9.1453	11.5133	14.7853	10.9723	5.93252	5.18873	4.87042	5.03425	6.2765	7.00546	5.3872	6.46306	5.80167	3.84198	2.43508	1.399	0.950705	1.54508	1.40644	1.43435	1.54805	1.11282	0.974018	0.733853	0.658799	1.16288	0.97933	0.548225	0.912708	1.5802	1.57974	1.28361	1.15262	0.850982	0.52428	0.289896	0.123322	0.326641	0.495845	0.491196	0.411466	0.390103
19.3		6.47704e-13	2.29445	2.39482	2.8604	4.77529	7.94512	9.05601	11.3835	14.6397	10.9242	5.93627	5.0697	4.69952	4.83334	5.96386	6.62391	5.18495	6.41332	5.67514	3.666	2.24112	1.18741	0.798445	1.44879	1.24386	1.15131	1.35707	0.958259	0.826009	0.552314	0.55173	1.1186	0.985123	0.635766	0.99792	1.6645	1.70565	1.37046	1.05891	0.755075	0.592683	0.404892	0.219587	0.327525	0.485776	0.479659	0.410627	0.363439
19.35		3.63265e-13	2.24563	2.34445	2.81156	4.73121	7.87845	8.95092	11.2134	14.358	10.6775	5.87984	4.91738	4.48107	4.56968	5.65073	6.32096	5.00241	6.2245	5.58848	3.66126	2.21383	1.08701	0.684897	1.34533	1.14518	0.951884	1.04126	0.638193	0.576678	0.401808	0.295072	0.965878	0.981947	0.720924	1.04526	1.75068	1.84367	1.46798	0.980928	0.678459	0.708271	0.585083	0.385613	0.382311	0.508483	0.521724	0.463059	0.400544
19.4		8.16902e-13	2.19372	2.2885	2.75591	4.67995	7.81067	8.85353	11.0723	14.196	10.6156	5.88114	4.79971	4.30676	4.36102	5.32401	5.92817	4.80103	6.15649	5.43368	3.46193	2.00757	0.87697	0.593223	1.26364	0.971014	0.691589	0.85294	0.482583	0.470572	0.320262	0.187739	0.926636	1.00365	0.815192	1.10658	1.80276	1.94917	1.5719	0.902514	0.580795	0.794942	0.701296	0.489934	0.46005	0.544183	0.538507	0.495035	0.447153
19.45		1.2248e-12	2.14247	2.23581	2.70527	4.63366	7.73888	8.74152	10.8927	13.9026	10.3609	5.81639	4.64421	4.0814	4.08814	5.00048	5.61359	4.60815	5.94557	5.31871	3.434	1.96957	0.779036	0.560536	1.22349	0.874927	0.509782	0.520064	0.202909	0.37512	0.405418	0.0885126	0.778773	1.01778	0.902757	1.13214	1.86333	2.07154	1.68684	0.852466	0.5221	0.926081	0.871984	0.64821	0.593261	0.620978	0.608637	0.580849	0.545675
19.5		4.85612e-13	2.08717	2.1766	2.64703	4.57951	7.66507	8.63615	10.7407	13.7245	10.2852	5.81522	4.52948	3.90513	3.87291	4.66164	5.2149	4.41339	5.86098	5.13717	3.21348	1.75365	0.577668	0.57553	1.16345	0.691308	0.391077	0.362777	0.1883	0.470795	0.551462	0.196519	0.760018	1.05444	0.992359	1.16758	1.881	2.14974	1.7906	0.812808	0.442342	1.01149	0.980658	0.750208	0.68806	0.677876	0.639212	0.622629	0.619138
19.55		1.07225e-12	2.0332	2.12137	2.59454	4.53098	7.58796	8.51704	10.5516	13.4197	10.0233	5.74265	4.37271	3.67458	3.59231	4.33044	4.89416	4.21529	5.63132	4.99503	3.16238	1.70561	0.497843	0.656674	1.20715	0.607104	0.39327	0.149676	0.427274	0.63889	0.755077	0.476989	0.652126	1.08499	1.07541	1.17035	1.91357	2.24812	1.90445	0.807113	0.426936	1.13644	1.13107	0.890209	0.833799	0.776779	0.716422	0.712803	0.721664
19.6		1.39422e-12	1.97451	2.05897	2.53397	4.47418	7.5082	8.40378	10.3888	13.2258	9.93398	5.73901	4.26279	3.49811	3.37179	3.98168	4.49685	4.03428	5.53238	4.78862	2.92303	1.48301	0.333798	0.748562	1.17208	0.418095	0.601802	0.323002	0.595121	0.837276	0.955918	0.580581	0.674944	1.13258	1.15388	1.17885	1.89646	2.29496	1.99577	0.821222	0.397002	1.21068	1.22637	0.984169	0.922255	0.832622	0.74677	0.749111	0.792058
19.65		2.56462e-13	1.91739	2.00087	2.47953	4.42331	7.42545	8.27727	10.1902	12.91	9.6655	5.6592	4.10708	3.26455	3.08506	3.64606	4.17772	3.83778	5.28812	4.62088	2.84895	1.42593	0.327833	0.892123	1.2966	0.371858	0.765259	0.601924	0.911672	1.06237	1.16743	0.864383	0.653223	1.1759	1.22827	1.15869	1.90004	2.36356	2.09524	0.85898	0.438155	1.31721	1.34871	1.09874	1.05695	0.931206	0.816545	0.827291	0.87471
19.7		1.65823e-12	1.85519	1.93525	2.41687	4.36407	7.33972	8.1561	10.0166	12.7006	9.56283	5.65315	4.00415	3.09024	2.86075	3.28997	3.79266	3.67938	5.17771	4.39185	2.59327	1.20021	0.313591	1.00446	1.28194	0.210924	1.0383	0.806502	1.08314	1.27833	1.37697	0.960898	0.723337	1.22898	1.29141	1.14017	1.84947	2.3771	2.16578	0.917493	0.464816	1.37414	1.42582	1.17968	1.12946	0.973736	0.83752	0.850094	0.92896
19.75		1.04916e-12	1.79441	1.87389	2.36042	4.31077	7.25092	8.02178	9.80815	12.3742	9.28849	5.56679	3.85241	2.85661	2.5696	2.95412	3.4872	3.49341	4.92393	4.20051	2.49658	1.13597	0.420789	1.16994	1.4631	0.282713	1.22747	1.12457	1.39381	1.50135	1.57758	1.23977	0.793143	1.28023	1.35438	1.09793	1.82457	2.41223	2.24164	0.979845	0.534337	1.45419	1.51404	1.26333	1.2414	1.0589	0.891106	0.907103	0.981095
19.8		9.40581e-13	1.72845	1.80498	2.29593	4.2493	7.15912	7.89257	9.62386	12.1493	9.17268	5.55845	3.75905	2.68775	2.34336	2.59413	3.13223	3.36819	4.80579	3.95154	2.22722	0.912361	0.52857	1.27789	1.45971	0.291514	1.49436	1.31431	1.55977	1.7185	1.78284	1.32685	0.889648	1.33344	1.39939	1.05337	1.74367	2.39243	2.28597	1.05993	0.588189	1.48959	1.56908	1.32705	1.29234	1.08158	0.897334	0.91232	1.01257
19.85		4.76064e-13	1.66334	1.7399	2.23744	4.19346	7.06373	7.74991	9.40531	11.8125	8.89322	5.46636	3.61486	2.4584	2.04981	2.2645	2.86084	3.20403	4.54878	3.73912	2.10852	0.845183	0.660908	1.44817	1.67039	0.430904	1.68311	1.62997	1.8525	1.92305	1.96483	1.59351	1.01462	1.38789	1.44911	0.990966	1.69251	2.39237	2.33218	1.12714	0.656663	1.53761	1.61895	1.37603	1.37422	1.14535	0.929714	0.943017	1.02916
19.9		5.10703e-14	1.59335	1.66763	2.17152	4.13002	6.96572	7.61248	9.21021	11.5725	8.76452	5.45586	3.53409	2.29998	1.82429	1.90649	2.56711	3.12337	4.42761	3.47345	1.82834	0.635012	0.793347	1.54187	1.66971	0.530167	1.92987	1.8021	2.00844	2.13395	2.1583	1.66899	1.11801	1.43665	1.4742	0.922622	1.58667	2.34107	2.34718	1.20918	0.713751	1.54863	1.6491	1.41922	1.40005	1.14489	0.918434	0.929052	1.03465
19.95		1.15508e-12	1.52321	1.59843	2.11115	4.07162	6.86319	7.46087	8.98118	11.2255	8.48064	5.35897	3.40182	2.08181	1.53112	1.59604	2.36498	2.99377	4.17506	3.2432	1.68852	0.57742	0.9259	1.70845	1.8894	0.659326	2.1086	2.10332	2.27554	2.31158	2.31632	1.91653	1.26644	1.49022	1.50957	0.843368	1.51383	2.30624	2.36026	1.26799	0.767077	1.5611	1.65823	1.43157	1.44728	1.18242	0.927169	0.931114	1.0143
20		7.86038e-14	1.44884	1.52278	2.04439	4.00656	6.75878	7.31495	8.77516	10.9704	8.33934	5.34652	3.33703	1.94181	1.31126	1.25585	2.18344	2.96747	4.05679	2.9649	1.40072	0.419086	1.05591	1.78302	1.88511	0.777944	2.32829	2.25484	2.41755	2.51056	2.4922	1.97853	1.36676	1.53099	1.51385	0.755136	1.39159	2.22728	2.34487	1.33894	0.814504	1.54614	1.66184	1.452	1.44623	1.15785	0.897664	0.898312	0.993212
20.05		2.28084e-12	1.373	1.44926	1.98269	3.94579	6.6486	7.15383	8.5353	10.6135	8.05175	5.24585	3.22173	1.74653	1.02437	1.00446	2.10018	2.88407	3.81811	2.72122	1.24132	0.412655	1.18395	1.94054	2.09983	0.891494	2.49096	2.53339	2.65266	2.6555	2.62204	2.2005	1.51974	1.58036	1.53432	0.664768	1.30544	2.16045	2.32363	1.38136	0.846116	1.52146	1.62981	1.42761	1.45653	1.16669	0.882341	0.87174	0.937515
20.1		9.81881e-13	1.29396	1.3705	1.91612	3.87965	6.53769	6.99921	8.31827	10.3435	7.89809	5.23165	3.17648	1.63792	0.824093	0.753567	2.0842	2.91649	3.70999	2.43589	0.95019	0.407939	1.30263	1.99318	2.0877	1.00979	2.67854	2.66132	2.77722	2.8376	2.77545	2.24745	1.61175	1.61053	1.51765	0.563896	1.18073	2.05999	2.27863	1.43286	0.87679	1.48012	1.60641	1.42414	1.42839	1.11884	0.835488	0.821972	0.891467
20.15		3.66374e-13	1.21182	1.29282	1.85416	3.81693	6.41941	6.82801	8.06724	9.97692	7.60751	5.12834	3.08361	1.48518	0.569133	0.714203	2.14863	2.88592	3.49652	2.1856	0.774661	0.491275	1.4243	2.13765	2.28772	1.10675	2.82043	2.91034	2.97493	2.9456	2.87376	2.43805	1.75762	1.65315	1.52321	0.474551	1.09641	1.96681	2.22409	1.4543	0.883564	1.4186	1.53478	1.36472	1.40165	1.09864	0.797446	0.768854	0.804737
20.2		2.65343e-12	1.128	1.21171	1.78941	3.75052	6.30205	6.66461	7.83925	9.69226	7.44177	5.11259	3.06115	1.4269	0.457845	0.769201	2.29708	2.97318	3.40708	1.90238	0.490883	0.621368	1.52739	2.16672	2.26501	1.21659	2.97193	3.012	3.07894	3.10642	3.00057	2.4687	1.838	1.67093	1.48613	0.379766	0.992883	1.85393	2.15208	1.48111	0.8936	1.35176	1.48516	1.33742	1.34773	1.02987	0.735432	0.705249	0.737381
20.25		9.33476e-13	1.03929	1.13091	1.7292	3.68671	6.17555	6.4831	7.5771	9.31662	7.14903	5.00784	2.9959	1.34366	0.404831	1.01138	2.47945	2.99435	3.23165	1.65843	0.320246	0.745676	1.64157	2.29508	2.44344	1.29598	3.08928	3.22572	3.23482	3.17446	3.06487	2.62286	1.96867	1.7048	1.47707	0.327274	0.936965	1.74395	2.06734	1.47907	0.8748	1.25565	1.37737	1.24633	1.28579	0.981993	0.677355	0.629378	0.626419
20.3		5.03153e-13	0.951163	1.04941	1.66899	3.62168	6.05288	6.31201	7.33962	9.0193	6.97273	4.99139	2.99887	1.35391	0.549307	1.2681	2.73528	3.1255	3.17064	1.39728	0.196985	0.91525	1.72655	2.29992	2.4087	1.39274	3.20182	3.29905	3.31588	3.31043	3.16194	2.63647	2.03508	1.70928	1.42093	0.298958	0.890101	1.63211	1.97318	1.47837	0.862699	1.16578	1.30385	1.19665	1.20901	0.896089	0.60354	0.556239	0.54374
20.35		5.85754e-13	0.858373	0.969845	1.61583	3.56293	5.92689	6.12955	7.07786	8.64939	6.6893	4.89324	2.96894	1.36044	0.743124	1.57908	2.98524	3.19386	3.05048	1.19428	0.323877	1.05586	1.83399	2.41244	2.56332	1.4548	3.29511	3.47617	3.43021	3.34037	3.19431	2.75307	2.14651	1.73499	1.4	0.347795	0.896638	1.52319	1.86684	1.45403	0.820824	1.04134	1.16745	1.08088	1.11765	0.825162	0.53043	0.464136	0.419982
20.4		6.71019e-13	0.776343	0.90013	1.57597	3.5285	5.84717	6.00188	6.89127	8.41403	6.55953	4.91514	3.02012	1.44733	0.96615	1.88961	3.31045	3.37629	3.05014	1.01845	0.578331	1.23515	1.91104	2.40992	2.53364	1.54514	3.38984	3.54329	3.51071	3.47299	3.28268	2.7686	2.21148	1.73838	1.33782	0.421693	0.936614	1.44405	1.77373	1.43634	0.793958	0.942462	1.08495	1.02171	1.0325	0.734699	0.454371	0.391814	0.337292
20.45		7.65166e-13	0.700862	0.848661	1.57033	3.55816	5.859	5.96068	6.79471	8.25156	6.44096	4.93692	3.09308	1.56191	1.223	2.24	3.65573	3.55096	3.06079	0.956278	0.799877	1.4084	2.05356	2.56152	2.7211	1.62271	3.53319	3.7607	3.66021	3.54035	3.35572	2.90807	2.348	1.79452	1.3387	0.536111	1.02888	1.39015	1.69626	1.42401	0.752264	0.820426	0.954178	0.912757	0.943336	0.664538	0.383423	0.301778	0.232563
20.5		1.71196e-12	0.642655	0.82182	1.6044	3.66676	6.00329	6.05884	6.86561	8.32961	6.55564	5.15062	3.28498	1.75104	1.49437	2.63856	4.1323	3.88049	3.21404	0.973741	1.10038	1.63344	2.1862	2.62872	2.77561	1.75807	3.7208	3.93634	3.85299	3.78114	3.53956	3.01304	2.48187	1.85039	1.3116	0.662958	1.16167	1.39819	1.66037	1.4331	0.737958	0.742537	0.896386	0.875586	0.882067	0.592796	0.319897	0.246338	0.187773
20.55		1.10933e-12	0.577385	0.810229	1.66699	3.82009	6.20059	6.19966	6.97354	8.41811	6.63818	5.33292	3.48858	1.96996	1.80989	3.06786	4.61359	4.19264	3.37444	1.10648	1.37519	1.86829	2.39354	2.84965	3.02766	1.87226	3.95509	4.24044	4.07859	3.92077	3.68594	3.20662	2.66943	1.95283	1.3433	0.807652	1.3241	1.41464	1.61998	1.44149	0.703772	0.623015	0.771618	0.774769	0.796916	0.52369	0.249957	0.165448	0.182262
20.6		1.52323e-13	0.521118	0.812735	1.74065	3.98581	6.42165	6.36913	7.12116	8.58855	6.82818	5.61697	3.74391	2.20909	2.1063	3.51008	5.15541	4.5807	3.59793	1.28355	1.69758	2.11177	2.53398	2.92142	3.09562	2.01537	4.15054	4.43308	4.29414	4.18396	3.88227	3.32785	2.81466	2.01427	1.31384	0.949222	1.49244	1.47232	1.59473	1.4366	0.680473	0.541054	0.709801	0.732352	0.731089	0.449986	0.187103	0.132179	0.231183
20.65		3.04645e-13	0.459251	0.824621	1.82126	4.1507	6.62364	6.51046	7.22864	8.67905	6.91554	5.80543	3.97341	2.45771	2.42647	3.93476	5.63778	4.90352	3.79847	1.5174	1.98493	2.35457	2.73778	3.13014	3.32576	2.11083	4.3585	4.69994	4.47564	4.27855	3.99182	3.48058	2.97286	2.1031	1.33542	1.09037	1.66506	1.51764	1.54485	1.42017	0.63361	0.406458	0.56955	0.618514	0.627695	0.367558	0.112051	0.116967	0.327841
20.7		3.29958e-13	0.41513	0.848688	1.90685	4.32067	6.84197	6.67449	7.36935	8.84136	7.10022	6.09131	4.239	2.70422	2.71669	4.37007	6.1702	5.28426	4.03553	1.75713	2.2987	2.58246	2.85108	3.16926	3.3677	2.23402	4.50573	4.84967	4.65591	4.50742	4.14841	3.57343	3.09028	2.14249	1.2884	1.22501	1.82799	1.59731	1.51457	1.38325	0.594709	0.31984	0.500266	0.566581	0.553302	0.291037	0.0615607	0.147821	0.401425
20.75		3.94795e-13	0.375811	0.883673	1.99787	4.4863	7.0347	6.80399	7.46398	8.91908	7.17979	6.27346	4.47876	2.96285	3.03033	4.77637	6.63259	5.59851	4.25381	2.02683	2.58743	2.8225	3.04268	3.35706	3.56643	2.30511	4.67424	5.06451	4.78053	4.54598	4.21023	3.67416	3.20739	2.20933	1.29685	1.35384	1.99034	1.65813	1.45562	1.33932	0.542033	0.180377	0.352333	0.447068	0.43728	0.19985	0.0440518	0.218523	0.509236
20.8		1.76348e-12	0.362338	0.927971	2.09289	4.65938	7.25029	6.96311	7.59855	9.07376	7.35871	6.55909	4.74799	3.20849	3.31168	5.20018	7.14801	5.96459	4.49349	2.28656	2.8871	3.02974	3.12667	3.36343	3.58192	2.40677	4.77115	5.16874	4.92187	4.73541	4.32299	3.73588	3.29292	2.22381	1.23335	1.47482	2.13254	1.74265	1.42104	1.27059	0.493357	0.107435	0.281026	0.390222	0.358186	0.124329	0.106242	0.262323	0.577494
20.85		5.80869e-13	0.369395	0.984454	2.19298	4.82559	7.4346	7.0819	7.68156	9.13975	7.43077	6.73396	4.99244	3.4695	3.61604	5.58573	7.586	6.26514	4.71892	2.5677	3.17321	3.2631	3.30378	3.52834	3.74707	2.45365	4.89833	5.32876	4.98825	4.71784	4.336	3.78208	3.36472	2.26495	1.2279	1.58643	2.27289	1.8053	1.3552	1.19949	0.448113	0.0939899	0.137621	0.276507	0.235863	0.0349842	0.170882	0.344648	0.674638
20.9		3.84759e-12	0.398157	1.04523	2.29568	5.0014	7.6482	7.23712	7.81093	9.28725	7.60347	7.01743	5.26035	3.70967	3.88682	5.9953	8.08011	6.61221	4.95392	2.83028	3.45456	3.44564	3.35696	3.50257	3.73654	2.53318	4.94447	5.38654	5.08846	4.86411	4.40223	3.81091	3.4152	2.25234	1.1493	1.68875	2.38403	1.87928	1.31645	1.1001	0.401504	0.172753	0.0863644	0.225412	0.157498	0.0552792	0.232132	0.382576	0.730652
20.95		1.42286e-12	0.452776	1.11916	2.40335	5.168	7.82511	7.34657	7.8837	9.3425	7.66801	7.18362	5.50465	3.96794	4.17967	6.35832	8.49095	6.89583	5.17894	3.11216	3.73398	3.66828	3.51732	3.64306	3.86689	2.55676	5.02956	5.49026	5.0966	4.79165	4.36648	3.80137	3.43863	2.26462	1.12942	1.77925	2.49346	1.93131	1.24613	1.0031	0.384757	0.297143	0.110517	0.154021	0.048659	0.149243	0.297056	0.459777	0.809373
21		1.65201e-12	0.510554	1.19166	2.51193	5.34616	8.03764	7.49914	8.00903	9.48342	7.83403	7.46289	5.76705	4.19928	4.43823	6.75139	8.96074	7.22099	5.40431	3.36912	3.99301	3.82228	3.53856	3.58635	3.83151	2.61426	5.02569	5.5018	5.15459	4.89212	4.38457	3.79643	3.45168	2.2233	1.03782	1.8591	2.56602	1.98268	1.20359	0.875413	0.361484	0.376624	0.178751	0.154306	0.0766792	0.218676	0.352839	0.489605	0.850432
21.05		9.39693e-13	0.592661	1.27834	2.62555	5.51292	8.20824	7.60074	8.07304	9.52896	7.89103	7.61888	6.00696	4.45096	4.71758	7.09032	9.3426	7.48558	5.62355	3.6458	4.26179	4.03011	3.67992	3.70127	3.92657	2.61596	5.06885	5.54904	5.10579	4.76732	4.30136	3.73143	3.42511	2.20446	1.00386	1.92565	2.63763	2.014	1.13237	0.755074	0.391446	0.4913	0.29474	0.19897	0.17977	0.314206	0.413161	0.55646	0.906809
21.1		1.19815e-12	0.663238	1.35817	2.73819	5.69298	8.42063	7.75197	8.19555	9.66398	8.04996	7.89199	6.26023	4.67075	4.96228	7.46484	9.78573	7.78682	5.83594	3.89207	4.49481	4.15209	3.66839	3.61522	3.86794	2.65206	5.01672	5.51559	5.12149	4.82046	4.27091	3.69286	3.39936	2.13363	0.902658	1.98044	2.66635	2.03403	1.08775	0.602984	0.406977	0.556945	0.358851	0.254213	0.260781	0.37879	0.463243	0.578457	0.932043
21.15		9.50351e-14	0.758124	1.45331	2.85602	5.85956	8.58609	7.84733	8.2524	9.7009	8.09937	8.0362	6.49197	4.91265	5.22625	7.77832	10.1373	8.03103	6.04557	4.15954	4.74907	4.34112	3.78856	3.70373	3.92792	2.63375	5.01901	5.50735	5.01829	4.6471	4.14269	3.57419	3.32268	2.08231	0.856538	2.0213	2.695	2.03696	1.02128	0.464184	0.472852	0.648843	0.457676	0.331306	0.365359	0.469455	0.517581	0.632613	0.964432
21.2		1.9762e-13	0.832853	1.53685	2.97099	6.041	8.79916	7.99842	8.37323	9.83066	8.25088	8.30132	6.73296	5.11856	5.45543	8.13228	10.5518	8.30688	6.24274	4.39163	4.95287	4.42806	3.74376	3.59019	3.84792	2.64945	4.92119	5.43106	4.99259	4.65249	4.06455	3.50325	3.25791	1.98213	0.751845	2.04975	2.67676	2.0199	0.979084	0.296146	0.51843	0.695648	0.509891	0.393562	0.44253	0.528195	0.562001	0.647971	0.974266
21.25		4.48086e-13	0.933044	1.63692	3.09134	6.20696	8.96047	8.089	8.42437	9.85996	8.29263	8.43224	6.95326	5.348	5.70229	8.41899	10.872	8.52974	6.43998	4.6469	5.18911	4.59464	3.84063	3.65161	3.87338	2.61316	4.88425	5.36933	4.83858	4.4354	3.89496	3.33432	3.13276	1.89822	0.698895	2.0645	2.65931	1.98928	0.926446	0.163109	0.596892	0.757471	0.581483	0.459724	0.533211	0.610992	0.609908	0.688526	0.982764
21.3		8.79297e-13	1.00766	1.72146	3.20707	6.38918	9.17479	8.24092	8.54447	9.98503	8.43652	8.68781	7.17939	5.53804	5.91435	8.75037	11.2559	8.77903	6.62043	4.86228	5.36107	4.64414	3.76242	3.51257	3.77393	2.60969	4.74392	5.25306	4.7732	4.39371	3.77125	3.23359	3.0301	1.76995	0.602982	2.06675	2.59322	1.93224	0.895515	0.1307	0.658334	0.78182	0.618456	0.51858	0.604797	0.66356	0.648793	0.698892	0.978605
21.35		1.45217e-13	1.10915	1.82371	3.32838	6.554	9.33275	8.32795	8.59112	10.0075	8.47053	8.80412	7.38548	5.75275	6.14247	9.00903	11.5438	8.97978	6.80324	5.10295	5.57623	4.78511	3.83406	3.54636	3.76576	2.55751	4.66991	5.1407	4.57287	4.13865	3.56501	3.01942	2.85999	1.65471	0.556371	2.05645	2.52857	1.86545	0.869216	0.27259	0.735882	0.808565	0.65784	0.5641	0.676995	0.736097	0.690364	0.726074	0.9648
21.4		6.08846e-13	1.18141	1.90729	3.44358	6.73639	9.54861	8.48134	8.71112	10.1283	8.6067	9.0489	7.59469	5.92525	6.33586	9.31578	11.8951	9.20144	6.966	5.29972	5.71444	4.7956	3.72266	3.38385	3.64873	2.53623	4.49071	4.9879	4.47031	4.05161	3.39919	2.89299	2.72206	1.50088	0.494839	2.03415	2.4161	1.76831	0.862169	0.45786	0.804567	0.808339	0.677282	0.616165	0.74213	0.782442	0.723809	0.733273	0.948797
21.45		9.50795e-13	1.28192	2.0097	3.56454	6.89954	9.70371	8.56569	8.75419	10.1447	8.63293	9.14955	7.78435	6.12337	6.54379	9.54508	12.1494	9.37934	7.13279	5.52385	5.90605	4.90849	3.76741	3.38954	3.60794	2.47017	4.38209	4.82846	4.22893	3.76513	3.162	2.64035	2.51264	1.35718	0.481791	2.00149	2.30545	1.66545	0.873654	0.634724	0.875798	0.797332	0.682145	0.637991	0.793252	0.842839	0.759426	0.74824	0.91549
21.5		1.96376e-12	1.35071	2.09109	3.67827	7.08147	9.92103	8.72073	8.87431	10.2613	8.76143	9.38274	7.97518	6.27702	6.71708	9.82505	12.4661	9.57232	7.27721	5.70062	6.0094	4.87927	3.62349	3.20563	3.47502	2.43252	4.16793	4.64299	4.09231	3.63548	2.95889	2.49426	2.34385	1.18185	0.489353	1.95786	2.15049	1.53109	0.900807	0.831326	0.947319	0.772389	0.682984	0.681764	0.851512	0.883034	0.787397	0.754038	0.890308
21.55		1.76836e-12	1.44894	2.19228	3.79786	7.2424	10.0734	8.80289	8.91433	10.2719	8.77986	9.467	8.14676	6.45709	6.90352	10.0237	12.6856	9.72656	7.42669	5.90664	6.17561	4.96243	3.64008	3.18286	3.40273	2.35444	4.02745	4.44059	3.81577	3.32475	2.6974	2.21208	2.1034	1.01473	0.532626	1.90731	1.99751	1.39538	0.951838	1.00983	1.01097	0.723749	0.653972	0.680257	0.880772	0.930007	0.81758	0.75875	0.841304
21.6		2.1716e-12	1.51389	2.27087	3.90951	7.42331	10.2918	8.95934	9.03442	10.3845	8.90082	9.68817	8.31831	6.5909	7.05539	10.2747	12.9653	9.88972	7.55229	6.06236	6.24377	4.8938	3.46477	2.97957	3.2554	2.30202	3.78247	4.22663	3.6488	3.15621	2.46336	2.0552	1.91054	0.824467	0.606357	1.8472	1.80665	1.23042	1.01369	1.2029	1.0831	0.676804	0.636873	0.715595	0.932153	0.964206	0.839937	0.764704	0.809988
21.65		2.30127e-12	1.60925	2.37003	4.02705	7.58153	10.4414	9.03939	9.07154	10.3895	8.91151	9.75566	8.47072	6.75183	7.21922	10.4414	13.1486	10.0194	7.68334	6.24898	6.38341	4.94645	3.45237	2.92814	3.15282	2.21364	3.61309	3.98594	3.34353	2.82888	2.18514	1.75597	1.65148	0.643786	0.691902	1.78511	1.61792	1.06986	1.0946	1.37472	1.14008	0.594727	0.578907	0.694488	0.940827	0.997191	0.865243	0.761777	0.749929
21.7		1.25633e-12	1.67054	2.4457	4.13634	7.76089	10.66	9.19661	9.19108	10.4977	9.02518	9.96476	8.62259	6.86513	7.34851	10.6612	13.3888	10.1516	7.78974	6.38293	6.41684	4.83974	3.24727	2.70758	2.99241	2.14834	3.34165	3.74791	3.15038	2.62605	1.92855	1.60259	1.44589	0.454912	0.796892	1.71496	1.40129	0.888289	1.18305	1.55565	1.21158	0.534047	0.547548	0.722754	0.985741	1.02562	0.881818	0.769115	0.715852
21.75		8.08686e-13	1.76296	2.54252	4.25144	7.91597	10.8064	9.27424	9.2251	10.4971	9.02821	10.0154	8.75522	7.00614	7.48876	10.7947	13.5343	10.2557	7.90129	6.54908	6.52936	4.86208	3.20565	2.62747	2.86081	2.0513	3.1466	3.474	2.82318	2.29012	1.64252	1.30734	1.19054	0.303005	0.902523	1.6496	1.18815	0.723602	1.28017	1.71357	1.2638	0.432522	0.473961	0.689804	0.977413	1.0449	0.902781	0.761591	0.650149
21.8		1.51568e-12	1.82118	2.61555	4.35838	8.09335	11.0243	9.43128	9.34325	10.6005	9.13488	10.2127	8.88746	7.09854	7.59444	10.9813	13.7326	10.3556	7.98813	6.66078	6.52921	4.71961	2.97288	2.39181	2.68862	1.97559	2.85337	3.21651	2.60848	2.05845	1.37574	1.18464	0.99699	0.24283	1.01463	1.57727	0.963759	0.567039	1.38484	1.87485	1.33362	0.383268	0.439189	0.714198	1.01671	1.06793	0.913512	0.77114	0.617111
21.85		3.42393e-13	1.91098	2.71009	4.47095	8.24491	11.1668	9.5059	9.3737	10.5941	9.13039	10.2468	9.0001	7.21912	7.71033	11.0803	13.8388	10.433	8.07917	6.80559	6.61466	4.71282	2.90244	2.28329	2.52942	1.87168	2.63634	2.91494	2.26648	1.72219	1.09468	0.940541	0.80187	0.353228	1.12672	1.51851	0.752499	0.476347	1.4863	2.0121	1.38305	0.31514	0.384698	0.681889	0.997481	1.07478	0.930656	0.762181	0.552051
21.9		1.15108e-12	1.96699	2.78105	4.57576	8.41995	11.383	9.66156	9.48944	10.6922	9.23037	10.4327	9.11306	7.29043	7.79153	11.2316	13.9927	10.4995	8.14607	6.8947	6.58269	4.538	2.64465	2.03493	2.3468	1.78907	2.32652	2.64276	2.03515	1.46793	0.844158	0.904446	0.695426	0.527935	1.23328	1.45267	0.573696	0.485312	1.59796	2.1471	1.44988	0.345291	0.374696	0.707538	1.03243	1.09295	0.935731	0.77432	0.524509
21.95		5.61773e-13	2.05474	2.87365	4.6859	8.56771	11.5207	9.73237	9.51565	10.6796	9.21851	10.4506	9.20584	7.3903	7.88239	11.2951	14.058	10.5491	8.21562	7.01745	6.64162	4.5043	2.54665	1.89864	2.16166	1.68052	2.09214	2.31954	1.68566	1.13998	0.603889	0.811269	0.698089	0.730314	1.3432	1.41071	0.473369	0.597919	1.69483	2.2576	1.49778	0.404029	0.401569	0.691911	1.01071	1.08972	0.949556	0.766738	0.467402
22		1.92202e-12	2.1095	2.94323	4.78892	8.7401	11.7339	9.88537	9.62786	10.7719	9.3121	10.6258	9.30008	7.44049	7.93839	11.4093	14.1654	10.5811	8.26221	7.08379	6.58007	4.30165	2.26717	1.64035	1.97031	1.5963	1.77226	2.0376	1.44294	0.870655	0.481703	0.911946	0.781389	0.929375	1.4368	1.35939	0.519853	0.777843	1.80605	2.36082	1.55979	0.518307	0.445056	0.724825	1.04293	1.1038	0.949512	0.781386	0.450551
22.05		1.74083e-13	2.19589	3.03437	4.89685	8.88383	11.8661	9.95152	9.64912	10.7528	9.29304	10.6281	9.37328	7.5195	8.00373	11.4365	14.1884	10.6019	8.30933	7.18387	6.61342	4.24436	2.14402	1.47748	1.76122	1.48641	1.52764	1.69945	1.09334	0.562231	0.461327	1.00362	0.97818	1.13588	1.53817	1.34215	0.673025	0.979538	1.89191	2.43947	1.60625	0.657516	0.559164	0.739924	1.02844	1.09386	0.960485	0.777131	0.409191
22.1		1.40088e-12	2.25036	3.1033	4.99848	9.05333	12.0753	10.1007	9.75673	10.8386	9.38045	10.793	9.44939	7.54864	8.03398	11.5121	14.2474	10.5986	8.33531	7.22735	6.52489	4.01969	1.84724	1.21287	1.56357	1.40879	1.20866	1.4129	0.844755	0.296032	0.654725	1.18038	1.16072	1.32866	1.61405	1.31009	0.881416	1.19993	1.99694	2.50681	1.66109	0.79752	0.639926	0.784301	1.05959	1.1048	0.956211	0.793753	0.407807
22.15		4.52971e-13	2.33602	3.19344	5.10445	9.19289	12.2013	10.1614	9.77239	10.8127	9.35434	10.7802	9.50334	7.60672	8.07346	11.5023	14.2272	10.5898	8.35918	7.30423	6.5339	3.94339	1.70347	1.02562	1.33311	1.30292	0.970379	1.06822	0.5024	0.13995	0.828709	1.35763	1.4075	1.52434	1.70182	1.31985	1.11122	1.41742	2.06742	2.54978	1.70488	0.962845	0.79449	0.834277	1.0612	1.09216	0.964656	0.793468	0.387413
22.2		1.21481e-12	2.39096	3.26233	5.20504	9.35932	12.4055	10.3056	9.87452	10.8915	9.43572	10.9353	9.56187	7.61492	8.07758	11.5382	14.2366	10.5507	8.36434	7.32485	6.42125	3.70416	1.39639	0.761096	1.13335	1.2443	0.687224	0.783366	0.254823	0.33917	1.10012	1.54597	1.60999	1.70141	1.75704	1.30632	1.33755	1.63772	2.16197	2.57875	1.74991	1.10696	0.891762	0.890314	1.09239	1.10082	0.957254	0.811095	0.402686
22.25		7.28306e-13	2.47633	3.35181	5.30926	9.4946	12.5248	10.3604	9.88415	10.8586	9.40265	10.9077	9.59676	7.65203	8.09104	11.4914	14.1728	10.5118	8.36434	7.37812	6.40732	3.61503	1.24181	0.55574	0.885576	1.15105	0.532294	0.451582	0.0791514	0.59173	1.29142	1.73899	1.85019	1.87808	1.8273	1.33835	1.57134	1.84847	2.21444	2.58378	1.7887	1.27569	1.05743	0.967947	1.1152	1.08948	0.963177	0.813922	0.401566
22.3		2.49067e-12	2.53224	3.42106	5.40901	9.65784	12.7235	10.4991	9.98019	10.93	9.47807	11.0532	9.63805	7.6394	8.06884	11.4869	14.1319	10.4368	8.34866	7.37596	6.27355	3.37099	0.941005	0.320775	0.694235	1.12817	0.482002	0.205843	0.323119	0.86518	1.55826	1.91399	2.04557	2.03366	1.86047	1.33744	1.78112	2.0529	2.29553	2.57367	1.82129	1.41388	1.15995	1.03249	1.14637	1.0963	0.953702	0.831208	0.429614
22.35		1.14952e-12	2.61751	3.51004	5.51156	9.78878	12.8358	10.5476	9.9836	10.8901	9.43807	11.0111	9.65394	7.65552	8.05632	11.4033	14.0246	10.3679	8.32445	7.40533	6.2383	3.2774	0.805249	0.191497	0.442676	1.05934	0.628171	0.284835	0.627536	1.09231	1.72937	2.09161	2.25825	2.18509	1.91038	1.38223	1.99744	2.24506	2.32888	2.54012	1.85206	1.57244	1.32024	1.12486	1.18969	1.08916	0.956574	0.834957	0.440473
22.4		9.01501e-14	2.67453	3.57977	5.61056	9.94874	13.0285	10.6805	10.0733	10.9539	9.5075	11.1469	9.67811	7.62216	8.00782	11.3582	13.9335	10.2576	8.28817	7.38061	6.08662	3.04177	0.580239	0.334674	0.31944	1.08815	0.865392	0.510393	0.863226	1.35851	1.97403	2.24291	2.43447	2.31514	1.92157	1.38561	2.17718	2.42401	2.3946	2.492	1.86998	1.69745	1.42048	1.1932	1.2193	1.09372	0.945712	0.85027	0.475608
22.45		1.7808e-13	2.75959	3.66815	5.71138	10.0753	13.1339	10.7228	10.0706	10.907	9.46059	11.0903	9.67487	7.61726	7.96955	11.2386	13.7835	10.1589	8.23972	7.38594	6.03186	2.9552	0.576162	0.544269	0.255471	1.05403	1.12197	0.846469	1.14125	1.54708	2.11307	2.38954	2.60865	2.43651	1.94943	1.43266	2.36464	2.58914	2.40891	2.42096	1.88953	1.8355	1.56369	1.28695	1.27694	1.09172	0.944334	0.851891	0.491254
22.5		1.5743e-13	2.81751	3.73818	5.8095	10.2319	13.3208	10.8499	10.1539	10.9631	9.52393	11.2161	9.68179	7.56328	7.89498	11.1532	13.643	10.0143	8.18342	7.33902	5.8657	2.74604	0.630538	0.807427	0.432197	1.13862	1.4059	1.0896	1.36185	1.79709	2.32731	2.51174	2.75877	2.53838	1.94003	1.43246	2.50643	2.73573	2.45823	2.33763	1.89119	1.94127	1.65547	1.35393	1.30214	1.09252	0.932156	0.863453	0.528972
22.55		3.062e-13	2.90201	3.82568	5.9084	10.3541	13.4195	10.8864	10.1454	10.9094	9.47004	11.1448	9.65915	7.53739	7.83141	10.9987	13.4516	9.88663	8.11108	7.32039	5.79365	2.68181	0.822163	1.05794	0.646863	1.14011	1.67472	1.41329	1.60685	1.94247	2.42844	2.61849	2.88754	2.62611	1.94522	1.47281	2.65722	2.86734	2.45447	2.23185	1.89655	2.05042	1.77221	1.43738	1.36456	1.09412	0.924714	0.859672	0.545151
22.6		5.21361e-13	2.96037	3.89565	6.00538	10.5073	13.6008	11.008	10.2228	10.9581	9.52719	11.26	9.64857	7.4629	7.73121	10.8738	13.263	9.70917	8.03564	7.25184	5.61686	2.5226	1.06374	1.31799	0.865673	1.26856	1.95366	1.63987	1.80778	2.1701	2.60686	2.70848	3.00716	2.69833	1.91774	1.46295	2.75595	2.97656	2.48685	2.11765	1.88121	2.13192	1.85006	1.49779	1.38174	1.08876	0.910633	0.865759	0.582541
22.65		6.10401e-13	3.04379	3.98183	6.10209	10.6252	13.6933	11.0392	10.2089	10.8979	9.46624	11.1737	9.60623	7.41614	7.643	10.6858	13.032	9.55374	7.94012	7.2096	5.53025	2.49901	1.31496	1.58212	1.11818	1.29683	2.21563	1.94009	2.01478	2.26947	2.66691	2.77013	3.0861	2.75005	1.90068	1.48997	2.86453	3.06965	2.46649	1.98144	1.87004	2.2055	1.93275	1.56134	1.43848	1.09037	0.89497	0.853724	0.59771
22.7		7.02327e-13	3.10197	4.05122	6.19757	10.775	13.8693	11.1559	10.2806	10.9391	9.51706	11.2778	9.57783	7.32136	7.5178	10.5227	12.7973	9.34532	7.84676	7.12023	5.3473	2.41488	1.60172	1.82955	1.33067	1.45093	2.4746	2.14283	2.19192	2.46962	2.80573	2.8263	3.17253	2.79223	1.85854	1.46645	2.91729	3.13814	2.4817	1.84209	1.83788	2.25878	1.99184	1.61023	1.44384	1.07603	0.877923	0.852879	0.632854
22.75		9.87876e-13	3.18377	4.1356	6.29178	10.8885	13.956	11.1824	10.262	10.8727	9.44894	11.1764	9.51557	7.25397	7.4058	10.303	12.5288	9.16357	7.72916	7.05505	5.24968	2.44795	1.87108	2.09965	1.58831	1.49446	2.7212	2.41312	2.357	2.52152	2.82327	2.84014	3.19916	2.80673	1.82062	1.47571	2.98001	3.18918	2.44651	1.68131	1.80865	2.29188	2.0347	1.64647	1.48529	1.0729	0.851965	0.830699	0.647128
22.8		1.29896e-12	3.24116	4.2039	6.38542	11.0348	14.1274	11.2946	10.3285	10.9068	9.49334	11.2689	9.46917	7.13927	7.25643	10.1029	12.2501	8.92633	7.61936	6.94592	5.06587	2.45508	2.16486	2.32955	1.78862	1.65863	2.95207	2.58743	2.50685	2.68997	2.92	2.862	3.25101	2.81934	1.76785	1.43627	2.98572	3.21507	2.44445	1.52379	1.7608	2.31416	2.07103	1.67937	1.47545	1.04698	0.830794	0.821977	0.678646
22.85		1.36913e-12	3.32081	4.28605	6.47684	11.144	14.2087	11.3168	10.3054	10.8342	9.41796	11.1521	9.38692	7.05168	7.12165	9.85362	11.9465	8.71994	7.48109	6.85882	4.96178	2.55021	2.44117	2.60012	2.04113	1.70778	3.17732	2.82244	2.62716	2.69417	2.89502	2.8273	3.22454	2.79653	1.71142	1.4252	3.00065	3.22199	2.39625	1.346	1.713	2.30376	2.07022	1.68304	1.49383	1.03433	0.793005	0.789135	0.69277
22.9		6.30607e-14	3.3769	4.35282	6.56834	11.2868	14.3756	11.425	10.3671	10.8612	9.45585	11.2325	9.32254	6.9176	6.9491	9.61826	11.6263	8.45626	7.35659	6.73132	4.78343	2.64573	2.72789	2.8085	2.22586	1.8709	3.37441	2.96494	2.74693	2.82759	2.94833	2.81526	3.24148	2.78078	1.65243	1.369	2.95995	3.2049	2.37701	1.17889	1.65146	2.29356	2.08079	1.6963	1.46624	0.995035	0.766872	0.772296	0.719532
22.95		1.26299e-12	3.45405	4.43243	6.65678	11.3917	14.452	11.4433	10.3398	10.7828	9.37312	11.1003	9.22047	6.81044	6.79275	9.34135	11.29	8.22711	7.19945	6.62372	4.67863	2.79502	3.00516	3.07461	2.46683	1.91864	3.57348	3.16027	2.82076	2.78507	2.88204	2.73295	3.16266	2.72164	1.58086	1.33647	2.92685	3.16713	2.31769	0.994573	1.5857	2.23859	2.03464	1.66442	1.45606	0.968931	0.716657	0.729958	0.734029
23		9.83214e-13	3.5085	4.49737	6.74594	11.531	14.6146	11.5476	10.3967	10.8027	9.40446	11.1684	9.13843	6.65775	6.59817	9.0725	10.9308	7.93955	7.06223	6.47954	4.51311	2.95986	3.27677	3.25797	2.63312	2.07292	3.73259	3.26859	2.90844	2.88103	2.8917	2.68822	3.1453	2.67943	1.5203	1.2638	2.84199	3.10824	2.28176	0.83017	1.51339	2.1958	2.01765	1.65544	1.40932	0.915602	0.685413	0.705625	0.754998
23.05		1.00409e-12	3.58294	4.57427	6.8313	11.6317	14.6862	11.5623	10.3654	10.7183	9.31432	11.021	9.01702	6.53185	6.42158	8.77023	10.5644	7.68972	6.88837	6.35333	4.41462	3.14843	3.55023	3.51502	2.85755	2.11432	3.90154	3.42082	2.9352	2.7939	2.78643	2.56075	3.01633	2.58611	1.43817	1.20991	2.76225	3.0269	2.21335	0.658628	1.43162	2.09722	1.92667	1.58727	1.3676	0.873506	0.623409	0.656856	0.769561
23.1		9.52571e-13	3.63564	4.63731	6.91809	11.7675	14.8447	11.6627	10.4175	10.7311	9.33911	11.0768	8.91796	6.36157	6.20628	8.46977	10.1688	7.38108	6.74066	6.19449	4.27018	3.35883	3.80085	3.67036	3.00294	2.2542	4.01971	3.49357	2.98963	2.85091	2.75321	2.4852	2.96613	2.51998	1.38077	1.12192	2.63705	2.92901	2.16192	0.523895	1.35239	2.02317	1.88171	1.55473	1.30167	0.806822	0.58791	0.626672	0.783765
23.15		1.33671e-12	3.70739	4.7115	7.00039	11.864	14.9116	11.6736	10.3821	10.6407	9.24153	10.9146	8.77797	6.21797	6.01092	8.14442	9.77504	7.11292	6.55266	6.05205	4.18607	3.57186	4.06617	3.91405	3.20668	2.28585	4.15545	3.60034	2.96987	2.72234	2.61228	2.31638	2.79062	2.39581	1.29423	1.0478	2.51377	2.80699	2.08684	0.422255	1.25825	1.88391	1.74865	1.45175	1.22796	0.747893	0.516297	0.576667	0.79702
23.2		1.9984e-13	3.75846	4.77274	7.08489	11.9963	15.0657	11.77	10.4291	10.646	9.25977	10.9582	8.6629	6.03137	5.77633	7.81434	9.34586	6.78628	6.39698	5.881	4.07122	3.80699	4.29101	4.03893	3.32916	2.40724	4.23087	3.63711	2.99073	2.73981	2.53791	2.21246	2.70986	2.30905	1.24468	0.946336	2.35362	2.67479	2.02225	0.396436	1.17719	1.78145	1.67673	1.39575	1.1442	0.669841	0.478739	0.543467	0.803568
23.25		4.30767e-14	3.82767	4.84436	7.16427	12.0888	15.1278	11.777	10.3892	10.5494	9.15474	10.7817	8.50534	5.87131	5.56378	7.4683	8.92744	6.50259	6.19801	5.72534	4.01	4.0324	4.54409	4.26526	3.50871	2.42683	4.33109	3.6971	2.92609	2.57389	2.3656	2.00743	2.49281	2.15889	1.16183	0.854041	2.19173	2.51718	1.9436	0.460422	1.07677	1.60644	1.50646	1.26154	1.04037	0.594956	0.401834	0.499651	0.8132
23.3		2.76223e-13	3.87742	4.90408	7.24671	12.2176	15.2773	11.8689	10.4307	10.547	9.16644	10.8136	8.37557	5.66987	5.31148	7.1107	8.46752	6.16157	6.0373	5.54499	3.93226	4.2761	4.73908	4.35774	3.6067	2.52673	4.36304	3.69841	2.91389	2.55213	2.25276	1.87811	2.38469	2.05583	1.1245	0.741499	2.00395	2.35768	1.86979	0.554343	1.00076	1.47999	1.41009	1.18358	0.941508	0.508705	0.366465	0.467633	0.811382
23.35		4.47198e-13	3.94445	4.97347	7.32343	12.3062	15.3345	11.8716	10.3861	10.4439	9.05401	10.6235	8.20179	5.4948	5.08342	6.74641	8.0275	5.86577	5.83117	5.37983	3.90166	4.50453	4.97604	4.56312	3.75928	2.53283	4.42633	3.71138	2.80704	2.35379	2.05417	1.64334	2.13257	1.88654	1.0554	0.634013	1.81068	2.17239	1.79171	0.696552	0.904001	1.2761	1.20946	1.02362	0.811663	0.420492	0.292837	0.438952	0.814546
23.4		1.24523e-12	3.99336	5.03211	7.40413	12.4317	15.4789	11.9583	10.4214	10.4334	9.0592	10.6441	8.05893	5.28029	4.81514	6.36352	7.53999	5.51487	5.66889	5.19366	3.86595	4.74457	5.13774	4.62183	3.83164	2.60909	4.41516	3.67869	2.76311	2.29397	1.90645	1.49203	2.00138	1.77313	1.03357	0.513156	1.60543	1.99599	1.71471	0.812688	0.842654	1.13201	1.09267	0.926658	0.701631	0.330331	0.267926	0.4133	0.803966
23.45		6.34159e-13	4.05869	5.09969	7.47854	12.5164	15.5307	11.9562	10.3715	10.3236	8.93942	10.4414	7.87052	5.09182	4.57336	5.98355	7.08177	5.2115	5.46032	5.02365	3.8713	4.96865	5.35497	4.80306	3.95506	2.60096	4.44087	3.64546	2.61772	2.0688	1.68762	1.23589	1.7227	1.59493	0.988877	0.395045	1.39215	1.79558	1.64259	0.958561	0.765432	0.908666	0.870314	0.748106	0.551715	0.23352	0.216531	0.406738	0.797839
23.5		8.46878e-13	4.10734	5.15776	7.55791	12.6386	15.6696	12.0371	10.4001	10.3044	8.9381	10.4512	7.71645	4.86626	4.29097	5.57781	6.57038	4.85676	5.30064	4.8359	3.87843	5.19559	5.48048	4.82716	4.00108	2.65214	4.38792	3.58109	2.5442	1.97291	1.50973	1.06659	1.57469	1.48014	0.983398	0.26912	1.18611	1.61878	1.57075	1.06258	0.731138	0.757098	0.738925	0.636477	0.43545	0.146137	0.215812	0.3914	0.778582
23.55		1.77769e-12	4.17158	5.22409	7.63044	12.7197	15.7156	12.0295	10.3443	10.1875	8.81109	10.2369	7.51525	4.66624	4.03738	5.18491	6.09804	4.55228	5.09549	4.6668	3.92135	5.40928	5.67465	4.98146	4.0938	2.62959	4.37625	3.50353	2.36485	1.72703	1.27805	0.802062	1.28198	1.30959	0.97089	0.154139	0.975756	1.4251	1.51127	1.19066	0.693925	0.530986	0.505974	0.44823	0.273189	0.0627161	0.212768	0.405922	0.760934
23.6		1.85585e-12	4.22064	5.28221	7.70894	12.8387	15.8483	12.1038	10.3652	10.1592	8.80322	10.2367	7.35212	4.43199	3.743	4.75907	5.5674	4.20247	4.94346	4.48263	3.96745	5.61565	5.76169	4.97067	4.11318	2.65492	4.28382	3.41068	2.26474	1.59781	1.07662	0.621106	1.12827	1.20835	0.979067	0.0567927	0.807278	1.2771	1.45476	1.27143	0.696029	0.400005	0.370746	0.328525	0.156981	0.0736109	0.237019	0.400373	0.733728
23.65		1.73639e-12	4.2845	5.34791	7.78008	12.9162	15.8882	12.0901	10.3029	10.0349	8.66912	10.012	7.14023	4.22252	3.47972	4.35642	5.08647	3.90684	4.74897	4.32157	4.04557	5.8139	5.9298	5.09576	4.17429	2.61825	4.23578	3.29168	2.05697	1.33769	0.843303	0.389119	0.847894	1.07412	0.999878	0.157271	0.666687	1.13182	1.41485	1.37296	0.71072	0.255423	0.160507	0.147925	0.0343179	0.16566	0.271572	0.426063	0.70347
23.7		1.57252e-12	4.33464	5.40668	7.85818	13.0321	16.0142	12.157	10.3156	9.99702	8.65467	10.0024	6.97039	3.98239	3.17585	3.91389	4.54342	3.57589	4.61073	4.14731	4.12302	5.99371	5.97666	5.05032	4.1671	2.61746	4.10707	3.17441	1.93425	1.17858	0.632724	0.246299	0.719263	1.0114	1.01612	0.26126	0.636975	1.06284	1.38355	1.42532	0.744734	0.297984	0.138645	0.0778054	0.128873	0.237779	0.30167	0.425803	0.669943
23.75		8.17568e-13	4.39878	5.47237	7.92843	13.1063	16.0473	12.1364	10.2461	9.86494	8.51362	9.76847	6.75009	3.76595	2.90541	3.50561	4.06279	3.3056	4.43574	4.00304	4.23086	6.17222	6.11609	5.14435	4.19625	2.56734	4.02438	3.0179	1.70484	0.910946	0.433143	0.339353	0.545268	0.956104	1.06446	0.404401	0.690904	1.02819	1.368	1.49558	0.80171	0.436851	0.294086	0.198626	0.290961	0.334629	0.345165	0.450821	0.627779
23.8		7.28306e-14	4.4507	5.53243	8.00662	13.2192	16.166	12.1951	10.2497	9.81702	8.49254	9.75036	6.57618	3.52348	2.59537	3.05131	3.51951	3.01674	4.31848	3.84626	4.33001	6.32061	6.12165	5.065	4.16294	2.54072	3.8635	2.88131	1.565	0.726025	0.305587	0.457361	0.54656	0.95959	1.08258	0.514374	0.834878	1.07966	1.36759	1.51705	0.852197	0.592687	0.437278	0.318924	0.391536	0.394808	0.369536	0.45073	0.590773
23.85		4.48086e-13	4.51579	5.59872	8.07644	13.2901	16.192	12.167	10.1725	9.67693	8.34475	9.50841	6.34997	3.30314	2.32124	2.64412	3.05709	2.79952	4.17331	3.72906	4.46049	6.47573	6.23019	5.1266	4.16031	2.47809	3.7486	2.69238	1.323	0.457722	0.35998	0.742747	0.65612	1.00888	1.14909	0.654682	1.02117	1.17123	1.3762	1.5535	0.931407	0.786607	0.637897	0.483467	0.542486	0.481257	0.406578	0.466501	0.540111
23.9		2.02149e-12	4.57012	5.66066	8.15518	13.4002	16.3029	12.2168	10.1665	9.61853	8.31696	9.48242	6.17489	3.06306	2.01033	2.18768	2.54237	2.59057	4.08495	3.5984	4.57141	6.58882	6.19395	5.01456	4.10166	2.42635	3.56059	2.54284	1.17487	0.252087	0.533224	0.911213	0.805154	1.07757	1.16412	0.757427	1.21812	1.30992	1.40487	1.5433	0.98459	0.941002	0.776154	0.600113	0.627266	0.524045	0.420693	0.462891	0.504383
23.95		1.10179e-12	4.63667	5.72802	8.22498	13.468	16.3213	12.1807	10.0811	9.4703	8.16267	9.23374	5.94545	2.84299	1.73869	1.79733	2.14557	2.46814	3.98063	3.51941	4.71717	6.71754	6.26981	5.04282	4.06794	2.35235	3.41664	2.32813	0.93604	0.0249648	0.747051	1.19577	1.05497	1.20452	1.23913	0.890534	1.43638	1.47099	1.43177	1.54509	1.06932	1.1228	0.95433	0.743131	0.757909	0.594588	0.444136	0.464997	0.453096
24		1.69287e-12	4.69396	5.79234	8.30467	13.5754	16.424	12.221	10.0648	9.40108	8.12808	9.20055	5.77239	2.61218	1.43839	1.36918	1.74907	2.38733	3.92882	3.42367	4.83082	6.79236	6.19188	4.89975	3.985	2.27659	3.20757	2.17397	0.799302	0.235998	0.985037	1.36918	1.24017	1.30978	1.24775	0.981384	1.63074	1.63909	1.4809	1.50391	1.11683	1.25957	1.07738	0.846645	0.822063	0.617082	0.446261	0.456004	0.426433
24.05		2.5504e-12	4.76234	5.86114	8.37475	13.6402	16.4347	12.1766	9.97103	9.24468	7.96761	8.94638	5.54265	2.39874	1.18526	1.05792	1.56199	2.3994	3.87533	3.39311	4.98512	6.89232	6.23375	4.89419	3.92132	2.19245	3.03857	1.94282	0.607593	0.48491	1.20246	1.63487	1.51038	1.47107	1.32289	1.10328	1.84405	1.81834	1.51702	1.47164	1.1959	1.41255	1.22116	0.959523	0.925593	0.667707	0.452738	0.443726	0.38922
24.1		5.9952e-14	4.82301	5.92823	8.45573	13.7449	16.5288	12.2069	9.94415	9.16439	7.92619	8.90664	5.37515	2.18814	0.932021	0.819144	1.51789	2.47282	3.86578	3.33942	5.09389	6.92674	6.1148	4.72215	3.8154	2.09411	2.81591	1.79596	0.544925	0.718743	1.44885	1.80237	1.69779	1.5879	1.32317	1.17882	2.01607	1.98138	1.57506	1.40148	1.23323	1.52468	1.32314	1.04442	0.965627	0.668432	0.442753	0.429314	0.382123
24.15		1.06715e-12	4.89337	5.99862	8.52625	13.807	16.5318	12.1541	9.84189	8.99999	7.75992	8.64819	5.14835	1.99201	0.758545	0.856557	1.71923	2.62043	3.8696	3.36394	5.25099	6.99626	6.12188	4.68275	3.72335	2.00109	2.62705	1.56339	0.528323	0.949665	1.64912	2.04069	1.95421	1.75418	1.39157	1.2856	2.20759	2.1502	1.61121	1.33713	1.29934	1.63988	1.42532	1.12175	1.03693	0.696529	0.431316	0.405623	0.377186
24.2		1.07692e-12	4.95762	6.06871	8.60871	13.9092	16.6171	12.1742	9.80419	8.90855	7.71167	8.60252	4.99033	1.81996	0.687916	1.10924	2.06515	2.82341	3.90444	3.35556	5.34889	6.98899	5.96318	4.48416	3.59595	1.88182	2.40046	1.44293	0.6232	1.18894	1.89038	2.19587	2.13204	1.86752	1.38249	1.343	2.34698	2.28991	1.66707	1.24114	1.32427	1.72272	1.50178	1.18391	1.05079	0.675467	0.410606	0.387838	0.394903
24.25		6.73239e-13	5.02991	6.14066	8.67969	13.9684	16.6125	12.1131	9.69363	8.73645	7.54012	8.34103	4.77021	1.66005	0.74757	1.45232	2.48707	3.06856	3.96646	3.43589	5.50415	7.02709	5.93519	4.41137	3.47759	1.78118	2.19925	1.23739	0.785236	1.39544	2.06527	2.39998	2.35948	2.02143	1.43873	1.43103	2.50607	2.4319	1.69584	1.14795	1.37262	1.79441	1.55784	1.22248	1.08667	0.679909	0.382358	0.360061	0.426256
24.3		1.10578e-12	5.0978	6.21381	8.76373	14.0682	16.6891	12.1229	9.64509	8.63391	7.48516	8.29004	4.62611	1.55571	0.947218	1.88831	2.98978	3.35338	4.04335	3.4709	5.58666	6.9777	5.7386	4.189	3.33045	1.64286	1.98266	1.17517	0.952164	1.63432	2.29324	2.53776	2.52063	2.12213	1.41999	1.468	2.60615	2.53759	1.74062	1.03035	1.38441	1.84502	1.60576	1.25912	1.07383	0.638471	0.354052	0.343483	0.460681
24.35		1.05138e-12	5.17178	6.28714	8.83507	14.1248	16.6772	12.0538	9.52657	8.45459	7.30895	8.02683	4.41707	1.4612	1.16665	2.2886	3.47721	3.65527	4.15868	3.60162	5.73647	6.9841	5.67585	4.08384	3.18846	1.53589	1.78156	1.04903	1.16298	1.81106	2.43704	2.70178	2.70932	2.25267	1.45995	1.53408	2.72516	2.64241	1.7568	0.912683	1.41206	1.87	1.61368	1.25796	1.07317	0.619719	0.31251	0.324216	0.513997
24.4		2.41163e-12	5.24313	6.36322	8.92064	14.2222	16.7452	12.0535	9.46737	8.34117	7.24752	7.97119	4.2919	1.45724	1.46169	2.76492	4.03087	3.9837	4.27165	3.67376	5.80044	6.89302	5.44379	3.8408	3.02354	1.38053	1.59777	1.08128	1.34377	2.04372	2.64501	2.81777	2.84822	2.33455	1.43177	1.54884	2.7814	2.70744	1.78417	0.778536	1.41093	1.88711	1.63161	1.26783	1.03475	0.560733	0.28257	0.315827	0.553152
24.45		8.63976e-13	5.31845	6.43762	8.99215	14.2762	16.7264	11.9769	9.34136	8.15521	7.06742	7.7077	4.09923	1.45343	1.72313	3.17265	4.53414	4.31459	4.43125	3.84532	5.94203	6.86819	5.34723	3.70493	2.86145	1.26853	1.42072	1.08478	1.55605	2.18609	2.75321	2.93684	2.99097	2.43428	1.45261	1.5904	2.85485	2.76849	1.78475	0.641752	1.41659	1.86462	1.59193	1.22819	0.998565	0.520865	0.235704	0.319562	0.612296
24.5		2.70672e-12	5.39301	6.51644	9.07914	14.3713	16.7861	11.9668	9.27178	8.03124	6.99989	7.64823	3.99865	1.55639	2.04168	3.65919	5.1028	4.66253	4.57234	3.94594	5.98537	6.73664	5.08271	3.44485	2.68115	1.09839	1.30883	1.2055	1.73347	2.40679	2.93531	3.02734	3.10307	2.49307	1.4158	1.58188	2.86469	2.78916	1.7909	0.49687	1.40363	1.84874	1.58009	1.21161	0.937176	0.448445	0.216027	0.324576	0.64801
24.55		3.03091e-13	5.46929	6.59159	9.1506	14.4227	16.7608	11.8831	9.13877	7.8393	6.81681	7.38615	3.82865	1.63801	2.31344	4.06142	5.60356	5.00536	4.76545	4.14742	6.11665	6.68175	4.954	3.28078	2.50379	0.982747	1.20009	1.32052	1.93049	2.51098	3.00445	3.09774	3.1946	2.55696	1.416	1.59713	2.88912	2.80273	1.77484	0.347106	1.38763	1.7805	1.49589	1.13699	0.868599	0.391355	0.183229	0.355535	0.701649
24.6		4.996e-14	5.54677	6.6729	9.23887	14.5156	16.8126	11.8635	9.05914	7.70518	6.74373	7.32388	3.75867	1.81824	2.63669	4.54736	6.17124	5.35794	4.92638	4.26755	6.13821	6.51178	4.66067	3.00793	2.31125	0.800286	1.20819	1.48337	2.09666	2.71424	3.15555	3.15976	3.27627	2.5898	1.372	1.56497	2.85186	2.77781	1.75835	0.197799	1.36469	1.73403	1.45631	1.09596	0.788323	0.311268	0.193152	0.371598	0.72915
24.65		2.82796e-12	5.6237	6.74851	9.31009	14.5644	16.7811	11.7733	8.9196	7.50792	6.55866	7.0652	3.61842	1.95747	2.90874	4.93821	6.66022	5.70189	5.14232	4.48851	6.25755	6.4287	4.50232	2.81944	2.12565	0.682655	1.21245	1.65725	2.26961	2.77736	3.18328	3.17917	3.31315	2.61481	1.3515	1.5531	2.82591	2.74281	1.72633	0.0418389	1.32918	1.62436	1.33325	0.992121	0.692542	0.24436	0.200451	0.419787	0.769903
24.7		2.89324e-13	5.70387	6.83213	9.39954	14.6551	16.8252	11.7445	8.8302	7.36407	6.4807	7.00143	3.58477	2.18031	3.22954	5.41748	7.21763	6.04937	5.3155	4.62003	6.25684	6.22317	4.18457	2.53922	1.92546	0.490745	1.34227	1.82793	2.41926	2.95805	3.29913	3.21056	3.36182	2.62021	1.30248	1.49783	2.74282	2.67345	1.68801	0.105409	1.29892	1.55186	1.26996	0.9305	0.598919	0.168301	0.238695	0.440004	0.786521
24.75		6.83453e-13	5.78126	6.90803	9.47042	14.7015	16.7879	11.6479	8.68447	7.16212	6.29478	6.74846	3.48119	2.35223	3.49723	5.79316	7.68884	6.38706	5.54475	4.85147	6.36303	6.11454	4.00018	2.33221	1.74282	0.373423	1.44819	2.02369	2.56222	2.97821	3.28426	3.1781	3.34246	2.60512	1.2628	1.45904	2.66725	2.59125	1.64226	0.260695	1.24801	1.40792	1.11656	0.805916	0.483848	0.121339	0.276343	0.492382	0.809804
24.8		7.76046e-13	5.86401	6.99387	9.56101	14.7901	16.8244	11.6101	8.5855	7.00895	6.21272	6.6848	3.48806	2.59517	3.81164	6.26137	8.22945	6.72266	5.72367	4.98751	6.34017	5.87719	3.66342	2.05231	1.54292	0.177147	1.64523	2.18532	2.69122	3.13176	3.36156	3.17761	3.35667	2.58286	1.21167	1.38204	2.54152	2.48088	1.58509	0.399012	1.21389	1.31658	1.0362	0.730209	0.385164	0.114566	0.321356	0.510691	0.814341
24.85		1.11466e-13	5.94182	7.07004	9.63154	14.834	16.7814	11.5074	8.4338	6.80291	6.02719	6.44021	3.42652	2.7842	4.07211	6.61897	8.67845	7.04873	5.95812	5.22191	6.4323	5.74652	3.45819	1.83715	1.38325	0.0766343	1.80823	2.38184	2.79981	3.10811	3.30409	3.09395	3.28134	2.52819	1.15617	1.31766	2.41921	2.35527	1.52921	0.546543	1.1539	1.14943	0.865267	0.59816	0.267249	0.173934	0.368038	0.557481	0.817884
24.9		6.70575e-14	6.02713	7.1581	9.72332	14.9206	16.8105	11.4606	8.32538	6.64084	5.94197	6.37854	3.47522	3.03464	4.37737	7.07249	9.19714	7.36739	6.13744	5.35692	6.38801	5.48223	3.10957	1.5711	1.20012	0.157608	2.02569	2.5257	2.90474	3.23053	3.34061	3.06128	3.2608	2.47932	1.10663	1.22108	2.25598	2.20965	1.45829	0.669703	1.12005	1.05063	0.779304	0.520808	0.188947	0.237229	0.408469	0.569743	0.810338
24.95		2.20046e-13	6.10546	7.23463	9.79358	14.9622	16.7618	11.3518	8.16782	6.43128	5.75817	6.14534	3.45793	3.23162	4.62851	7.40961	9.62035	7.67771	6.37039	5.58817	6.46552	5.33421	2.89152	1.36982	1.10146	0.271061	2.21278	2.71	2.97576	3.1633	3.24174	2.92858	3.13157	2.38732	1.0408	1.13343	2.09189	2.04689	1.39719	0.802742	1.05953	0.878623	0.61393	0.408959	0.159907	0.322791	0.452573	0.604443	0.793978
25		1.15752e-12	6.19335	7.32495	9.88661	15.0469	16.7837	11.2961	8.05004	6.26077	5.67091	6.08788	3.54614	3.48229	4.92236	7.84521	10.1128	7.97549	6.54577	5.7177	6.40113	5.04936	2.54175	1.14871	0.971142	0.470661	2.42594	2.83088	3.05384	3.25132	3.23629	2.86432	3.0771	2.31406	0.997199	1.0201	1.89821	1.87437	1.3199	0.904967	1.03034	0.792579	0.546906	0.361589	0.208638	0.386269	0.483458	0.607963	0.775349
25.05		1.00142e-13	6.27236	7.40197	9.95673	15.0862	16.7294	11.1813	7.88672	6.04836	5.49039	5.86936	3.57145	3.68153	5.16242	8.15972	10.5071	8.26673	6.77174	5.9409	6.46392	4.89032	2.3248	1.01647	0.98953	0.581303	2.61806	2.99411	3.08513	3.14178	3.09833	2.68617	2.89769	2.18863	0.929121	0.912438	1.69946	1.6837	1.25977	1.01744	0.979362	0.652473	0.44304	0.335513	0.322585	0.470044	0.518573	0.626414	0.740891
25.1		7.54286e-13	6.36283	7.49456	10.0511	15.1692	16.7441	11.1168	7.75973	5.87001	5.40248	5.8186	3.69376	3.92787	5.44285	8.57441	10.9694	8.54039	6.93969	6.06148	6.38144	4.59361	1.99343	0.91509	0.959112	0.78048	2.8141	3.08867	3.13424	3.19292	3.05076	2.59168	2.8112	2.0944	0.896183	0.785631	1.48471	1.49636	1.18582	1.09384	0.958704	0.617671	0.446806	0.367343	0.409194	0.521345	0.537175	0.619496	0.712972
25.15		7.02327e-13	6.44262	7.57218	10.1211	15.2063	16.6842	10.9959	7.59077	5.65556	5.22705	5.61832	3.75679	4.12556	5.67032	8.86438	11.3322	8.80974	7.15417	6.27265	6.42992	4.43228	1.80549	0.949405	1.10736	0.884688	2.99969	3.22437	3.12465	3.04335	2.87707	2.37301	2.58689	1.94123	0.836734	0.6621	1.26149	1.29217	1.13396	1.18062	0.926939	0.57558	0.480194	0.445092	0.535246	0.595748	0.559309	0.619334	0.664148
25.2		7.89369e-13	6.53559	7.66696	10.2167	15.2877	16.692	10.9229	7.45481	5.47022	5.14026	5.57708	3.90612	4.36444	5.93551	9.25532	11.7607	9.05654	7.31179	6.38157	6.33203	4.13579	1.5351	1.02916	1.17223	1.0788	3.17123	3.29056	3.14345	3.05596	2.78832	2.25041	2.47133	1.83083	0.818578	0.525365	1.0399	1.1101	1.07489	1.2275	0.916902	0.626149	0.561173	0.524294	0.614001	0.63004	0.564037	0.601076	0.629392
25.25		6.33049e-13	6.61611	7.74514	10.2867	15.3227	16.6268	10.7962	7.28054	5.25486	4.97213	5.39879	4.00024	4.55787	6.14899	9.51894	12.0893	9.30147	7.511	6.57751	6.36725	3.98449	1.43479	1.22472	1.39363	1.17497	3.34263	3.39406	3.0929	2.86961	2.58317	1.99736	2.20882	1.65787	0.780119	0.391562	0.810967	0.920637	1.03887	1.28474	0.910235	0.697964	0.67703	0.630235	0.727345	0.690017	0.570658	0.581372	0.571904
25.3		6.67244e-13	6.71134	7.84191	10.3835	15.4025	16.628	10.7149	7.13602	5.06376	4.88877	5.37022	4.1694	4.78699	6.39726	9.88342	12.4807	9.51894	7.65584	6.67262	6.25733	3.70538	1.31007	1.40928	1.51093	1.3609	3.48524	3.43096	3.08088	2.84295	2.4552	1.84938	2.06825	1.53804	0.778271	0.248618	0.617119	0.787535	1.00564	1.2998	0.910197	0.798351	0.778519	0.71533	0.788904	0.704539	0.560768	0.551528	0.533441
25.35		4.94493e-13	6.79234	7.92039	10.4532	15.4353	16.5578	10.5829	6.95696	4.84908	4.73068	5.21778	4.28773	4.97412	6.5955	10.1189	12.7727	9.73713	7.83654	6.85073	6.28088	3.58109	1.37468	1.67651	1.75777	1.44776	3.63706	3.4991	2.99042	2.62394	2.22381	1.5695	1.77589	1.35716	0.770346	0.122861	0.453778	0.682854	0.990809	1.32519	0.928163	0.918556	0.904654	0.811323	0.879818	0.746145	0.550581	0.512668	0.475563
25.4		7.62057e-13	6.88938	8.01874	10.5508	15.5135	16.5529	10.4941	6.80453	4.65399	4.65369	5.20529	4.47043	5.19176	6.82532	10.4543	13.1236	9.92299	7.96638	6.93027	6.16289	3.34311	1.45417	1.893	1.89726	1.62283	3.74815	3.507	2.94807	2.55825	2.05964	1.39945	1.61597	1.23837	0.781835	0.0638509	0.434248	0.684004	0.989047	1.30777	0.935354	1.02528	0.99937	0.886236	0.91942	0.739564	0.526119	0.471625	0.4378
25.45		1.47593e-12	6.97037	8.09706	10.6198	15.5441	16.4781	10.3575	6.62148	4.44223	4.50898	5.0825	4.60681	5.37107	7.00719	10.6601	13.3765	10.1122	8.12567	7.08834	6.17689	3.26747	1.67106	2.18617	2.14705	1.69934	3.87661	3.53806	2.81992	2.31155	1.80823	1.1027	1.30515	1.06979	0.806084	0.209638	0.535857	0.745772	0.995436	1.3007	0.971983	1.14707	1.10618	0.957312	0.981376	0.759853	0.499009	0.415258	0.391728
25.5		3.92797e-13	7.0686	8.19641	10.7178	15.6205	16.4677	10.2619	6.462	4.24564	4.44202	5.08968	4.79806	5.57592	7.21721	10.964	13.6839	10.2643	8.23844	7.15079	6.05514	3.09977	1.88742	2.4047	2.29288	1.86112	3.95498	3.51841	2.7489	2.20813	1.61219	0.914829	1.13539	0.97097	0.824285	0.337367	0.721273	0.878388	1.02167	1.25188	0.983302	1.24068	1.18314	1.01426	0.996216	0.732203	0.460863	0.364097	0.361884
25.55		1.21902e-13	7.14891	8.27393	10.7856	15.6488	16.3891	10.1215	6.27598	4.03984	4.3146	4.99996	4.94747	5.7463	7.38174	11.1385	13.8953	10.4222	8.37368	7.28688	6.06199	3.09479	2.18	2.70512	2.53483	1.92647	4.05747	3.51207	2.58657	1.93946	1.34865	0.620189	0.828238	0.853181	0.874407	0.490617	0.938164	1.03863	1.04358	1.21357	1.03053	1.34219	1.25735	1.05302	1.02481	0.729405	0.418052	0.293419	0.343917
25.6		1.06093e-12	7.24757	8.37355	10.8834	15.7233	16.3738	10.0201	6.11049	3.84523	4.26193	5.03025	5.14361	5.93745	7.57083	11.4087	14.1563	10.5386	8.4674	7.33086	5.94093	3.02365	2.45283	2.91255	2.67813	2.07272	4.103	3.46754	2.48987	1.80067	1.12738	0.426241	0.675402	0.80793	0.892315	0.618486	1.14958	1.20942	1.08736	1.13623	1.04402	1.41426	1.31097	1.0875	1.01371	0.682121	0.368063	0.234117	0.332021
25.65		4.97602e-13	7.32641	8.4495	10.9494	15.7488	16.2918	9.87708	5.92269	3.64951	4.15605	4.97619	5.30217	6.09811	7.71726	11.5507	14.324	10.6633	8.57616	7.4432	5.94306	3.10155	2.77471	3.21036	2.906	2.12617	4.17778	3.42483	2.29829	1.51647	0.864523	0.259087	0.464345	0.7956	0.958685	0.765912	1.37715	1.3913	1.11667	1.06978	1.09454	1.48474	1.34602	1.09049	1.00668	0.655811	0.312546	0.155937	0.352139
25.7		3.91021e-13	7.4247	8.54863	11.0462	15.8212	16.2723	9.77087	5.75236	3.46165	4.12226	5.03249	5.50064	6.27496	7.88453	11.7852	14.5359	10.742	8.64892	7.46738	5.8269	3.13617	3.06239	3.39932	3.04103	2.2548	4.19123	3.35929	2.18062	1.34583	0.634028	0.272079	0.456024	0.830987	0.971179	0.884801	1.57399	1.55591	1.16605	0.968682	1.10967	1.53173	1.37367	1.10024	0.970057	0.591812	0.254059	0.0945801	0.362646
25.75		1.0536e-12	7.50134	8.62229	11.1097	15.8437	16.1876	9.62617	5.564	3.28144	4.04204	5.01532	5.6654	6.42541	8.01233	11.8937	14.6583	10.8317	8.72903	7.55433	5.82655	3.29093	3.39196	3.68763	3.25038	2.29559	4.23717	3.28248	1.96656	1.05321	0.418983	0.557358	0.592048	0.930655	1.0446	1.02217	1.7871	1.72794	1.19542	0.879146	1.15799	1.56611	1.36729	1.0672	0.927458	0.543167	0.192978	0.0661228	0.410523
25.8		5.7776e-13	7.59847	8.72015	11.2049	15.9135	16.1644	9.51618	5.39006	3.10682	4.03151	5.09958	5.86446	6.58764	8.15716	12.091	14.8189	10.8714	8.77906	7.55747	5.71899	3.41749	3.67364	3.85304	3.37284	2.4046	4.21997	3.20095	1.83501	0.855676	0.306268	0.735336	0.761546	1.02408	1.04874	1.12734	1.95658	1.86905	1.2405	0.761321	1.17504	1.58753	1.36879	1.05204	0.867298	0.467141	0.135591	0.0980224	0.437313
25.85		5.90861e-13	7.67232	8.79093	11.2653	15.9327	16.0772	9.37064	5.20228	2.94918	3.98024	5.11881	6.03313	6.7276	8.26604	12.1654	14.8946	10.9246	8.82873	7.61758	5.71805	3.62898	3.99892	4.12611	3.56003	2.43189	4.23639	3.09354	1.60822	0.562772	0.418615	1.05117	1.042	1.18292	1.12173	1.25039	2.14337	2.0166	1.26472	0.656422	1.21724	1.58463	1.32233	0.985716	0.791553	0.39935	0.102376	0.188813	0.494763
25.9		4.54525e-13	7.76765	8.88688	11.3584	15.9997	16.0507	9.25773	5.02592	2.79641	3.99644	5.23167	6.23159	6.8751	8.38809	12.3244	15.0022	10.9239	8.85454	7.59856	5.622	3.82057	4.26229	4.26397	3.66634	2.51937	4.19047	3.00211	1.47419	0.348183	0.62662	1.24446	1.24191	1.29862	1.11623	1.33788	2.27818	2.12559	1.29854	0.53308	1.2364	1.58243	1.2999	0.947624	0.711303	0.319214	0.10626	0.248829	0.529567
25.95		7.49178e-13	7.83832	8.95437	11.4152	16.0152	15.9614	9.11199	4.83981	2.67017	3.97594	5.28499	6.40233	7.00446	8.47802	12.3647	15.0305	10.9397	8.87241	7.63067	5.62197	4.06571	4.57499	4.51661	3.82813	2.53224	4.17704	2.86888	1.25085	0.0947955	0.871937	1.54291	1.5336	1.47409	1.183	1.4424	2.4306	2.2403	1.31449	0.427292	1.26961	1.5442	1.21814	0.853975	0.607114	0.240083	0.165757	0.340882	0.58398
26		2.63878e-12	7.93134	9.04788	11.5056	16.0789	15.9319	8.99691	4.66218	2.55002	4.02082	5.42574	6.59931	7.13731	8.5772	12.4846	15.0842	10.8981	8.87284	7.5886	5.53946	4.29495	4.81159	4.62359	3.91512	2.59641	4.10475	2.7747	1.13519	0.216581	1.13221	1.73368	1.7324	1.59164	1.16782	1.50874	2.52578	2.31234	1.33277	0.32572	1.29024	1.52247	1.17659	0.797444	0.511428	0.177601	0.221448	0.398587	0.620446
26.05		1.62492e-12	7.9986	9.11182	11.5587	16.0904	15.8405	8.85144	4.47876	2.46508	4.03103	5.50932	6.77055	7.25605	8.64835	12.4911	15.0649	10.8759	8.85812	7.59193	5.54151	4.55443	5.10507	4.851	4.04863	2.59394	4.06156	2.62196	0.948223	0.471798	1.37196	2.00342	2.00514	1.76133	1.22406	1.59088	2.63786	2.38914	1.33899	0.26583	1.31217	1.45372	1.06801	0.686455	0.385656	0.130104	0.297022	0.481477	0.664409
26.1		1.27587e-12	8.0889	9.20248	11.6459	16.1507	15.8081	8.7348	4.30102	2.3892	4.10473	5.67612	6.96538	7.37444	8.72478	12.5716	15.0639	10.7932	8.83245	7.52623	5.47367	4.79908	5.3085	4.92436	4.11352	2.63326	3.96572	2.53331	0.891748	0.722068	1.63751	2.18351	2.1925	1.87021	1.20013	1.63322	2.69019	2.42184	1.33956	0.270764	1.33251	1.4185	1.01529	0.61991	0.280193	0.166134	0.356172	0.530883	0.697563
26.15		1.21414e-12	8.1525	9.26258	11.6948	16.1579	15.7146	8.59011	4.12147	2.35426	4.14384	5.7853	7.13581	7.48265	8.77744	12.5447	14.9974	10.7329	8.78487	7.5005	5.47877	5.05846	5.5771	5.12226	4.2164	2.61476	3.89348	2.36945	0.805225	0.968841	1.85319	2.41634	2.43272	2.02175	1.24301	1.6898	2.75789	2.45812	1.33578	0.3289	1.34136	1.32691	0.893192	0.509353	0.143803	0.226554	0.427009	0.598919	0.726607
26.2		1.24234e-12	8.23974	9.35001	11.7784	16.2142	15.6794	8.47248	3.94489	2.33183	4.24484	5.97558	7.32794	7.58685	8.8314	12.5858	14.9417	10.6093	8.73285	7.41102	5.42584	5.30176	5.74233	5.15985	4.25679	2.62807	3.77745	2.2957	0.855943	1.22411	2.11074	2.5797	2.60221	2.11594	1.21215	1.70607	2.76587	2.45103	1.31813	0.427303	1.35868	1.28611	0.841874	0.450706	0.0472296	0.309661	0.480077	0.636108	0.752245
26.25		1.70575e-12	8.29929	9.40585	11.8228	16.2168	15.584	8.3292	3.77069	2.3506	4.30979	6.10549	7.49652	7.68471	8.86594	12.5262	14.8284	10.5112	8.65269	7.35651	5.43481	5.55045	5.98121	5.32459	4.32735	2.59325	3.67774	2.13191	0.909409	1.44391	2.29402	2.76889	2.80104	2.24181	1.24027	1.73492	2.78713	2.44624	1.30468	0.525833	1.35325	1.18248	0.727618	0.379212	0.130601	0.398162	0.540255	0.685021	0.763792
26.3		1.20681e-12	8.38301	9.48957	11.9024	16.2688	15.5462	8.21126	3.59684	2.38419	4.43545	6.31647	7.68558	7.77509	8.89784	12.5281	14.7182	10.3476	8.57451	7.24354	5.39618	5.77987	6.10432	5.325	4.34145	2.57992	3.54563	2.08324	1.04675	1.69676	2.53516	2.91069	2.94787	2.31768	1.20514	1.72413	2.75109	2.4007	1.26946	0.63318	1.36435	1.14579	0.69725	0.367474	0.232673	0.476422	0.58322	0.707401	0.778481
26.35		5.85088e-13	8.43773	9.54041	11.9414	16.2663	15.4492	8.07039	3.43007	2.45302	4.52263	6.4627	7.85166	7.86285	8.91464	12.4365	14.5587	10.2122	8.46249	7.16113	5.40963	6.00991	6.30937	5.45376	4.37889	2.5291	3.42119	1.934	1.18569	1.88269	2.68047	3.05121	3.09918	2.41333	1.21864	1.72439	2.72601	2.35619	1.24675	0.728065	1.34432	1.04463	0.62391	0.389124	0.378225	0.567127	0.629795	0.734668	0.771648
26.4		1.14997e-12	8.5173	9.6198	12.0165	16.3137	15.4092	7.95298	3.26097	2.53736	4.66978	6.6917	8.03747	7.93989	8.92496	12.3994	14.3946	10.0096	8.35884	7.02545	5.38389	6.21597	6.38744	5.41631	4.36555	2.48917	3.27807	1.91984	1.35513	2.1268	2.89859	3.16772	3.21981	2.46885	1.1826	1.6868	2.64815	2.27512	1.19535	0.82044	1.34611	1.02282	0.636964	0.443536	0.477825	0.632246	0.660651	0.741138	0.772921
26.45		1.91891e-12	8.56609	9.66453	12.0492	16.3055	15.3112	7.8159	3.10444	2.6468	4.7756	6.85058	8.20078	8.0179	8.9244	12.2764	14.1896	9.83762	8.21618	6.91662	5.40207	6.42119	6.55533	5.50715	4.37	2.42336	3.13299	1.80167	1.52205	2.27402	3.00227	3.25636	3.31974	2.53188	1.18299	1.65908	2.57898	2.19383	1.16339	0.898062	1.31222	0.941594	0.633167	0.531407	0.614266	0.717198	0.692738	0.746249	0.74842
26.5		1.34293e-12	8.64064	9.73875	12.1188	16.3477	15.2693	7.70009	2.94276	2.77182	4.941	7.09527	8.3834	8.08219	8.91374	12.2009	13.9725	9.59762	8.08818	6.75953	5.38702	6.59654	6.58642	5.43199	4.32879	2.35763	2.98512	1.82736	1.69435	2.50364	3.19214	3.34501	3.41188	2.56625	1.14977	1.59637	2.46336	2.08154	1.09759	0.966402	1.30226	0.94366	0.69144	0.614413	0.703598	0.766433	0.711085	0.737456	0.735028
26.55		2.15161e-13	8.68202	9.77594	12.144	16.3332	15.1712	7.56848	2.80009	2.91065	5.06224	7.26394	8.54405	8.15093	8.89619	12.0471	13.7227	9.39015	7.91662	6.6264	5.40973	6.77202	6.71458	5.48393	4.30132	2.27859	2.82511	1.75423	1.86033	2.60887	3.25227	3.38057	3.45869	2.59597	1.13962	1.54277	2.35436	1.96769	1.05576	1.01988	1.25634	0.897741	0.745419	0.715613	0.823926	0.841388	0.729716	0.722068	0.695085
26.6		2.84883e-13	8.75052	9.84398	12.2073	16.3697	15.1278	7.45553	2.64929	3.06551	5.24288	7.52239	8.72372	8.20317	8.86526	11.9339	13.4539	9.11478	7.76594	6.44975	5.40252	6.91095	6.69768	5.372	4.23253	2.1886	2.68011	1.81708	2.0222	2.81894	3.41	3.43998	3.52123	2.6093	1.11266	1.45812	2.20679	1.8296	0.977598	1.05931	1.23319	0.925377	0.826164	0.80242	0.899536	0.874068	0.736561	0.700539	0.66711
26.65		2.27596e-13	8.78289	9.87211	12.2235	16.3482	15.0306	7.33121	2.52483	3.22377	5.37674	7.69865	8.882	8.26314	8.83118	11.7502	13.1605	8.87353	7.568	6.29525	5.4291	7.05282	6.78435	5.38491	4.17499	2.09876	2.51273	1.79398	2.17281	2.88047	3.42635	3.42317	3.51507	2.60629	1.09498	1.38207	2.06392	1.6883	0.92481	1.08459	1.17801	0.918636	0.903902	0.893479	0.998494	0.936315	0.744253	0.66835	0.615167
26.7		6.43929e-14	8.84425	9.93289	12.2796	16.3785	14.9864	7.22238	2.38915	3.39918	5.56986	7.96918	9.05908	8.30416	8.78085	11.6002	12.8417	8.5656	7.39705	6.10158	5.42642	7.15093	6.71936	5.2379	4.07955	1.98679	2.37987	1.88296	2.31702	3.06672	3.54927	3.45303	3.54789	2.59929	1.07651	1.28016	1.89172	1.53061	0.836726	1.09265	1.14143	0.963609	0.986772	0.973671	1.05832	0.953115	0.741619	0.638471	0.573957
26.75		1.03073e-12	8.86603	9.95047	12.2856	16.3493	14.8908	7.10711	2.28785	3.56922	5.71397	8.1513	9.21535	8.35592	8.73082	11.3877	12.5066	8.29313	7.17627	5.92961	5.45589	7.25621	6.76352	5.21244	3.99442	1.88921	2.21501	1.90389	2.4442	3.08437	3.52317	3.3864	3.49057	2.56505	1.05401	1.18632	1.72239	1.3675	0.771982	1.08777	1.08057	0.985756	1.06314	1.0444	1.13212	1.00081	0.741713	0.595038	0.514385
26.8		9.62341e-13	8.91923	10.003	12.3335	16.3729	14.8462	7.00361	2.17216	3.75802	5.9171	8.43241	9.39016	8.38663	8.66222	11.2025	12.1404	7.95648	6.98841	5.72234	5.45426	7.31031	6.65123	5.03269	3.87375	1.75823	2.10528	2.00426	2.56615	3.24334	3.6098	3.38734	3.49443	2.53873	1.04427	1.07359	1.53442	1.19708	0.677654	1.06407	1.03169	1.03535	1.13681	1.11264	1.17515	1.00326	0.732067	0.562939	0.462407
26.85		1.15086e-12	8.92918	10.0088	12.3283	16.3355	14.753	6.8988	2.09894	3.93431	6.06936	8.61876	9.5446	8.43069	8.59702	10.9628	11.7665	7.65679	6.74985	5.53819	5.48563	7.37694	6.65262	4.97018	3.76392	1.65653	1.95562	2.0565	2.66514	3.21835	3.54392	3.27498	3.38905	2.47531	1.01859	0.967731	1.34737	1.01814	0.601501	1.02901	0.969312	1.07005	1.19742	1.15791	1.22129	1.03489	0.727639	0.515206	0.400036
26.9		5.18252e-13	8.97352	10.0525	12.3674	16.352	14.7084	6.80147	2.00813	4.13119	6.28016	8.90885	9.71726	8.452	8.51157	10.7446	11.3567	7.29689	6.54987	5.322	5.48185	7.385	6.49463	4.76053	3.61981	1.51023	1.88109	2.15493	2.76167	3.34737	3.59374	3.24828	3.36519	2.43063	1.01539	0.853059	1.15449	0.842691	0.508556	0.975145	0.910733	1.11342	1.25576	1.21093	1.24716	1.02475	0.713037	0.488113	0.340507
26.95		1.0576e-12	8.97085	10.0458	12.3504	16.3062	14.6179	6.70809	1.96693	4.30995	6.43866	9.0978	9.86972	8.4888	8.43224	10.4804	10.9485	6.97592	6.30055	5.13277	5.51432	7.41191	6.45373	4.66283	3.48842	1.40872	1.76179	2.22467	2.82984	3.28223	3.49186	3.09568	3.21592	2.34038	0.986755	0.742664	0.961059	0.654883	0.427311	0.911786	0.851593	1.1462	1.29267	1.22833	1.26439	1.03891	0.705896	0.443614	0.28038
27		1.73039e-12	9.00608	10.0803	12.3805	16.3154	14.5733	6.61733	1.90486	4.51101	6.65487	9.39504	10.04	8.50161	8.33168	10.2322	10.5005	6.60065	6.0952	4.91412	5.50582	7.37304	6.25243	4.42652	3.32288	1.25174	1.73307	2.31143	2.89882	3.37936	3.50515	3.04302	3.16585	2.27812	0.985934	0.639844	0.779922	0.486119	0.357117	0.831307	0.787812	1.17633	1.33218	1.26396	1.27307	1.01771	0.687319	0.42816	0.216983
27.05		1.33205e-12	8.99064	10.061	12.3516	16.2611	14.4858	6.53564	1.89725	4.68969	6.81778	9.58469	10.1898	8.53142	8.23961	9.94696	10.0641	6.26734	5.84484	4.72945	5.53918	7.36016	6.17038	4.2959	3.17314	1.15573	1.65856	2.38689	2.93505	3.27763	3.37189	2.85675	2.9776	2.1635	0.953272	0.536858	0.601858	0.305926	0.300546	0.743408	0.737221	1.19694	1.34124	1.2528	1.26115	1.01293	0.677248	0.392836	0.16448
27.1		4.70068e-13	9.0171	10.0867	12.373	16.2632	14.441	6.45127	1.86541	4.89214	7.03714	9.8869	10.3569	8.53644	8.12601	9.67302	9.58554	5.88821	5.64343	4.51721	5.52434	7.27467	5.92883	4.03647	2.98827	0.994631	1.67964	2.45567	2.97519	3.34151	3.34948	2.77993	2.90288	2.08416	0.949695	0.471365	0.475356	0.202388	0.308518	0.641882	0.675275	1.21008	1.36004	1.26955	1.25265	0.981583	0.654288	0.391552	0.101672
27.15		2.35589e-13	8.98944	10.0553	12.3326	16.2007	14.3561	6.3809	1.88972	5.06906	7.20264	10.075	10.5029	8.55934	8.02287	9.37146	9.13004	5.55593	5.40508	4.34987	5.55905	7.22304	5.80742	3.8755	2.82342	0.911491	1.65722	2.52789	2.97956	3.20756	3.19005	2.56757	2.68116	1.94775	0.911241	0.400557	0.390122	0.211012	0.337268	0.535316	0.639042	1.21225	1.33967	1.23046	1.21227	0.956445	0.639155	0.366474	0.0676482
27.2		2.4758e-13	9.00801	10.073	12.346	16.1959	14.3105	6.30221	1.88663	5.27085	7.42291	10.3797	10.6656	8.55714	7.89859	9.07718	8.63146	5.19	5.21994	4.15588	5.53728	7.09235	5.52929	3.59665	2.62141	0.757676	1.72158	2.57511	2.99025	3.23736	3.13323	2.46848	2.5834	1.85178	0.899967	0.41053	0.428092	0.349269	0.429541	0.42129	0.589007	1.20709	1.33701	1.22738	1.18658	0.915352	0.610416	0.375199	0.0381536
27.25		3.94795e-13	8.96934	10.0307	12.2952	16.1259	14.2277	6.24212	1.93826	5.44496	7.58911	10.5638	10.8059	8.57295	7.78636	8.7654	8.16932	4.87886	5.01043	4.02205	5.57454	7.00405	5.37088	3.40813	2.44474	0.699195	1.74726	2.63772	2.96376	3.07609	2.95324	2.23866	2.33431	1.69648	0.853986	0.401366	0.519073	0.514664	0.520328	0.306736	0.572276	1.18769	1.28752	1.16201	1.11926	0.868806	0.586999	0.355688	0.067979
27.3		2.5524e-12	8.98139	10.0418	12.3018	16.1148	14.1806	6.16798	1.96	5.6446	7.80808	10.8682	10.9626	8.56385	7.65403	8.45769	7.66565	4.55152	4.85692	3.86106	5.54625	6.83067	5.06031	3.1137	2.22778	0.576806	1.84075	2.66182	2.94501	3.07143	2.86373	2.11924	2.21527	1.58451	0.831065	0.480989	0.661267	0.670289	0.636018	0.202931	0.545324	1.1648	1.26361	1.13867	1.07637	0.818057	0.550857	0.366153	0.106489
27.35		1.28986e-12	8.93348	9.9903	12.2421	16.038	14.0991	6.11665	2.0329	5.8152	7.97307	11.0453	11.0951	8.57215	7.53492	8.14332	7.21453	4.29112	4.69616	3.77919	5.58785	6.70886	4.86779	2.90055	2.04286	0.561376	1.90265	2.71052	2.88926	2.88806	2.66915	1.88231	1.94579	1.41402	0.776524	0.515754	0.809196	0.843422	0.748814	0.139847	0.54924	1.1232	1.18677	1.04951	0.984494	0.749893	0.516105	0.345621	0.132989
27.4		2.04947e-13	8.94068	9.99626	12.2432	16.0213	14.0496	6.04565	2.07453	6.01158	8.18859	11.3466	11.2438	8.55627	7.39737	7.83082	6.72723	4.03856	4.59132	3.66712	5.55423	6.49631	4.52932	2.59445	1.81328	0.512913	2.01045	2.71144	2.84163	2.849	2.54926	1.74501	1.80782	1.2875	0.739402	0.61598	0.957279	0.984552	0.862455	0.186179	0.551122	1.08479	1.14278	1.00606	0.924632	0.689798	0.471645	0.350584	0.171342
27.45		3.45279e-13	8.88565	9.93766	12.1765	15.9387	13.9682	6.00123	2.16283	6.17821	8.35044	11.5139	11.3658	8.55643	7.27376	7.52326	6.31245	3.86834	4.49941	3.65408	5.6022	6.34517	4.30607	2.3598	1.62468	0.550008	2.09526	2.74351	2.75867	2.64891	2.34664	1.51487	1.52694	1.10752	0.676513	0.66349	1.10739	1.14854	0.97963	0.28435	0.570072	1.02238	1.04166	0.896419	0.811641	0.601255	0.42391	0.324735	0.185265
27.5		5.24025e-14	8.88978	9.94024	12.1736	15.9171	13.9154	5.93195	2.21967	6.37049	8.56056	11.8092	11.5045	8.53378	7.13399	7.21668	5.87299	3.7338	4.45837	3.60379	5.56493	6.09785	3.94452	2.04596	1.38522	0.592892	2.2059	2.72232	2.68315	2.57602	2.19975	1.36414	1.37419	0.969962	0.624114	0.757848	1.23798	1.26904	1.08067	0.400926	0.596319	0.972241	0.979862	0.833866	0.735645	0.533064	0.371895	0.320559	0.215212
27.55		6.90337e-13	8.82983	9.87661	12.1017	15.8297	13.8332	5.89261	2.3186	6.53275	8.71743	11.9638	11.6135	8.5251	7.00845	6.92735	5.53058	3.69281	4.45002	3.66874	5.62113	5.92256	3.69445	1.79329	1.20052	0.658778	2.30236	2.73621	2.57529	2.3648	1.99697	1.16361	1.09666	0.791857	0.554949	0.803006	1.37511	1.41686	1.19172	0.515869	0.621017	0.892279	0.858728	0.707871	0.606442	0.427959	0.31245	0.289314	0.217682
27.6		3.54383e-13	8.83252	9.87736	12.0961	15.8039	13.7763	5.8238	2.38685	6.72025	8.92043	12.2506	11.7403	8.49568	6.86969	6.63991	5.18385	3.70783	4.48086	3.68469	5.58194	5.64582	3.31491	1.47581	0.955852	0.758683	2.40803	2.69487	2.47335	2.2594	1.82876	1.01099	0.939475	0.653662	0.487688	0.881548	1.48071	1.51286	1.27338	0.627526	0.661174	0.836055	0.783027	0.628426	0.516272	0.355421	0.257234	0.276654	0.237334
27.65		6.99663e-13	8.76965	9.81062	12.0207	15.7125	13.6923	5.78795	2.49291	6.87778	9.07068	12.3901	11.834	8.47757	6.745	6.38246	4.96094	3.81107	4.5596	3.82474	5.64763	5.45259	3.04272	1.20963	0.79348	0.828011	2.50748	2.68978	2.34307	2.04307	1.63673	0.885022	0.702985	0.510542	0.417575	0.918116	1.59827	1.63912	1.37025	0.733152	0.683725	0.743952	0.647735	0.491285	0.378732	0.245161	0.195263	0.245474	0.230453
27.7		6.29941e-13	8.77215	9.81074	12.0135	15.6829	13.6306	5.71879	2.56978	7.05994	9.26519	12.6662	11.9473	8.44157	6.61074	6.13025	4.76203	3.97204	4.66002	3.90101	5.60801	5.15278	2.65074	0.893335	0.561097	0.952409	2.60293	2.63091	2.21663	1.90768	1.45808	0.765242	0.581865	0.414945	0.338044	0.976641	1.67512	1.70746	1.42749	0.828611	0.727506	0.690103	0.565255	0.399334	0.279355	0.184528	0.155056	0.230574	0.239479
27.75		2.28706e-13	8.7079	9.74236	11.9359	15.5882	13.5441	5.68527	2.68058	7.21236	9.40746	12.7885	12.024	8.41373	6.49	5.92044	4.70484	4.19861	4.81694	4.10287	5.68353	4.94908	2.36265	0.623638	0.489111	1.01448	2.69869	2.6066	2.06654	1.69345	1.29497	0.785704	0.518269	0.413173	0.281071	1.00207	1.76902	1.80735	1.50365	0.916923	0.742881	0.594952	0.425725	0.258944	0.159586	0.140782	0.137622	0.212521	0.22586
27.8		5.88418e-14	8.71105	9.74262	11.9276	15.5552	13.4775	5.61539	2.76404	7.38867	9.59242	13.0524	12.1229	8.37162	6.3641	5.72207	4.69718	4.47085	4.97582	4.22642	5.64455	4.63407	1.96507	0.325023	0.382456	1.14653	2.78029	2.5334	1.91798	1.53281	1.12959	0.759537	0.553177	0.457453	0.201478	1.03874	1.81486	1.8455	1.53288	0.990756	0.782454	0.556779	0.354196	0.169224	0.104638	0.174503	0.164147	0.2089	0.225002
27.85		3.03046e-12	8.64639	9.67352	11.8485	15.4576	13.388	5.58364	2.87792	7.5356	9.7257	13.1561	12.1813	8.3342	6.25085	5.57656	4.82289	4.78215	5.19395	4.4723	5.72928	4.42919	1.67168	0.194595	0.53364	1.1977	2.86697	2.49	1.75084	1.33095	1.02866	0.926789	0.7389	0.611957	0.201968	1.05218	1.88201	1.91479	1.58332	1.05711	0.787923	0.475325	0.24343	0.0880065	0.192062	0.275606	0.22607	0.219088	0.207517
27.9		3.0167e-12	8.65044	9.67417	11.8395	15.4213	13.3163	5.51319	2.96648	7.70557	9.90041	13.4068	12.2654	8.2869	6.13765	5.4512	5.00758	5.12502	5.39612	4.62809	5.69154	4.10921	1.2811	0.355335	0.640808	1.32869	2.93203	2.40619	1.58303	1.15508	0.927172	0.993082	0.887065	0.736167	0.181505	1.06643	1.89544	1.92093	1.58247	1.10613	0.817823	0.471817	0.245717	0.157376	0.282128	0.3493	0.284322	0.237087	0.198512
27.95		2.01483e-12	8.58583	9.60479	11.7593	15.321	13.2238	5.48308	3.08226	7.84658	10.024	13.491	12.3051	8.24049	6.03582	5.38456	5.28933	5.48601	5.65656	4.90093	5.78407	3.91537	1.01192	0.647128	0.870774	1.36783	3.00527	2.34426	1.40174	0.984371	0.932642	1.21494	1.13867	0.925274	0.266541	1.06788	1.93342	1.95614	1.60371	1.1478	0.812393	0.430012	0.265476	0.269952	0.420341	0.471229	0.365647	0.271098	0.180165
28		1.48326e-12	8.59058	9.60561	11.7492	15.2812	13.1471	5.41264	3.17467	8.00971	10.188	13.7278	12.3744	8.18936	5.94008	5.34776	5.6264	5.86771	5.88717	5.07538	5.74783	3.60477	0.682798	0.92169	1.04267	1.4925	3.05184	2.25421	1.21808	0.819789	0.952678	1.32892	1.31507	1.06674	0.312973	1.06006	1.91388	1.92932	1.57227	1.17053	0.82921	0.472044	0.361935	0.383016	0.520894	0.542012	0.422696	0.304157	0.166175
28.05		2.44249e-13	8.52597	9.53588	11.6679	15.1781	13.0515	5.38447	3.29138	8.14435	10.3013	13.7921	12.3954	8.13512	5.85405	5.36804	6.01535	6.25342	6.1729	5.36113	5.8462	3.4387	0.591357	1.22603	1.27568	1.51948	3.10803	2.17482	1.02568	0.723254	1.06005	1.54974	1.56158	1.25054	0.412709	1.04997	1.92088	1.92794	1.56244	1.18648	0.813318	0.481698	0.456171	0.497974	0.645721	0.65555	0.501652	0.344707	0.149852
28.1		3.53051e-14	8.53082	9.5363	11.6563	15.1345	12.9702	5.31491	3.38652	8.30013	10.4544	14.0147	12.4506	8.08196	5.78075	5.42679	6.45454	6.65239	6.41952	5.54333	5.81162	3.15852	0.622262	1.49299	1.45978	1.63414	3.13483	2.08374	0.830385	0.644114	1.18748	1.683	1.74029	1.38888	0.480023	1.02121	1.86863	1.86824	1.50142	1.18302	0.81554	0.552605	0.565255	0.606793	0.739103	0.714064	0.547775	0.38193	0.136403
28.15		4.00568e-13	8.46584	9.46587	11.5735	15.0284	12.8718	5.28921	3.50331	8.42793	10.5572	14.0591	12.4533	8.02144	5.71498	5.53216	6.90659	7.04624	6.71687	5.83122	5.91374	3.043	0.89414	1.7962	1.68405	1.6493	3.17124	1.98896	0.629996	0.684675	1.33866	1.88082	1.96034	1.55339	0.572111	1.00027	1.84362	1.82889	1.46013	1.17368	0.791146	0.595897	0.665212	0.704336	0.840496	0.808095	0.614778	0.416555	0.124627
28.2		1.81677e-12	8.46998	9.46509	11.5596	14.9807	12.7863	5.22149	3.60004	8.57578	10.6991	14.2674	12.4953	7.96837	5.66891	5.68241	7.40745	7.4482	6.96986	6.01295	5.88112	2.82308	1.18509	2.0457	1.86419	1.75113	3.17784	1.90336	0.430083	0.762936	1.52163	2.01783	2.12954	1.67842	0.642815	0.952504	1.75999	1.73752	1.37191	1.14551	0.779346	0.673322	0.766157	0.801393	0.918779	0.848725	0.644451	0.450076	0.120326
28.25		2.00906e-12	8.40398	9.39333	11.4748	14.8713	12.6853	5.19891	3.71606	8.69622	10.7911	14.2921	12.4807	7.90353	5.62759	5.8619	7.89152	7.83921	7.26835	6.29498	5.98505	2.78505	1.533	2.34328	2.07542	1.75506	3.1926	1.79685	0.226994	0.899776	1.67568	2.1822	2.31212	1.81519	0.720877	0.921492	1.7028	1.66006	1.3002	1.11273	0.750087	0.729351	0.852693	0.874403	0.990116	0.915381	0.692607	0.471197	0.113922
28.3		8.1557e-13	8.40656	9.39053	11.4579	14.8189	12.596	5.13388	3.81323	8.8355	10.9216	14.486	12.5104	7.8528	5.61272	6.09086	8.42605	8.23451	7.5205	6.47017	5.95504	2.65992	1.86261	2.57072	2.2439	1.84184	3.17964	1.72526	0.107143	1.07634	1.87965	2.31303	2.46379	1.9198	0.78683	0.857477	1.59031	1.53943	1.18843	1.06255	0.727291	0.801552	0.938795	0.954187	1.0473	0.933955	0.701952	0.495474	0.125693
28.35		1.60316e-13	8.3388	9.31672	11.3704	14.7058	12.4927	5.11502	3.92763	8.94805	11.0027	14.4912	12.4795	7.78583	5.59918	6.32845	8.92172	8.61512	7.81228	6.74049	6.05927	2.71981	2.22043	2.85894	2.43911	1.83534	3.17192	1.61351	0.215906	1.23162	2.01766	2.43787	2.60143	2.02251	0.846786	0.817252	1.50181	1.42503	1.08859	1.00936	0.69882	0.857701	1.00395	0.998225	1.08385	0.967351	0.725901	0.49832	0.12244
28.4		1.18328e-12	8.33896	9.31106	11.3498	14.6484	12.3999	5.05343	4.02405	9.07807	11.1215	14.6706	12.498	7.73978	5.61805	6.6194	9.47106	8.99695	8.05824	6.9048	6.0329	2.71171	2.54727	3.06104	2.59118	1.90541	3.14121	1.56698	0.433754	1.44774	2.22324	2.55524	2.72915	2.10108	0.902528	0.74061	1.3643	1.2788	0.958204	0.940929	0.67103	0.919958	1.07156	1.05646	1.11531	0.960935	0.712348	0.509341	0.148173
28.45		1.37668e-12	8.26864	9.23442	11.2588	14.5311	12.2945	5.03873	4.13594	9.18214	11.1915	14.6566	12.452	7.67302	5.63424	6.89843	9.96479	9.36181	8.33748	7.15921	6.13647	2.86814	2.90281	3.33648	2.7679	1.88947	3.11142	1.46092	0.624669	1.59143	2.33602	2.63674	2.81654	2.16479	0.941024	0.692018	1.24655	1.12996	0.833806	0.87142	0.650973	0.969446	1.11137	1.06915	1.11433	0.957139	0.708178	0.491189	0.145658
28.5		1.74083e-13	8.26556	9.22511	11.2337	14.4681	12.1984	4.98107	4.23042	9.30216	11.2981	14.8213	12.4603	7.63385	5.68751	7.23471	10.5158	9.72518	8.5733	7.30956	6.11521	2.97091	3.21417	3.51079	2.9003	1.94173	3.06623	1.45255	0.843453	1.8215	2.531	2.73502	2.91506	2.21282	0.982251	0.607382	1.08953	0.963364	0.691788	0.789392	0.627361	1.02053	1.15878	1.10311	1.11697	0.924125	0.670481	0.486356	0.178978
28.55		5.2669e-13	8.19194	9.14492	11.1387	14.3462	12.0911	4.97078	4.33891	9.39715	11.3567	14.7884	12.4004	7.5696	5.7336	7.54035	10.9981	10.0703	8.83566	7.54513	6.21783	3.20137	3.56215	3.77044	3.05659	1.91756	3.01624	1.36835	1.03364	1.94306	2.61356	2.77109	2.94876	2.23391	0.996539	0.551253	0.946341	0.784294	0.548603	0.708372	0.623849	1.05998	1.17201	1.08439	1.07795	0.881354	0.635873	0.446634	0.17807
28.6		4.77174e-13	8.18486	9.13119	11.1084	14.2771	11.9918	4.91731	4.43025	9.50635	11.4506	14.938	12.3995	7.53936	5.8199	7.9074	11.5412	10.4114	9.05845	7.67949	6.20341	3.38792	3.85158	3.91521	3.16711	1.95149	2.96148	1.40952	1.24772	2.17421	2.78932	2.84592	3.01388	2.24795	1.01966	0.464718	0.778616	0.606307	0.409101	0.618131	0.614844	1.1007	1.19955	1.09337	1.05046	0.821468	0.574114	0.425193	0.214712
28.65		5.52447e-13	8.10723	9.04677	11.0086	14.1501	11.8826	4.91143	4.53443	9.59163	11.4975	14.8865	12.3267	7.47978	5.89426	8.2274	12.0052	10.7337	9.30073	7.8943	6.3054	3.66519	4.18845	4.15644	3.30157	1.92052	2.89495	1.36522	1.43103	2.26906	2.83898	2.83597	2.99227	2.2241	1.00766	0.401934	0.61821	0.407011	0.267262	0.53095	0.632409	1.12896	1.18754	1.04587	0.975399	0.740189	0.508412	0.366674	0.219487
28.7		1.27587e-12	8.09549	9.02797	10.9725	14.0745	11.7802	4.86213	4.62145	9.68917	11.5781	15.0206	12.3174	7.46014	6.01033	8.61306	12.5329	11.0496	9.50837	8.01143	6.29978	3.90597	4.45177	4.27066	3.38891	1.93624	2.83749	1.45866	1.63777	2.49317	2.98906	2.88417	3.02093	2.20177	1.00973	0.323112	0.461857	0.255996	0.208309	0.438314	0.64447	1.1615	1.19794	1.03191	0.918768	0.654565	0.424126	0.331728	0.258171
28.75		1.49214e-13	8.01324	8.9387	10.8675	13.9419	11.6692	4.8604	4.72044	9.76405	11.613	14.9505	12.2329	7.40711	6.10978	8.93755	12.9732	11.3468	9.72829	8.20436	6.40199	4.20888	4.77467	4.49139	3.50083	1.90016	2.76024	1.46561	1.81103	2.55923	3.00479	2.82906	2.94422	2.13201	0.970125	0.256051	0.322329	0.180279	0.237884	0.350567	0.680183	1.17899	1.16486	0.961911	0.812886	0.537771	0.328521	0.26658	0.274224
28.8		6.255e-13	7.99626	8.91425	10.825	13.8593	11.5635	4.81498	4.80197	9.84904	11.6795	15.0686	12.216	7.39921	6.25092	9.33179	13.4793	11.6351	9.91925	8.30368	6.40714	4.48078	5.00895	4.57474	3.56456	1.89853	2.70907	1.60232	2.00821	2.77044	3.12442	2.8487	2.93461	2.07203	0.948842	0.207259	0.292609	0.334181	0.379236	0.261526	0.711846	1.2064	1.16373	0.931211	0.731756	0.42917	0.225573	0.235233	0.316049
28.85		1.34448e-12	7.90877	8.81952	10.714	13.7207	11.4505	4.81695	4.89486	9.91283	11.7018	14.98	12.1207	7.35428	6.37123	9.65285	13.8916	11.9054	10.1152	8.47434	6.51081	4.79531	5.31555	4.77344	3.65396	1.8593	2.62941	1.66009	2.16918	2.80715	3.1065	2.75063	2.80487	1.9567	0.881287	0.153482	0.357848	0.539355	0.531058	0.17903	0.757223	1.21474	1.11692	0.850567	0.606279	0.284514	0.106974	0.212912	0.348239
28.9		1.98974e-12	7.88603	8.7889	10.6646	13.6306	11.3414	4.77489	4.96977	9.98436	11.7535	15.0813	12.0967	7.35871	6.53193	10.0473	14.3711	12.1643	10.2885	8.5558	6.52847	5.08198	5.51872	4.82633	3.69445	1.84194	2.5954	1.8254	2.35499	3.00104	3.19237	2.74108	2.7565	1.85888	0.835072	0.185254	0.523434	0.750372	0.693474	0.0997903	0.80148	1.24032	1.11309	0.816215	0.515	0.162761	0.0615831	0.239251	0.395758
28.95		1.16263e-12	7.79274	8.68814	10.5471	13.4855	11.2262	4.7799	5.05566	10.0363	11.7628	14.9743	11.9917	7.32293	6.66823	10.3584	14.7518	12.4062	10.4595	8.7044	6.63508	5.39912	5.80721	5.00208	3.76226	1.80186	2.52419	1.92576	2.5021	3.00903	3.14236	2.60364	2.57785	1.6997	0.740692	0.194219	0.701018	0.989003	0.864597	0.0365084	0.847539	1.2419	1.06353	0.746379	0.402949	0.099894	0.182136	0.31554	0.446366
29		3.52829e-13	7.76373	8.65081	10.4902	13.3874	11.1135	4.7405	5.12283	10.0934	11.7987	15.0582	11.9611	7.33967	6.84268	10.7462	15.2002	12.6342	10.6144	8.76842	6.6666	5.68914	5.97792	5.02564	3.7807	1.77123	2.51899	2.10661	2.67523	3.18236	3.19257	2.56578	2.49181	1.56505	0.669063	0.277206	0.892994	1.19879	1.02102	0.0472891	0.896424	1.26854	1.06875	0.731958	0.356954	0.201014	0.31676	0.40001	0.502383
29.05		3.68594e-14	7.66403	8.54343	10.3657	13.2352	10.9959	4.74773	5.2008	10.1328	11.7945	14.9327	11.8471	7.31358	6.98993	11.0419	15.5462	12.8469	10.7601	8.89569	6.7777	6.00299	6.24695	5.1782	3.82879	1.73301	2.46867	2.23964	2.80753	3.1633	3.11321	2.39397	2.27081	1.3653	0.552297	0.326953	1.09407	1.44539	1.19561	0.10897	0.936584	1.26606	1.03027	0.705201	0.363895	0.392648	0.481193	0.525309	0.57103
29.1		2.83773e-13	7.62821	8.49885	10.3008	13.1286	10.8791	4.71014	5.25911	10.1745	11.8137	14.9984	11.8103	7.34197	7.17237	11.4168	15.9598	13.043	10.8962	8.94308	6.82385	6.28819	6.38456	5.17424	3.82721	1.6926	2.50225	2.4269	2.96712	3.3139	3.12738	2.33064	2.15045	1.19642	0.457868	0.40954	1.28167	1.64614	1.34011	0.152634	0.98366	1.29559	1.05672	0.738739	0.452982	0.544233	0.626082	0.63596	0.637636
29.15		4.73399e-13	7.52158	8.3843	10.1687	12.9689	10.7588	4.71862	5.32824	10.2005	11.7955	14.8544	11.6882	7.32547	7.32556	11.6925	16.2685	13.2258	11.0166	9.05018	6.94081	6.59467	6.63325	5.3041	3.85865	1.65945	2.48442	2.58394	3.08426	3.27048	3.02275	2.13134	1.89753	0.962043	0.33764	0.479677	1.48841	1.8914	1.51211	0.204329	1.01427	1.29161	1.04236	0.777698	0.588213	0.753787	0.805411	0.780653	0.722153
29.2		2.95541e-13	7.47848	8.33198	10.0952	12.8532	10.6378	4.68183	5.37662	10.2259	11.7971	14.9011	11.6452	7.36413	7.51046	12.0493	16.6439	13.3893	11.1339	9.08202	7.00165	6.86896	6.73775	5.27518	3.83996	1.6139	2.56176	2.77168	3.22997	3.39728	3.00227	2.04839	1.75049	0.765508	0.246674	0.55419	1.66357	2.07809	1.6416	0.229948	1.05542	1.32435	1.09725	0.8656	0.74551	0.914447	0.954086	0.905874	0.800243
29.25		2.05769e-12	7.36443	8.20977	9.955	12.6856	10.5143	4.69046	5.43601	10.2377	11.7642	14.7384	11.5156	7.35646	7.66473	12.3007	16.913	13.5418	11.2291	9.17044	7.12548	7.16513	6.9657	5.38356	3.85908	1.58962	2.58372	2.9457	3.33215	3.33319	2.8779	1.83134	1.48445	0.513723	0.245054	0.640789	1.86824	2.31513	1.8075	0.275353	1.07589	1.32089	1.11312	0.958426	0.916538	1.12824	1.14107	1.05881	0.897626
29.3		2.08722e-14	7.31366	8.1493	9.8725	12.5604	10.3885	4.65335	5.47345	10.2459	11.7472	14.7651	11.4664	7.40339	7.84688	12.6346	17.2471	13.6721	11.3276	9.18799	7.20019	7.42384	7.03764	5.33287	3.8271	1.54482	2.70267	3.12993	3.46405	3.43623	2.8263	1.73983	1.32925	0.329676	0.304716	0.708913	2.02677	2.48366	1.92029	0.287363	1.10974	1.35563	1.1945	1.08293	1.09539	1.29085	1.28845	1.19233	0.986854
29.35		7.94698e-13	7.19179	8.01901	9.72374	12.3841	10.2615	4.66096	5.52225	10.2428	11.699	14.5836	11.3296	7.40316	7.99767	12.8581	17.4746	13.7941	11.3981	9.25939	7.33136	7.70743	7.24484	5.42176	3.83956	1.53375	2.76537	3.31523	3.552	3.3561	2.68953	1.5206	1.09346	0.265137	0.487809	0.812516	2.22425	2.70665	2.07802	0.340041	1.12285	1.35422	1.2372	1.20369	1.27025	1.50015	1.47637	1.34656	1.09376
29.4		1.06692e-12	7.13303	7.95004	9.63185	12.249	10.1305	4.62233	5.54777	10.2326	11.6624	14.5893	11.2739	7.45579	8.17224	13.1647	17.7647	13.8909	11.478	9.26396	7.41825	7.94681	7.28528	5.35313	3.79895	1.49658	2.91757	3.493	3.67048	3.43651	2.61312	1.44153	0.982418	0.431973	0.635559	0.879003	2.36375	2.85369	2.17355	0.353541	1.15133	1.38873	1.33604	1.34576	1.45521	1.65921	1.61767	1.48314	1.19264
29.45		1.66778e-12	7.00295	7.81127	9.47412	12.0638	9.99945	4.62775	5.58517	10.2139	11.5984	14.3888	11.1301	7.46113	8.31532	13.357	17.9488	13.9823	11.5243	9.32008	7.55652	8.21598	7.4721	5.42521	3.81168	1.50325	3.01639	3.68478	3.74536	3.34584	2.47361	1.24838	0.887345	0.718696	0.862799	1.00111	2.55035	3.05761	2.32216	0.432456	1.16366	1.39068	1.39673	1.47505	1.62103	1.8562	1.79999	1.63303	1.3056
29.5		1.32672e-12	6.93589	7.73347	9.37245	11.9182	9.86265	4.58643	5.59788	10.1847	11.5413	14.3725	11.0674	7.51654	8.47796	13.6324	18.1924	14.0453	11.5856	9.31298	7.65309	8.43301	7.48257	5.3429	3.76768	1.48085	3.19041	3.8537	3.85102	3.40581	2.38248	1.21985	0.928198	0.989121	1.04391	1.07223	2.66987	3.18066	2.40087	0.468375	1.19246	1.42267	1.50235	1.62149	1.8034	2.00689	1.93085	1.76772	1.4117
29.55		5.05151e-13	6.79724	7.58584	9.20534	11.7237	9.72715	4.58851	5.62312	10.1496	11.461	14.1529	10.9166	7.52523	8.6095	13.7906	18.3317	14.1063	11.6085	9.35556	7.79753	8.68615	7.64962	5.4015	3.78861	1.50931	3.31765	4.04776	3.91431	3.3109	2.25306	1.10163	1.07129	1.3176	1.29157	1.21386	2.84302	3.36125	2.54023	0.585901	1.21427	1.42977	1.57203	1.74753	1.95277	2.18476	2.10146	1.90832	1.52717
29.6		3.65485e-13	6.72157	7.49887	9.09353	11.5673	9.58414	4.54336	5.62219	10.1006	11.3824	14.1137	10.8464	7.58033	8.7563	14.0312	18.5267	14.1356	11.6514	9.338	7.90059	8.87834	7.632	5.31016	3.74679	1.5077	3.50186	4.20571	4.00787	3.3536	2.16253	1.1706	1.2678	1.6111	1.49421	1.29604	2.94302	3.45866	2.60345	0.657384	1.25236	1.45788	1.67534	1.8893	2.12596	2.32283	2.21804	2.03633	1.63721
29.65		1.13443e-12	6.57399	7.34202	8.91665	11.3629	9.44372	4.54103	5.63458	10.0486	11.2854	13.8748	10.6886	7.58992	8.87289	14.1527	18.62	14.1664	11.6515	9.36862	8.04959	9.11402	7.78015	5.35914	3.78428	1.56055	3.64909	4.39829	4.06127	3.26133	2.05982	1.17015	1.54461	1.95128	1.75469	1.45699	3.10114	3.61249	2.73406	0.813937	1.29564	1.47288	1.74749	2.00529	2.25438	2.47603	2.37144	2.16329	1.75161
29.7		5.45342e-13	6.48939	7.24555	8.79436	11.1953	9.29408	4.49098	5.61927	9.97903	11.1846	13.8119	10.6101	7.64158	9.00042	14.3555	18.7647	14.1622	11.6761	9.34165	8.15541	9.27927	7.7366	5.26355	3.74996	1.58318	3.83315	4.54323	4.14337	3.29079	1.99135	1.34267	1.8126	2.25562	1.9724	1.55547	3.18328	3.68338	2.78369	0.922554	1.3529	1.49753	1.84197	2.13598	2.41296	2.59788	2.47056	2.28005	1.86169
29.75		9.37472e-13	6.33262	7.07921	8.60743	10.9808	9.14831	4.48328	5.61827	9.90975	11.0707	13.5537	10.4451	7.64947	9.09899	14.4382	18.8111	14.163	11.654	9.36163	8.3067	9.49607	7.8668	5.30715	3.81192	1.66107	3.9924	4.73083	4.18866	3.2084	1.93444	1.44237	2.13038	2.59638	2.23974	1.73396	3.32558	3.80781	2.90636	1.11283	1.42728	1.52438	1.91311	2.23841	2.51814	2.7223	2.602	2.38964	1.9714
29.8		2.8666e-13	6.23888	6.97302	8.4744	10.8018	8.99163	4.42737	5.58797	9.81903	10.9469	13.4663	10.3574	7.69455	9.20422	14.6003	18.9041	14.1254	11.6602	9.32598	8.41118	9.6326	7.79967	5.21201	3.78951	1.70812	4.16756	4.86072	4.25978	3.22917	1.91282	1.67975	2.42892	2.90353	2.46673	1.85183	3.39242	3.85205	2.94463	1.25427	1.51062	1.54807	1.99466	2.35343	2.65765	2.82495	2.68113	2.49087	2.07713
29.85		1.16351e-13	6.07281	6.79708	8.27729	10.577	8.84013	4.41342	5.57318	9.73212	10.8159	13.1887	10.1847	7.69807	9.28204	14.6423	18.9026	14.0964	11.6165	9.33623	8.56187	9.82902	7.91286	5.25459	3.88221	1.80995	4.33174	5.03999	4.29865	3.16372	1.91665	1.83325	2.74998	3.23591	2.73492	2.0446	3.5187	3.94519	3.06009	1.47147	1.61944	1.59144	2.06406	2.44121	2.73922	2.91803	2.78678	2.58002	2.17857
29.9		1.60938e-12	5.96979	6.68102	8.13336	10.3863	8.67606	4.3508	5.52745	9.61989	10.6687	13.0762	10.0871	7.73358	9.36233	14.7614	18.9426	14.0258	11.6041	9.29231	8.66064	9.93525	7.82455	5.16421	3.87442	1.87885	4.49078	5.15272	4.35892	3.18048	1.96003	2.10182	3.06083	3.53831	2.96522	2.18243	3.57333	3.96327	3.08912	1.63918	1.73017	1.61849	2.13084	2.53753	2.85611	2.99909	2.84408	2.66191	2.2753
29.95		1.0465e-12	5.79452	6.49557	7.92614	10.1512	8.5185	4.32988	5.49866	9.51523	10.5205	12.7792	9.90607	7.73007	9.417	14.7611	18.8926	13.9671	11.5389	9.29321	8.80733	10.1096	7.92157	5.20991	4.00139	2.00243	4.65373	5.32042	4.39281	3.13806	2.02583	2.27623	3.36648	3.85384	3.22793	2.38496	3.68379	4.02399	3.19759	1.8757	1.86985	1.68266	2.19992	2.61135	2.91539	3.05987	2.92111	2.72826	2.36497
30		4.41869e-14	5.68223	6.36963	7.77127	9.94867	8.34675	4.25988	5.4372	9.38128	10.3495	12.6408	9.79739	7.7532	9.47011	14.8352	18.8789	13.8636	11.5076	9.24103	8.89595	10.1842	7.81447	5.12784	4.00873	2.0891	4.79069	5.41381	4.44197	3.15495	2.13543	2.55667	3.67815	4.14394	3.45524	2.5409	3.72937	4.01697	3.21907	2.062	2.00396	1.71809	2.25198	2.68735	3.00698	3.11756	2.95541	2.78759	2.4481
30.05		6.12399e-13	5.49805	6.17495	7.5542	9.70343	8.18286	4.23143	5.39442	9.25896	10.1843	12.3246	9.60732	7.74009	9.49953	14.7912	18.7798	13.7752	11.4208	9.23242	9.03481	10.3347	7.89591	5.18016	4.17013	2.23184	4.94711	5.56675	4.47196	3.13983	2.24945	2.73326	3.95624	4.43449	3.70591	2.7477	3.8243	4.04485	3.31993	2.30936	2.16635	1.80538	2.32349	2.74918	3.04659	3.14659	3.0021	2.82954	2.52275
30.1		7.44071e-13	5.37664	6.03929	7.38854	9.48921	8.00321	4.15349	5.31716	9.10326	9.9893	12.1599	9.48658	7.74828	9.52358	14.8187	18.7115	13.6391	11.3699	9.17156	9.10884	10.3763	7.77229	5.10882	4.19085	2.33167	5.05711	5.63857	4.50927	3.15973	2.41153	3.01349	4.25946	4.70477	3.92363	2.91782	3.8636	4.01426	3.33475	2.50572	2.31653	1.85324	2.36244	2.80444	3.11111	3.17969	3.01293	2.86385	2.58796
30.15		8.894e-13	5.18411	5.83592	7.16211	9.23413	7.83279	4.11713	5.26059	8.96356	9.80737	11.8245	9.28656	7.72319	9.52601	14.73	18.5628	13.5208	11.2613	9.15269	9.23576	10.501	7.83845	5.17023	4.38359	2.49085	5.20243	5.77365	4.53597	3.17354	2.55425	3.18127	4.50084	4.96263	4.15557	3.12273	3.94322	4.0096	3.42633	2.75463	2.4915	1.96279	2.43941	2.8569	3.13451	3.17897	3.0287	2.88065	2.64464
30.2		7.15428e-13	5.05395	5.6909	6.986	9.00845	7.6451	4.03088	5.16766	8.78632	9.58829	11.6331	9.15267	7.71412	9.51944	14.7095	18.4395	13.3523	11.1901	9.08232	9.29085	10.5083	7.70036	5.11063	4.41398	2.59928	5.2815	5.82163	4.56021	3.19748	2.75001	3.45214	4.78721	5.20569	4.35696	3.30145	3.97812	3.95735	3.43443	2.95191	2.6489	2.02476	2.46775	2.89203	3.17101	3.18682	3.01627	2.88835	2.68819
30.25		3.83582e-13	4.85389	5.47967	6.75099	8.74407	7.468	3.98636	5.09773	8.62973	9.39006	11.2787	8.94174	7.67481	9.49338	14.5755	18.2408	13.2038	11.059	9.05186	9.40148	10.6049	7.75113	5.18221	4.63234	2.77205	5.41179	5.93582	4.58367	3.23886	2.90404	3.60415	4.98459	5.42372	4.56353	3.49788	4.04239	3.92112	3.51394	3.19248	2.82596	2.15226	2.55232	2.93769	3.18199	3.15953	3.0017	2.88007	2.72444
30.3		1.68754e-13	4.71563	5.3259	6.565	8.50736	7.27219	3.8916	4.98948	8.43133	9.14702	11.0603	8.79358	7.64641	9.45494	14.5059	18.0622	13.0029	10.9664	8.9707	9.43343	10.5769	7.60031	5.13374	4.66736	2.88475	5.45676	5.95771	4.59315	3.26574	3.11603	3.85773	5.2462	5.63246	4.74186	3.6784	4.07361	3.84943	3.51423	3.38116	2.98124	2.22702	2.57281	2.95405	3.19034	3.14201	2.96682	2.86055	2.74336
30.35		2.10165e-13	4.50922	5.10795	6.32246	8.23443	7.08833	3.83882	4.90683	8.25853	8.93303	10.6871	8.57068	7.59081	9.39916	14.3259	17.8131	12.8236	10.8118	8.92672	9.52327	10.6431	7.63509	5.21492	4.90387	3.06795	5.5686	6.04805	4.61282	3.33056	3.26813	3.98928	5.39382	5.80425	4.91668	3.85957	4.12209	3.78327	3.57786	3.60322	3.15019	2.36546	2.66517	2.99477	3.19239	3.09228	2.92361	2.82809	2.75729
30.4		7.32969e-13	4.36367	4.94625	6.12738	7.98728	6.88438	3.73549	4.78379	8.03959	8.66635	10.4415	8.40725	7.54134	9.32793	14.2067	17.579	12.5902	10.6967	8.8332	9.52815	10.5786	7.47293	5.17541	4.93776	3.18086	5.57712	6.04171	4.6055	3.35731	3.48181	4.21828	5.62325	5.9721	5.06546	4.03436	4.14905	3.69458	3.56832	3.77375	3.29412	2.449	2.6801	2.99416	3.17326	3.04984	2.86771	2.78172	2.74953
30.45		3.34732e-13	4.15234	4.72299	5.87861	7.70675	6.69373	3.67446	4.68924	7.85143	8.4373	10.0497	8.17138	7.46767	9.24147	13.9804	17.2794	12.3795	10.5176	8.77336	9.59271	10.6117	7.49065	5.264	5.18399	3.37101	5.66766	6.10542	4.62025	3.43944	3.6223	4.32628	5.71691	6.09225	5.20262	4.19358	4.18098	3.60078	3.61156	3.96723	3.44541	2.58979	2.77795	3.0306	3.16909	2.98243	2.7986	2.72676	2.73993
30.5		5.95302e-13	4.00041	4.55425	5.67528	7.44983	6.48177	3.5627	4.55212	7.61276	8.14751	9.77706	7.99193	7.39579	9.13693	13.8113	16.9901	12.1139	10.3788	8.66576	9.56701	10.51	7.31819	5.22999	5.2109	3.48036	5.63832	6.06895	4.59387	3.46161	3.82578	4.52407	5.90741	6.21343	5.31583	4.35479	4.20188	3.49774	3.58953	4.11041	3.56923	2.67622	2.78854	3.01499	3.12395	2.91618	2.72369	2.65494	2.70455
30.55		1.98519e-12	3.78575	4.32721	5.42172	7.16275	6.28434	3.49356	4.44659	7.41024	7.90427	9.36709	7.74226	7.30255	9.01919	13.539	16.64	11.8711	10.1739	8.58745	9.60201	10.5075	7.31733	5.32239	5.45816	3.67364	5.70534	6.10354	4.60208	3.55389	3.94754	4.60664	5.94455	6.27779	5.41014	4.48575	4.21626	3.37929	3.60759	4.26583	3.69418	2.81021	2.88711	3.0463	3.11509	2.83615	2.63237	2.57988	2.67097
30.6		1.50835e-12	3.62835	4.15235	5.21103	6.89683	6.0646	3.37366	4.29624	7.15284	7.59218	9.06764	7.54636	7.20738	8.88124	13.3203	16.2961	11.5736	10.0105	8.46412	9.54282	10.3679	7.13533	5.28959	5.47258	3.77597	5.63776	6.03549	4.55443	3.56635	4.13103	4.76732	6.09028	6.34757	5.4825	4.62559	4.22826	3.26473	3.5702	4.37325	3.78989	2.89255	2.89323	3.01751	3.04611	2.74782	2.54093	2.485	2.60817
30.65		5.70433e-13	3.41187	3.92304	4.95409	6.60426	5.86055	3.29665	4.18071	6.9371	7.33586	8.64016	7.28247	7.09358	8.73204	13.0025	15.8959	11.2984	9.7788	8.36483	9.54448	10.3274	7.11413	5.38134	5.71247	3.96834	5.67989	6.03899	4.55425	3.66159	4.22891	4.82381	6.07025	6.3535	5.52976	4.72265	4.22403	3.12535	3.55856	4.4822	3.88096	3.01077	2.98581	3.04134	3.03272	2.66019	2.43195	2.3929	2.55106
30.7		6.10623e-14	3.24985	3.7429	4.7369	6.33011	5.63337	3.1691	4.01809	6.66215	7.00256	8.3145	7.07015	6.97467	8.56102	12.7349	15.4987	10.9695	9.59024	8.22429	9.44952	10.1498	6.92314	5.34506	5.70949	4.06051	5.57478	5.93845	4.48331	3.65916	4.38437	4.9424	6.16647	6.36841	5.55691	4.83374	4.22358	3.00225	3.50313	4.54667	3.94163	3.08169	2.98594	3.00076	2.94266	2.55221	2.32693	2.27828	2.46225
30.75		2.58238e-13	3.03304	3.51279	4.47798	6.03315	5.4229	3.08457	3.8936	6.43444	6.73456	7.87035	6.79201	6.8397	8.38056	12.3729	15.0494	10.6617	9.33107	8.10171	9.4146	10.0693	6.87973	5.43117	5.93411	4.24773	5.59148	5.90944	4.47273	3.75068	4.45472	4.97319	6.09056	6.315	5.55415	4.89217	4.19975	2.84648	3.45805	4.60227	3.9926	3.17587	3.06473	3.01348	2.9234	2.46151	2.20542	2.17276	2.383
30.8		6.90337e-13	2.86734	3.32835	4.25527	5.75166	5.18872	2.94997	3.7198	6.14334	6.38142	7.5193	6.56366	6.69691	8.17708	12.0575	14.6004	10.3023	9.11689	7.94266	9.28215	9.85369	6.68006	5.38671	5.90944	4.32679	5.4506	5.77606	4.37685	3.72849	4.57551	5.04566	6.13369	6.27293	5.53284	4.96784	4.18293	2.71788	3.38237	4.61812	4.01269	3.22827	3.05623	2.96191	2.81548	2.33699	2.0901	2.04252	2.27076
30.85		1.84719e-12	2.65169	3.09892	3.99577	5.45142	4.97213	2.85832	3.58746	5.90505	6.10342	7.05947	6.27169	6.54051	7.9659	11.6526	14.1032	9.96214	8.82989	7.79475	9.20796	9.73146	6.61252	5.46202	6.11153	4.50446	5.44215	5.71371	4.35385	3.81042	4.61585	5.052	6.00521	6.16107	5.47839	4.98397	4.13874	2.55108	3.3012	4.61534	4.01893	3.29121	3.11329	2.95913	2.78782	2.24692	1.96164	1.92763	2.17172
30.9		1.81588e-12	2.48338	2.91127	3.76865	5.16359	4.73144	2.71735	3.40373	5.59939	5.7321	6.68398	6.02814	6.37398	7.73081	11.2911	13.6041	9.57315	8.58991	7.61604	9.03679	9.47832	6.40429	5.40482	6.06151	4.56765	5.26833	5.54777	4.23178	3.76416	4.69667	5.07548	5.99303	6.0614	5.40662	5.01855	4.10177	2.42014	3.20378	4.5787	3.9945	3.31872	3.0929	2.89688	2.66561	2.10969	1.83959	1.7865	2.03965
30.95		1.08802e-13	2.27058	2.68421	3.51017	4.8613	4.50899	2.61897	3.26468	5.35207	5.44611	6.2095	5.72321	6.19608	7.4896	10.845	13.0607	9.20081	8.27489	7.44092	8.92105	9.31292	6.31065	5.46412	6.23431	4.73116	5.23572	5.45178	4.19428	3.83136	4.70538	5.05928	5.81719	5.89382	5.30023	4.98995	4.03688	2.24862	3.0851	4.51458	3.95312	3.34461	3.121	2.8741	2.62627	2.02283	1.70987	1.66652	1.924
31		2.47802e-13	2.10102	2.49474	3.27999	4.56828	4.26228	2.47236	3.07242	5.03369	5.05868	5.8107	5.46588	6.00613	7.22387	10.4388	12.5135	8.78321	8.00911	7.2415	8.71026	9.02279	6.09371	5.38987	6.15582	4.77587	5.03292	5.25415	4.04521	3.75733	4.74209	5.03217	5.74901	5.73752	5.17728	4.97901	3.97658	2.11862	2.9652	4.42348	3.88201	3.34191	3.08541	2.80122	2.49369	1.87749	1.58487	1.51966	1.77652
31.05		2.88214e-13	1.89291	2.27188	3.02426	4.26525	4.03424	2.3676	2.92787	4.77908	4.76727	5.32268	5.14965	5.80692	6.95349	9.95353	11.9256	8.37913	7.66621	7.03761	8.55113	8.81305	5.97203	5.42805	6.29312	4.92049	4.97801	5.12483	3.99118	3.80544	4.71839	4.99598	5.53317	5.519	5.02019	4.90464	3.89132	1.9499	2.80901	4.29725	3.79191	3.32653	3.0788	2.75464	2.43936	1.79525	1.45953	1.39897	1.64815
31.1		4.3876e-13	1.72346	2.08201	2.79244	3.96833	3.78215	2.2162	2.72859	4.45016	4.36664	4.90218	4.88111	5.59422	6.65834	9.50483	11.3326	7.93433	7.37519	6.81683	8.30042	8.4869	5.74616	5.33293	6.18361	4.9443	4.7517	4.89727	3.81496	3.70081	4.70829	4.91838	5.41031	5.30897	4.84683	4.84524	3.80551	1.8246	2.66701	4.15191	3.67385	3.28969	3.02516	2.67122	2.30065	1.64717	1.33568	1.25197	1.49038
31.15		1.5401e-12	1.52144	1.86499	2.54119	3.66627	3.54949	2.10563	2.57981	4.1908	4.0743	4.40294	4.5573	5.37483	6.36077	8.9842	10.7045	7.50086	7.00635	6.58408	8.09776	8.23341	5.59562	5.34575	6.28039	5.06563	4.67821	4.73646	3.74309	3.7267	4.65278	4.86608	5.16521	5.04762	4.64271	4.72622	3.70151	1.66844	2.47581	3.96611	3.53657	3.23116	2.98058	2.59886	2.2292	1.57028	1.2207	1.13579	1.35468
31.2		7.70717e-13	1.35284	1.67674	2.31172	3.37261	3.30017	1.95426	2.37849	3.86139	3.67361	3.97271	4.29031	5.14964	6.0494	8.51347	10.0918	7.04712	6.70565	6.35442	7.8225	7.88889	5.37147	5.2355	6.14816	5.07399	4.44445	4.4911	3.54724	3.59606	4.60304	4.74887	5.00201	4.79967	4.43088	4.62597	3.59576	1.55616	2.32083	3.77862	3.38134	3.16465	2.91294	2.51073	2.09367	1.42937	1.10645	0.999272	1.19781
31.25		4.39204e-13	1.16544	1.47918	2.08713	3.10812	3.10211	1.86037	2.25004	3.64217	3.43091	3.5119	4.01001	4.96498	5.79189	8.05654	9.54442	6.66886	6.38773	6.16195	7.66108	7.68013	5.25008	5.27314	6.2635	5.21749	4.40575	4.35125	3.49508	3.63546	4.56499	4.73462	4.79567	4.56061	4.23502	4.51415	3.51229	1.44097	2.13053	3.58476	3.24075	3.09902	2.86169	2.44039	2.02843	1.37499	1.02271	0.909726	1.08109
31.3		5.3868e-13	1.03134	1.33626	1.92219	2.91077	2.94879	1.7646	2.11219	3.4211	3.13867	3.18361	3.86705	4.86998	5.63324	7.8041	9.19792	6.40485	6.26562	6.10001	7.58	7.53935	5.1759	5.28949	6.27748	5.34901	4.29471	4.21582	3.3775	3.5764	4.60414	4.71245	4.73732	4.41556	4.11246	4.50297	3.48544	1.38589	2.03304	3.46861	3.14865	3.09263	2.86117	2.41808	1.95746	1.28541	0.95297	0.818958	0.967067
31.35		6.41931e-13	0.901736	1.20938	1.79116	2.77655	2.87297	1.74217	2.07492	3.3513	3.04785	2.85011	3.75016	4.87025	5.58751	7.64309	9.00094	6.26733	6.18087	6.1281	7.68978	7.60171	5.23674	5.51357	6.60832	5.68124	4.42727	4.22583	3.44825	3.74083	4.72387	4.88345	4.71853	4.3369	4.04984	4.53545	3.52949	1.35685	1.89735	3.36794	3.09787	3.11056	2.88674	2.4192	1.95395	1.28659	0.92467	0.776561	0.894479
31.4		3.06644e-13	0.811923	1.11808	1.69165	2.6671	2.79997	1.69393	1.9974	3.2258	2.84369	2.59648	3.72936	4.9031	5.57034	7.58425	8.88039	6.16113	6.22115	6.22416	7.79359	7.64722	5.30087	5.65687	6.77148	5.94982	4.4351	4.18968	3.40025	3.74852	4.85388	4.95594	4.75839	4.28149	4.00256	4.60893	3.57875	1.35426	1.83678	3.30244	3.05285	3.15448	2.94491	2.45374	1.93752	1.23881	0.88767	0.717922	0.805607
31.45		2.65565e-13	0.710424	1.02112	1.59271	2.56724	2.74733	1.68396	1.98414	3.195	2.80497	2.2761	3.65906	4.93816	5.55785	7.46504	8.73086	6.05299	6.16726	6.28026	7.93821	7.74192	5.38055	5.90745	7.1305	6.31395	4.60955	4.21817	3.48914	3.93045	4.99045	5.16899	4.78377	4.22725	3.94195	4.64406	3.6411	1.37401	1.686	3.17775	2.98636	3.15436	2.95375	2.44578	1.92845	1.24758	0.880156	0.694742	0.744919
31.5		2.58238e-13	0.631437	0.94006	1.50148	2.46265	2.67343	1.63363	1.90454	3.06868	2.6118	2.02603	3.65983	4.96049	5.5234	7.38427	8.58487	5.93092	6.19669	6.36059	8.00878	7.75957	5.43381	6.01926	7.25322	6.55581	4.61596	4.1664	3.41639	3.89924	5.07738	5.19822	4.79105	4.14459	3.85851	4.672	3.66212	1.38427	1.61847	3.07412	2.90499	3.16016	2.98571	2.46536	1.90942	1.20644	0.853346	0.656762	0.670029
31.55		9.88098e-13	0.542862	0.855373	1.41163	2.36614	2.61553	1.61791	1.89056	3.04192	2.60411	1.69977	3.60158	4.97749	5.48575	7.23045	8.39612	5.79239	6.11005	6.37859	8.10506	7.80693	5.47513	6.23133	7.56223	6.88056	4.78391	4.17232	3.48657	4.0568	5.1778	5.39558	4.81668	4.08071	3.76499	4.6618	3.70022	1.43432	1.45068	2.90244	2.79806	3.11212	2.9478	2.42236	1.87296	1.20514	0.856438	0.652434	0.629211
31.6		1.00586e-13	0.472302	0.781558	1.32462	2.26128	2.53645	1.56282	1.80458	2.91025	2.4299	1.47302	3.62164	4.98048	5.42454	7.11622	8.21225	5.64576	6.11686	6.42958	8.12681	7.78273	5.5049	6.29764	7.6286	7.07914	4.78244	4.10134	3.3859	3.97995	5.21151	5.37186	4.7838	3.96854	3.64192	4.63453	3.68245	1.44688	1.38325	2.76233	2.67977	3.07408	2.94498	2.41833	1.84409	1.16632	0.836677	0.636476	0.579669
31.65		3.55271e-13	0.398349	0.709596	1.24342	2.16722	2.47202	1.53969	1.78805	2.88624	2.45755	1.16162	3.58062	4.97898	5.36108	6.9278	7.98408	5.47592	5.99573	6.40632	8.17119	7.77957	5.50386	6.46509	7.88041	7.35657	4.93902	4.08513	3.43453	4.10951	5.27274	5.54606	4.81095	3.90221	3.52009	4.57865	3.69181	1.5164	1.2156	2.55112	2.53597	2.97946	2.86071	2.3398	1.77869	1.14969	0.844028	0.647633	0.566255
31.7		2.59126e-13	0.33823	0.643726	1.16066	2.06193	2.38746	1.47968	1.69551	2.75044	2.31629	1.02555	3.62461	4.96347	5.27345	6.78075	7.76297	5.30492	5.97851	6.42553	8.14268	7.7124	5.50703	6.48346	7.88829	7.50788	4.9307	3.99878	3.30955	3.98828	5.25319	5.47062	4.73985	3.7661	3.36096	4.4959	3.6332	1.52396	1.16047	2.3812	2.38455	2.89762	2.82056	2.30855	1.73622	1.11048	0.82805	0.649253	0.548574
31.75		1.60094e-13	0.281868	0.584801	1.08761	1.96947	2.31514	1.44736	1.67468	2.72782	2.38083	0.820928	3.60704	4.94406	5.18413	6.55832	7.49563	5.10327	5.82224	6.35903	8.1328	7.65659	5.46066	6.60146	8.07725	7.73163	5.07167	3.96178	3.33438	4.08704	5.27353	5.61527	4.76924	3.7052	3.21722	4.396	3.61132	1.60212	1.02175	2.14082	2.20876	2.75981	2.69294	2.19663	1.64314	1.07635	0.834483	0.669633	0.561333
31.8		2.02505e-13	0.235468	0.527204	1.00883	1.86341	2.22478	1.38244	1.57539	2.58938	2.28674	0.928699	3.6793	4.91152	5.07075	6.37941	7.23822	4.90856	5.78034	6.3447	8.05324	7.54587	5.43476	6.57041	8.02546	7.83242	5.05737	3.86486	3.18993	3.92415	5.20238	5.49132	4.6641	3.55289	3.02748	4.25958	3.51187	1.59954	0.997549	1.95091	2.02919	2.63584	2.6148	2.13636	1.58477	1.03518	0.819894	0.682278	0.572078
31.85		2.06946e-13	0.200125	0.4805	0.942858	1.77148	2.14315	1.33923	1.54849	2.56661	2.38552	0.98636	3.6913	4.87544	4.95583	6.12393	6.93233	4.6751	5.5893	6.23384	7.98747	7.4359	5.34084	6.63487	8.14677	7.99692	5.17893	3.80932	3.18931	3.99	5.18125	5.60085	4.69561	3.50556	2.87051	4.11908	3.4577	1.67706	0.929782	1.69726	1.82786	2.46027	2.44923	1.99537	1.46755	0.984084	0.822201	0.705761	0.600522
31.9		1.1835e-12	0.172155	0.430838	0.867441	1.66425	2.0469	1.26982	1.44241	2.42762	2.34924	1.30751	3.79508	4.82816	4.81792	5.91473	6.6402	4.45825	5.5232	6.18515	7.85695	7.28168	5.28421	6.55392	8.03521	8.04468	5.15937	3.70771	3.03167	3.78988	5.06219	5.4336	4.56289	3.34711	2.65835	3.933	3.31922	1.66113	0.954149	1.50376	1.62649	2.29757	2.33427	1.90602	1.39241	0.940661	0.80756	0.723409	0.628869
31.95		2.39186e-12	0.157893	0.393964	0.806929	1.57164	1.95469	1.21424	1.40776	2.40317	2.47546	1.53307	3.84174	4.77752	4.67813	5.62771	6.29702	4.19388	5.29918	6.02987	7.73452	7.11684	5.14142	6.56165	8.08514	8.14526	5.25833	3.63708	3.00494	3.82167	5.0004	5.50355	4.59558	3.32099	2.50025	3.75732	3.23321	1.73064	0.985447	1.26633	1.40847	2.09187	2.13844	1.7422	1.25636	0.875108	0.804052	0.745103	0.660966
32		7.31637e-13	0.149606	0.351112	0.733994	1.46285	1.85282	1.14155	1.29517	2.26659	2.50099	1.92131	3.9785	4.71873	4.51764	5.3906	5.97258	3.9578	5.21077	5.94699	7.55411	6.91996	5.05329	6.43142	7.91484	8.13833	5.23395	3.53773	2.84213	3.59073	4.83935	5.30019	4.44388	3.16853	2.27842	3.52824	3.05929	1.69954	1.05459	1.10328	1.19418	1.89571	1.98981	1.62541	1.16488	0.830278	0.788365	0.762892	0.696264
32.05		8.32223e-13	0.146065	0.320162	0.676974	1.36842	1.74928	1.07293	1.25153	2.23944	2.64598	2.21285	4.06272	4.65675	4.35457	5.07451	5.59449	3.6651	4.95777	5.74886	7.37563	6.70075	4.86167	6.38058	7.89114	8.17146	5.30781	3.45688	2.79011	3.58868	4.73952	5.32749	4.47595	3.1694	2.13665	3.32532	2.94318	1.75499	1.16581	0.948274	0.974298	1.6706	1.77395	1.44669	1.01637	0.753557	0.777697	0.778537	0.722999
32.1		7.92699e-13	0.149623	0.282432	0.605539	1.25783	1.64272	0.999479	1.13318	2.10954	2.73073	2.62449	4.23155	4.59068	4.17433	4.81294	5.24132	3.41484	4.85084	5.63324	7.14753	6.46297	4.74228	6.20285	7.66438	8.10908	5.27867	3.3676	2.63217	3.33581	4.54511	5.09725	4.31562	3.03594	1.92595	3.06353	2.73923	1.70776	1.25757	0.889044	0.764983	1.4493	1.5973	1.30599	0.909992	0.70885	0.759657	0.792153	0.757261
32.15		9.41469e-14	0.143286	0.252962	0.550153	1.1608	1.52798	0.918461	1.07999	2.07963	2.88628	2.94578	4.35324	4.52176	3.99072	4.47169	4.83242	3.09917	4.57579	5.39585	6.91536	6.19152	4.50354	6.0933	7.5667	8.07268	5.32572	3.28294	2.55792	3.30201	4.41222	5.08074	4.34451	3.06614	1.82586	2.84536	2.59656	1.74403	1.40821	0.916504	0.584637	1.22229	1.37625	1.12303	0.756599	0.624347	0.740136	0.797652	0.772445
32.2		1.96487e-12	0.150948	0.218934	0.479609	1.04926	1.41997	0.85007	0.958051	1.96366	3.02468	3.36892	4.55221	4.4558	3.79723	4.19384	4.45959	2.84603	4.45944	5.25375	6.64747	5.91994	4.35737	5.87483	7.29178	7.95968	5.29416	3.21382	2.41875	3.04135	4.19917	4.83796	4.18946	2.96487	1.66082	2.56964	2.37243	1.68098	1.50284	1.00748	0.452494	0.994278	1.18398	0.966419	0.638568	0.582325	0.718391	0.803477	0.800116
32.25		5.57332e-14	0.137983	0.18824	0.426694	0.954959	1.30373	0.765199	0.900577	1.94199	3.19668	3.71422	4.72485	4.40508	3.61627	3.85579	4.05139	2.53352	4.1946	5.00868	6.39937	5.63075	4.09742	5.73767	7.15809	7.89075	5.3372	3.14779	2.34046	2.9964	4.06231	4.80251	4.23117	3.03461	1.64083	2.36951	2.22204	1.70084	1.66449	1.18778	0.463041	0.81185	0.991507	0.802538	0.494977	0.496788	0.691767	0.798914	0.802954
32.3		1.55032e-12	0.152282	0.161928	0.364764	0.862245	1.22499	0.727645	0.794862	1.88248	3.43243	4.20008	5.02729	4.42466	3.48494	3.64766	3.75134	2.34643	4.15964	4.94165	6.21982	5.44012	4.00924	5.59179	6.97501	7.87441	5.39718	3.1633	2.27754	2.79961	3.92329	4.64849	4.16728	3.02388	1.58823	2.15487	2.0338	1.65185	1.7735	1.36735	0.553899	0.648048	0.832353	0.664353	0.382048	0.471374	0.677769	0.808268	0.834278
32.35		6.28608e-13	0.132827	0.133034	0.328337	0.801219	1.1483	0.665591	0.762795	1.93253	3.72075	4.68976	5.40463	4.54193	3.42697	3.43873	3.47488	2.12961	4.04961	4.85568	6.16611	5.31606	3.86131	5.61537	7.04041	8.03118	5.60974	3.2207	2.27616	2.84508	3.92008	4.75204	4.35446	3.22248	1.71005	2.07176	1.95468	1.70959	1.98475	1.63889	0.756384	0.630798	0.749955	0.577602	0.284236	0.399893	0.662179	0.815147	0.847128
32.4		5.17808e-13	0.145485	0.116392	0.281378	0.739829	1.11578	0.673768	0.687192	1.9667	4.12365	5.35243	5.92519	4.73885	3.41867	3.35644	3.29866	2.058	4.17715	4.95407	6.18066	5.2936	3.89653	5.63685	7.06833	8.25706	5.86204	3.37828	2.33296	2.76235	3.92756	4.77068	4.45952	3.35373	1.80254	1.976	1.84119	1.70691	2.1482	1.89082	0.958404	0.649702	0.690062	0.504484	0.19324	0.393053	0.660335	0.836437	0.89283
32.45		4.25437e-13	0.105562	0.0828817	0.257443	0.6931	1.04704	0.615833	0.664976	2.0535	4.47783	5.94054	6.43332	4.94979	3.41324	3.19173	3.06217	1.89676	4.14278	4.92956	6.19555	5.21743	3.77006	5.708	7.19456	8.49053	6.14649	3.4974	2.36322	2.84024	3.9763	4.91939	4.70583	3.61368	2.01178	1.98051	1.79407	1.7721	2.37818	2.19885	1.2096	0.827183	0.763346	0.538349	0.222061	0.316924	0.634173	0.832892	0.89505
32.5		4.03899e-13	0.112757	0.0665909	0.211657	0.633145	1.02269	0.652993	0.592598	2.11516	4.92023	6.6295	6.98614	5.16908	3.41152	3.11994	2.89378	1.88993	4.29551	5.02631	6.19038	5.1774	3.79348	5.70094	7.18743	8.6777	6.39001	3.67775	2.45907	2.77714	3.99538	4.94253	4.8206	3.7603	2.16262	1.95604	1.69806	1.75354	2.51961	2.44079	1.42276	0.97981	0.821719	0.565752	0.235164	0.310591	0.616337	0.832497	0.92053
32.55		1.31428e-12	0.0606768	0.0341873	0.199822	0.586885	0.944508	0.596161	0.564286	2.1969	5.25912	7.21021	7.50388	5.38392	3.39998	2.94804	2.65071	1.77744	4.26724	4.97834	6.16552	5.05775	3.62514	5.72019	7.24692	8.8328	6.62923	3.78899	2.47864	2.83682	4.02265	5.04191	5.02609	3.99827	2.38807	2.01952	1.65878	1.78757	2.70966	2.71823	1.66224	1.21143	0.993222	0.692468	0.372759	0.227369	0.567392	0.803494	0.896277
32.6		5.50671e-13	0.0701248	0.00924621	0.153505	0.524845	0.929287	0.66499	0.493947	2.27616	5.71626	7.89671	8.05517	5.60539	3.39766	2.88632	2.49604	1.85026	4.43045	5.0577	6.12209	4.98502	3.62726	5.66796	7.18174	8.94707	6.83058	3.96676	2.59797	2.7901	4.0411	5.05016	5.12425	4.13203	2.55982	2.06885	1.59147	1.74488	2.8104	2.92291	1.85811	1.40162	1.11891	0.787271	0.438218	0.220187	0.530882	0.777722	0.897031
32.65		4.88498e-15	0.0261757	0.0538321	0.169193	0.482014	0.84376	0.616311	0.45877	2.34986	6.03567	8.46402	8.57436	5.82224	3.38308	2.71533	2.26105	1.81102	4.41336	4.99207	6.06102	4.82491	3.42293	5.6367	7.17407	9.01933	7.01549	4.06141	2.6047	2.8284	4.04307	5.09374	5.27428	4.33143	2.77507	2.17922	1.57134	1.74398	2.94907	3.1529	2.07096	1.62737	1.31211	0.936629	0.578423	0.144864	0.458974	0.724694	0.848121
32.7		3.43059e-13	0.0398442	0.0533053	0.129871	0.417886	0.842222	0.713088	0.395417	2.44622	6.50331	9.14443	9.11878	6.04496	3.38438	2.67307	2.14024	1.96436	4.58645	5.05623	5.98255	4.72145	3.40533	5.54137	7.05252	9.05773	7.16601	4.22551	2.73706	2.80055	4.06039	5.08504	5.34863	4.44155	2.94724	2.291	1.54993	1.67816	3.00443	3.3106	2.23953	1.81953	1.46179	1.05717	0.654606	0.143141	0.404082	0.674009	0.824007
32.75		2.01394e-13	0.0698233	0.117509	0.18266	0.383617	0.752	0.676237	0.352281	2.5108	6.8012	9.69402	9.63354	6.26208	3.36914	2.51127	1.93483	2.00246	4.58427	4.97917	5.88922	4.52388	3.17142	5.46123	6.97784	9.04416	7.28982	4.29696	2.72968	2.81524	4.03461	5.0698	5.43361	4.5913	3.13647	2.42764	1.5598	1.64072	3.08395	3.48205	2.41658	2.01908	1.64237	1.19824	0.782676	0.146634	0.313174	0.603184	0.756134
32.8		1.05782e-12	0.0689455	0.117631	0.15804	0.316847	0.76898	0.792291	0.30395	2.62373	7.27595	10.3644	10.1661	6.48435	3.3773	2.49752	1.87522	2.21637	4.76543	5.03013	5.77883	4.39158	3.1358	5.32478	6.80174	9.00432	7.38234	4.43812	2.86449	2.80673	4.05017	5.04313	5.47906	4.67023	3.29524	2.58083	1.5941	1.55483	3.09155	3.58623	2.55102	2.19681	1.79434	1.32438	0.859495	0.176348	0.250011	0.53511	0.712416
32.85		5.46674e-13	0.130516	0.183929	0.230451	0.299068	0.677878	0.766911	0.249597	2.67913	7.55099	10.892	10.6708	6.69955	3.36311	2.35355	1.72994	2.3163	4.78003	4.94827	5.65808	4.16024	2.8809	5.19864	6.66152	8.90368	7.44009	4.48153	2.84291	2.79792	3.99669	4.97015	5.49388	4.76326	3.44833	2.72439	1.63886	1.48157	3.10692	3.69106	2.68506	2.35914	1.94666	1.44491	0.971667	0.272378	0.171787	0.465759	0.639495
32.9		3.5083e-14	0.120518	0.179921	0.214787	0.228697	0.717586	0.893448	0.230991	2.80809	8.03012	11.5484	11.1868	6.91929	3.38044	2.37571	1.75883	2.56575	4.9666	4.98816	5.51948	4.00154	2.82971	5.02368	6.43371	8.78493	7.46946	4.59257	2.9707	2.80778	4.0106	4.92644	5.50788	4.80632	3.58399	2.89797	1.72504	1.38194	3.06712	3.73787	2.78024	2.51184	2.08818	1.56559	1.04524	0.325951	0.17546	0.409004	0.593241
32.95		5.89084e-13	0.188949	0.246537	0.29081	0.238606	0.630199	0.876494	0.157398	2.85487	8.28146	12.05	11.6764	7.13006	3.36812	2.25691	1.70133	2.70628	4.99774	4.90789	5.37688	3.74074	2.56522	4.85566	6.2308	8.59796	7.45831	4.60497	2.93624	2.77843	3.93248	4.80165	5.45213	4.83931	3.69446	3.03391	1.80105	1.27773	3.01667	3.77106	2.86562	2.62939	2.20312	1.65894	1.13885	0.450765	0.240147	0.392998	0.545536
33		1.05316e-12	0.170495	0.236615	0.277076	0.165776	0.694122	1.0071	0.193551	2.999	8.76261	12.6891	12.1718	7.34499	3.3957	2.31836	1.82439	2.97197	5.18623	4.93848	5.21403	3.5585	2.50168	4.64522	5.95493	8.40136	7.42168	4.68107	3.04946	2.8048	3.94614	4.74437	5.43494	4.84464	3.80016	3.21041	1.92414	1.17672	2.93323	3.75944	2.91799	2.74903	2.32495	1.76629	1.20678	0.521404	0.347532	0.41285	0.534616
33.05		8.74856e-14	0.239959	0.301407	0.350474	0.21242	0.614735	0.994753	0.0910551	3.03807	8.98978	13.1613	12.6414	7.54857	3.3851	2.22874	1.856	3.13483	5.23163	4.86545	5.05578	3.27313	2.24318	4.44067	5.69353	8.13085	7.341	4.66134	3.00472	2.76085	3.84971	4.57922	5.31308	4.81785	3.86421	3.32845	2.02196	1.05439	2.81915	3.71912	2.95072	2.81644	2.39642	1.82794	1.27906	0.653395	0.477764	0.493052	0.553595
33.1		7.59393e-13	0.212672	0.284805	0.335053	0.146283	0.700371	1.12561	0.201557	3.19622	9.47089	13.7801	13.113	7.75632	3.42282	2.32742	2.04955	3.40402	5.41803	4.88795	4.87285	3.07066	2.17172	4.19811	5.37403	7.85932	7.23799	4.70004	3.09802	2.80129	3.86592	4.51469	5.26787	4.78614	3.93524	3.49385	2.16334	0.975313	2.69986	3.65086	2.95824	2.89671	2.49101	1.91542	1.33922	0.736994	0.608179	0.595584	0.61165
33.15		1.43552e-13	0.280291	0.345894	0.403128	0.220004	0.631139	1.11433	0.0880395	3.2285	9.67372	14.2201	13.5583	7.94993	3.41287	2.2663	2.1457	3.57549	5.47383	4.82639	4.70551	2.76603	1.94089	3.96355	5.05944	7.51001	7.08963	4.64912	3.04698	2.75143	3.76082	4.32706	5.08986	4.7037	3.95156	3.58684	2.2719	0.865175	2.52941	3.53879	2.93634	2.91069	2.51501	1.94201	1.38704	0.864642	0.750352	0.724182	0.696427
33.2		3.89244e-13	0.24417	0.3228	0.384915	0.170545	0.732945	1.24355	0.240072	3.39908	10.1529	14.8166	14.0035	8.14825	3.45965	2.39559	2.37867	3.84013	5.654	4.8413	4.50677	2.54721	1.86807	3.69249	4.70131	7.16829	6.92252	4.65049	3.11747	2.80317	3.78375	4.26464	5.02285	4.63822	3.98507	3.72984	2.41429	0.847169	2.38728	3.41879	2.89863	2.94683	2.576	2.00383	1.43709	0.955851	0.885246	0.861654	0.806573
33.25		5.7232e-13	0.308151	0.378728	0.446194	0.247894	0.673326	1.23055	0.132688	3.4254	10.3315	15.2221	14.421	8.32921	3.44867	2.35827	2.51116	4.0102	5.71535	4.79378	4.33725	2.22928	1.69495	3.43579	4.3398	6.74681	6.71095	4.57132	3.06516	2.75797	3.68231	4.07918	4.8047	4.50832	3.95471	3.79284	2.523	0.803822	2.17487	3.2408	2.82239	2.90635	2.55048	1.9931	1.45711	1.06912	1.02265	0.997772	0.918268
33.3		1.17562e-12	0.263719	0.350133	0.425612	0.215062	0.785527	1.35757	0.288908	3.60664	10.8072	15.7947	14.8379	8.51606	3.50282	2.50951	2.76142	4.26502	5.88537	4.80106	4.12746	1.99933	1.63103	3.14038	3.94866	6.34143	6.4847	4.53783	3.11218	2.81776	3.71664	4.03053	4.72503	4.41471	3.94952	3.90421	2.65186	0.876907	2.03033	3.07722	2.74085	2.89529	2.57277	2.02437	1.49463	1.16141	1.15119	1.14184	1.04888
33.35		2.57128e-13	0.323064	0.399974	0.479346	0.283358	0.733199	1.34087	0.181882	3.62756	10.9617	16.1644	15.2251	8.68199	3.48885	2.48934	2.90967	4.42644	5.94709	4.76838	3.96305	1.67563	1.55125	2.87143	3.54727	5.85611	6.21728	4.43544	3.06432	2.78818	3.63247	3.87748	4.4896	4.25011	3.87598	3.93413	2.75122	0.933888	1.80277	2.84427	2.61324	2.80186	2.49778	1.97527	1.48377	1.25091	1.2718	1.26488	1.15764
33.4		4.51861e-14	0.271408	0.367613	0.457859	0.26465	0.851591	1.46591	0.337874	3.81754	11.4325	16.7122	15.6124	8.85564	3.54847	2.6543	3.16439	4.66794	6.10352	4.76772	3.74787	1.44363	1.50983	2.55699	3.12916	5.39532	5.93975	4.37188	3.08925	2.85212	3.68209	3.85468	4.40909	4.13642	3.83256	4.00658	2.85481	1.07096	1.68818	2.64942	2.49124	2.74249	2.47784	1.9723	1.50647	1.33716	1.38421	1.39823	1.28631
33.45		5.02154e-13	0.325658	0.410848	0.503759	0.320531	0.803848	1.44423	0.225476	3.83339	11.5633	17.0454	15.967	9.00452	3.5296	2.64466	3.31529	4.81547	6.16064	4.7492	3.59658	1.12801	1.54733	2.28983	2.69562	4.85605	5.6271	4.25324	3.05157	2.84748	3.62757	3.76506	4.18624	3.95493	3.72191	4.00196	2.93663	1.20047	1.4952	2.37983	2.3184	2.60057	2.35587	1.88534	1.46248	1.39469	1.47771	1.49465	1.3738
33.5		2.70228e-13	0.268231	0.376973	0.483385	0.314854	0.926084	1.56793	0.383622	4.03033	12.0277	17.5676	16.3239	9.1635	3.59283	2.81669	3.56722	5.04114	6.30069	4.74039	3.38351	0.918708	1.53926	1.96518	2.25698	4.34997	5.30939	4.16658	3.05739	2.91097	3.69411	3.77684	4.11858	3.83172	3.64254	4.03028	3.00591	1.35579	1.45716	2.17257	2.16166	2.49417	2.29221	1.84618	1.46883	1.46806	1.56529	1.60436	1.48483
33.55		1.43463e-12	0.317261	0.413352	0.521468	0.358109	0.880579	1.54055	0.262794	4.04119	12.135	17.8638	16.6446	9.2937	3.56742	2.81207	3.71261	5.17102	6.34878	4.73426	3.25441	0.661526	1.68357	1.72437	1.8	3.76841	4.96643	4.04051	3.03485	2.93714	3.67757	3.77353	3.94334	3.65658	3.50372	3.99145	3.06346	1.51905	1.37353	1.89816	1.95387	2.31162	2.12849	1.72373	1.39096	1.4873	1.62325	1.66426	1.53903
33.6		1.114e-12	0.255953	0.380689	0.50454	0.365441	1.00557	1.66365	0.425728	4.24344	12.5919	18.3597	16.9702	9.43686	3.63268	2.98632	3.95751	5.37907	6.47037	4.71746	3.05364	0.580662	1.70949	1.41055	1.3476	3.23011	4.62434	3.93998	3.02597	2.99533	3.75963	3.8216	3.90233	3.53718	3.39301	3.97288	3.09213	1.66516	1.44604	1.71074	1.77145	2.1624	2.02204	1.64851	1.38063	1.54196	1.67908	1.74047	1.6209
33.65		6.99885e-13	0.299663	0.41002	0.534941	0.396778	0.960539	1.63019	0.295196	4.24929	12.6761	18.6189	17.256	9.54715	3.59946	2.98256	4.09224	5.48859	6.50574	4.72133	2.95712	0.58484	1.92335	1.25066	0.879814	2.62154	4.27254	3.817	3.02196	3.05373	3.78332	3.91041	3.80868	3.39642	3.23832	3.90217	3.12041	1.83596	1.51305	1.49203	1.5456	1.95155	1.82501	1.49502	1.27014	1.51919	1.69559	1.75724	1.63422
33.7		1.8241e-13	0.236927	0.381658	0.523823	0.417313	1.08789	1.75339	0.464858	4.45539	13.1241	19.0879	17.5499	9.67362	3.66547	3.15555	4.32738	5.67765	6.6075	4.69727	2.78226	0.766501	1.97652	1.01446	0.425617	2.07323	3.92981	3.7142	3.00391	3.10225	3.87675	3.98836	3.80458	3.29641	3.104	3.83687	3.10502	1.95832	1.66857	1.38238	1.35289	1.76773	1.67957	1.38621	1.24465	1.55096	1.71519	1.79332	1.67911
33.75		3.31291e-13	0.274982	0.403713	0.546725	0.437738	1.04207	1.71367	0.324448	4.45606	13.1854	19.31	17.8001	9.76314	3.62363	3.1497	4.44813	5.76498	6.62725	4.7085	2.72924	0.994728	2.2226	1.04603	0.194255	1.47122	3.60232	3.60624	3.01974	3.19017	3.93675	4.1566	3.81435	3.21904	2.94975	3.7388	3.1009	2.11942	1.84468	1.31806	1.14061	1.54788	1.46165	1.20823	1.10518	1.48547	1.68737	1.76383	1.64795
33.8		8.04135e-13	0.214439	0.38307	0.543675	0.471476	1.17166	1.83754	0.50193	4.66463	13.6232	19.7513	18.0618	9.87238	3.6895	3.31906	4.6717	5.93411	6.70855	4.67855	2.59659	1.25864	2.29549	1.01789	0.554926	1.00076	3.29756	3.51518	2.99903	3.22592	4.03598	4.25291	3.84979	3.15358	2.80372	3.6303	3.04078	2.20961	2.0275	1.34724	0.96992	1.34472	1.28438	1.07062	1.06842	1.49226	1.66908	1.75656	1.65154
33.85		3.88578e-14	0.245841	0.397516	0.559229	0.482036	1.12414	1.79146	0.352166	4.65999	13.6618	19.9364	18.2758	9.94061	3.63863	3.30906	4.77621	5.99797	6.71054	4.69456	2.59599	1.53327	2.54775	1.26122	1.04521	0.678149	3.04717	3.4346	3.03362	3.33746	4.12371	4.47612	3.96282	3.16084	2.67067	3.51188	3.00319	2.34876	2.25071	1.48028	0.841559	1.15005	1.06493	0.876687	0.90646	1.38656	1.59737	1.68133	1.5762
33.9		7.33413e-13	0.193152	0.38806	0.566165	0.528567	1.25588	1.91638	0.537723	4.86967	14.0881	20.3492	18.505	10.0324	3.70385	3.47321	4.98701	6.14665	6.77144	4.66074	2.52097	1.81234	2.63473	1.41937	1.48589	0.912009	2.84199	3.3707	3.0172	3.35904	4.22307	4.57828	4.03139	3.13921	2.52997	3.36743	2.90038	2.40182	2.42299	1.61992	0.76634	0.961049	0.869145	0.717072	0.865706	1.36862	1.54253	1.63101	1.53778
33.95		1.57208e-13	0.215864	0.394595	0.574546	0.53028	1.20602	1.86386	0.379581	4.85956	14.1038	20.4973	18.6825	10.0791	3.64391	3.45761	5.07373	6.18625	6.75424	4.67912	2.57548	2.09005	2.87684	1.74093	1.97309	1.39185	2.74108	3.3284	3.06723	3.4865	4.32756	4.82879	4.22634	3.23421	2.44202	3.23829	2.83024	2.51003	2.64981	1.86557	0.82244	0.860978	0.687355	0.517567	0.691719	1.22836	1.43064	1.5141	1.42218
34		1.18416e-12	0.179589	0.399314	0.592831	0.588775	1.33971	1.99004	0.572692	5.06892	14.5171	20.8808	18.8795	10.1536	3.70834	3.61558	5.27101	6.31436	6.79549	4.64406	2.56678	2.3705	2.97422	1.97996	2.40619	1.96703	2.70588	3.3059	3.06174	3.49419	4.42219	4.92598	4.3156	3.25483	2.32783	3.06928	2.68925	2.52343	2.79059	2.04078	0.888651	0.764588	0.51306	0.344044	0.659981	1.18836	1.34343	1.42436	1.34433
34.05		6.49814e-13	0.19043	0.397852	0.594267	0.582574	1.28706	1.93099	0.407437	5.05326	14.5102	20.9916	19.0201	10.1787	3.63954	3.59329	5.3388	6.32925	6.75821	4.66266	2.67024	2.6381	3.19582	2.31216	2.88018	2.5626	2.8026	3.30832	3.12211	3.62914	4.53194	5.17829	4.56006	3.4203	2.30616	2.94175	2.58951	2.59426	2.99325	2.3127	1.0803	0.841385	0.480486	0.154371	0.493319	1.02214	1.19809	1.27302	1.19562
34.1		8.28226e-14	0.180809	0.418581	0.624527	0.651848	1.42241	2.05849	0.606945	5.26082	14.9088	21.3451	19.1849	10.2363	3.70334	3.74451	5.52213	6.43701	6.78112	4.62946	2.72612	2.91492	3.30122	2.58169	3.29692	3.16035	2.95465	3.33638	3.13295	3.62459	4.61811	5.26203	4.65594	3.47151	2.23808	2.764	2.41715	2.56749	3.0903	2.47604	1.20935	0.892258	0.463561	0.0289858	0.493843	0.96524	1.08518	1.15045	1.0839
34.15		2.49023e-13	0.177054	0.409467	0.619366	0.638582	1.36661	1.99282	0.436002	5.23956	14.8791	21.4186	19.2885	10.24	3.62613	3.71466	5.57014	6.42701	6.72335	4.64631	2.86564	3.16603	3.49552	2.90307	3.75085	3.75759	3.2172	3.38299	3.1975	3.75865	4.72234	5.49481	4.9167	3.67831	2.28992	2.65269	2.29269	2.59674	3.25015	2.72617	1.42873	1.08078	0.633219	0.216142	0.376908	0.784538	0.915544	0.974465	0.911741
34.2		2.48079e-13	0.200397	0.446461	0.661453	0.717223	1.50321	2.12151	0.640282	5.44384	15.2615	21.7414	19.4215	10.2814	3.68964	3.85881	5.7393	6.51491	6.72972	4.61839	2.97617	3.43638	3.60739	3.18182	4.14545	4.34385	3.50271	3.46268	3.22803	3.74436	4.79733	5.55883	5.00628	3.74364	2.27578	2.48633	2.09805	2.53105	3.29603	2.852	1.55841	1.20473	0.74786	0.377997	0.43423	0.718949	0.785587	0.828011	0.774092
34.25		1.4605e-13	0.182818	0.430493	0.650172	0.697645	1.44402	2.04915	0.465164	5.41702	15.209	21.7774	19.4879	10.2639	3.60458	3.82069	5.76688	6.48007	6.65141	4.63168	3.13721	3.66686	3.7697	3.48336	4.57291	4.91781	3.85878	3.54584	3.29029	3.86974	4.88658	5.75511	5.25452	3.9613	2.38725	2.40655	1.9559	2.51658	3.40021	3.05303	1.75625	1.40232	0.942454	0.537134	0.409752	0.539489	0.60265	0.63898	0.589885
34.3		8.3461e-13	0.23622	0.482497	0.703269	0.784142	1.58138	2.17877	0.672293	5.61653	15.5735	22.0688	19.5896	10.2899	3.6683	3.95757	5.92181	6.54881	6.6434	4.61251	3.28936	3.92867	3.88699	3.76048	4.94058	5.47948	4.21367	3.67032	3.34141	3.84859	4.94843	5.79482	5.32699	4.02428	2.41824	2.27384	1.75072	2.4148	3.39082	3.12603	1.85814	1.53398	1.07877	0.68517	0.500414	0.479357	0.46594	0.479169	0.435911
34.35		4.69347e-13	0.208989	0.460771	0.686441	0.758912	1.5186	2.09966	0.494538	5.58418	15.4983	22.067	19.6188	10.2516	3.57606	3.91061	5.92853	6.48941	6.54477	4.62046	3.45931	4.13543	4.01403	4.0368	5.33558	6.01662	4.6063	3.77781	3.39521	3.95824	5.01479	5.9416	5.53961	4.2267	2.56135	2.23737	1.60083	2.3564	3.43081	3.26084	2.01191	1.69685	1.23828	0.809136	0.532718	0.331084	0.282388	0.290055	0.252252
34.4		2.07001e-13	0.283427	0.525502	0.74925	0.851737	1.65614	2.22986	0.702424	5.77747	15.8433	22.3265	19.6899	10.2631	3.64053	4.04013	6.06927	6.53983	6.52482	4.61333	3.64077	4.38696	4.13589	4.30555	5.67213	6.54434	4.98647	3.93522	3.46535	3.93299	5.06202	5.95368	5.58619	4.27309	2.61824	2.15646	1.40102	2.22274	3.36472	3.27152	2.07079	1.80434	1.35812	0.931543	0.618364	0.308582	0.154722	0.128422	0.0927335
34.45		9.21485e-15	0.250731	0.499173	0.727492	0.821433	1.58966	2.14402	0.523591	5.73968	15.7454	22.287	19.6819	10.2045	3.54178	3.98382	6.05485	6.45628	6.40628	4.61419	3.80995	4.5675	4.22535	4.55264	6.0291	7.03431	5.38033	4.05347	3.50521	4.02079	5.09906	6.04143	5.74549	4.43987	2.76394	2.16538	1.25896	2.12211	3.33578	3.32942	2.1678	1.91379	1.46607	1.01384	0.657698	0.265174	0.0656055	0.0652129	0.088057
34.5		6.21725e-14	0.337589	0.573873	0.7984	0.919076	1.72674	2.27437	0.730033	5.92524	16.0695	22.5142	19.7231	10.2025	3.60757	4.10603	6.1816	6.48942	6.37708	4.622	4.01049	4.80724	4.35107	4.80828	6.3309	7.52009	5.75803	4.23015	3.59057	3.99368	5.13041	6.02349	5.75921	4.45815	2.82595	2.14133	1.08872	1.96191	3.21395	3.27253	2.1746	1.97967	1.55238	1.10255	0.723057	0.312717	0.171169	0.206405	0.237657
34.55		4.36873e-14	0.302098	0.544007	0.77234	0.884217	1.65651	2.18188	0.55172	5.88219	15.949	22.437	19.6782	10.1241	3.50298	4.03992	6.14586	6.38227	6.23917	4.61402	4.17174	4.95943	4.40136	5.02276	6.64471	7.95413	6.13086	4.3465	3.61197	4.05445	5.13323	6.04586	5.8523	4.57429	2.95118	2.185	0.981771	1.82273	3.1149	3.24798	2.20765	2.02657	1.60191	1.13906	0.743725	0.370041	0.317488	0.36594	0.39062
34.6		4.01623e-13	0.39549	0.625906	0.849593	0.985221	1.79243	2.3119	0.754486	6.05856	16.2507	22.6316	19.6904	10.1097	3.57061	4.15492	6.25891	6.39921	6.20354	4.63904	4.38321	5.18594	4.5302	5.26161	6.9086	8.39081	6.48756	4.52914	3.70709	4.02694	5.14743	5.99627	5.82782	4.55566	3.00064	2.20663	0.879589	1.64256	2.94058	3.12205	2.15754	2.04055	1.64504	1.18843	0.782978	0.435615	0.421291	0.496708	0.529779
34.65		2.17382e-13	0.358717	0.593435	0.819855	0.946307	1.71851	2.21289	0.578388	6.01056	16.108	22.5169	19.6086	10.0119	3.46074	4.07855	6.20173	6.26903	6.04686	4.62045	4.53112	5.30795	4.54027	5.44051	7.17458	8.76133	6.82417	4.6328	3.70654	4.05659	5.11263	5.94989	5.84619	4.61094	3.08932	2.26649	0.848643	1.47081	2.77371	3.01419	2.12364	2.02144	1.63434	1.1781	0.773201	0.501077	0.543357	0.625704	0.652665
34.7		1.09635e-13	0.454917	0.680014	0.9017	1.04931	1.85259	2.34209	0.775267	6.17635	16.3859	22.6787	19.5929	9.98609	3.53066	4.18646	6.30139	6.2709	6.0077	4.66419	4.74701	5.51983	4.6714	5.65951	7.39784	9.14251	7.14641	4.80941	3.80488	4.02916	5.10843	5.8677	5.77978	4.54921	3.11272	2.31292	0.848934	1.27887	2.55229	2.82139	2.01549	1.9782	1.62934	1.18525	0.783814	0.554408	0.620578	0.729373	0.770045
34.75		4.60021e-13	0.417885	0.645833	0.868963	1.00689	1.77519	2.23676	0.603317	6.12396	16.2216	22.5266	19.4743	9.86919	3.4159	4.09925	6.22256	6.11819	5.83283	4.63313	4.87728	5.60995	4.64057	5.8001	7.61177	9.44299	7.4357	4.89176	3.78005	4.02483	5.03424	5.75222	5.71908	4.53775	3.15478	2.37062	0.909353	1.08434	2.32336	2.63381	1.91557	1.89433	1.56118	1.13072	0.739294	0.592244	0.706688	0.821537	0.857201
34.8		1.94678e-13	0.51463	0.735067	0.953841	1.11072	1.90683	2.36464	0.79226	6.27808	16.4746	22.6554	19.4314	9.83294	3.48827	4.2	6.30895	6.10595	5.79291	4.69612	5.09214	5.80569	4.7729	5.9965	7.79202	9.76302	7.71321	5.05211	3.87469	3.99714	5.0105	5.63739	5.60885	4.42943	3.14268	2.42035	0.988331	0.893033	2.06245	2.37981	1.7517	1.79286	1.50732	1.09598	0.72076	0.624804	0.752718	0.891851	0.946904
34.85		8.22675e-14	0.478247	0.700111	0.918876	1.06544	1.82633	2.25325	0.626766	6.22212	16.2893	22.466	19.276	9.69718	3.3688	4.10123	6.20818	5.93111	5.60036	4.65066	5.20113	5.86238	4.70086	6.0963	7.9502	9.98807	7.94684	5.1066	3.82446	3.95739	4.89691	5.45551	5.4687	4.34935	3.13279	2.46233	1.10332	0.696316	1.78058	2.12021	1.59031	1.65005	1.38969	1.00463	0.642961	0.6236	0.79795	0.944061	0.995841
34.9		3.04895e-13	0.574299	0.790585	1.00559	1.16927	1.95516	2.37934	0.805974	6.36383	16.5166	22.5615	19.2064	9.65106	3.44341	4.19443	6.28113	5.9054	5.56218	4.73232	5.41012	6.04029	4.83296	6.26752	8.08535	10.2421	8.17169	5.24235	3.90873	3.92847	4.85291	5.30908	5.31477	4.1937	3.07943	2.49809	1.20842	0.536539	1.49008	1.81401	1.37629	1.49359	1.29109	0.932803	0.59695	0.632291	0.811386	0.978097	1.05489
34.95		2.33535e-13	0.539602	0.755943	0.969328	1.12192	1.87209	2.26218	0.649792	6.3055	16.3111	22.3349	19.0139	9.49646	3.31914	4.08318	6.15794	5.70867	5.35237	4.67045	5.49455	6.06212	4.71961	6.32428	8.18464	10.3875	8.34353	5.2644	3.8332	3.85346	4.70185	5.06674	5.09875	4.04695	3.0163	2.51632	1.34029	0.415029	1.16835	1.49379	1.16132	1.30311	1.13976	0.820063	0.494773	0.589124	0.814466	0.990896	1.0668
35		2.31759e-14	0.634523	0.846894	1.05713	1.22527	1.99799	2.38612	0.817775	6.4345	16.512	22.3967	18.9178	9.44083	3.39536	4.16806	6.21692	5.66981	5.31805	4.76903	5.69316	6.22032	4.84967	6.46783	8.27293	10.5718	8.50979	5.3691	3.9012	3.82202	4.63752	4.89109	4.9034	3.84594	2.91917	2.52613	1.43858	0.402885	0.861648	1.14727	0.905615	1.10015	1.00876	0.724922	0.427361	0.573685	0.797448	0.989524	1.09563
35.05		2.24348e-13	0.602642	0.813768	1.02065	1.17677	1.91305	2.26351	0.674296	6.3752	16.2875	22.133	18.6878	9.2673	3.26601	4.04336	6.07082	5.45139	5.0914	4.68877	5.75014	6.2061	4.69527	6.47961	8.31086	10.6346	8.61552	5.35584	3.80158	3.71354	4.45292	4.59762	4.61892	3.6381	2.80487	2.51729	1.56666	0.512926	0.524641	0.780881	0.648046	0.884021	0.857154	0.625924	0.330675	0.4913	0.761441	0.968146	1.0762
35.1		2.72282e-13	0.696545	0.904972	1.10925	1.27953	2.03611	2.38504	0.829842	6.49155	16.4616	22.1605	18.5652	9.20222	3.34275	4.1189	6.11504	5.3994	5.06271	4.80154	5.93409	6.3426	4.82117	6.59316	8.35096	10.7461	8.71903	5.42481	3.84838	3.67823	4.3691	4.39664	4.38661	3.3963	2.66431	2.49402	1.64229	0.646827	0.253107	0.408292	0.361715	0.657842	0.729692	0.548291	0.2702	0.454828	0.721178	0.93738	1.07957
35.15		9.04554e-14	0.668626	0.874614	1.0737	1.2309	1.95006	2.25734	0.702834	6.43284	16.2194	21.8598	18.2975	9.00968	3.20796	3.97988	5.94565	5.1596	4.81986	4.70113	5.9611	6.29147	4.62638	6.55852	8.3259	10.7246	8.75595	5.37481	3.72682	3.5397	4.15692	4.06527	4.04516	3.13677	2.50403	2.45868	1.75565	0.849128	0.286889	0.0246173	0.0877828	0.490697	0.661269	0.54179	0.285599	0.344454	0.656051	0.893673	1.04014
35.2		1.66506e-13	0.761828	0.966113	1.16306	1.33315	2.07052	2.37635	0.844891	6.53672	16.3664	21.8527	18.1482	8.93514	3.28397	4.04504	5.97432	5.09448	4.79837	4.82475	6.12656	6.40441	4.74594	6.64013	8.31706	10.7617	8.79407	5.40478	3.74844	3.49908	4.05531	3.84451	3.7826	2.86141	2.32288	2.39954	1.80138	0.997713	0.549162	0.372497	0.237032	0.388295	0.63569	0.563259	0.317948	0.299343	0.609234	0.84764	1.02874
35.25		1.85851e-13	0.738856	0.939672	1.1296	1.2854	1.98413	2.24398	0.738067	6.48008	16.108	21.5157	17.843	8.72361	3.14344	3.89112	5.78157	4.83386	4.54051	4.70292	6.12165	6.316	4.51195	6.55823	8.22832	10.6557	8.76093	5.31777	3.60782	3.33543	3.82355	3.49355	3.40073	2.56452	2.12513	2.34176	1.89399	1.20587	0.907055	0.780116	0.542789	0.536558	0.752532	0.690647	0.472381	0.210873	0.53984	0.803623	0.987425
35.3		7.84928e-14	0.831656	1.03156	1.21975	1.38732	2.10223	2.36049	0.865755	6.57164	16.2276	21.4736	17.6672	8.63959	3.21737	3.94506	5.79409	4.75573	4.52783	4.83379	6.26528	6.40373	4.62304	6.60644	8.17054	10.6177	8.73236	5.3067	3.60113	3.28795	3.70677	3.2609	3.1177	2.26674	1.90892	2.24838	1.9076	1.33608	1.19302	1.15833	0.850283	0.731618	0.874895	0.809883	0.56579	0.216603	0.521884	0.768901	0.978825
35.35		2.98372e-14	0.814344	1.00997	1.18943	1.3414	2.01624	2.22393	0.782236	6.51836	15.9545	21.1013	17.3248	8.40933	3.07099	3.77608	5.57834	4.47524	4.25697	4.68994	6.22716	6.27823	4.35168	6.47722	8.01849	10.4281	8.62917	5.18332	3.44478	3.1055	3.46563	2.91666	2.72046	1.95628	1.68716	2.17599	1.97653	1.52674	1.54353	1.55951	1.1584	1.01582	1.0973	0.994217	0.751927	0.291868	0.499835	0.757998	0.95901
35.4		6.38656e-14	0.906873	1.10224	1.28035	1.44307	2.13216	2.33803	0.89493	6.59766	16.0467	21.0243	17.123	8.31594	3.14165	3.81825	5.57438	4.38443	4.25489	4.82452	6.34628	6.33946	4.45242	6.4912	7.91253	10.3157	8.53383	5.13019	3.40746	3.04948	3.33739	2.68436	2.43305	1.65679	1.44599	2.0552	1.95957	1.62796	1.80431	1.91678	1.45797	1.27903	1.28705	1.15466	0.864083	0.376725	0.553441	0.769348	0.974169
35.45		2.05669e-14	0.895602	1.08613	1.25403	1.39983	2.04722	2.19787	0.836745	6.54876	15.7605	20.6181	16.7444	8.06748	2.98956	3.63452	5.3365	4.08549	3.97424	4.6589	6.27437	6.17768	4.14619	6.3154	7.69862	10.0451	8.36179	4.97185	3.23906	2.85593	3.09965	2.38733	2.06492	1.38347	1.22542	1.98063	2.00441	1.78968	2.1253	2.29334	1.75276	1.56569	1.52719	1.34378	1.04758	0.537152	0.61496	0.817419	0.994392
35.5		3.68316e-14	0.98788	1.17868	1.34562	1.50127	2.1611	2.30971	0.93429	6.61578	15.8251	20.5065	16.5172	7.96494	3.05582	3.6646	5.31598	3.98251	3.98469	4.7938	6.36683	6.21144	4.23489	6.29489	7.54603	9.8599	8.20081	4.87661	3.16961	2.78966	2.96528	2.17692	1.80675	1.13824	0.984008	1.84635	1.96174	1.85672	2.34778	2.61463	2.03012	1.83429	1.73468	1.51404	1.1626	0.641988	0.728132	0.888253	1.04558
35.55		2.35922e-14	0.982756	1.16842	1.32396	1.46139	2.07782	2.16663	0.90216	6.57204	15.5273	20.0681	16.1039	7.69908	2.89842	3.46683	5.05724	3.66693	3.69895	4.60746	6.26125	6.0148	3.89693	6.07406	7.27277	9.51196	7.96231	4.68545	2.99319	2.59421	2.74698	1.99009	1.56139	1.03401	0.830423	1.78784	1.98444	1.98199	2.62514	2.94971	2.29731	2.09561	1.95668	1.68422	1.32794	0.817167	0.843682	0.985326	1.10532
35.6		3.05311e-16	1.07482	1.26117	1.41612	1.56262	2.18979	2.2764	0.985039	6.62686	15.5645	19.9225	15.8521	7.58766	2.95922	3.48457	5.02019	3.55233	3.72391	4.73939	6.32532	6.02041	3.97207	6.01929	7.07578	9.25699	7.73809	4.54919	2.89111	2.51625	2.6143	1.8387	1.41096	0.985777	0.678736	1.66359	1.92402	2.01224	2.80004	3.22149	2.53966	2.34628	2.15719	1.84624	1.43597	0.92521	0.978066	1.09606	1.18729
35.65		2.13718e-14	1.07574	1.25688	1.39955	1.52667	2.10873	2.13116	0.978412	6.58886	15.2569	19.4539	15.4057	7.30544	2.79707	3.27378	4.74223	3.22227	3.43952	4.53417	6.18681	5.79084	3.60608	5.75574	6.74668	8.83686	7.43665	4.32811	2.71111	2.32992	2.43525	1.83463	1.4388	1.18493	0.74653	1.64447	1.92889	2.09596	3.0223	3.50006	2.76625	2.56649	2.34187	1.98314	1.57179	1.09265	1.1113	1.21289	1.26853
35.7		2.77556e-17	1.16775	1.3499	1.49231	1.62778	2.21898	2.23906	1.04778	6.63174	15.2668	19.2748	15.1302	7.1854	2.85132	3.27892	4.68865	3.09654	3.48078	4.65992	6.22105	5.76783	3.66625	5.66734	6.50812	8.51617	7.15287	4.15304	2.57707	2.23952	2.31549	1.78135	1.48011	1.35159	0.824207	1.56279	1.86162	2.08864	3.14263	3.71075	2.96233	2.78345	2.51917	2.12404	1.66515	1.19529	1.24321	1.33725	1.36548
35.75		7.57727e-15	1.17455	1.3516	1.48117	1.59625	2.1407	2.09256	1.06518	6.59996	14.9511	18.7785	14.6527	6.88804	2.6851	3.05628	4.3933	2.75439	3.20612	4.4383	6.05081	5.50772	3.27635	5.36401	6.12757	8.03022	6.79323	3.90583	2.39859	2.07555	2.19799	1.97074	1.77613	1.70138	1.08113	1.60354	1.85522	2.12766	3.30072	3.92017	3.13709	2.95051	2.65359	2.21759	1.76244	1.34103	1.37116	1.44905	1.44634
35.8		1.27121e-14	1.26687	1.44512	1.57468	1.69747	2.24955	2.19889	1.12277	6.63144	14.9343	18.5664	14.3543	6.7596	2.73163	3.04845	4.32315	2.61792	3.26501	4.5547	6.05404	5.45587	3.3202	5.243	5.85086	7.64903	6.45484	3.69541	2.23463	1.97326	2.10539	2.01228	1.94923	1.94335	1.28231	1.59326	1.7945	2.08361	3.36169	4.06064	3.27766	3.12138	2.79551	2.32748	1.83499	1.43139	1.48658	1.56702	1.54185
35.85		2.61041e-14	1.27936	1.45277	1.56919	1.67076	2.17462	2.05212	1.16204	6.60628	14.6122	18.0448	13.8479	6.44849	2.56207	2.81528	4.01244	2.26632	3.01047	4.3198	5.85373	5.16799	2.91088	4.9034	5.42403	7.10478	6.04283	3.4268	2.06381	1.84725	2.06792	2.31914	2.35195	2.31978	1.57908	1.69604	1.78539	2.07677	3.44916	4.19119	3.39167	3.22625	2.8707	2.3708	1.88701	1.54456	1.59381	1.65656	1.60439
35.9		5.71071e-14	1.37241	1.54715	1.66373	1.7724	2.28245	2.15721	1.20987	6.62703	14.5692	17.8006	13.5275	6.31189	2.59971	2.79411	3.92568	2.1194	3.0876	4.42387	5.82508	5.08736	2.93724	4.75123	5.11317	6.66938	5.65588	3.18567	1.87361	1.73571	2.01544	2.41666	2.56944	2.57039	1.81084	1.76219	1.7457	1.99855	3.44844	4.25525	3.46995	3.34154	2.96809	2.44228	1.93414	1.61689	1.68321	1.75397	1.68515
35.95		8.17124e-14	1.39034	1.56059	1.664	1.75083	2.21142	2.01134	1.26848	6.60881	14.2428	17.2565	12.9949	5.98867	2.42763	2.55183	3.60183	1.76138	2.86515	4.17947	5.59682	4.7749	2.5133	4.37942	4.64597	6.07546	5.19836	2.9016	1.71841	1.66443	2.06146	2.7611	2.98395	2.9301	2.09927	1.90766	1.74333	1.9467	3.4617	4.30056	3.51698	3.37823	2.97865	2.43145	1.93662	1.68905	1.75853	1.80947	1.71662
36		1.18905e-13	1.48463	1.65625	1.75992	1.85325	2.31867	2.11562	1.30866	6.61966	14.1745	16.981	12.6535	5.84428	2.45525	2.517	3.4985	1.60422	2.95998	4.26851	5.53577	4.66589	2.5212	4.19795	4.30554	5.59318	4.76987	2.6358	1.50829	1.54956	2.05365	2.87974	3.20247	3.16185	2.32762	2.0314	1.73697	1.83875	3.39956	4.28528	3.52899	3.43143	3.02521	2.45962	1.95531	1.73875	1.8153	1.87637	1.77285
36.05		8.45712e-14	1.50761	1.67518	1.76585	1.83695	2.25198	1.9719	1.38382	6.60845	13.8457	16.4178	12.0977	5.51094	2.2816	2.26728	3.16401	1.24369	2.78184	4.01925	5.28224	4.33244	2.08782	3.79851	3.80454	4.95935	4.27457	2.34404	1.38018	1.54671	2.16611	3.21361	3.58744	3.48446	2.58943	2.19392	1.74931	1.74511	3.33818	4.24264	3.50581	3.39727	2.96918	2.39365	1.90655	1.76394	1.8507	1.89014	1.76518
36.1		1.8277e-13	1.60345	1.77238	1.86336	1.94041	2.35898	2.0758	1.41821	6.61015	13.753	16.1123	11.7368	5.35944	2.29831	2.21872	3.04444	1.07636	2.89251	4.0911	5.18881	4.1959	2.07662	3.59017	3.4398	4.43862	3.81222	2.06174	1.16232	1.43785	2.19637	3.33128	3.7856	3.68242	2.79745	2.34963	1.78193	1.61428	3.21775	4.14864	3.45061	3.38502	2.96149	2.37607	1.89543	1.78775	1.8707	1.92002	1.79029
36.15		2.15189e-13	1.63087	1.79624	1.87458	1.92923	2.29687	1.93557	1.507	6.60574	13.4239	15.5336	11.1615	5.01851	2.12426	1.96348	2.70223	0.720397	2.76883	3.8426	4.91333	3.84549	1.63944	3.16821	2.91217	3.7761	3.28773	1.77419	1.08007	1.50648	2.34691	3.62803	4.11945	3.95505	3.02164	2.50851	1.81254	1.48496	3.08455	4.01922	3.35715	3.28072	2.84036	2.25681	1.79635	1.76266	1.8611	1.88795	1.73955
36.2		3.52773e-14	1.72838	1.89507	1.97373	2.0338	2.4038	2.03948	1.53712	6.59892	13.3079	15.1997	10.783	4.86105	2.12944	1.90143	2.56705	0.542546	2.8921	3.89579	4.78815	3.68278	1.60889	2.93598	2.52926	3.22704	2.79977	1.48927	0.882556	1.41417	2.40262	3.73121	4.28486	4.10957	3.19832	2.674	1.88048	1.34165	2.91196	3.85075	3.23694	3.20292	2.77787	2.19348	1.75573	1.75876	1.84265	1.87737	1.72994
36.25		5.09315e-14	1.75933	1.92299	1.98952	2.02723	2.34623	1.90401	1.6365	6.60071	12.9805	14.6099	10.1928	4.5159	1.95642	1.64295	2.2206	0.232927	2.8283	3.65482	4.49484	3.31995	1.17433	2.49712	1.98284	2.5505	2.25597	1.231	0.875607	1.54141	2.56442	3.97559	4.5543	4.32314	3.37697	2.81475	1.92723	1.18739	2.71321	3.63959	3.07632	3.03262	2.59648	2.02552	1.60981	1.68286	1.78582	1.79865	1.63595
36.3		3.52496e-14	1.85816	2.02308	2.08993	2.13259	2.4529	2.00805	1.66326	6.58565	12.8424	14.2502	9.79978	4.3545	1.95	1.56819	2.07106	0.108897	2.96009	3.68887	4.33935	3.13307	1.12467	2.24463	1.58967	1.98857	1.75126	0.979819	0.757465	1.47274	2.63302	4.05587	4.6793	4.42801	3.51452	2.973	2.01922	1.04888	2.49793	3.40459	2.8964	2.89246	2.48147	1.91877	1.54164	1.65091	1.72953	1.74707	1.59081
36.35		3.46972e-13	1.89153	2.05393	2.10926	2.12978	2.39947	1.87847	1.77029	6.59265	12.5186	13.6541	9.20045	4.00967	1.77967	1.30901	1.72464	0.411405	2.95535	3.46329	4.03321	2.7629	0.701516	1.79493	1.03397	1.33101	1.20312	0.826827	0.843346	1.6348	2.78642	4.23896	4.87575	4.57622	3.64179	3.08559	2.07552	0.890661	2.24344	3.12054	2.67483	2.66364	2.24794	1.70922	1.35477	1.52649	1.62616	1.62414	1.45704
36.4		6.22002e-14	1.99091	2.1545	2.21014	2.23521	2.50532	1.9824	1.79403	6.56929	12.3595	13.2715	8.79701	3.84756	1.76204	1.22284	1.56264	0.56654	3.09132	3.47877	3.84969	2.55457	0.633345	1.52638	0.648975	0.822461	0.697625	0.732155	0.852755	1.59138	2.85801	4.29132	4.95578	4.62787	3.73478	3.2237	2.17694	0.790095	1.99908	2.83057	2.44344	2.46749	2.08539	1.56349	1.26278	1.46768	1.53486	1.53378	1.37833
36.45		1.17295e-13	2.02517	2.18677	2.23158	2.23486	2.45516	1.8594	1.90571	6.58004	12.041	12.675	8.19607	3.50961	1.59648	0.965908	1.22246	0.926225	3.13914	3.27754	3.53701	2.18305	0.252917	1.07248	0.177446	0.552258	0.284607	0.828442	0.992693	1.76421	2.99035	4.40857	5.07438	4.70709	3.80686	3.30118	2.23414	0.676403	1.7036	2.48637	2.17007	2.19099	1.81114	1.32173	1.04309	1.29973	1.38835	1.37221	1.21196
36.5		2.50855e-13	2.12382	2.28651	2.33163	2.33909	2.55909	1.96244	1.92615	6.54786	11.862	12.2735	7.78805	3.35195	1.56865	0.870304	1.05128	1.09833	3.27535	3.27625	3.32882	1.95696	0.176786	0.792589	0.410368	0.855167	0.474242	0.975937	1.10039	1.74397	3.05807	4.43056	5.10747	4.70439	3.852	3.40939	2.33054	0.670889	1.45121	2.15701	1.8982	1.94836	1.60877	1.14331	0.933219	1.21674	1.26686	1.248	1.1047
36.55		2.74947e-13	2.15724	2.31842	2.35341	2.33956	2.51095	1.84615	2.03961	6.5605	11.5503	11.683	7.19557	3.03065	1.41025	0.618815	0.730531	1.44488	3.36542	3.10877	3.0176	1.5919	0.323042	0.342922	0.917359	1.46456	1.02109	1.22754	1.24817	1.90975	3.16203	4.4808	5.14645	4.71344	3.86696	3.44704	2.37975	0.673837	1.14099	1.77026	1.58506	1.63897	1.30961	0.881175	0.691568	1.01296	1.08325	1.05688	0.917975
36.6		1.45994e-13	2.25351	2.41568	2.45096	2.44097	2.61145	1.94696	2.056	6.51864	11.3525	11.2671	6.791	2.88528	1.37372	0.516495	0.559887	1.61997	3.49842	3.09357	2.78923	1.35371	0.398057	0.0600837	1.31837	2.01472	1.50464	1.47227	1.40757	1.90946	3.22148	4.47194	5.13267	4.6573	3.86277	3.51794	2.45847	0.774243	0.925397	1.4241	1.28659	1.36332	1.07907	0.678025	0.57507	0.910062	0.938294	0.907107	0.792414
36.65		5.87197e-13	2.28365	2.44469	2.47053	2.43981	2.56315	1.83644	2.16808	6.52991	11.0472	10.6891	6.22041	2.5956	1.22529	0.274667	0.330783	1.94837	3.61842	2.96849	2.49031	1.00946	0.769715	0.392	1.84416	2.66854	2.05965	1.756	1.54437	2.05705	3.29335	4.45658	5.09268	4.59692	3.82011	3.5124	2.49101	0.878637	0.682242	1.02573	0.949904	1.04392	0.782629	0.413513	0.333263	0.680923	0.725851	0.70134	0.609597
36.7		1.84297e-13	2.37449	2.53579	2.56179	2.53473	2.65659	1.93187	2.17797	6.47292	10.8242	10.2571	5.8268	2.47276	1.18114	0.172712	0.270163	2.11993	3.74284	2.94143	2.2469	0.773415	0.86713	0.674991	2.22993	3.22181	2.53785	2.02324	1.72664	2.07224	3.33974	4.41491	5.03035	4.48689	3.7641	3.538	2.53981	1.01516	0.644593	0.719733	0.646116	0.760547	0.553055	0.20243	0.258679	0.564466	0.56593	0.542195	0.493669
36.75		2.25375e-14	2.39963	2.55748	2.57416	2.52739	2.60396	1.82462	2.28415	6.47498	10.5181	9.69413	5.29649	2.23661	1.04514	0.081957	0.455879	2.4223	3.87702	2.86402	1.97767	0.509283	1.21276	1.10068	2.73126	3.84723	3.06914	2.30226	1.84556	2.1932	3.37502	4.33433	4.91073	4.35666	3.66213	3.48434	2.54554	1.15419	0.695554	0.472446	0.336929	0.506379	0.38321	0.166439	0.218903	0.329952	0.338773	0.367031	0.393627
36.8		5.42622e-13	2.50591	2.65796	2.67319	2.6303	2.7063	1.92676	2.30044	6.44457	10.3457	9.32806	4.97598	2.16994	1.00295	0.187583	0.593239	2.5955	4.01332	2.85168	1.75171	0.388227	1.32279	1.37842	3.09878	4.38786	3.53434	2.57871	2.04587	2.2328	3.42699	4.2915	4.83723	4.22806	3.58206	3.48466	2.57232	1.28455	0.893146	0.548672	0.233872	0.37823	0.372954	0.327781	0.343419	0.229545	0.197257	0.286468	0.389472
36.85		7.54397e-14	2.59426	2.73828	2.74257	2.67979	2.71485	1.86979	2.45602	6.59944	10.308	9.03966	4.65195	2.07154	0.908393	0.393309	0.889686	2.92848	4.24957	2.89881	1.59464	0.493415	1.66187	1.80441	3.63054	5.06261	4.11001	2.9014	2.19538	2.38206	3.51411	4.26559	4.77214	4.14675	3.51946	3.47338	2.61045	1.44805	1.14347	0.829118	0.457829	0.523504	0.598981	0.586182	0.53489	0.167955	0.141479	0.35034	0.496439
36.9		2.68119e-14	2.78843	2.92578	2.92708	2.86635	2.90314	2.03354	2.54149	6.76944	10.461	8.98246	4.54473	2.12894	0.895863	0.513208	1.07587	3.18278	4.5124	2.9806	1.44293	0.66724	1.82428	2.12329	4.07911	5.72757	4.67523	3.2613	2.47046	2.50972	3.66964	4.34156	4.82125	4.11474	3.51283	3.5414	2.68044	1.59331	1.40531	1.15245	0.732684	0.735878	0.80465	0.796912	0.691185	0.257228	0.279108	0.478624	0.623853
36.95		1.79023e-13	2.92971	3.0599	3.04942	2.96688	2.96358	2.01391	2.74744	7.06498	10.6536	8.92073	4.41566	2.17243	0.84078	0.721863	1.39318	3.56231	4.84518	3.13702	1.41478	0.969836	2.17266	2.57441	4.66973	6.48599	5.32586	3.63892	2.65636	2.69193	3.80734	4.36129	4.79515	4.06536	3.4741	3.5573	2.73775	1.76993	1.71048	1.54487	1.06761	1.04739	1.10842	1.05597	0.911985	0.477163	0.502796	0.688149	0.81892
37		1.70863e-13	3.13857	3.2629	3.24954	3.16886	3.1681	2.18876	2.8394	7.26706	10.8654	8.93439	4.40968	2.29942	0.840143	0.840298	1.5878	3.82692	5.12651	3.23479	1.31435	1.20801	2.34581	2.89437	5.1156	7.15764	5.89649	4.01016	2.94852	2.845	3.97657	4.44582	4.84364	4.02252	3.44919	3.59909	2.77758	1.8859	1.9532	1.86655	1.34191	1.30802	1.33827	1.26491	1.06431	0.600231	0.661873	0.855481	0.975087
37.05		4.23661e-13	3.26798	3.38519	3.35994	3.2569	3.21589	2.15847	3.04189	7.56181	11.0716	8.91983	4.4035	2.4335	0.813958	1.03155	1.88831	4.18168	5.45196	3.42658	1.40916	1.51577	2.65949	3.31826	5.67024	7.86845	6.5157	4.36892	3.11765	3.00662	4.08869	4.42761	4.76303	3.92574	3.36503	3.56675	2.7917	2.028	2.23427	2.24039	1.6595	1.60847	1.62099	1.49457	1.2678	0.83135	0.889572	1.06869	1.16853
37.1		5.28466e-14	3.46611	3.57749	3.54964	3.44898	3.41152	2.32603	3.11723	7.741	11.2625	8.94118	4.46799	2.5964	0.822808	1.13803	2.0703	4.42324	5.70911	3.51251	1.36434	1.75557	2.8205	3.61023	6.06595	8.48097	7.03831	4.71507	3.39907	3.15948	4.23936	4.48841	4.77742	3.84646	3.29951	3.55336	2.77566	2.09171	2.42026	2.50878	1.89335	1.84687	1.83044	1.67933	1.40011	0.945267	1.03037	1.224	1.31481
37.15		8.61256e-14	3.57639	3.68047	3.64059	3.51712	3.43928	2.2785	3.31018	8.02081	11.4625	8.96059	4.57654	2.7946	0.8288	1.30573	2.34423	4.74183	6.01044	3.72119	1.55503	2.04186	3.08987	3.99397	6.56613	9.12035	7.60696	5.04351	3.54616	3.29548	4.32002	4.43204	4.64153	3.7016	3.16833	3.46623	2.73714	2.18543	2.64991	2.8309	2.17137	2.10641	2.07014	1.86775	1.5707	1.15684	1.23971	1.41403	1.482
37.2		9.02056e-14	3.76091	3.85918	3.81695	3.69635	3.62303	2.43566	3.3664	8.17327	11.6273	8.9853	4.69709	2.97555	0.848419	1.39704	2.50828	4.95543	6.23808	3.79095	1.55422	2.27051	3.23426	4.25141	6.9028	9.66103	8.0716	5.3578	3.81066	3.44357	4.44836	4.46761	4.62182	3.58834	3.06487	3.39596	2.66206	2.19126	2.76625	3.02867	2.35115	2.30279	2.24444	2.01907	1.67725	1.2544	1.35432	1.5435	1.60556
37.25		1.97203e-13	3.84948	3.94029	3.88588	3.742	3.62811	2.36769	3.54841	8.43451	11.816	9.03417	4.90163	3.21696	0.88792	1.53755	2.75076	5.23312	6.50802	4.00456	1.79351	2.5279	3.45466	4.58827	7.34	10.2188	8.58157	5.65192	3.93561	3.55431	4.49836	4.37948	4.43713	3.4004	2.89048	3.25395	2.56775	2.22906	2.92939	3.28178	2.57739	2.50894	2.43083	2.15966	1.8065	1.43412	1.53456	1.69936	1.73586
37.3		3.60822e-14	4.01827	4.10332	4.04678	3.90624	3.79783	2.5122	3.5839	8.55794	11.9518	9.05833	5.05931	3.40407	0.91837	1.61109	2.89318	5.41524	6.70266	4.05555	1.81592	2.7392	3.57911	4.8063	7.61114	10.6781	8.98082	5.9294	4.17844	3.69434	4.60225	4.38953	4.38459	3.25681	2.75373	3.12807	2.43372	2.17473	2.9685	3.39832	2.6943	2.65196	2.56101	2.27108	1.88341	1.51129	1.61838	1.79562	1.82968
37.35		1.5099e-14	4.08326	4.1607	4.09183	3.92753	3.77835	2.42141	3.75456	8.79796	12.1246	9.13104	5.33492	3.6737	0.989941	1.72176	3.10063	5.64834	6.9356	4.26434	2.06837	2.96398	3.74717	5.09082	7.97845	11.1457	9.42486	6.18559	4.28121	3.7807	4.62292	4.27644	4.15841	3.03148	2.54126	2.93318	2.28334	2.15241	3.05539	3.57093	2.86037	2.79749	2.68807	2.35998	1.96604	1.6505	1.76151	1.91066	1.91711
37.4		1.94289e-13	4.23468	4.3064	4.23564	4.07514	3.93239	2.55172	3.76827	8.89064	12.2288	9.15057	5.51167	3.8595	1.03049	1.77548	3.21864	5.79618	7.09456	4.2949	2.09711	3.15371	3.84912	5.26558	8.17895	11.5155	9.75227	6.42184	4.49801	3.90965	4.70088	4.26113	4.0748	2.8618	2.3777	2.75551	2.09334	2.03867	3.01375	3.60033	2.90932	2.8802	2.7686	2.4274	2.01089	1.70473	1.81225	1.96967	1.9773
37.45		2.22045e-14	4.27474	4.33871	4.25549	4.07078	3.88706	2.43643	3.92802	9.10751	12.3821	9.24098	5.83483	4.14746	1.13176	1.85442	3.3883	5.98183	7.28615	4.49107	2.34271	3.34385	3.96271	5.49341	8.47088	11.886	10.124	6.63682	4.57853	3.97279	4.6939	4.13006	3.81527	2.6054	2.13405	2.51188	1.88931	1.95513	3.01906	3.68569	3.01035	2.962	2.8341	2.46377	2.04471	1.79757	1.91263	2.04038	2.01932
37.5		1.50713e-14	4.40749	4.4658	4.38091	4.20046	4.02418	2.55158	3.91941	9.16816	12.4529	9.25192	6.01622	4.32734	1.18176	1.88674	3.4797	6.09317	7.40741	4.50029	2.36657	3.50887	4.04027	5.62207	8.59698	12.1597	10.3743	6.82807	4.76541	4.0879	4.74509	4.09008	3.70293	2.41449	1.95283	2.28905	1.64894	1.78569	2.89697	3.62667	2.99016	2.9815	2.86279	2.48573	2.05683	1.82786	1.93052	2.06121	2.04485
37.55		4.11615e-14	4.42202	4.47248	4.37502	4.16994	3.95252	2.41105	4.06971	9.36089	12.5838	9.35388	6.36799	4.62707	1.31046	1.93306	3.60986	6.22954	7.55448	4.6777	2.59467	3.66372	4.09866	5.79014	8.80967	12.4278	10.6681	6.9987	4.82335	4.12881	4.71208	3.94768	3.41863	2.13376	1.68777	2.00325	1.39641	1.64319	2.81987	3.62302	3.02516	3.00062	2.8683	2.47181	2.04269	1.87123	1.985	2.08692	2.0419
37.6		1.06692e-13	4.5353	4.58019	4.4813	4.28094	4.07207	2.51081	4.03898	9.38883	12.6199	9.35269	6.54348	4.79808	1.36945	1.94304	3.6732	6.30295	7.63672	4.66531	2.60656	3.80179	4.15083	5.87106	8.85916	12.6006	10.837	7.14168	4.97672	4.22734	4.7361	3.88407	3.28032	1.92687	1.50295	1.74551	1.11399	1.42513	2.62152	3.47933	2.93903	2.95826	2.84637	2.44968	2.02316	1.87808	1.97273	2.07168	2.03447
37.65		4.08562e-14	4.52424	4.5612	4.44966	4.22432	3.97423	2.34509	4.18212	9.55714	12.7265	9.46046	6.9097	5.10519	1.52383	1.95668	3.76294	6.3891	7.73713	4.81928	2.81148	3.92182	4.15465	5.97752	8.99026	12.7626	11.0484	7.26513	5.01163	4.24693	4.6787	3.73662	2.98049	1.62893	1.23377	1.42776	0.820386	1.22943	2.46541	3.39007	2.91119	2.92023	2.79757	2.39113	1.96529	1.87207	1.98101	2.05478	1.99012
37.7		1.36113e-13	4.61764	4.64912	4.53642	4.3163	4.07595	2.42994	4.13013	9.55216	12.727	9.44411	7.07191	5.26541	1.59156	1.94389	3.79734	6.42378	7.77965	4.78557	2.80699	4.03147	4.18124	6.01019	8.96244	12.8314	11.1329	7.35731	5.12839	4.32633	4.67567	3.65102	2.81952	1.41173	1.0727	1.15342	0.508197	0.974727	2.19877	3.17101	2.76733	2.82216	2.7301	2.32946	1.9172	1.85756	1.94392	2.00884	1.95426
37.75		2.51743e-14	4.58147	4.60498	4.47964	4.23427	3.95274	2.23997	4.26922	9.69647	12.8081	9.55263	7.4423	5.57684	1.77008	1.92566	3.84658	6.45967	7.8322	4.91265	2.98578	4.11817	4.13254	6.05445	9.01119	12.8852	11.2585	7.43111	5.13968	4.32531	4.59549	3.50416	2.51421	1.10392	0.843131	0.826471	0.184357	0.737796	1.97154	3.00562	2.68481	2.73754	2.63715	2.23563	1.8235	1.8057	1.90885	1.95487	1.87518
37.8		4.92106e-14	4.65499	4.67314	4.54693	4.30731	4.03691	2.31124	4.1976	9.6589	12.7728	9.5187	7.58615	5.72496	1.84626	1.89029	3.85179	6.45552	7.83495	4.85846	2.96238	4.19873	4.13428	6.03958	8.90698	12.8487	11.2569	7.47064	5.21721	4.38317	4.56601	3.3988	2.33452	0.882494	0.772492	0.597265	0.181282	0.479283	1.64878	2.72772	2.49772	2.59579	2.53367	2.14265	1.75212	1.77353	1.85476	1.88689	1.81831
37.85		2.15383e-14	4.59452	4.60472	4.46594	4.20091	3.88959	2.09886	4.33635	9.78008	12.8277	9.62362	7.95329	6.03849	2.04737	1.84174	3.86099	6.44178	7.83928	4.95626	3.1137	4.25448	4.0365	6.02215	8.87411	12.7943	11.2944	7.49293	5.20441	4.36223	4.46482	3.25758	2.03544	0.572195	0.699551	0.415672	0.504494	0.276551	1.36386	2.50406	2.37521	2.48139	2.41207	2.02729	1.63495	1.68339	1.78299	1.80501	1.71467
37.9		8.02136e-15	4.64833	4.65333	4.51402	4.25536	3.95675	2.15869	4.24738	9.71057	12.7566	9.57022	8.07532	6.17363	2.13169	1.78436	3.83714	6.39918	7.80269	4.88285	3.0702	4.30595	4.01499	5.9616	8.69595	12.6529	11.2066	7.47893	5.24087	4.39658	4.41025	3.13565	1.84232	0.354249	0.799331	0.550006	0.855339	0.343731	1.00493	2.19605	2.16871	2.31592	2.28773	1.91595	1.54841	1.63907	1.72236	1.72727	1.6473
37.95		2.48412e-14	4.56467	4.56179	4.41011	4.12603	3.78707	1.92707	4.38998	9.80996	12.7853	9.66798	8.43384	6.48748	2.35365	1.70794	3.80732	6.33714	7.75919	4.94993	3.1938	4.33395	3.87316	5.88416	8.58369	12.4918	11.1553	7.44855	5.20364	4.35642	4.28997	3.00436	1.56476	0.0482812	0.928456	0.792382	1.2007	0.569838	0.694733	1.94866	2.03109	2.19687	2.15951	1.79815	1.42579	1.52296	1.62502	1.6306	1.5329
38		9.85323e-15	4.59924	4.59135	4.43954	4.16254	3.83819	1.97888	4.28674	9.70954	12.6789	9.59379	8.53176	6.60902	2.44554	1.62975	3.75501	6.25704	7.68425	4.859	3.1301	4.35707	3.83106	5.78106	8.33567	12.2482	10.9827	7.38104	5.19793	4.36573	4.21234	2.87005	1.3666	0.175739	1.11696	1.10726	1.54696	0.884093	0.392038	1.66835	1.84419	2.03886	2.03657	1.68734	1.33604	1.47389	1.57042	1.55864	1.46838
38.05		3.41394e-15	4.49366	4.47804	4.31421	4.01201	3.64833	1.73333	4.43765	9.78878	12.6815	9.6815	8.87769	6.9217	2.68633	1.52907	3.68763	6.14855	7.59403	4.89476	3.22649	4.36128	3.65208	5.64647	8.14778	11.9838	10.8431	7.29763	5.13622	4.30717	4.07526	2.75219	1.13559	0.457337	1.32727	1.42875	1.88773	1.1843	0.392024	1.47501	1.73276	1.95042	1.93108	1.59215	1.23325	1.35006	1.46396	1.46441	1.36071
38.1		7.32747e-15	4.50959	4.48922	4.32574	4.03146	3.68469	1.7822	4.32392	9.65878	12.5407	9.58565	8.94999	7.02918	2.78507	1.43205	3.60778	6.03237	7.4822	4.78841	3.14346	4.35756	3.5933	5.50529	7.83573	11.6424	10.5886	7.1777	5.08812	4.29053	3.97744	2.61094	0.951247	0.661346	1.52476	1.74775	2.21662	1.5065	0.686122	1.34813	1.62479	1.84339	1.83904	1.50699	1.15721	1.30564	1.42887	1.41544	1.31399
38.15		1.13243e-14	4.38363	4.35578	4.18083	3.86187	3.47747	1.53214	4.4877	9.71995	12.5181	9.66114	9.28041	7.33926	3.04228	1.31283	3.50479	5.87996	7.34707	4.79308	3.21382	4.34271	3.38662	5.31775	7.57767	11.2798	10.3629	7.04164	5.00211	4.21446	3.82615	2.50891	0.817759	0.928375	1.74842	2.06756	2.53864	1.81481	1.05399	1.35247	1.59528	1.8247	1.78864	1.46143	1.10476	1.1988	1.33455	1.34281	1.23176
38.2		1.41831e-14	4.38182	4.34954	4.17556	3.86553	3.50088	1.5857	4.368	9.56219	12.3439	9.54326	9.32627	7.43228	3.14678	1.2007	3.39881	5.72972	7.20036	4.67374	3.11325	4.3145	3.31674	5.14464	7.20938	10.847	10.0309	6.87131	4.91218	4.17151	3.71181	2.3674	0.699564	1.11334	1.92766	2.36413	2.83757	2.12068	1.44729	1.49679	1.62121	1.80965	1.75629	1.42655	1.06143	1.1694	1.32934	1.33013	1.2148
38.25		4.56024e-14	4.23729	4.19791	4.01327	3.6795	3.27988	1.34816	4.54891	9.60775	12.2972	9.60504	9.63904	7.73829	3.41762	1.07318	3.26266	5.5366	7.02289	4.64833	3.1593	4.28601	3.09535	4.90997	6.88854	10.3932	9.72261	6.68378	4.80229	4.07895	3.54932	2.28247	0.736596	1.35404	2.13735	2.65937	3.1278	2.41741	1.83852	1.72156	1.70326	1.8788	1.78031	1.44539	1.08013	1.10721	1.26844	1.2934	1.17108
38.3		7.14984e-14	4.21886	4.17547	3.99255	3.66897	3.29266	1.4169	4.42828	9.42442	12.0913	9.46521	9.65809	7.81647	3.52652	0.953731	3.13234	5.35489	6.84383	4.51881	3.0439	4.2365	3.02221	4.71312	6.47433	9.87737	9.31893	6.46606	4.67203	4.01003	3.42312	2.14868	0.747803	1.51552	2.28634	2.92	3.38497	2.69258	2.22212	2.03122	1.8532	1.96144	1.81725	1.46876	1.07826	1.1004	1.29418	1.31807	1.18566
38.35		3.36953e-14	4.05793	4.00798	3.81554	3.46973	3.06256	1.22092	4.62992	9.45734	12.0224	9.51247	9.95172	8.11679	3.80771	0.839469	2.96603	5.12503	6.62739	4.46513	3.06791	4.20034	2.80406	4.43927	6.10063	9.34115	8.93305	6.22891	4.53888	3.90209	3.25301	2.08085	0.910865	1.72357	2.46763	3.17649	3.63131	2.96261	2.5998	2.35018	2.01648	2.09683	1.90526	1.5404	1.1582	1.10008	1.27778	1.31795	1.17924
38.4		1.85962e-15	4.02437	3.97094	3.78118	3.44714	3.06775	1.31616	4.51363	9.25121	11.7866	9.35127	9.94404	8.17967	3.91925	0.732777	2.81369	4.91515	6.41908	4.3285	2.94133	4.13366	2.73842	4.22975	5.65438	8.75302	8.46514	5.96778	4.37057	3.80821	3.1207	1.9637	1.00835	1.85742	2.57905	3.39056	3.83604	3.19474	2.94842	2.6988	2.22929	2.24375	1.9938	1.60628	1.18741	1.11449	1.32314	1.36641	1.21431
38.45		3.11973e-14	3.84949	3.79025	3.59257	3.23861	2.83456	1.19975	4.73845	9.27483	11.6977	9.38391	10.2175	8.47251	4.20714	0.679849	2.62074	4.65338	6.16787	4.24916	2.94596	4.09606	2.54783	3.92783	5.24154	8.14536	8.00811	5.68364	4.21507	3.68629	2.94753	1.91186	1.19243	2.02781	2.72254	3.5973	4.0277	3.42471	3.29204	3.03158	2.4248	2.40542	2.11417	1.70191	1.29608	1.16916	1.3458	1.39014	1.23046
38.5		8.89844e-14	3.80254	3.7405	3.54671	3.20655	2.83597	1.32646	4.63146	9.04912	11.4346	9.20235	10.1835	8.51951	4.31925	0.632967	2.44913	4.41939	5.934	4.10872	2.81281	4.01711	2.50337	3.7209	4.78309	7.49849	7.48511	5.38417	4.01208	3.5694	2.81645	1.82045	1.31961	2.13055	2.79142	3.75609	4.17098	3.6031	3.58803	3.35913	2.64636	2.57483	2.22479	1.78486	1.3377	1.19466	1.39319	1.44264	1.2693
38.55		1.81938e-13	3.61641	3.5496	3.35008	2.99343	2.60741	1.31463	4.88037	9.0671	11.3286	9.22083	10.4363	8.80287	4.6099	0.703301	2.23347	4.13143	5.65314	4.0072	2.80106	3.98417	2.37017	3.40715	4.35189	6.8333	6.96527	5.05661	3.83561	3.43541	2.64638	1.78264	1.48218	2.25941	2.89052	3.90426	4.2989	3.78129	3.88038	3.6652	2.83768	2.72883	2.34548	1.87701	1.44433	1.2794	1.43855	1.47288	1.28957
38.6		7.64389e-14	3.5581	3.48935	3.29526	2.95504	2.60962	1.46627	4.7869	8.82554	11.041	9.02038	10.3767	8.8333	4.72021	0.752005	2.04578	3.87835	5.39809	3.86642	2.66686	3.89851	2.36137	3.22451	3.91274	6.14596	6.39853	4.72527	3.60253	3.29862	2.52597	1.72474	1.61326	2.32836	2.91358	4.00089	4.37367	3.89713	4.10925	3.94013	3.0332	2.88791	2.45195	1.95503	1.48277	1.30419	1.47261	1.51253	1.31797
38.65		8.27116e-14	3.36358	3.29145	3.09463	2.74296	2.3955	1.5521	5.05915	8.84171	10.921	9.02574	10.6083	9.10499	5.0095	0.925824	1.81174	3.57119	5.09376	3.74714	2.64196	3.87567	2.31355	2.92411	3.49902	5.44269	5.82688	4.35905	3.40726	3.15542	2.36763	1.69853	1.74082	2.41295	2.96378	4.08379	4.43098	4.0138	4.33559	4.19455	3.19652	3.01117	2.54951	2.02465	1.56685	1.39264	1.52271	1.53462	1.3277
38.7		8.57647e-14	3.29602	3.22305	3.03366	2.70182	2.40367	1.71761	4.98219	8.58832	10.612	8.80818	10.524	9.11808	5.11557	1.03863	1.6115	3.30532	4.82271	3.60964	2.51309	3.7892	2.34978	2.7965	3.13528	4.74329	5.23167	4.00457	3.15067	3.00366	2.27001	1.67851	1.86351	2.44624	2.93935	4.11352	4.43259	4.06064	4.48589	4.39702	3.34424	3.1373	2.63304	2.08239	1.5919	1.40821	1.53399	1.55063	1.33683
38.75		3.23824e-13	3.09594	3.02148	2.83345	2.49748	2.21595	1.87571	5.27551	8.60643	10.4815	8.80187	10.7343	9.37581	5.39942	1.259	1.36376	2.98799	4.50261	3.47817	2.47844	3.7807	2.39972	2.54838	2.80792	4.03599	4.62446	3.60662	2.94021	2.85571	2.13522	1.66141	1.95121	2.48497	2.938	4.12675	4.41496	4.10852	4.63443	4.58257	3.46394	3.21541	2.69265	2.11826	1.64154	1.48052	1.57426	1.55485	1.3271
38.8		5.77871e-14	3.02129	2.94742	2.76941	2.45768	2.23544	2.04707	5.21671	8.3455	10.1547	8.56927	10.6262	9.37073	5.49876	1.40227	1.15517	2.71816	4.22202	3.34768	2.36198	3.69931	2.47948	2.51377	2.61789	3.38296	4.02465	3.24184	2.66989	2.69649	2.07453	1.67853	2.05838	2.48165	2.86601	4.0871	4.34138	4.08252	4.69803	4.69951	3.55023	3.29371	2.74101	2.14609	1.64726	1.48217	1.55892	1.54221	1.31326
38.85		7.79932e-14	2.81846	2.74565	2.57459	2.26915	2.08747	2.25292	5.52771	8.36916	10.0172	8.5531	10.8153	9.61216	5.7732	1.64056	0.899628	2.40413	3.89633	3.21104	2.32119	3.70764	2.61662	2.36778	2.48926	2.75772	3.41182	2.82351	2.4505	2.55074	1.97737	1.66827	2.10468	2.47413	2.81221	4.02862	4.24726	4.05707	4.76029	4.80438	3.61636	3.31868	2.75472	2.14293	1.65669	1.52562	1.57933	1.52366	1.2804
38.9		1.12882e-13	2.73882	2.66849	2.51081	2.23523	2.1228	2.4257	5.4874	8.10513	9.67619	8.30779	10.6845	9.58809	5.86346	1.79764	0.689513	2.14491	3.61497	3.09143	2.2246	3.63674	2.72898	2.45341	2.57268	2.3179	2.85728	2.47097	2.18246	2.39539	1.96644	1.71667	2.19155	2.43417	2.69411	3.91953	4.0993	3.95725	4.73272	4.82816	3.63352	3.34028	2.76102	2.13579	1.64033	1.51168	1.53808	1.4823	1.24412
38.95		2.19186e-13	2.53593	2.47017	2.32701	2.07199	2.0268	2.66162	5.81199	8.13758	9.53554	8.28388	10.8523	9.81088	6.12473	2.04122	0.440745	1.85861	3.29838	2.9585	2.18155	3.66233	2.92846	2.44319	2.70714	2.0444	2.31797	2.05661	1.96632	2.26245	1.91899	1.71134	2.19663	2.38126	2.58874	3.78987	3.93015	3.85697	4.70399	4.84543	3.6408	3.30948	2.72642	2.09309	1.60843	1.51936	1.53288	1.44022	1.18876
39		4.06952e-13	2.45339	2.3926	2.26716	2.04877	2.08032	2.83321	5.78941	7.87499	9.18441	8.02845	10.6999	9.76701	6.20364	2.20338	0.267458	1.63945	3.02954	2.85371	2.11197	3.60629	3.05973	2.63845	3.0293	2.17286	1.9535	1.76705	1.72996	2.12761	1.96292	1.78168	2.25983	2.30559	2.42751	3.61369	3.71141	3.68525	4.58458	4.77339	3.58614	3.27063	2.68828	2.04972	1.56973	1.49051	1.47013	1.37429	1.13421
39.05		1.75748e-13	2.25315	2.20175	2.10096	1.92132	2.04344	3.08718	6.12326	7.91909	9.04463	7.99929	10.8466	9.96889	6.44822	2.44515	0.226279	1.43268	2.74538	2.73545	2.0707	3.64746	3.29513	2.75279	3.3524	2.50572	1.73804	1.42845	1.54319	2.02269	1.96859	1.77973	2.22513	2.20945	2.27315	3.41588	3.47168	3.51161	4.46402	4.70085	3.53351	3.18619	2.60784	1.97102	1.4993	1.46035	1.43748	1.31164	1.06077
39.1		2.83107e-15	2.16975	2.12663	2.04903	1.91324	2.11431	3.25584	6.11681	7.66245	8.68772	7.7366	10.6738	9.9045	6.51374	2.60687	0.383475	1.315	2.51126	2.64935	2.03379	3.60921	3.43347	3.01671	3.79324	3.09408	1.86229	1.33163	1.39543	1.93057	2.06063	1.86149	2.26236	2.10001	2.07322	3.17739	3.18862	3.27282	4.25604	4.53526	3.40907	3.08797	2.52703	1.89361	1.44009	1.41912	1.36078	1.22928	0.995505
39.15		1.0375e-13	1.9749	1.94787	1.90787	1.83116	2.13571	3.51951	6.45564	7.72048	8.55307	7.70502	10.7995	10.0833	6.73834	2.84186	0.624081	1.27573	2.298	2.55854	1.99833	3.66243	3.68298	3.21606	4.2068	3.71566	2.1844	1.25318	1.29057	1.87207	2.11174	1.86163	2.19037	1.96422	1.87414	2.91698	2.88588	3.03028	4.04678	4.37541	3.29963	2.95672	2.40783	1.78635	1.3376	1.35328	1.30259	1.15257	0.912018
39.2		2.38753e-13	1.89272	1.8784	1.86802	1.84117	2.22026	3.68381	6.46321	7.47418	8.19525	7.43827	10.6075	9.99781	6.7886	2.99907	0.836287	1.3254	2.135	2.49435	1.9968	3.64323	3.81937	3.50867	4.68375	4.4328	2.67866	1.4728	1.30892	1.84531	2.2367	1.94492	2.2003	1.82397	1.64129	2.62325	2.54778	2.73193	3.75724	4.12343	3.11218	2.80517	2.29038	1.6806	1.26164	1.30377	1.22237	1.06616	0.847189
39.25		5.90084e-14	1.70617	1.71715	1.75967	1.80999	2.29197	3.95119	6.80298	7.54772	8.07022	7.40747	10.7128	10.1517	6.99026	3.22333	1.0919	1.47825	2.04675	2.44419	1.97067	3.70378	4.06645	3.75479	5.12878	5.1291	3.24725	1.69568	1.33668	1.8473	2.31915	1.94594	2.09445	1.65363	1.40339	2.30829	2.19323	2.42782	3.46639	3.88372	2.95351	2.63916	2.14452	1.55642	1.13756	1.20861	1.14461	0.985845	0.765751
39.3		1.47327e-13	1.62736	1.65687	1.73563	1.8383	2.38531	4.10995	6.82218	7.31582	7.71687	7.14021	10.5028	10.0445	7.02367	3.37284	1.30412	1.65997	1.99787	2.40363	2.00319	3.70334	4.19427	4.04919	5.59907	5.85874	3.83732	2.07545	1.52497	1.89642	2.46039	2.02235	2.07668	1.48658	1.1446	1.96857	1.81291	2.07989	3.10607	3.55782	2.71528	2.44624	2.00143	1.43231	1.05078	1.15635	1.07396	0.912371	0.716261
39.35		5.34184e-13	1.45246	1.51956	1.66659	1.85696	2.49585	4.37658	7.15922	7.40557	7.60614	7.11373	10.5881	10.1717	7.19979	3.58303	1.55534	1.92015	2.07194	2.4049	1.98897	3.766	4.42659	4.31429	6.04287	6.55717	4.47099	2.42743	1.66044	1.95831	2.55948	2.02306	1.94123	1.28877	0.875419	1.60977	1.42427	1.72414	2.74476	3.25141	2.52058	2.26432	1.84734	1.30851	0.921268	1.04305	0.987593	0.843368	0.653093
39.4		1.82854e-13	1.3794	1.47234	1.66068	1.9009	2.59331	4.52872	7.18755	7.19164	7.26333	6.84994	10.3615	10.0427	7.21499	3.72214	1.76101	2.16051	2.1485	2.38714	2.05016	3.78271	4.54095	4.59373	6.48269	7.2569	5.06404	2.84028	1.93922	2.07361	2.70303	2.08599	1.89632	1.10026	0.598646	1.23553	1.02421	1.33873	2.3283	2.8709	2.25154	2.05079	1.69674	1.18256	0.833161	0.995112	0.941474	0.802808	0.634711
39.45		1.74527e-13	1.22023	1.366	1.63389	1.96216	2.73131	4.79128	7.51869	7.29735	7.17157	6.83148	10.4276	10.1419	7.36346	3.91549	2.00243	2.4604	2.36119	2.44494	2.04923	3.84259	4.74927	4.8587	6.90511	7.92464	5.70116	3.231	2.12801	2.18035	2.80624	2.08512	1.7362	0.885795	0.308213	0.848285	0.655199	0.943603	1.91267	2.51985	2.04325	1.88247	1.56187	1.08483	0.724622	0.8813	0.863375	0.761828	0.604692
39.5		2.51688e-13	1.15574	1.3355	1.64603	2.01739	2.82919	4.93596	7.55375	7.10425	6.846	6.5755	10.1859	9.99105	7.35944	4.042	2.19839	2.7199	2.52889	2.44635	2.13099	3.87395	4.84653	5.11248	7.29924	8.5717	6.2629	3.63473	2.4361	2.33987	2.94151	2.12973	1.6656	0.684281	0.0253012	0.458643	0.393875	0.534832	1.46115	2.11758	1.77826	1.68458	1.4328	0.984154	0.652102	0.8464	0.854465	0.767274	0.622757
39.55		8.52096e-14	1.01787	1.26642	1.65931	2.11098	2.98509	5.19196	7.87628	7.22474	6.77775	6.56889	10.2335	10.0612	7.47859	4.21622	2.42671	3.02845	2.82376	2.55857	2.14364	3.92687	5.02388	5.36376	7.6863	9.18834	6.87467	4.0276	2.64419	2.47211	3.03894	2.12601	1.48634	0.479934	0.288737	0.170477	0.553447	0.115153	1.02119	1.76631	1.59795	1.57575	1.35494	0.94607	0.606167	0.757935	0.804486	0.762048	0.626212
39.6		3.25462e-13	0.965557	1.255	1.68696	2.17298	3.08073	5.32851	7.91585	7.05451	6.47668	6.32536	9.97834	9.88879	7.45468	4.32832	2.61065	3.28917	3.04111	2.57358	2.23686	3.96987	5.10142	5.5846	8.02393	9.76681	7.38638	4.40437	2.95055	2.65371	3.15813	2.14904	1.39235	0.302917	0.569894	0.413196	0.896336	0.306101	0.598683	1.41977	1.40414	1.45243	1.28661	0.904872	0.574722	0.744897	0.833795	0.805838	0.667668
39.65		5.62328e-13	0.85673	1.2261	1.73374	2.28886	3.24724	5.57621	8.22759	7.18776	6.43596	6.33427	10.0084	9.92945	7.54339	4.48164	2.82344	3.59176	3.37403	2.73244	2.26267	4.0127	5.24262	5.81221	8.3651	10.3171	7.95413	4.7799	3.15931	2.79481	3.24204	2.14121	1.19987	0.288335	0.880033	0.825184	1.32353	0.734541	0.398075	1.19646	1.32708	1.4555	1.29879	0.945693	0.621232	0.710134	0.8231	0.826936	0.689093
39.7		2.50189e-13	0.821098	1.23355	1.77293	2.35385	3.33881	5.70413	8.26968	7.04158	6.16704	6.10803	9.74137	9.73591	7.4992	4.57788	2.99346	3.84443	3.61309	2.75493	2.35868	4.06406	5.29853	5.99494	8.63813	10.8145	8.40265	5.11891	3.44698	2.98105	3.33951	2.14093	1.08559	0.379377	1.15269	1.21668	1.72556	1.14656	0.660619	1.12494	1.3031	1.46145	1.3164	0.975355	0.638356	0.721517	0.875061	0.886399	0.734567
39.75		8.35998e-14	0.750895	1.24233	1.84475	2.48375	3.51064	5.94232	8.56892	7.18498	6.15706	6.13575	9.75494	9.74687	7.55681	4.70896	3.1888	4.13296	3.95792	2.94987	2.39679	4.0947	5.39982	6.19127	8.92518	11.2863	8.91202	5.46387	3.64482	3.11845	3.40393	2.12786	0.886087	0.613199	1.4548	1.62857	2.15289	1.56943	1.10172	1.26025	1.38955	1.58108	1.41164	1.07179	0.746217	0.749646	0.897929	0.916826	0.756839
39.8		8.78742e-14	0.736095	1.26557	1.89133	2.5489	3.59692	6.06124	8.61179	7.06321	5.92777	5.93165	9.47785	9.53293	7.49223	4.78817	3.3433	4.37195	4.20213	2.97438	2.4881	4.15105	5.43285	6.33219	9.12749	11.6923	9.2871	5.75709	3.90285	3.29647	3.47576	2.10389	0.75526	0.794912	1.70789	2.00594	2.53799	1.95939	1.55857	1.54494	1.54542	1.70239	1.49827	1.14702	0.789141	0.776428	0.951152	0.971237	0.792299
39.85		1.94456e-13	0.711448	1.30479	1.9801	2.68667	3.77029	6.28907	8.89719	7.21384	5.9505	5.98086	9.47607	9.51428	7.51845	4.89607	3.51965	4.64123	4.54354	3.19458	2.5374	4.16836	5.49167	6.49132	9.35396	12.0755	9.72628	6.0613	4.08155	3.42094	3.5162	2.08471	0.55514	1.04129	1.99163	2.39448	2.93508	2.3596	2.02873	1.89636	1.74187	1.88288	1.6344	1.25929	0.910559	0.847711	0.99243	0.996971	0.80377
39.9		8.95617e-13	0.717999	1.33918	2.0305	2.74996	3.85042	6.39869	8.93932	7.1161	5.7675	5.80346	9.19086	9.28079	7.43352	4.95729	3.65722	4.86254	4.78266	3.21674	2.61791	4.22633	5.50109	6.58792	9.48113	12.3821	10.0198	6.30241	4.30208	3.58132	3.55993	2.03795	0.411994	1.22686	2.21605	2.74035	3.28139	2.71287	2.46913	2.28706	1.98184	2.06131	1.75286	1.34911	0.958081	0.876851	1.03116	1.03321	0.821393
39.95		3.09586e-13	0.736131	1.39987	2.12964	2.89115	4.0226	6.61556	9.20985	7.27095	5.8233	5.87604	9.17502	9.23287	7.42834	5.0413	3.81331	5.10886	5.11092	3.45237	2.67717	4.23	5.51591	6.70526	9.64209	12.6688	10.3791	6.55766	4.45536	3.68608	3.57328	2.01204	0.218481	1.45884	2.47162	3.09108	3.63106	3.07489	2.91191	2.67599	2.21039	2.24877	1.89055	1.44971	1.06547	0.963004	1.0758	1.04513	0.815465
40		9.4702e-14	0.759089	1.44078	2.18109	2.95112	4.09598	6.71561	9.2499	7.1963	5.69149	5.72921	8.88375	8.98076	7.32326	5.08377	3.93269	5.30942	5.33812	3.46899	2.74214	4.28636	5.50153	6.75606	9.69132	12.8698	10.5849	6.74175	4.63252	3.82191	3.58782	1.94456	0.0685876	1.63165	2.65943	3.3923	3.92375	3.37819	3.30636	3.06052	2.46144	2.43687	2.01044	1.53282	1.10568	0.985289	1.09152	1.05613	0.811648
40.05		9.63229e-13	0.807971	1.51481	2.2856	3.09255	4.26493	6.92103	9.50475	7.35245	5.7789	5.82601	8.85528	8.904	7.28683	5.14342	4.06744	5.52987	5.64643	3.71166	2.81011	4.2768	5.47183	6.8282	9.7833	13.0541	10.8565	6.94152	4.75554	3.90204	3.57225	1.91156	0.12355	1.83951	2.87808	3.69271	4.21241	3.68799	3.69922	3.4253	2.67855	2.59916	2.12461	1.6063	1.18492	1.06434	1.12766	1.04887	0.785244
40.1		5.75762e-13	0.84014	1.55851	2.33603	3.14812	4.33108	7.01124	9.54156	7.29947	5.70065	5.71258	8.56018	8.6343	7.16191	5.16653	4.16754	5.70721	5.85685	3.72063	2.85613	4.32863	5.43404	6.83276	9.75339	13.1457	10.9705	7.06504	4.88506	4.0083	3.55769	1.82641	0.272293	1.9911	3.02269	3.9383	4.43996	3.92992	4.02965	3.76188	2.90227	2.76696	2.22577	1.66932	1.21115	1.07467	1.11693	1.0317	0.75929
40.15		3.35065e-13	0.906508	1.63962	2.4423	3.28751	4.4953	7.20482	9.78011	7.45426	5.81644	5.83331	8.52066	8.52927	7.09458	5.20154	4.28005	5.89949	6.14021	3.9634	2.93166	4.30702	5.36035	6.85745	9.7744	13.2237	11.1486	7.20434	4.97413	4.06034	3.51252	1.78612	0.441121	2.16797	3.19712	4.17787	4.65676	4.17551	4.35549	4.07344	3.08431	2.88576	2.3015	1.70711	1.25455	1.13196	1.13582	1.0026	0.71199
40.2		5.77205e-13	0.942036	1.68336	2.49019	3.33789	4.55382	7.28496	9.81267	7.42122	5.79122	5.75473	8.22412	8.24302	6.95025	5.20486	4.35996	6.05159	6.33025	3.96351	2.95648	4.35182	5.30019	6.81641	9.6658	13.204	11.1686	7.26509	5.05314	4.13356	3.47008	1.68727	0.590889	2.29242	3.29357	4.35909	4.81055	4.34703	4.60807	4.33931	3.25882	3.01413	2.37077	1.74152	1.26287	1.12775	1.09852	0.957372	0.665625
40.25		5.79425e-13	1.01623	1.76714	2.59564	3.47361	4.71219	7.46644	10.0345	7.57229	5.93082	5.89794	8.1753	8.11041	6.85256	5.21519	4.44958	6.2139	6.58485	4.20071	3.03865	4.32014	5.18421	6.79255	9.61541	13.1742	11.2495	7.34037	5.1056	4.15523	3.39562	1.63946	0.738578	2.43303	3.41816	4.52962	4.94749	4.51884	4.85319	4.57903	3.39119	3.07865	2.39936	1.7392	1.26638	1.15389	1.09404	0.905919	0.599513
40.3		2.64011e-13	1.05141	1.80905	2.63994	3.51825	4.76286	7.53637	10.062	7.55726	5.95544	5.85411	7.87991	7.80879	6.68944	5.19854	4.50862	6.33922	6.75185	4.19158	3.0412	4.35603	5.10355	6.70775	9.43028	13.0436	11.175	7.33748	5.13249	4.19317	3.32746	1.53165	0.882277	2.52607	3.46325	4.6401	5.02176	4.61352	5.01755	4.75935	3.50282	3.15503	2.42826	1.73975	1.25462	1.13403	1.0324	0.835359	0.537335
40.35		1.3789e-13	1.12753	1.89253	2.74281	3.64918	4.91458	7.70559	10.2669	7.70262	6.1136	6.01741	7.82373	7.64945	6.56218	5.18443	4.57496	6.47027	6.97481	4.41863	3.12933	4.31707	4.94832	6.63546	9.3096	12.9065	11.1571	7.3466	5.1466	4.18317	3.22495	1.47603	1.00519	2.62673	3.53429	4.73595	5.07385	4.70482	5.17167	4.91424	3.57595	3.1594	2.40539	1.69589	1.2169	1.12352	1.00078	0.763223	0.458095
40.4		3.81584e-13	1.16024	1.9314	2.78279	3.68774	4.95727	7.76528	10.2887	7.70361	6.18294	6.00678	7.53226	7.33375	6.38111	5.14786	4.61276	6.56771	7.11685	4.40051	3.10959	4.34287	4.84993	6.50994	9.05185	12.6676	10.9897	7.28046	5.12097	4.18472	3.13414	1.36481	1.13847	2.68551	3.5266	4.77188	5.0658	4.71908	5.24105	4.9995	3.61639	3.17597	2.38903	1.65998	1.1843	1.08798	0.919047	0.672945	0.390361
40.45		4.23106e-13	1.23493	2.0127	2.88197	3.81321	5.10189	7.92231	10.4766	7.84166	6.35436	6.18707	7.47085	7.14872	6.22535	5.10984	4.65576	6.6667	7.30606	4.61375	3.20324	4.30019	4.66006	6.39058	8.86359	12.4257	10.8729	7.22257	5.09577	4.14251	3.00558	1.30107	1.234	2.74405	3.54232	4.79007	5.03112	4.7261	5.29744	5.061	3.6245	3.11819	2.31395	1.57575	1.10636	1.03851	0.858949	0.584849	0.31346
40.5		2.39364e-13	1.26406	2.0478	2.91723	3.84556	5.13665	7.97187	10.4924	7.85671	6.46224	6.20694	7.18635	6.8204	6.02738	5.05369	4.6722	6.73561	7.42186	4.58734	3.16218	4.31542	4.54782	6.22875	8.53892	12.0831	10.616	7.09482	5.01838	4.10757	2.89612	1.19299	1.35319	2.76705	3.4823	4.75025	4.94089	4.65935	5.26884	5.04633	3.58975	3.07117	2.25062	1.50314	1.05344	0.988263	0.763506	0.485557	0.269074
40.55		9.74776e-13	1.33554	2.12581	3.01206	3.96521	5.27396	8.1169	10.6635	7.98622	6.64209	6.40081	7.12213	6.61098	5.84447	4.99256	4.69207	6.80217	7.57585	4.78384	3.26098	4.27317	4.32974	6.06492	8.28741	11.7411	10.4025	6.97036	4.95371	4.0334	2.74443	1.12113	1.41976	2.7829	3.44288	4.69055	4.82066	4.5815	5.22464	5.01017	3.53047	2.95279	2.12599	1.38217	0.938413	0.900441	0.676468	0.39392	0.243398
40.6		4.41314e-13	1.36055	2.15677	3.04241	3.99135	5.30092	8.15651	10.673	8.01347	6.78211	6.44772	6.84798	6.27168	5.63085	4.91736	4.68731	6.84227	7.6646	4.7502	3.20042	4.27801	4.20882	5.8726	7.9034	11.3015	10.0612	6.7839	4.82647	3.96289	2.62136	1.02418	1.52172	2.76988	3.33275	4.57641	4.65138	4.4362	5.09892	4.89523	3.42054	2.8422	2.01702	1.2749	0.866936	0.83742	0.577203	0.31361	0.277727
40.65		5.4956e-13	1.42794	2.23089	3.13258	4.10508	5.43089	8.28985	10.8276	8.13357	6.9663	6.65176	6.7837	6.03941	5.42235	4.83417	4.6845	6.87644	7.78244	4.92758	3.30401	4.24066	3.97127	5.66822	7.59463	10.8659	9.75474	6.59461	4.72296	3.85778	2.45059	0.94518	1.5588	2.74403	3.24032	4.44129	4.4499	4.27615	4.95526	4.76139	3.29484	2.66833	1.84899	1.12342	0.719913	0.714707	0.470017	0.263983	0.336165
40.7		6.74905e-13	1.44858	2.25749	3.15792	4.12504	5.4502	8.3197	10.8305	8.17126	7.13235	6.72199	6.52374	5.69096	5.19445	4.74056	4.65882	6.88774	7.84373	4.88794	3.2265	4.23588	3.84844	5.45288	7.16105	10.3382	9.33578	6.35359	4.54902	3.75374	2.32046	0.869461	1.64094	2.696	3.08404	4.25688	4.2076	4.05784	4.73722	4.55028	3.11357	2.49795	1.69894	0.985807	0.632853	0.641989	0.386908	0.279659	0.420911
40.75		6.33493e-13	1.51144	2.32738	3.24325	4.23282	5.57283	8.4416	10.9689	8.28134	7.31758	6.93311	6.46268	5.43768	4.96203	4.6364	4.63386	6.88978	7.9249	5.04431	3.33427	4.2079	3.60324	5.21336	6.80292	9.81725	8.94218	6.10253	4.40819	3.61959	2.1364	0.786798	1.64896	2.63101	2.94263	4.05153	3.93219	3.82156	4.49931	4.32309	2.92578	2.27753	1.49796	0.81366	0.46054	0.491135	0.287621	0.337541	0.50931
40.8		3.15414e-13	1.52757	2.34947	3.26348	4.24661	5.58458	8.46181	10.9651	8.32783	7.50414	7.02293	6.22126	5.08217	4.72127	4.52506	4.58764	6.87248	7.95864	5.00002	3.24301	4.19482	3.48739	4.98454	6.33239	9.21229	8.45419	5.81243	4.19195	3.48529	2.00789	0.744688	1.70921	2.55026	2.74583	3.80341	3.62564	3.53878	4.19755	4.02418	2.68074	2.05518	1.31553	0.653212	0.362283	0.413959	0.277665	0.435433	0.601429
40.85		3.72702e-13	1.58566	2.41489	3.34384	4.34835	5.69982	8.57245	11.0875	8.42748	7.68781	7.23847	6.16731	4.81016	4.46672	4.40104	4.54109	6.84281	8.00298	5.13392	3.35416	4.18039	3.25067	4.71729	5.93549	8.6164	7.98093	5.50399	4.01624	3.32498	1.81913	0.666826	1.68955	2.45028	2.5614	3.53555	3.2865	3.23551	3.87455	3.71211	2.43866	1.80213	1.09974	0.480506	0.172679	0.250821	0.284467	0.538182	0.690634
40.9		8.47433e-13	1.59707	2.43225	3.35875	4.35583	5.70392	8.58293	11.0768	8.48115	7.88999	7.34444	5.94936	4.45011	4.2145	4.27258	4.47465	6.79724	8.00934	5.08644	3.25293	4.16081	3.15342	4.48745	5.44512	7.94762	7.43432	5.17166	3.76349	3.16512	1.70429	0.669731	1.72639	2.34044	2.3314	3.23268	2.92704	2.89977	3.50127	3.33777	2.14121	1.54128	0.90291	0.320509	0.0777939	0.188542	0.374174	0.647718	0.774849
40.95		7.00662e-13	1.65018	2.49297	3.43393	4.45139	5.81163	8.68232	11.1833	8.57007	8.07009	7.56221	5.90705	4.16246	3.93971	4.12978	4.40704	6.73643	8.01705	5.19686	3.36638	4.16348	2.94684	4.20289	5.02458	7.28936	6.89078	4.81148	3.55628	2.98266	1.52425	0.611279	1.6814	2.21148	2.11195	2.91246	2.53697	2.54208	3.10607	2.95321	1.85667	1.27969	0.715108	0.249517	0.134639	0.148805	0.476965	0.755556	0.852946
41		2.88103e-13	1.65661	2.50531	3.44326	4.45232	5.80788	8.68289	11.1652	8.62934	8.2836	7.6812	5.7179	3.80133	3.67759	3.98477	4.32076	6.66307	7.99653	5.14775	3.25951	4.13972	2.88254	3.98881	4.53981	6.57375	6.29795	4.44513	3.2742	2.80351	1.43976	0.659551	1.69392	2.07767	1.85795	2.566	2.13818	2.16804	2.67662	2.51943	1.52325	1.00894	0.563551	0.274729	0.249039	0.20965	0.580873	0.854539	0.921883
41.05		3.6704e-13	1.70447	2.56103	3.51298	4.54142	5.90774	8.77086	11.256	8.7073	8.45853	7.89943	5.69229	3.50277	3.38476	3.82421	4.23256	6.57179	7.96814	5.23418	3.37399	4.16223	2.73284	3.70226	4.11997	5.86927	5.69557	4.04006	3.03983	2.60431	1.28957	0.634105	1.62699	1.92798	1.61428	2.20593	1.7126	1.77278	2.22562	2.07849	1.2159	0.801006	0.539272	0.452168	0.439422	0.374975	0.711023	0.95366	0.982165
41.1		2.81442e-13	1.70564	2.56801	3.51636	4.53548	5.89585	8.76124	11.23	8.77063	8.67963	8.02865	5.53734	3.14618	3.11466	3.66322	4.12687	6.47136	7.9216	5.18512	3.2663	4.13703	2.71636	3.52688	3.68325	5.1306	5.07162	3.64945	2.7373	2.4142	1.25584	0.710565	1.61501	1.7773	1.34861	1.82931	1.29061	1.3808	1.75829	1.60511	0.878654	0.627323	0.587161	0.606906	0.550891	0.458233	0.801543	1.03307	1.03135
41.15		9.51461e-13	1.74801	2.61844	3.58032	4.61781	5.98755	8.8376	11.3049	8.83745	8.84809	8.24586	5.53362	2.84523	2.80684	3.48602	4.01864	6.35054	7.8581	5.24757	3.3804	4.18098	2.64951	3.26134	3.30857	4.4041	4.42471	3.20735	2.48108	2.20553	1.1631	0.720663	1.53082	1.61846	1.09779	1.44502	0.850101	0.977759	1.27231	1.1294	0.611287	0.664873	0.779389	0.806708	0.732565	0.640817	0.93412	1.11599	1.06964
41.2		1.81632e-13	1.74369	2.61981	3.57749	4.60473	5.96729	8.81758	11.2709	8.90337	9.07351	8.38272	5.41766	2.50414	2.53182	3.30984	3.89422	6.22419	7.78687	5.20029	3.277	4.15732	2.6903	3.15443	2.99569	3.68461	3.79009	2.80461	2.16955	2.01593	1.1939	0.802909	1.49501	1.46114	0.843247	1.0563	0.435661	0.624278	0.792253	0.650242	0.450376	0.788212	0.955848	0.973462	0.837056	0.719712	1.00386	1.17079	1.0964
41.25		3.45945e-13	1.78041	2.6648	3.63558	4.68023	6.05083	8.88261	11.3306	8.95941	9.23479	8.59801	5.44104	2.21914	2.21457	3.11764	3.76698	6.07555	7.69029	5.23962	3.38941	4.22322	2.71997	2.94253	2.74824	2.98883	3.1207	2.33531	1.89884	1.80873	1.17643	0.842618	1.39997	1.31086	0.63124	0.677256	0.202328	0.410984	0.333981	0.25767	0.569657	1.04222	1.19487	1.15753	0.999737	0.892233	1.12636	1.23259	1.11051
41.3		3.46168e-13	1.77173	2.66221	3.62883	4.66305	6.02626	8.85837	11.2963	9.03274	9.46754	8.74547	5.37133	1.92099	1.94327	2.93032	3.6281	5.9299	7.60206	5.19952	3.29771	4.2068	2.81741	2.93759	2.67193	2.40432	2.5173	1.94152	1.59787	1.63866	1.26294	0.915886	1.34339	1.16471	0.477837	0.35122	0.518166	0.557514	0.311657	0.465226	0.844096	1.29366	1.39498	1.31449	1.09309	0.961978	1.17246	1.2606	1.11432
41.35		8.51541e-13	1.81086	2.7128	3.69586	4.7509	6.1268	8.94978	11.3894	9.11578	9.65868	8.99272	5.44767	1.70429	1.63947	2.73996	3.50038	5.78266	7.50848	5.23948	3.42121	4.31092	2.94673	2.8263	2.6572	1.93163	1.8947	1.47208	1.33455	1.45866	1.31377	0.980825	1.25262	1.0579	0.490512	0.339217	0.940907	0.906629	0.768957	0.926148	1.15906	1.57536	1.6247	1.47541	1.23197	1.11545	1.27998	1.30261	1.10809
41.4		3.01981e-13	1.82501	2.74044	3.72948	4.78649	6.173	9.03411	11.4994	9.31141	10.0179	9.25841	5.48858	1.52457	1.41085	2.58282	3.39682	5.69737	7.50497	5.27551	3.38679	4.35545	3.11986	2.97244	2.89134	1.84677	1.47458	1.15493	1.10039	1.35486	1.44245	1.04812	1.19585	0.964593	0.61413	0.632175	1.33985	1.26833	1.22315	1.3998	1.49871	1.85597	1.83154	1.62774	1.32317	1.18387	1.31488	1.31829	1.10297
41.45		3.34843e-13	1.91047	2.84373	3.86245	4.95911	6.38719	9.29767	11.8137	9.57366	10.4033	9.68655	5.69779	1.46186	1.16153	2.43756	3.32439	5.64379	7.53946	5.40586	3.57499	4.56128	3.36991	3.01393	3.13597	1.98446	1.1481	0.7487	0.892525	1.24859	1.55546	1.14823	1.1371	0.949797	0.836498	1.00044	1.77119	1.68317	1.72616	1.89788	1.84616	2.14954	2.06515	1.78663	1.45536	1.33243	1.42545	1.36236	1.09616
41.5		1.24811e-12	1.96306	2.90087	3.92548	5.0315	6.48729	9.47263	12.0491	9.88258	10.888	10.0613	5.82594	1.44424	0.977984	2.29588	3.24238	5.59956	7.60563	5.51103	3.58842	4.65088	3.59261	3.27963	3.57814	2.49994	1.26798	0.656068	0.795494	1.23479	1.70585	1.20518	1.0727	0.921462	1.05187	1.36494	2.16681	2.05792	2.18264	2.37345	2.19333	2.43779	2.27123	1.93141	1.5441	1.40231	1.45324	1.3685	1.083
41.55		9.02833e-13	2.05736	2.99261	4.0323	5.1687	6.65996	9.68217	12.2986	10.094	11.2229	10.4441	6.03187	1.55324	0.802052	2.12205	3.13378	5.49114	7.57724	5.59936	3.7521	4.83987	3.85831	3.37594	3.91255	2.9996	1.55648	0.599469	0.689656	1.18995	1.82282	1.3072	1.02147	0.979749	1.29297	1.72108	2.55364	2.44269	2.64761	2.83387	2.50716	2.67908	2.45121	2.04196	1.63365	1.51444	1.53311	1.38398	1.05248
41.6		2.96763e-13	2.09832	3.02665	4.06156	5.19754	6.70589	9.78319	12.4466	10.3395	11.6355	10.7513	6.15431	1.69998	0.737937	1.95417	3.01874	5.39403	7.57879	5.67412	3.75472	4.89566	4.05776	3.66923	4.3957	3.67303	2.04706	0.911783	0.803604	1.24532	1.94726	1.33203	0.938163	1.00292	1.49328	2.04604	2.88262	2.75563	3.03253	3.23476	2.79194	2.90632	2.60021	2.13567	1.68744	1.55517	1.5241	1.35363	1.01152
41.65		6.72684e-13	2.1879	3.11027	4.15626	5.31868	6.85812	9.96343	12.6588	10.5194	11.9369	11.1096	6.37852	1.96173	0.806908	1.76251	2.88966	5.25514	7.51076	5.73297	3.90323	5.07966	4.33301	3.80755	4.76065	4.25769	2.55709	1.19131	0.846796	1.25707	2.05349	1.43676	0.918126	1.11598	1.7118	2.35779	3.20474	3.08271	3.43252	3.63123	3.05478	3.08623	2.72301	2.19903	1.73455	1.62588	1.56843	1.33996	0.960619
41.7		5.79758e-13	2.22179	3.13659	4.17636	5.33638	6.89038	10.0469	12.7889	10.7559	12.3364	11.4051	6.52551	2.21091	0.937014	1.58416	2.76523	5.14286	7.49326	5.80709	3.91793	5.12994	4.52249	4.11911	5.25112	4.94585	3.08962	1.54881	1.08517	1.36542	2.15464	1.44028	0.835028	1.17241	1.88107	2.63467	3.46815	3.33217	3.74414	3.95613	3.27754	3.2564	2.82281	2.25035	1.7612	1.64371	1.53133	1.28163	0.898841
41.75		1.48326e-13	2.30911	3.2175	4.26715	5.45228	7.03606	10.2178	12.9889	10.9247	12.627	11.7594	6.77706	2.5564	1.20364	1.37991	2.6248	4.98807	7.40351	5.8484	4.05598	5.31354	4.80158	4.28636	5.6204	5.5342	3.63465	1.8885	1.20248	1.41755	2.24631	1.54913	0.861946	1.30396	2.06499	2.89283	3.71993	3.59373	4.07052	4.28056	3.48543	3.37547	2.89074	2.27048	1.76883	1.674	1.54174	1.24331	0.834281
41.8		1.47771e-13	2.33691	3.23752	4.28006	5.46139	7.05779	10.2878	13.1057	11.1549	13.0159	12.0451	6.94374	2.85003	1.41531	1.1934	2.49617	4.86637	7.37098	5.92156	4.08279	5.35767	4.9746	4.59556	6.08917	6.18951	4.14003	2.22076	1.46165	1.55244	2.32253	1.53522	0.79253	1.36737	2.19328	3.11175	3.91005	3.77154	4.29861	4.51865	3.63812	3.48193	2.93801	2.2783	1.76855	1.6695	1.4802	1.16132	0.756252
41.85		4.49862e-13	2.4218	3.3157	4.36707	5.57229	7.19722	10.4499	13.2941	11.3129	13.2955	12.3946	7.21886	3.23956	1.75234	0.977967	2.34843	4.7	7.26262	5.94606	4.20755	5.53527	5.24619	4.77475	6.44111	6.74555	4.66941	2.56112	1.59931	1.62503	2.39545	1.64669	0.868186	1.4909	2.33326	3.30613	4.08235	3.9573	4.53912	4.75904	3.78394	3.53749	2.95034	2.25649	1.73809	1.65949	1.45746	1.10189	0.685225
41.9		9.9909e-13	2.44408	3.33002	4.37349	5.57364	7.20933	10.5075	13.3982	11.5364	13.6724	12.6682	7.3987	3.54977	1.98589	0.785179	2.22129	4.57352	7.21652	6.01556	4.24424	5.5706	5.39639	5.06568	6.86877	7.34445	5.12591	2.85725	1.84492	1.7663	2.44675	1.61951	0.822005	1.54406	2.41426	3.45923	4.19301	4.05726	4.67548	4.90164	3.86071	3.5757	2.9432	2.22078	1.71161	1.63353	1.3756	1.00127	0.597798
41.95		1.86073e-13	2.52666	3.40562	4.45694	5.67982	7.34279	10.6611	13.5753	11.6836	13.9404	13.0118	7.69346	3.96505	2.35162	0.560446	2.07237	4.40085	7.09269	6.02375	4.35293	5.73666	5.65107	5.24322	7.18836	7.84747	5.61689	3.1783	1.98159	1.84538	2.49913	1.7318	0.93162	1.64392	2.50374	3.58221	4.27975	4.16019	4.82142	5.04964	3.94035	3.56834	2.90191	2.16028	1.64635	1.58547	1.32223	0.925488	0.531025
42		5.82201e-13	2.54433	3.41511	4.45784	5.67447	7.34638	10.7072	13.6674	11.8999	14.3045	13.2714	7.88049	4.2782	2.58872	0.363301	1.95472	4.27506	7.03437	6.08647	4.39649	5.76034	5.77322	5.50406	7.56117	8.37467	6.01289	3.4334	2.20171	1.98115	2.52744	1.69604	0.908564	1.67649	2.53381	3.66444	4.30803	4.17948	4.86181	5.09226	3.93899	3.5372	2.84098	2.08289	1.59551	1.53971	1.22484	0.812137	0.446699
42.05		1.48104e-13	2.62515	3.4887	4.53836	5.77659	7.47454	10.853	13.8338	12.0367	14.5605	13.6078	8.19105	4.70962	2.96898	0.134823	1.81426	4.10281	6.89848	6.07865	4.48644	5.90946	6.00291	5.669	7.83707	8.81016	6.45117	3.72445	2.32799	2.05884	2.55967	1.80704	1.03033	1.74309	2.5685	3.71135	4.30677	4.19631	4.90873	5.14381	3.95162	3.47085	2.75078	1.98877	1.50047	1.4578	1.14493	0.725916	0.402628
42.1		3.2907e-13	2.63937	3.49452	4.53492	5.76581	7.47092	10.889	13.9149	12.2459	14.9109	13.8518	8.38	5.01789	3.20176	0.068005	1.7173	3.98393	6.82908	6.13113	4.53327	5.91855	6.09265	5.89072	8.14467	9.25427	6.77888	3.93532	2.51723	2.18277	2.56858	1.76737	1.02324	1.74892	2.54633	3.72048	4.25313	4.13552	4.85303	5.08637	3.87358	3.37261	2.63915	1.87336	1.42817	1.39461	1.03715	0.606657	0.347976
42.15		5.2286e-13	2.71939	3.56702	4.61348	5.86487	7.59478	11.028	14.0715	12.3728	15.1548	14.1797	8.70272	5.45931	3.58944	0.309686	1.59979	3.82022	6.68464	6.10734	4.60186	6.04561	6.29031	6.03404	8.36791	9.61123	7.15411	4.18937	2.62858	2.25533	2.58281	1.87434	1.1391	1.77625	2.52415	3.68968	4.16527	4.06678	4.80093	5.04184	3.8216	3.25437	2.50714	1.75213	1.30969	1.2847	0.936112	0.517977	0.353321
42.2		2.59293e-13	2.73159	3.57055	4.60713	5.85017	7.58551	11.0555	14.1427	12.5751	15.4909	14.4063	8.88892	5.75731	3.81302	0.503294	1.53789	3.71503	6.60497	6.14583	4.64796	6.0371	6.34392	6.20949	8.60227	9.96349	7.4081	4.35404	2.78433	2.36446	2.57735	1.83484	1.13923	1.75201	2.45061	3.62642	4.03366	3.92991	4.65322	4.88865	3.67187	3.0946	2.35015	1.60388	1.21985	1.20702	0.823143	0.402192	0.3599
42.25		2.07667e-13	2.81219	3.64331	4.68509	5.94756	7.70647	11.1891	14.2908	12.693	15.7229	14.7245	9.22037	6.20399	4.20301	0.74664	1.46227	3.56921	6.45538	6.10579	4.69256	6.13712	6.50329	6.32361	8.76555	10.2335	7.71265	4.56641	2.87878	2.43087	2.57728	1.93442	1.23699	1.73655	2.37178	3.51953	3.86465	3.78002	4.50664	4.75287	3.5608	2.93445	2.18553	1.46303	1.08514	1.07616	0.707479	0.326176	0.412945
42.3		2.32037e-14	2.82396	3.64609	4.67741	5.93057	7.6932	11.2097	14.3534	12.8887	16.0442	14.9322	9.39971	6.48753	4.41359	0.937492	1.44916	3.48441	6.36585	6.12641	4.73373	6.1081	6.51771	6.44719	8.92058	10.4874	7.88945	4.68403	3.0001	2.52423	2.56343	1.89802	1.23679	1.68113	2.24988	3.3875	3.66252	3.57429	4.27499	4.51248	3.34782	2.722	1.99062	1.28836	0.982721	0.987526	0.594575	0.237834	0.466852
42.35		4.31599e-13	2.90676	3.72071	4.75636	6.02792	7.81289	11.3395	14.4943	12.9988	16.2646	15.2397	9.73674	6.93542	4.80157	1.18052	1.43201	3.36616	6.21422	6.06956	4.75184	6.17646	6.63337	6.52576	9.01821	10.6642	8.11792	4.8517	3.0772	2.58498	2.55375	1.98627	1.30864	1.6215	2.11696	3.20943	3.42208	3.35143	4.04285	4.29455	3.18606	2.53271	1.80441	1.13594	0.839421	0.843555	0.472263	0.220578	0.535628
42.4		1.52878e-13	2.9198	3.72442	4.74904	6.01037	7.79738	11.355	14.5497	13.1884	16.5708	15.4269	9.90567	7.20094	4.9958	1.36475	1.47183	3.30733	6.11474	6.06841	4.78386	6.12419	6.60619	6.59317	9.08956	10.8153	8.21588	4.92261	3.16448	2.66288	2.5379	1.95444	1.30224	1.5358	1.95194	3.01527	3.16062	3.08718	3.73926	3.97964	2.9216	2.27998	1.58116	0.942121	0.731014	0.748421	0.366156	0.22571	0.606666
42.45		4.61298e-13	3.0066	3.80265	4.83074	6.10943	7.91756	11.4829	14.685	13.2917	16.78	15.7225	10.2454	7.64636	5.3778	1.60469	1.51619	3.22513	5.96377	5.99402	4.77316	6.15676	6.67362	6.63106	9.11737	10.8949	8.36488	5.04393	3.22479	2.71913	2.5236	2.02707	1.34335	1.43265	1.77009	2.77446	2.86353	2.80336	3.43485	3.69285	2.7204	2.07753	1.38664	0.786289	0.586991	0.59977	0.251483	0.293776	0.672742
42.5		2.46192e-13	3.02252	3.80889	4.82539	6.09298	7.90148	11.4948	14.7344	13.4758	17.0708	15.888	10.4009	7.89082	5.55278	1.77941	1.59878	3.19535	5.85382	5.96747	4.79208	6.07893	6.60326	6.63937	9.10252	10.9409	8.38406	5.06948	3.27939	2.78243	2.51157	1.9998	1.32659	1.31965	1.56966	2.52798	2.55866	2.494	3.07516	3.32018	2.41994	1.80208	1.14803	0.581148	0.483469	0.505227	0.175431	0.360055	0.744407
42.55		1.86184e-13	3.11506	3.89246	4.91157	6.19547	8.02383	11.6224	14.8655	13.5736	17.2693	16.1709	10.741	8.33047	5.92518	2.01348	1.69258	3.15446	5.7057	5.87481	4.75066	6.07224	6.61897	6.6327	9.05793	10.9215	8.45201	5.1439	3.32396	2.83526	2.49702	2.05253	1.33445	1.17585	1.34755	2.23721	2.22766	2.16585	2.71669	2.98247	2.19405	1.60795	0.963639	0.430294	0.348877	0.362576	0.144898	0.445835	0.800599
42.6		3.71647e-13	3.13527	3.90265	4.90962	6.18155	8.00863	11.6322	14.9101	13.7525	17.5443	16.3135	10.8806	8.55127	6.07844	2.1762	1.80069	3.15316	5.58445	5.81968	4.75303	5.96713	6.50475	6.58035	8.95616	10.8622	8.39407	5.12635	3.34801	2.88492	2.49314	2.02856	1.30483	1.04121	1.12374	1.9527	1.90468	1.82938	2.32203	2.57426	1.87873	1.33842	0.733489	0.222023	0.279733	0.287839	0.194019	0.518179	0.864474
42.65		1.3517e-13	3.23504	3.99306	5.00175	6.28892	8.13459	11.7609	15.0381	13.8458	17.7324	16.5829	11.2191	8.98227	6.4381	2.40192	1.92679	3.1542	5.44098	5.70825	4.67957	5.91863	6.4665	6.5266	8.83829	10.7438	8.38105	5.1541	3.37796	2.93474	2.48127	2.05753	1.27918	0.862933	0.878716	1.63287	1.58255	1.48307	1.9364	2.21122	1.64948	1.18693	0.598588	0.0955969	0.190835	0.184681	0.282597	0.598904	0.907613
42.7		7.87148e-14	3.26056	4.00824	5.00427	6.27859	8.1213	11.7695	15.0785	14.0197	17.991	16.7016	11.3409	9.17738	6.56778	2.55067	2.04516	3.17711	5.30755	5.62209	4.66271	5.78538	6.30882	6.41356	8.65081	10.5811	8.24904	5.09645	3.37406	2.97142	2.48749	2.03484	1.23592	0.718005	0.660148	1.33584	1.29716	1.15174	1.54152	1.802	1.35413	0.981608	0.456054	0.128967	0.240722	0.207308	0.366848	0.662695	0.958549
42.75		2.06668e-13	3.3686	4.10656	5.10341	6.39187	8.25184	11.9003	15.2043	14.1092	18.169	16.9571	11.6763	9.59736	6.91217	2.7661	2.18916	3.21605	5.17028	5.49187	4.55669	5.69364	6.21576	6.31168	8.46053	10.3658	8.15659	5.07832	3.39027	3.01756	2.47919	2.03693	1.17904	0.52221	0.463351	1.03623	1.09599	0.856209	1.1875	1.46228	1.1616	0.931027	0.472817	0.259365	0.261203	0.234455	0.46031	0.732248	0.986923
42.8		1.71668e-13	3.39993	4.12729	5.11096	6.3857	8.241	11.9081	15.2408	14.2778	18.4107	17.0512	11.7789	9.7653	7.01704	2.89947	2.30729	3.25645	5.02411	5.37314	4.5188	5.53235	6.01616	6.13942	8.19042	10.1035	7.95489	4.98416	3.36133	3.04146	2.49486	2.01323	1.12329	0.405174	0.407685	0.806778	1.00174	0.654921	0.898425	1.13639	0.96239	0.885941	0.548695	0.441412	0.378206	0.339957	0.540041	0.782729	1.02135
42.85		2.61735e-14	3.51669	4.23403	5.21763	6.50533	8.37651	12.0412	15.3646	14.3638	18.5786	17.2926	12.1102	10.1724	7.34433	3.10332	2.45921	3.32617	4.89461	5.22477	4.38064	5.3972	5.86896	5.98983	7.93037	9.79533	7.78581	4.92131	3.36413	3.08214	2.48904	1.98642	1.04078	0.297764	0.542096	0.715523	1.11607	0.685874	0.800698	0.966507	0.893663	0.965676	0.683837	0.550579	0.426309	0.40649	0.618521	0.838015	1.03389
42.9		8.67917e-14	3.55373	4.26024	5.23017	6.50326	8.36804	12.0482	15.3968	14.5265	18.8024	17.3615	12.1928	10.3124	7.42396	3.22064	2.57061	3.3767	4.73585	5.07301	4.32098	5.20911	5.63019	5.76141	7.58258	9.43918	7.51997	4.79475	3.31321	3.09294	2.51126	1.95963	0.976231	0.370182	0.750662	0.792814	1.29875	0.861957	0.915596	0.959545	0.911724	1.08204	0.852263	0.714358	0.539171	0.514634	0.688034	0.873025	1.04922
42.95		1.35253e-13	3.67894	4.37519	5.34417	6.62899	8.50818	12.1833	15.5182	14.6088	18.9599	17.5888	12.5196	10.7054	7.73315	3.4124	2.72418	3.46918	4.61609	4.90802	4.15219	5.03174	5.4311	5.56606	7.25711	9.04391	7.2782	4.68857	3.30231	3.12544	2.50541	1.90317	0.878983	0.530544	1.03629	1.05677	1.62067	1.18454	1.21097	1.14593	1.01708	1.21889	0.989876	0.798883	0.577494	0.570273	0.745274	0.911759	1.04529
43		6.91669e-14	3.72094	4.40623	5.36107	6.63038	8.50138	12.1886	15.5454	14.7646	19.1646	17.6323	12.5818	10.8171	7.7878	3.51363	2.82514	3.52335	4.44601	4.72383	4.07103	4.81919	5.15703	5.28598	6.83831	8.60139	6.95491	4.53424	3.23262	3.12251	2.52999	1.87172	0.813241	0.70772	1.28286	1.33228	1.90451	1.4748	1.53988	1.42904	1.20243	1.39798	1.16097	0.935036	0.673013	0.667343	0.802012	0.930237	1.03999
43.05		1.18155e-13	3.85364	4.52847	5.48151	6.76126	8.64513	12.3244	15.6632	14.8425	19.3112	17.8456	12.9038	11.1954	8.07865	3.69356	2.97669	3.6313	4.33861	4.54467	3.87414	4.60212	4.90988	5.04816	6.45332	8.12621	6.64551	4.38646	3.20725	3.14362	2.52113	1.78628	0.721964	0.943704	1.58807	1.69081	2.26713	1.82992	1.91491	1.75081	1.37998	1.52963	1.27132	0.992604	0.692259	0.700424	0.834601	0.950677	1.0195
43.1		2.08167e-14	3.89923	4.56303	5.5015	6.76482	8.6387	12.3266	15.684	14.9898	19.4953	17.8637	12.9455	11.279	8.10931	3.77936	3.06542	3.68428	4.16006	4.32979	3.77282	4.3686	4.60541	4.72233	5.97173	7.60641	6.27269	4.20971	3.1223	3.12635	2.54364	1.74934	0.669803	1.12642	1.82632	1.99594	2.55784	2.11522	2.25516	2.08282	1.60164	1.70864	1.41726	1.09441	0.764525	0.780493	0.876378	0.952307	0.993309
43.15		7.10543e-15	4.03776	4.69098	5.6268	6.89923	8.78436	12.4614	15.7967	15.062	19.6301	18.0632	13.2627	11.6425	8.38232	3.94842	3.21316	3.802	4.06857	4.1399	3.55135	4.11563	4.31561	4.44652	5.5345	7.05986	5.90197	4.02259	3.08148	3.13288	2.52922	1.63697	0.621413	1.3771	2.12403	2.35613	2.90294	2.44705	2.61312	2.40454	1.78018	1.81007	1.49122	1.12348	0.761939	0.78692	0.882627	0.953515	0.957116
43.2		3.28348e-14	4.08516	4.72732	5.64819	6.90326	8.77657	12.4587	15.8092	15.1991	19.7922	18.0558	13.2842	11.6989	8.39049	4.01992	3.28912	3.85073	3.88624	3.89701	3.432	3.86552	3.98643	4.08194	4.9996	6.47339	5.48928	3.83003	2.98544	3.10115	2.5459	1.59449	0.605264	1.54773	2.33867	2.64639	3.16585	2.69785	2.91575	2.70705	1.98003	1.95922	1.59896	1.18568	0.80645	0.845112	0.907522	0.939075	0.911671
43.25		9.01224e-14	4.22739	4.8589	5.77629	7.03911	8.92196	12.5902	15.9149	15.2641	19.9138	18.2419	13.5965	12.0476	8.64665	4.17956	3.43248	3.97418	3.81507	3.7007	3.19022	3.58149	3.66083	3.77347	4.51837	5.8652	5.06546	3.6071	2.92859	3.09062	2.52447	1.45851	0.637937	1.79457	2.61512	2.97982	3.46892	2.98669	3.22728	2.98789	2.13154	2.02016	1.63247	1.18565	0.781982	0.823881	0.887746	0.921675	0.862311
43.3		6.22835e-14	4.27449	4.89494	5.79704	7.04158	8.91077	12.5805	15.9172	15.3888	20.0523	18.2091	13.5981	12.0776	8.63422	4.23821	3.49599	4.01715	3.63566	3.43331	3.05564	3.32005	3.31324	3.37809	3.94066	5.22428	4.62547	3.40752	2.82684	3.04522	2.53282	1.41118	0.667353	1.94452	2.79655	3.23645	3.68678	3.18948	3.47258	3.23264	2.28542	2.12352	1.69411	1.20453	0.795129	0.855903	0.894448	0.893619	0.802132
43.35		4.4853e-14	4.41805	5.02778	5.9256	7.1765	9.05346	12.7063	16.0135	15.4447	20.1594	18.3818	13.9055	12.4119	8.87483	4.39019	3.63519	4.14371	3.58977	3.23574	2.79833	3.01062	2.96044	3.04279	3.42438	4.56539	4.16052	3.15485	2.75449	3.0164	2.50438	1.25598	0.773102	2.17601	3.04153	3.52778	3.9338	3.42388	3.7223	3.45373	2.39635	2.13947	1.68554	1.17592	0.750719	0.808449	0.851767	0.860937	0.745023
43.4		1.72445e-13	4.46276	5.06148	5.94369	7.17541	9.03686	12.6875	16.0036	15.5551	20.2727	18.324	13.8876	12.4168	8.84374	4.43747	3.68698	4.18042	3.42172	2.94791	2.65161	2.74376	2.60102	2.6252	2.81502	3.88483	3.71214	2.96117	2.65433	2.95955	2.50333	1.20503	0.830446	2.29903	3.18267	3.73914	4.09614	3.57053	3.89898	3.626	2.49194	2.18775	1.69639	1.14982	0.730202	0.811132	0.840539	0.824575	0.679503
43.45		2.14828e-14	4.6053	5.19322	6.07039	7.30704	9.17444	12.805	16.0885	15.6	20.3639	18.4832	14.1896	12.7369	9.0701	4.5835	3.82258	4.30839	3.4057	2.75504	2.38373	2.41526	2.23255	2.26889	2.27286	3.18854	3.22722	2.6901	2.56912	2.91298	2.46933	1.0359	0.971449	2.50615	3.38808	3.9778	4.27809	3.74285	4.07707	3.77598	2.55438	2.15731	1.64618	1.09475	0.670266	0.741896	0.782496	0.784378	0.625205
43.5		5.21527e-14	4.64573	5.22267	6.08392	7.30053	9.15059	12.7753	16.0645	15.6941	20.4506	18.4005	14.1523	12.7175	9.02222	4.62076	3.86355	4.33896	3.25852	2.45149	2.22811	2.14988	1.86877	1.83873	1.64394	2.49081	2.80579	2.52259	2.48035	2.84857	2.45922	0.982928	1.03706	2.59759	3.48382	4.13573	4.37841	3.82846	4.1784	3.86727	2.58515	2.14557	1.60445	1.02458	0.615694	0.713872	0.756536	0.749185	0.571794
43.55		7.30249e-14	4.78511	5.35118	6.20662	7.42672	9.28087	12.8824	16.1359	15.7265	20.5245	18.5462	14.4484	13.0236	9.23547	4.76238	3.99621	4.46716	3.27536	2.27046	1.95451	1.8097	1.50473	1.46659	1.08494	1.78201	2.35018	2.25529	2.38797	2.78693	2.42224	0.805944	1.18512	2.7731	3.64341	4.31417	4.48971	3.93391	4.27877	3.93918	2.59442	2.06964	1.51532	0.947732	0.549162	0.632161	0.697892	0.715527	0.53852
43.6		4.28102e-13	4.81972	5.37483	6.21408	7.41331	9.2483	12.8402	16.0965	15.8028	20.5836	18.4389	14.3919	12.9809	9.1724	4.79066	4.02719	4.49187	3.15808	1.95693	1.79313	1.55519	1.14977	1.0372	0.456775	1.14469	2.04006	2.14631	2.32315	2.72075	2.40454	0.752732	1.24744	2.82988	3.69051	4.41314	4.52442	3.95613	4.30142	3.94532	2.55782	1.99656	1.42236	0.838224	0.464169	0.575592	0.665896	0.695563	0.522526
43.65		3.59823e-13	4.95422	5.49836	6.33102	7.53229	9.36948	12.9351	16.1528	15.8212	20.6391	18.5707	14.6811	13.2728	9.37336	4.92905	4.1574	4.61926	3.20775	1.79715	1.51838	1.21458	0.852874	0.652482	0.139715	0.65427	1.75185	1.92499	2.2331	2.64904	2.36784	0.575014	1.38601	2.96816	3.79986	4.52634	4.56239	3.99244	4.32122	3.93573	2.51177	1.87825	1.30008	0.749441	0.411831	0.50136	0.631984	0.687504	0.529193
43.7		2.22544e-13	4.98188	5.51508	6.33128	7.51087	9.32713	12.8794	16.097	15.8784	20.6697	18.4391	14.6055	13.2076	9.29639	4.94904	4.17908	4.63835	3.12707	1.48265	1.35441	0.990332	0.582972	0.291307	0.774033	0.91006	1.73401	1.91825	2.20634	2.58867	2.34477	0.523484	1.43873	2.98882	3.79696	4.56312	4.53046	3.95126	4.26504	3.85638	2.40861	1.74596	1.16121	0.613686	0.315784	0.428444	0.610689	0.696153	0.563439
43.75		3.36398e-14	5.11019	5.63228	6.44112	7.62129	9.43782	12.9608	16.137	15.8819	20.7059	18.5567	14.8868	13.4849	9.48556	5.08499	4.30713	4.76383	3.20581	1.35895	1.08258	0.68445	0.64656	0.205733	1.32747	1.48535	1.82657	1.80489	2.13165	2.51421	2.31165	0.355322	1.55749	3.08595	3.85354	4.60849	4.49504	3.91861	4.20451	3.76527	2.30749	1.59084	1.01692	0.537744	0.330383	0.40699	0.63153	0.726881	0.607283
43.8		3.94684e-14	5.1302	5.64133	6.43344	7.59117	9.38502	12.8909	16.0641	15.9192	20.7075	18.4012	14.7921	13.3977	9.39571	5.09709	4.31996	4.77735	3.16443	1.06356	0.919751	0.566767	0.745282	0.655699	1.95985	2.21107	2.14604	1.92789	2.15508	2.46847	2.28573	0.308109	1.59715	3.07061	3.80105	4.58207	4.39783	3.81628	4.07238	3.60372	2.14169	1.4052	0.845051	0.420595	0.298953	0.361804	0.639265	0.765525	0.674513
43.85		8.4488e-14	5.25145	5.7513	6.53526	7.69209	9.48428	12.9578	16.0871	15.9069	20.7237	18.5042	15.0642	13.6599	9.57326	5.23098	4.44584	4.89967	3.26513	1.00345	0.654485	0.490854	1.14277	0.992898	2.50765	2.91531	2.53667	1.96147	2.10953	2.40032	2.25883	0.179358	1.68925	3.12441	3.80422	4.55936	4.29144	3.71729	3.93484	3.4344	1.98809	1.22263	0.70508	0.426372	0.41318	0.445827	0.722263	0.830625	0.734996
43.9		4.1267e-13	5.26345	5.75232	6.51929	7.65295	9.42075	12.8735	15.9968	15.9239	20.6963	18.3252	14.9505	13.5512	9.47129	5.23528	4.45009	4.90738	3.26139	0.7834	0.500138	0.638646	1.38162	1.43253	3.11813	3.65097	2.99581	2.18818	2.18774	2.37795	2.23236	0.148581	1.71417	3.07473	3.70429	4.47089	4.13249	3.55829	3.73262	3.19741	1.76642	0.99506	0.542032	0.442863	0.478301	0.475774	0.761279	0.887241	0.81044
43.95		2.43305e-13	5.37711	5.85448	6.61251	7.74379	9.50797	12.9253	16.0023	15.8955	20.692	18.4132	15.2121	13.7976	9.63715	5.36723	4.57357	5.02516	3.3751	0.827281	0.248438	0.858354	1.81517	1.77893	3.64834	4.3593	3.50458	2.34662	2.18081	2.32566	2.21306	0.178404	1.77501	3.08475	3.65525	4.3821	3.95993	3.39803	3.52457	2.95663	1.56523	0.804396	0.493048	0.565199	0.6221	0.623555	0.882995	0.97074	0.869941
44		1.31561e-13	5.381	5.84734	6.58812	7.69552	9.43365	12.8267	15.8946	15.8918	20.6355	18.2113	15.0795	13.6679	9.5237	5.36369	4.56937	5.02665	3.40394	0.778632	0.165267	1.08194	2.06884	2.19574	4.22772	5.06996	3.99271	2.62455	2.30743	2.33313	2.18779	0.191618	1.78475	3.00388	3.51171	4.23483	3.74492	3.18914	3.26117	2.65446	1.29702	0.567066	0.48616	0.702309	0.733087	0.705104	0.94117	1.03028	0.936378
44.05		3.03091e-14	5.48679	5.94142	6.67243	7.77596	9.50849	12.8631	15.8825	15.8471	20.6105	18.2839	15.3293	13.8977	9.67766	5.49357	4.69003	5.13839	3.52154	0.911641	0.204178	1.3659	2.49653	2.53379	4.7321	5.75704	4.53918	2.86105	2.34051	2.3044	2.17582	0.315488	1.8116	2.97144	3.41345	4.08416	3.51317	2.97528	2.99249	2.35258	1.05526	0.44565	0.630005	0.861157	0.873648	0.862694	1.07417	1.11598	0.983953
44.1		8.09075e-13	5.48265	5.92617	6.63967	7.71865	9.42352	12.7502	15.7575	15.8227	20.5252	18.0598	15.1782	13.7475	9.55332	5.48204	4.67743	5.13311	3.576	1.02406	0.376077	1.58389	2.73846	2.92359	5.27166	6.42746	5.01477	3.15135	2.50075	2.34364	2.15259	0.334599	1.8067	2.86398	3.23168	3.8833	3.24971	2.72571	2.68014	1.99934	0.752003	0.393832	0.796563	1.03828	1.00141	0.967213	1.13816	1.16636	1.03078
44.15		3.94906e-13	5.58039	6.01194	6.71485	7.78846	9.48574	12.7711	15.7277	15.7617	20.4793	18.1167	15.4149	13.96	9.69515	5.60968	4.79479	5.2374	3.68947	1.17533	0.569141	1.87357	3.14994	3.24637	5.74283	7.07851	5.56303	3.42822	2.56799	2.34204	2.14606	0.452331	1.7984	2.79226	3.08899	3.67703	2.96779	2.4689	2.36505	1.65187	0.478723	0.551942	1.00834	1.19803	1.12828	1.11292	1.26314	1.24175	1.06021
44.2		6.47926e-13	5.56828	5.98865	6.67379	7.7222	9.39026	12.6442	15.5857	15.7167	20.3656	17.8712	15.2456	13.7899	9.56057	5.59009	4.77387	5.22483	3.76218	1.36564	0.737243	2.07311	3.36995	3.60451	6.2344	7.69668	6.00598	3.70853	2.74462	2.40935	2.12478	0.465856	1.78018	2.66423	2.87585	3.42965	2.66527	2.19103	2.02084	1.2689	0.15435	0.774878	1.22585	1.38026	1.25706	1.22353	1.32247	1.27453	1.08138
44.25		2.67675e-13	5.65787	6.06598	6.73969	7.78122	9.43969	12.6495	15.5381	15.6393	20.2987	17.912	15.4681	13.9843	9.69011	5.71527	4.88743	5.32036	3.86499	1.50211	0.923748	2.35224	3.75922	3.90702	6.66565	8.29989	6.53512	4.00029	2.83658	2.43328	2.12045	0.5621	1.73719	2.55851	2.69536	3.176	2.34394	1.90635	1.68182	0.907925	0.143045	1.0163	1.44161	1.52763	1.3641	1.34661	1.42667	1.33069	1.08993
44.3		5.79092e-13	5.63781	6.03466	6.69035	7.70606	9.33378	12.5086	15.3792	15.5736	20.157	17.6459	15.2809	13.795	9.54606	5.68764	4.85837	5.30004	3.94895	1.72254	1.08377	2.52915	3.95152	4.22898	7.10177	8.85529	6.93271	4.25743	3.01424	2.52055	2.10022	0.567256	1.70774	2.41761	2.45931	2.89088	2.01326	1.61842	1.33571	0.565361	0.475309	1.29112	1.6642	1.69683	1.48293	1.45186	1.47349	1.34054	1.08306
44.35		4.31433e-13	5.71901	6.10331	6.74672	7.75403	9.37016	12.498	15.3138	15.4798	20.0689	17.6704	15.4881	13.9709	9.66329	5.81026	4.96774	5.38578	4.03618	1.83493	1.25164	2.7898	4.31356	4.50693	7.48694	9.40038	7.42786	4.54653	3.12095	2.56431	2.09415	0.63767	1.63224	2.28579	2.24977	2.59991	1.6648	1.33146	1.02599	0.429036	0.779332	1.53192	1.86389	1.8237	1.56564	1.54547	1.54856	1.37178	1.07124
44.4		2.37144e-13	5.69091	6.06384	6.68899	7.6699	9.25381	12.3434	15.1381	15.3933	19.8995	17.3847	15.2838	13.7633	9.51072	5.77482	4.93087	5.35745	4.12519	2.06366	1.4028	2.94161	4.47408	4.78845	7.86091	9.88376	7.77081	4.77203	3.28761	2.66148	2.07351	0.633351	1.59443	2.14183	2.00135	2.28747	1.3182	1.07023	0.775413	0.624078	1.10579	1.80489	2.0705	1.9675	1.66614	1.63674	1.57729	1.35614	1.03764
44.45		3.36509e-13	5.76347	6.12355	6.73556	7.70654	9.27685	12.3167	15.0548	15.283	19.7902	17.3927	15.4745	13.9201	9.61573	5.89481	5.03572	5.43257	4.19318	2.14901	1.54764	3.17847	4.80439	5.03807	8.19455	10.3618	8.22024	5.04551	3.40001	2.71721	2.06149	0.676545	1.49094	1.99563	1.77479	1.9711	0.95611	0.847354	0.706218	0.984562	1.40753	2.02674	2.24283	2.06786	1.7213	1.69642	1.61815	1.35968	1.00932
44.5		9.95093e-13	5.72709	6.07571	6.66922	7.61325	9.14991	12.1481	14.8623	15.1758	19.5936	17.0884	15.2537	13.6953	9.45579	5.85193	4.99155	5.39614	4.28186	2.37457	1.68881	3.30333	4.93003	5.27536	8.50059	10.7652	8.50148	5.23356	3.5467	2.81445	2.03864	0.662416	1.44869	1.86139	1.5284	1.64368	0.607937	0.724871	0.820075	1.36542	1.7131	2.27636	2.41948	2.17718	1.79721	1.76723	1.6253	1.3186	0.954469
44.55		3.19522e-13	5.7906	6.12604	6.70556	7.63813	9.15918	12.1049	14.7607	15.0488	19.4628	17.0795	15.427	13.8327	9.54883	5.96936	5.0917	5.46016	4.3281	2.43151	1.80767	3.51215	5.22442	5.49324	8.77794	11.1684	8.89557	5.4815	3.65711	2.87402	2.01685	0.679352	1.32511	1.7183	1.30415	1.31702	0.251741	0.741149	1.09705	1.7636	2.00038	2.46882	2.55636	2.24672	1.82307	1.79069	1.62983	1.29463	0.91763
44.6		2.41918e-13	5.74558	6.06947	6.63026	7.53536	9.02139	11.9223	14.5513	14.9206	19.2394	16.7578	15.1905	13.5919	9.38279	5.91961	5.04089	5.41575	4.41185	2.64669	1.93757	3.60856	5.31279	5.6831	9.01129	11.4853	9.10977	5.62803	3.77736	2.96288	1.98984	0.655849	1.28392	1.61054	1.08488	0.991668	0.136549	0.878719	1.39072	2.13528	2.27176	2.68061	2.69276	2.31523	1.87014	1.8366	1.61401	1.23072	0.852378
44.65		1.20171e-12	5.79959	6.10998	6.65591	7.548	9.01642	11.8622	14.4313	14.7766	19.087	16.7318	15.3454	13.7096	9.46422	6.03456	5.13625	5.46841	4.43465	2.67442	2.02819	3.78578	5.56746	5.86631	9.22844	11.8073	9.44064	5.8426	3.87941	3.01884	1.95502	0.650632	1.15397	1.49603	0.90431	0.683738	0.459481	1.09925	1.73265	2.51265	2.53308	2.83593	2.78838	2.35132	1.86642	1.82364	1.58276	1.18242	0.81986
44.7		5.09703e-13	5.74548	6.04423	6.57122	7.43535	8.86744	11.6652	14.2048	14.6273	18.8371	16.3936	15.094	13.4542	9.29347	5.97863	5.07959	5.41628	4.50951	2.874	2.14545	3.8526	5.61681	6.00619	9.38547	12.0327	9.58407	5.94493	3.96868	3.09258	1.92195	0.619463	1.12179	1.43421	0.770206	0.419345	0.777804	1.32829	2.03269	2.8438	2.75857	2.99897	2.87716	2.37534	1.88252	1.84229	1.54466	1.10106	0.761989
44.75		2.54907e-13	5.7894	6.07432	6.5856	7.43519	8.84765	11.5878	14.066	14.466	18.6628	16.3502	15.2296	13.5521	9.36375	6.09128	5.17017	5.45764	4.50795	2.87199	2.20598	3.99514	5.82835	6.15224	9.53936	12.2685	9.8454	6.12	4.05719	3.13867	1.87174	0.601508	1.00885	1.37872	0.725963	0.341125	1.09766	1.58434	2.35689	3.17916	2.98358	3.11149	2.92794	2.37709	1.85044	1.7948	1.48078	1.03503	0.750803
44.8		7.33857e-14	5.72577	5.99895	6.4911	7.31227	8.68714	11.3761	13.8222	14.2953	18.387	15.9968	14.9641	13.2834	9.18969	6.02987	5.10851	5.39813	4.57052	3.0519	2.30938	4.03168	5.83765	6.24045	9.61769	12.3989	9.9158	6.17653	4.11242	3.19212	1.83077	0.566898	0.9964	1.37589	0.75669	0.497667	1.38392	1.80783	2.61979	3.45244	3.15362	3.21791	2.96454	2.35554	1.83548	1.78587	1.42321	0.944897	0.722675
44.85		8.31557e-14	5.75903	6.01805	6.49362	7.29873	8.65199	11.2809	13.6642	14.1165	18.1905	15.9357	15.0793	13.3613	9.24928	6.14034	5.19435	5.42841	4.54421	3.0199	2.33844	4.13704	6.00319	6.34741	9.70627	12.5451	10.1028	6.30741	4.18326	3.22327	1.76367	0.554744	0.935072	1.3982	0.881625	0.765509	1.6657	2.04319	2.89905	3.73056	3.33352	3.28412	2.96917	2.32378	1.77768	1.70759	1.33217	0.872077	0.745926
44.9		2.74558e-13	5.68547	5.93268	6.38893	7.1652	8.47967	11.0544	13.4031	13.9245	17.8893	15.5683	14.8008	13.0808	9.07329	6.07418	5.12853	5.36191	4.59163	3.17685	2.42694	4.14311	5.97211	6.38322	9.70486	12.5788	10.0993	6.31751	4.2026	3.25266	1.7132	0.525703	0.952087	1.44715	1.01527	1.02361	1.90759	2.23085	3.10561	3.93339	3.44113	3.3291	2.95185	2.25809	1.73356	1.67285	1.26017	0.786706	0.760914
44.95		1.39222e-12	5.7075	5.94023	6.37906	7.13773	8.42862	10.9409	13.2257	13.7278	17.6704	15.4891	14.8947	13.1386	9.12263	6.18251	5.20967	5.3815	4.54071	3.11491	2.42364	4.20935	6.08939	6.44976	9.72711	12.6332	10.2086	6.40082	4.25255	3.26495	1.62869	0.548625	0.973215	1.53827	1.2042	1.29336	2.13951	2.4235	3.3243	4.14246	3.56913	3.34777	2.91123	2.19527	1.65389	1.56918	1.1497	0.724166	0.815182
45		6.15286e-13	5.62379	5.84463	6.26398	6.99344	8.24438	10.6996	12.9473	13.5144	17.3445	15.109	14.604	12.8475	8.94593	6.11219	5.14042	5.30832	4.57055	3.24631	2.49658	4.18546	6.01846	6.43353	9.64635	12.5699	10.1316	6.36465	4.23505	3.26762	1.56732	0.538567	1.01901	1.61476	1.35128	1.52718	2.32799	2.56146	3.46298	4.26608	3.61022	3.32966	2.84094	2.08914	1.58436	1.51241	1.07095	0.663754	0.865629
45.05		3.06644e-13	5.63419	5.84024	6.24132	6.95166	8.17707	10.5675	12.7502	13.2998	17.1031	15.0114	14.6757	12.8851	8.98533	6.21826	5.21678	5.31763	4.49558	3.15491	2.46069	4.21134	6.08595	6.45906	9.60239	12.532	10.1613	6.39814	4.26165	3.2582	1.46578	0.621184	1.12326	1.74845	1.54233	1.76039	2.50101	2.69912	3.61066	4.39763	3.68183	3.30186	2.75814	1.9991	1.48766	1.39007	0.951177	0.634154	0.934138
45.1		7.45626e-13	5.54028	5.73438	6.11585	6.79662	7.98102	10.3116	12.4548	13.0654	16.7534	14.6199	14.3737	12.5848	8.80898	6.14424	5.14467	5.238	4.50588	3.25882	2.51782	4.15874	5.97658	6.39234	9.44415	12.3733	10.0125	6.31658	4.20719	3.23244	1.39252	0.637825	1.18588	1.82803	1.66756	1.95055	2.62931	2.7796	3.67459	4.43707	3.65541	3.2222	2.63839	1.85826	1.39815	1.31711	0.877104	0.620102	1.00133
45.15		3.63931e-13	5.53882	5.71781	6.08019	6.74034	7.89725	10.1608	12.2382	12.8328	16.4897	14.5038	14.4224	12.602	8.83861	6.24773	5.21604	5.23744	4.40783	3.13888	2.44982	4.14382	5.99358	6.37705	9.33527	12.2441	9.96199	6.29913	4.20873	3.19944	1.27541	0.778061	1.34875	1.97894	1.83671	2.13481	2.73686	2.8548	3.74479	4.48612	3.66866	3.15132	2.51841	1.74602	1.29004	1.18393	0.76163	0.6371	1.06735
45.2		7.22755e-13	5.43497	5.60197	5.94462	6.57491	7.6898	9.89086	11.9265	12.5781	16.1174	14.1023	14.1101	12.2937	8.66343	6.17023	5.1414	5.15141	4.3971	3.21406	2.49149	4.06472	5.84817	6.26273	9.103	11.993	9.74389	6.17362	4.11778	3.14435	1.18978	0.817247	1.41528	2.04438	1.92574	2.27216	2.80077	2.87401	3.73117	4.44037	3.57695	3.01485	2.35503	1.57788	1.1876	1.10292	0.709286	0.670514	1.1344
45.25		9.39027e-13	5.42173	5.57334	5.89608	6.50425	7.58975	9.72166	11.6906	12.328	15.8316	13.9676	14.1351	12.2902	8.68325	6.27053	5.20731	5.14122	4.27728	3.06714	2.39286	4.00953	5.81495	6.2077	8.93176	11.7748	9.61388	6.10506	4.09312	3.08674	1.05979	0.997248	1.61035	2.19367	2.06122	2.39997	2.83909	2.88306	3.72135	4.40579	3.53255	2.90648	2.20456	1.44931	1.07427	0.967804	0.616829	0.721053	1.18631
45.3		1.9198e-12	5.30854	5.44814	5.75107	6.32912	7.37166	9.43845	11.3634	12.0538	15.4381	13.5579	13.8136	11.975	8.50983	6.18953	5.13019	5.04865	4.24447	3.11306	2.42004	3.9072	5.63697	6.05011	8.63049	11.436	9.33025	5.93754	3.96671	3.00218	0.962253	1.051	1.67166	2.23404	2.10712	2.47904	2.83716	2.84061	3.63136	4.27789	3.381	2.72115	2.00539	1.26264	0.967778	0.890033	0.607745	0.780345	1.24143
45.35		1.20548e-12	5.28388	5.40782	5.69007	6.2445	7.25576	9.25135	11.1089	11.7868	15.1308	13.4045	13.8143	11.9505	8.51964	6.28579	5.18993	5.02896	4.10455	2.94132	2.29332	3.8133	5.55477	5.95732	8.40067	11.1326	9.12256	5.81869	3.91538	2.91983	0.824454	1.25458	1.87907	2.36846	2.2021	2.54572	2.80544	2.7832	3.54282	4.16241	3.28235	2.58307	1.83257	1.12421	0.856207	0.763613	0.557728	0.840477	1.27215
45.4		1.69886e-12	5.16231	5.27425	5.53664	6.06073	7.02816	8.95616	10.7676	11.4945	14.718	12.9884	13.4848	11.6293	8.34827	6.20096	5.11	4.92943	4.04909	2.95821	2.30779	3.6923	5.34881	5.76234	8.03707	10.712	8.77782	5.61143	3.75494	2.80626	0.717631	1.31612	1.92882	2.37689	2.20156	2.56377	2.73915	2.68197	3.38163	3.95943	3.07953	2.36009	1.60715	0.928993	0.757149	0.704996	0.601166	0.90453	1.30802
45.45		2.80664e-13	5.12656	5.22264	5.46362	5.96267	6.89693	8.7517	10.4951	11.2111	14.3895	12.8162	13.46	11.5831	8.3473	6.29171	5.1623	4.89986	3.89089	2.76454	2.15691	3.56242	5.21972	5.63448	7.7534	10.328	8.49495	5.44377	3.67686	2.69982	0.583433	1.53108	2.1339	2.48678	2.25197	2.56703	2.6396	2.56115	3.21956	3.76957	2.9326	2.20222	1.42128	0.787722	0.655913	0.600991	0.593166	0.956888	1.31383
45.5		5.17364e-13	4.99507	5.07953	5.30101	5.76983	6.65951	8.44396	10.1387	10.8995	13.9557	12.3926	13.1203	11.2539	8.17613	6.20101	5.07766	4.79183	3.81263	2.75313	2.16082	3.42819	4.99043	5.40839	7.33414	9.83048	8.09219	5.19822	3.4837	2.55822	0.478603	1.59434	2.16651	2.45843	2.20379	2.52332	2.51299	2.40675	2.99558	3.50171	2.68965	1.95645	1.18089	0.596251	0.579928	0.581254	0.669743	1.01228	1.32581
45.55		5.61995e-13	4.93963	5.01016	5.21202	5.65671	6.51299	8.22293	9.84883	10.6	13.6055	12.2007	13.0677	11.1848	8.16352	6.28448	5.12073	4.75318	3.64383	2.54404	1.99209	3.26851	4.81877	5.25004	7.00455	9.3729	7.73852	4.98551	3.38145	2.43195	0.387067	1.80853	2.356	2.53634	2.20861	2.46479	2.35335	2.23114	2.771	3.2496	2.50472	1.79342	0.995422	0.462616	0.500597	0.512997	0.678751	1.04436	1.30335
45.6		2.63545e-12	4.80019	4.8662	5.05761	5.48197	6.30306	7.95263	9.53673	10.3317	13.2301	11.8394	12.7888	10.9117	8.03835	6.22153	5.05847	4.6679	3.58294	2.53078	2.00252	3.15389	4.60566	5.03629	6.58898	8.86943	7.33399	4.73878	3.18355	2.28654	0.337699	1.87047	2.37427	2.48218	2.12993	2.38203	2.19727	2.05486	2.52236	2.95925	2.25824	1.56322	0.768632	0.30439	0.46735	0.540382	0.759892	1.08351	1.29235
45.65		1.85629e-13	4.80907	4.87187	5.05886	5.47881	6.2925	7.90984	9.46252	10.2655	13.1786	11.913	13.0122	11.0834	8.2044	6.44323	5.211	4.73794	3.51546	2.38192	1.86921	3.05342	4.51447	4.97972	6.39619	8.57682	7.1037	4.60821	3.14506	2.20878	0.373118	2.11031	2.59102	2.58505	2.14786	2.33373	2.05638	1.90058	2.32769	2.74857	2.11508	1.46078	0.630981	0.217183	0.430907	0.514875	0.775748	1.11082	1.2704
45.7		1.52189e-12	4.82837	4.894	5.08368	5.50508	6.31864	7.93954	9.51007	10.3844	13.3022	12.0067	13.2225	11.2288	8.39208	6.61586	5.34067	4.83072	3.5907	2.45209	1.95311	3.06467	4.47221	4.94929	6.20415	8.36202	6.94004	4.51537	3.04429	2.13148	0.42804	2.23497	2.67682	2.58934	2.11193	2.29562	1.95204	1.78017	2.15207	2.54733	1.9515	1.31652	0.461134	0.191214	0.459095	0.594214	0.880238	1.17494	1.28637
45.75		1.00475e-12	4.9802	5.04428	5.23473	5.66365	6.49376	8.13093	9.71746	10.6263	13.6476	12.4427	13.8414	11.7355	8.80843	7.03899	5.65232	5.04141	3.62096	2.35995	1.86114	3.03155	4.48248	5.02086	6.17149	8.26819	6.86309	4.48647	3.08075	2.10311	0.566467	2.53717	2.95596	2.73975	2.15368	2.26283	1.83135	1.65006	1.99516	2.3866	1.85554	1.28025	0.390364	0.230588	0.466183	0.60373	0.91038	1.21645	1.28346
45.8		1.37224e-13	5.06828	5.13357	5.32597	5.75846	6.59568	8.2543	9.87809	10.8692	13.9301	12.6845	14.2122	12.0133	9.1006	7.28542	5.84183	5.18249	3.71673	2.44078	1.97186	3.0847	4.48695	5.04052	6.01974	8.09638	6.73769	4.4145	2.98337	2.02498	0.682138	2.67969	3.04643	2.73142	2.09637	2.19503	1.71555	1.53109	1.83148	2.19959	1.71916	1.1944	0.329501	0.350252	0.528617	0.704261	1.01948	1.28225	1.29844
45.85		8.35554e-13	5.23277	5.29547	5.48738	5.92647	6.78039	8.45697	10.0991	11.126	14.2953	13.1431	14.8518	12.5361	9.52864	7.72176	6.1597	5.3932	3.73632	2.33406	1.87132	3.0334	4.47191	5.09834	5.97096	7.96163	6.61542	4.36066	3.00938	1.98895	0.853523	2.97531	3.30413	2.84966	2.09885	2.10899	1.56999	1.3909	1.67293	2.03296	1.62408	1.18898	0.368544	0.422422	0.549748	0.713659	1.0327	1.30285	1.27931
45.9		7.58726e-13	5.32196	5.38541	5.57863	6.02049	6.88032	8.57705	10.2562	11.3641	14.5698	13.379	15.2089	12.7993	9.81323	7.95148	6.33582	5.51867	3.81148	2.40022	1.98778	3.09872	4.47478	5.1134	5.79602	7.74056	6.44959	4.25769	2.88223	1.89112	0.990825	3.09645	3.35593	2.79328	1.99715	1.9883	1.44246	1.28147	1.53497	1.86155	1.51296	1.15842	0.448681	0.541534	0.614628	0.807535	1.12696	1.35211	1.27843
45.95		7.44294e-13	5.48309	5.54371	5.73594	6.18354	7.05893	8.77155	10.4672	11.6087	14.9192	13.8259	15.8296	13.3048	10.2262	8.37857	6.64177	5.71455	3.81359	2.27779	1.88129	3.02625	4.42619	5.14464	5.72088	7.55022	6.26995	4.17397	2.89397	1.85031	1.16995	3.36933	3.57563	2.86867	1.9569	1.84756	1.29717	1.16451	1.41315	1.71306	1.42633	1.16795	0.522753	0.600462	0.636668	0.806435	1.11977	1.34961	1.24367
46		1.3527e-12	5.57244	5.63355	5.82665	6.27634	7.15637	8.88745	10.6191	11.8396	15.1823	14.0518	16.1676	13.5487	10.4982	8.58729	6.8006	5.82106	3.86672	2.32968	2.00282	3.10707	4.4305	5.15791	5.52963	7.28342	6.06514	4.04036	2.7398	1.73879	1.31728	3.46461	3.58519	2.76471	1.81557	1.67787	1.19101	1.1029	1.34798	1.58994	1.35376	1.17943	0.631262	0.693924	0.689456	0.883679	1.19577	1.38235	1.23004
46.05		2.40474e-13	5.73091	5.78896	5.98057	6.43512	7.32954	9.07437	10.8204	12.0721	15.5152	14.4852	16.7667	14.0343	10.8936	9.0023	7.09217	6.00026	3.8514	2.19557	1.89815	3.0176	4.35044	5.16153	5.43059	7.04091	5.83222	3.9336	2.74143	1.70321	1.49582	3.70815	3.76113	2.79588	1.73693	1.48669	1.09659	1.0612	1.31341	1.49307	1.28304	1.18327	0.685625	0.733735	0.709765	0.872066	1.17202	1.36067	1.18493
46.1		7.76712e-13	5.82146	5.87973	6.07177	6.52773	7.42546	9.18698	10.9679	12.2964	15.7669	14.7007	17.0846	14.2578	11.1512	9.18839	7.23202	6.08633	3.88189	2.23379	2.02363	3.11677	4.35975	5.17624	5.23132	6.73377	5.5919	3.77175	2.56561	1.58872	1.64765	3.77532	3.72785	2.64823	1.56559	1.27379	1.06565	1.08593	1.3555	1.44903	1.25296	1.21222	0.776149	0.795568	0.744278	0.927864	1.22843	1.37825	1.16251
46.15		1.12488e-12	5.97783	6.0328	6.22284	6.68273	7.59362	9.36668	11.1597	12.5167	16.0827	15.1191	17.6602	14.7218	11.5269	9.58905	7.50729	6.24759	3.84967	2.09283	1.92868	3.01505	4.25073	5.15163	5.11117	6.44328	5.31153	3.65172	2.56381	1.57302	1.82056	3.98415	3.85652	2.63693	1.45899	1.03832	1.08684	1.1519	1.4263	1.42888	1.20015	1.1939	0.799368	0.817191	0.765444	0.910741	1.19501	1.34305	1.1129
46.2		7.13207e-13	6.07025	6.12516	6.31517	6.77577	7.68864	9.47654	11.3031	12.7344	16.3231	15.3236	17.9572	14.924	11.7688	9.75133	7.62697	6.31241	3.85753	2.118	2.05606	3.13405	4.26819	5.17038	4.91273	6.10188	5.04025	3.46589	2.37481	1.47241	1.97277	4.02207	3.78185	2.45292	1.27676	0.790454	1.16687	1.25759	1.55491	1.46747	1.20309	1.21725	0.857534	0.846742	0.780686	0.943674	1.232	1.34754	1.08574
46.25		1.11688e-13	6.22467	6.27603	6.4635	6.92708	7.8518	9.64897	11.4852	12.9421	16.621	15.7255	18.5073	15.3647	12.1232	10.1357	7.88451	6.45509	3.80965	1.97615	1.97813	3.02526	4.13326	5.11741	4.77482	5.76845	4.72042	3.34616	2.37933	1.49465	2.13597	4.19209	3.86225	2.40508	1.16646	0.520882	1.3094	1.40489	1.69589	1.51621	1.16331	1.16758	0.849156	0.855151	0.808337	0.929824	1.19812	1.30582	1.03757
46.3		6.60583e-13	6.31913	6.37016	6.55714	7.0207	7.94604	9.75613	11.6244	13.1528	16.8496	15.9184	18.7822	15.5449	12.3481	10.2735	7.98342	6.4986	3.79571	1.98891	2.10462	3.164	4.16149	5.14215	4.58673	5.3996	4.42407	3.14325	2.18977	1.42946	2.28482	4.20072	3.74986	2.19702	1.01591	0.26192	1.46893	1.55155	1.86133	1.60475	1.18001	1.16861	0.870488	0.856591	0.8078	0.941969	1.21744	1.29983	1.00929
46.35		8.19345e-14	6.47132	6.51855	6.70241	7.16797	8.10382	9.92083	11.7963	13.3472	17.1284	16.3021	19.3048	15.9607	12.68	10.6401	8.22229	6.62272	3.73431	1.85375	2.04988	3.05355	4.00437	5.06135	4.43532	5.02908	4.07557	3.04192	2.21333	1.50422	2.43467	4.32914	3.78368	2.1248	0.958081	0.151616	1.6804	1.73665	2.02839	1.68875	1.14405	1.08456	0.836298	0.861106	0.848834	0.942784	1.19377	1.25937	0.967881
46.4		4.66294e-13	6.56761	6.61422	6.79714	7.26194	8.197	10.025	11.9307	13.5503	17.3445	16.4825	19.5568	16.1185	12.887	10.753	8.3003	6.64553	3.70034	1.85504	2.17236	3.21039	4.04552	5.09351	4.26773	4.64042	3.76176	2.83254	2.0405	1.49178	2.5766	4.30952	3.63961	1.91295	0.921937	0.40335	1.87322	1.89184	2.19321	1.78662	1.15397	1.05279	0.823078	0.845109	0.840442	0.940443	1.199	1.2459	0.94121
46.45		1.43907e-12	6.71682	6.75935	6.93857	7.40434	8.34853	10.181	12.0914	13.7301	17.6028	16.846	20.0498	16.508	13.1954	11.1007	8.52009	6.75182	3.62872	1.73631	2.14535	3.10371	3.87081	4.98621	4.10831	4.23952	3.39966	2.77221	2.09706	1.62046	2.70984	4.39498	3.63164	1.8388	0.992918	0.715693	2.11026	2.08494	2.35663	1.87327	1.11238	0.936256	0.776835	0.859609	0.900532	0.967307	1.19576	1.21433	0.91055
46.5		3.24185e-13	6.8143	6.85593	7.03373	7.498	8.43998	10.2814	12.2202	13.9245	17.8053	17.013	20.2777	16.643	13.3838	11.1888	8.57763	6.75526	3.57772	1.72775	2.26078	3.27559	3.92652	5.02677	3.97183	3.83974	3.07888	2.57178	1.96114	1.66332	2.84141	4.34916	3.46447	1.65699	1.11506	1.02381	2.30779	2.22974	2.49895	1.95168	1.09962	0.866496	0.740967	0.844884	0.895367	0.960922	1.19215	1.1965	0.886902
46.55		1.02118e-12	6.95947	6.99674	7.17024	7.63442	8.58407	10.4275	12.3682	14.0882	18.0413	17.3544	20.739	17.0052	13.6679	11.5168	8.77831	6.84494	3.50051	1.63789	2.26438	3.17797	3.73995	4.89523	3.81145	3.41605	2.72591	2.57667	2.06108	1.83339	2.95519	4.39163	3.42285	1.61849	1.30482	1.35564	2.5452	2.4129	2.64068	2.01877	1.04492	0.724398	0.709923	0.885342	0.976252	1.02074	1.21647	1.17999	0.869063
46.6		1.43907e-12	7.05723	7.09331	7.26492	7.72684	8.67285	10.5231	12.4903	14.2727	18.2291	17.5067	20.9418	17.117	13.8373	11.5805	8.81615	6.83092	3.4369	1.62248	2.37026	3.36089	3.81134	4.94481	3.71645	3.0156	2.41482	2.4047	1.97868	1.92033	3.07322	4.32253	3.24392	1.51621	1.52095	1.66639	2.73084	2.53624	2.74801	2.0609	0.999588	0.616969	0.680733	0.895387	0.985329	1.02249	1.21017	1.16055	0.8485
46.65		2.22267e-13	7.19696	7.22839	7.39507	7.85583	8.80802	10.6578	12.6241	14.4186	18.4408	17.8238	21.3691	17.4507	14.0963	11.8883	8.9981	6.90575	3.36039	1.57603	2.40575	3.27724	3.61998	4.79234	3.5638	2.57811	2.11017	2.49234	2.12298	2.1147	3.16518	4.32326	3.18063	1.55916	1.7709	2.00038	2.95311	2.69821	2.85719	2.09505	0.926829	0.467812	0.706395	0.971611	1.08344	1.11345	1.26325	1.1623	0.843695
46.7		1.55942e-12	7.29395	7.32389	7.4882	7.94593	8.89303	10.7474	12.7382	14.5917	18.6125	17.9602	21.5456	17.5392	14.2463	11.9281	9.0173	6.87659	3.29034	1.55878	2.50036	3.46669	3.70758	4.85122	3.5189	2.19152	1.84082	2.36706	2.09908	2.22984	3.26678	4.23446	3.00417	1.57592	2.02095	2.30224	3.1161	2.79331	2.92262	2.09217	0.8442	0.340017	0.727814	1.02282	1.11385	1.13265	1.25967	1.14311	0.825393
46.75		1.05782e-12	7.42675	7.45175	7.61049	8.06594	9.01768	10.869	12.8561	14.718	18.7981	18.2509	21.9369	17.8435	14.4797	12.2152	9.18105	6.93861	3.22256	1.56974	2.56776	3.4014	3.5199	4.68225	3.38367	1.75328	1.65718	2.53711	2.27816	2.43368	3.33522	4.19587	2.93518	1.7182	2.29574	2.62749	3.31265	2.92678	2.99304	2.08606	0.750668	0.275009	0.833295	1.13172	1.22185	1.24484	1.33613	1.16252	0.832742
46.8		7.39186e-13	7.52177	7.545	7.70088	8.15253	9.09771	10.9515	12.9607	14.8782	18.9523	18.3701	22.0861	17.9085	14.61	12.2319	9.18289	6.89701	3.15426	1.55758	2.6502	3.59276	3.62344	4.75035	3.39351	1.40949	1.49243	2.46661	2.30451	2.56242	3.41795	4.09149	2.77816	1.84117	2.5486	2.91056	3.44545	2.98966	3.01359	2.03517	0.630164	0.284099	0.92358	1.22463	1.27509	1.28484	1.33839	1.14416	0.815929
46.85		2.60236e-13	7.64611	7.66409	7.81376	8.26198	9.21023	11.0584	13.061	14.9831	19.1097	18.6323	22.4394	18.1825	14.8173	12.4979	9.32912	6.94846	3.10493	1.63426	2.74854	3.5495	3.44903	4.57033	3.28481	1.00608	1.52374	2.69863	2.50349	2.76441	3.46187	4.01702	2.72296	2.0577	2.82874	3.21725	3.6087	3.09013	3.04269	1.98623	0.515186	0.456166	1.08696	1.35444	1.38461	1.40503	1.42829	1.17723	0.834669
46.9		1.17661e-12	7.73805	7.75396	7.90029	8.34392	9.28413	11.1325	13.1549	15.1289	19.245	18.7331	22.5602	18.2239	14.9275	12.4924	9.31492	6.8973	3.04848	1.63462	2.81871	3.73842	3.56732	4.64712	3.34775	0.808324	1.52084	2.67746	2.56454	2.89489	3.52379	3.90147	2.60324	2.24036	3.06639	3.47238	3.70596	3.11887	3.01847	1.88883	0.359539	0.619386	1.22935	1.47851	1.45748	1.46368	1.43663	1.15906	0.819494
46.95		1.63025e-12	7.85247	7.86282	8.00226	8.44131	9.38297	11.2231	13.2359	15.2106	19.3724	18.9646	22.8736	18.4667	15.1083	12.7371	9.44436	6.94045	3.02824	1.77562	2.94624	3.72001	3.41619	4.4624	3.27191	0.642436	1.75524	2.94168	2.76897	3.08651	3.54301	3.79547	2.58188	2.49639	3.33857	3.75148	3.83056	3.18409	3.00685	1.79896	0.22579	0.838468	1.41998	1.61666	1.56107	1.57956	1.52878	1.20006	0.849823
47		2.1827e-13	7.94022	7.94822	8.08382	8.51751	9.44965	11.2876	13.3178	15.3408	19.4877	19.0458	22.9652	18.4845	15.1982	12.7102	9.41551	6.88277	2.99498	1.7942	3.00472	3.90258	3.54684	4.54679	3.37947	0.839902	1.87236	2.95615	2.84834	3.20934	3.58279	3.67325	2.51366	2.6982	3.54852	3.97046	3.88872	3.17858	2.94085	1.66126	0.0531048	1.04527	1.59257	1.7581	1.64751	1.65139	1.54118	1.18083	0.837895
47.05		4.01235e-13	8.0434	8.04552	8.17357	8.60148	9.53342	11.3605	13.3781	15.3978	19.5834	19.2448	23.2368	18.6952	15.3519	12.9332	9.52881	6.91981	3.01366	1.98966	3.15908	3.91087	3.42831	4.36432	3.33832	1.06067	2.19706	3.22503	3.04646	3.38401	3.57799	3.5408	2.54057	2.96782	3.80225	4.21392	3.9712	3.20828	2.89218	1.538	0.135366	1.26592	1.78991	1.89416	1.73926	1.7533	1.62562	1.22416	0.880974
47.1		1.60094e-13	8.12598	8.12545	8.24917	8.67093	9.59186	11.4145	13.447	15.5111	19.6775	19.3055	23.2984	18.6893	15.4214	12.8857	9.48667	6.85867	3.01429	2.02933	3.20693	4.08377	3.56783	4.45454	3.47689	1.39669	2.36144	3.26003	3.13011	3.49184	3.59499	3.41632	2.52781	3.16192	3.97503	4.38967	3.98836	3.17003	2.79015	1.37287	0.334702	1.4901	1.97516	2.03961	1.83189	1.8313	1.63878	1.20274	0.875068
47.15		1.56164e-12	8.21679	8.21006	8.32556	8.74034	9.6594	11.4684	13.4853	15.5421	19.74	19.4704	23.5269	18.8674	15.5476	13.0868	9.58443	6.89164	3.07853	2.26608	3.38529	4.11956	3.48917	4.28146	3.46767	1.70634	2.69941	3.51248	3.31291	3.64444	3.56775	3.2631	2.60524	3.42718	4.20152	4.59061	4.02701	3.1658	2.7114	1.23402	0.509944	1.70073	2.16557	2.16532	1.90739	1.91234	1.70791	1.24435	0.932117
47.2		1.20348e-12	8.29329	8.28363	8.39431	8.80215	9.70872	11.511	13.5401	15.6374	19.8119	19.5096	23.5578	18.8378	15.5964	13.0196	9.53033	6.83002	3.12064	2.32739	3.42392	4.28009	3.63321	4.37502	3.62176	2.02995	2.86864	3.55491	3.38978	3.73155	3.56206	3.14046	2.63873	3.59608	4.32982	4.71741	4.00281	3.09783	2.58201	1.06867	0.73102	1.9281	2.34922	2.30282	1.99851	1.98919	1.71822	1.22037	0.935162
47.25		2.88436e-13	8.37082	8.35465	8.45642	8.85606	9.75905	11.545	13.5554	15.6413	19.8401	19.6388	23.7417	18.9826	15.6947	13.1983	9.61306	6.86073	3.23187	2.59309	3.62298	4.34311	3.59856	4.21811	3.63848	2.33869	3.18366	3.77581	3.5504	3.85816	3.51489	2.97254	2.75616	3.84371	4.52172	4.87031	3.99758	3.0631	2.48395	0.957047	0.919449	2.12125	2.52256	2.4116	2.05471	2.04485	1.76707	1.25835	1.00618
47.3		9.32365e-13	8.44045	8.42107	8.51754	8.90946	9.79848	11.5753	13.5952	15.7176	19.889	19.6558	23.7415	18.9294	15.7225	13.1123	9.54827	6.80151	3.31819	2.6752	3.654	4.48918	3.74238	4.31184	3.79353	2.62559	3.33613	3.8154	3.61218	3.92027	3.48742	2.85529	2.81785	3.97556	4.60018	4.94399	3.93315	2.96984	2.33923	0.854202	1.14665	2.33999	2.69243	2.53081	2.13697	2.11365	1.77133	1.23267	1.01995
47.35		1.58473e-12	8.50404	8.47784	8.56472	8.94721	9.83094	11.5887	13.587	15.6938	19.8821	19.7483	23.8798	19.0404	15.7925	13.2681	9.61631	6.8314	3.47252	2.95984	3.87011	4.57814	3.75233	4.17689	3.82865	2.908	3.60966	3.99412	3.74546	4.01805	3.42368	2.67896	2.95784	4.19522	4.75154	5.04483	3.88555	2.90975	2.23713	0.856369	1.34348	2.50981	2.84071	2.61745	2.17198	2.14148	1.79737	1.26725	1.10284
47.4		4.21219e-13	8.56611	8.53643	8.61753	8.99154	9.85981	11.6062	13.6111	15.7504	19.9073	19.7424	23.848	18.9636	15.7994	13.1642	9.54205	6.77719	3.60098	3.06128	3.89522	4.7082	3.89134	4.26705	3.97253	3.15	3.73331	4.02313	3.78619	4.05223	3.37621	2.56984	3.02804	4.28197	4.77667	5.0629	3.78348	2.79698	2.09304	0.899403	1.56651	2.70916	2.98627	2.70978	2.23884	2.1962	1.79327	1.24207	1.12715
47.45		4.55191e-14	8.61535	8.57853	8.64937	9.01272	9.87397	11.5986	13.5788	15.6984	19.8645	19.7972	23.9399	19.0403	15.8407	13.2967	9.59565	6.80739	3.79099	3.35701	4.12438	4.82085	3.94317	4.15831	4.01832	3.39405	3.95429	4.15226	3.88828	4.11936	3.30015	2.39133	3.17246	4.46541	4.88299	5.1093	3.6965	2.71837	2.00734	1.05382	1.76644	2.85111	3.10318	2.77033	2.2518	2.19555	1.79619	1.27511	1.2178
47.5		1.09668e-12	8.66934	8.62877	8.69337	9.04747	9.89181	11.6026	13.5866	15.7346	19.8655	19.7679	23.8765	18.9401	15.8264	13.1756	9.51301	6.76044	3.9563	3.476	4.14523	4.9338	4.07328	4.24081	4.14161	3.58644	4.04182	4.16521	3.90408	4.12402	3.2354	2.29209	3.23446	4.50199	4.8532	5.07104	3.56067	2.5931	1.88369	1.21436	1.97554	3.02144	3.2156	2.82907	2.29785	2.23138	1.78269	1.25372	1.25052
47.55		2.48335e-12	8.70404	8.65605	8.70972	9.05192	9.8875	11.5739	13.5302	15.6542	19.7868	19.7846	23.9214	18.9822	15.8388	13.2842	9.55229	6.79164	4.17324	3.77655	4.38317	5.06705	4.16175	4.1606	4.19091	3.78472	4.2031	4.23982	3.97233	4.15964	3.15197	2.11729	3.36763	4.64279	4.91147	5.06222	3.43868	2.50443	1.83822	1.45025	2.17276	3.13228	3.29643	2.86083	2.28888	2.20318	1.7641	1.28781	1.34347
47.6		2.13318e-12	8.74951	8.69751	8.74449	9.0767	9.89394	11.5641	13.5213	15.6696	19.7632	19.7316	23.8261	18.8588	15.8034	13.1469	9.4623	6.75377	4.36874	3.91112	4.40131	5.16219	4.27955	4.2313	4.28671	3.92437	4.24997	4.23304	3.96112	4.13447	3.07362	2.02837	3.4089	4.62661	4.82707	4.96871	3.2742	2.37475	1.75535	1.65386	2.35886	3.2654	3.36876	2.88131	2.31015	2.21683	1.74171	1.27394	1.38109
47.65		4.17133e-12	8.76972	8.71003	8.74543	9.06452	9.87125	11.5144	13.4408	15.561	19.6484	19.7098	23.8237	18.8661	15.7865	13.2309	9.48726	6.78626	4.60411	4.21126	4.64353	5.31222	4.39785	4.17985	4.33328	4.07194	4.34696	4.25023	3.99391	4.13867	2.98836	1.86243	3.51832	4.72006	4.83581	4.90557	3.12284	2.28587	1.76945	1.91662	2.54724	3.34319	3.41041	2.88282	2.2802	2.16343	1.70482	1.31118	1.4703
47.7		2.0095e-13	8.80638	8.74244	8.77071	9.07908	9.86606	11.4906	13.415	15.5552	19.6001	19.6329	23.6968	18.7197	15.7299	13.0782	9.39082	6.75877	4.82301	4.35928	4.66028	5.38909	4.50059	4.23479	4.39673	4.15686	4.35064	4.22173	3.95536	4.08469	2.90107	1.78289	3.53029	4.65087	4.69897	4.75963	2.93591	2.16065	1.73873	2.12274	2.70231	3.43268	3.43775	2.86255	2.27428	2.15329	1.67566	1.30785	1.50869
47.75		1.40932e-12	8.81231	8.7404	8.75647	9.05052	9.82526	11.4201	13.3107	15.4187	19.4495	19.5724	23.6469	18.6919	15.6836	13.1371	9.40141	6.79246	5.06923	4.65443	4.90217	5.55159	4.64118	4.21046	4.43544	4.25065	4.3807	4.18033	3.95207	4.05846	2.81985	1.62982	3.60644	4.69395	4.65824	4.64467	2.76205	2.08225	1.81493	2.38525	2.87557	3.4768	3.43877	2.83363	2.22514	2.07825	1.625	1.34866	1.58817
47.8		3.27738e-13	8.83994	8.76355	8.77208	9.0547	9.80831	11.3822	13.2678	15.3917	19.3764	19.4716	23.4887	18.5229	15.6058	12.9697	9.29937	6.77613	5.30518	4.81369	4.91862	5.60997	4.72676	4.24617	4.46346	4.27998	4.34022	4.12959	3.88745	3.978	2.72919	1.55731	3.58383	4.57369	4.47293	4.45079	2.55989	1.97033	1.83016	2.57239	2.993	3.51833	3.41848	2.77234	2.19137	2.04462	1.59287	1.35717	1.6231
47.85		1.00098e-12	8.83189	8.7473	8.74302	9.01013	9.74979	11.2914	13.1402	15.2277	19.1904	19.3726	23.3913	18.46	15.5299	13.003	9.29548	6.81058	5.55572	5.09969	5.15551	5.78024	4.88204	4.24577	4.4903	4.31856	4.30245	4.03003	3.84843	3.92322	2.65778	1.41959	3.6198	4.56507	4.38431	4.28799	2.37169	1.91247	1.95165	2.818	3.14502	3.52941	3.37912	2.71412	2.12557	1.95255	1.53376	1.39973	1.68737
47.9		3.97016e-13	8.85035	8.76107	8.74887	9.00388	9.72105	11.2395	13.0802	15.1793	19.0926	19.248	23.2021	18.2688	15.4311	12.8218	9.18858	6.8056	5.80302	5.26786	5.17253	5.82006	4.94883	4.25941	4.48125	4.29253	4.21824	3.95801	3.76068	3.82001	2.56997	1.35064	3.5601	4.39778	4.15623	4.05218	2.16259	1.82115	1.99322	2.97244	3.21989	3.52102	3.31092	2.61374	2.06505	1.89765	1.50382	1.41907	1.71495
47.95		2.57572e-14	8.82867	8.73097	8.70539	8.94372	9.64526	11.1289	12.9298	14.9885	18.8717	19.1105	23.0574	18.1708	15.3256	12.8291	9.17016	6.84009	6.05226	5.54088	5.39982	5.99325	5.11157	4.27879	4.49343	4.27611	4.11327	3.80221	3.68724	3.73945	2.51345	1.22906	3.55122	4.33787	4.0228	3.84694	1.96978	1.7907	2.13523	3.1887	3.34494	3.50091	3.23312	2.52863	1.98585	1.794	1.44178	1.45946	1.75936
48		6.46594e-13	8.83787	8.7353	8.70143	8.92703	9.60478	11.0628	12.8527	14.9189	18.7493	18.9623	22.8377	17.9579	15.206	12.6349	9.05906	6.8461	6.30578	5.71555	5.418	6.01458	5.15835	4.26821	4.44696	4.19614	3.98701	3.71137	3.58101	3.61872	2.4349	1.15969	3.45426	4.12969	3.75933	3.57654	1.76342	1.72342	2.18145	3.30091	3.37433	3.44321	3.1191	2.39318	1.90142	1.72203	1.41975	1.48656	1.77633
48.05		4.28102e-13	8.80289	8.6917	8.64393	8.85173	9.51218	10.9329	12.6801	14.7018	18.4941	18.7867	22.6461	17.8249	15.0709	12.6156	9.02608	6.87967	6.54888	5.97205	5.63129	6.18585	5.32193	4.3027	4.44282	4.12664	3.81697	3.50284	3.47558	3.51616	2.39684	1.05368	3.398	4.02077	3.5857	3.33548	1.57812	1.72115	2.32164	3.47788	3.46739	3.39491	3.00644	2.28483	1.81272	1.61288	1.35955	1.51963	1.79736
48.1		1.50946e-12	8.80281	8.68659	8.63021	8.82467	9.46008	10.853	12.5861	14.611	18.3474	18.6152	22.3965	17.5907	14.9308	12.4092	8.91136	6.89579	6.80398	6.15074	5.65097	6.18886	5.3478	4.26644	4.35972	3.99539	3.65169	3.39744	3.35747	3.38477	2.33323	0.980424	3.26575	3.78	3.2959	3.03893	1.38658	1.67572	2.35516	3.5414	3.4505	3.29122	2.85097	2.12021	1.70882	1.52993	1.35034	1.55007	1.80128
48.15		1.48992e-12	8.75486	8.62986	8.55909	8.73467	9.35115	10.7044	12.3919	14.3684	18.0585	18.4019	22.1582	17.4228	14.7661	12.3632	8.86376	6.92721	7.03663	6.3874	5.84606	6.35344	5.50629	4.31124	4.33876	3.87669	3.4202	3.14162	3.22382	3.26512	2.31482	0.889193	3.16158	3.6264	3.0883	2.76966	1.22519	1.69532	2.47672	3.6712	3.50753	3.21877	2.70852	1.99335	1.61507	1.42166	1.29489	1.57041	1.79677
48.2		5.37792e-13	8.74514	8.61498	8.53533	8.69702	9.28724	10.6103	12.2806	14.2561	17.8872	18.2067	21.8785	17.1672	14.605	12.1449	8.74554	6.95184	7.28887	6.56737	5.86713	6.33813	5.51038	4.2483	4.22067	3.69805	3.22015	3.02804	3.1025	3.1316	2.26994	0.810435	2.99781	3.3636	2.78297	2.45605	1.06521	1.66431	2.48542	3.68218	3.44559	3.07501	2.5179	1.80691	1.4975	1.33543	1.30082	1.59922	1.7861
48.25		4.29434e-13	8.6801	8.5412	8.44691	8.58875	9.15832	10.4388	12.06	13.9825	17.5576	17.9482	21.5849	16.9574	14.4048	12.0668	8.67979	6.97703	7.5046	6.77871	6.03773	6.48884	5.65637	4.29697	4.18175	3.53501	2.93108	2.73178	2.9448	2.99974	2.26849	0.734856	2.84578	3.17059	2.54817	2.1656	0.95061	1.69359	2.57517	3.75725	3.46204	2.98172	2.35061	1.66608	1.40265	1.23347	1.24959	1.60126	1.75439
48.3		1.82077e-12	8.6335	8.4907	8.38886	8.51734	9.05931	10.3055	11.9032	13.8168	17.3223	17.6894	21.2281	16.6432	14.1914	11.8114	8.53968	6.99286	7.73359	6.9424	6.046	6.4403	5.62535	4.19688	4.022	3.30937	2.69772	2.61386	2.82477	2.86745	2.23792	0.652694	2.65043	2.89283	2.23556	1.83984	0.842472	1.66187	2.54441	3.70489	3.34966	2.79886	2.12662	1.46122	1.27352	1.14819	1.26473	1.61864	1.72317
48.35		1.23945e-12	8.46897	8.32309	8.21332	8.32687	8.84918	10.0485	11.5892	13.4399	16.8655	17.2968	20.7774	16.3092	13.8861	11.644	8.41333	6.97086	7.88466	7.08545	6.15024	6.5329	5.72129	4.21932	3.94523	3.10921	2.35945	2.28174	2.63678	2.71486	2.23317	0.604661	2.44724	2.66181	1.97889	1.53241	0.792862	1.67359	2.57527	3.69805	3.30347	2.67429	1.9297	1.3012	1.16982	1.04463	1.20144	1.58379	1.64966
48.4		1.93623e-13	8.3027	8.16439	8.06202	8.17707	8.68343	9.85708	11.3785	13.2243	16.5824	16.9904	20.377	15.9563	13.6361	11.3679	8.25617	6.96454	8.07212	7.21826	6.12963	6.4384	5.64715	4.07515	3.74701	2.8841	2.14487	2.18836	2.53436	2.59428	2.20449	0.551966	2.25333	2.40955	1.69874	1.22382	0.746862	1.624	2.49672	3.58472	3.14956	2.47082	1.68932	1.08542	1.02798	0.956716	1.20805	1.57441	1.58791
48.45		1.75948e-12	8.13459	8.00297	7.90649	8.02399	8.53138	9.68678	11.1811	12.9995	16.3295	16.8022	20.1874	15.8184	13.4964	11.3378	8.22443	7.00952	8.2904	7.41394	6.26642	6.58214	5.79147	4.14287	3.70592	2.74586	1.84885	1.89091	2.37485	2.47499	2.2189	0.57119	2.0777	2.22556	1.49199	0.952421	0.775142	1.64162	2.51952	3.57682	3.11576	2.38601	1.52051	0.940044	0.939962	0.869192	1.1461	1.52648	1.50171
48.5		9.39693e-13	8.04112	7.92157	7.8397	7.97008	8.47833	9.63583	11.1424	12.9934	16.3203	16.7776	20.1338	15.732	13.4705	11.2539	8.20331	7.11367	8.60045	7.66616	6.346	6.57569	5.78952	4.03951	3.53608	2.56104	1.68823	1.86808	2.34393	2.42126	2.23194	0.555803	1.93155	2.05768	1.29734	0.687695	0.792004	1.60833	2.45093	3.48437	2.99519	2.22859	1.31105	0.745249	0.818667	0.813849	1.17381	1.52852	1.45047
48.55		1.19593e-12	7.92444	7.81244	7.73811	7.87477	8.39146	9.54387	11.0393	12.882	16.2122	16.7359	20.1231	15.7323	13.4465	11.3193	8.24074	7.21817	8.88404	7.91497	6.52038	6.77197	5.97952	4.1526	3.52046	2.44159	1.38947	1.5966	2.2052	2.33093	2.26429	0.608385	1.75617	1.90865	1.14499	0.442875	0.865078	1.62588	2.45984	3.46321	2.962	2.1763	1.16948	0.616429	0.753247	0.749736	1.11626	1.47125	1.35784
48.6		1.79101e-12	7.84031	7.74043	7.68085	7.83072	8.34868	9.50505	11.0152	12.8925	16.2252	16.7339	20.0939	15.6647	13.4348	11.249	8.23146	7.33546	9.2002	8.18251	6.6186	6.7655	5.96862	4.03562	3.32623	2.23578	1.24361	1.62561	2.21938	2.3168	2.29006	0.608129	1.61923	1.80258	1.05034	0.258224	0.89946	1.57975	2.36198	3.33566	2.82776	2.03559	0.97925	0.437687	0.649908	0.725035	1.14831	1.46548	1.30222
48.65		1.40554e-12	7.71852	7.62599	7.57343	7.72884	8.25464	9.40469	10.9022	12.7688	16.1004	16.6726	20.0588	15.6466	13.3927	11.2977	8.25827	7.43128	9.46214	8.40642	6.7679	6.94796	6.14404	4.15152	3.30545	2.12066	0.952351	1.4036	2.0906	2.24	2.31564	0.677486	1.4339	1.69243	0.988119	0.23137	0.973974	1.57535	2.33142	3.26636	2.76422	1.99307	0.866539	0.329192	0.604555	0.675967	1.08276	1.38729	1.19631
48.7		1.86806e-12	7.62611	7.54564	7.50764	7.67561	8.20107	9.35312	10.8629	12.7602	16.0898	16.6453	19.9956	15.5525	13.3563	11.2083	8.23681	7.53877	9.75385	8.66081	6.86396	6.92143	6.10562	4.00955	3.08152	1.90195	0.869825	1.49736	2.1512	2.26304	2.34157	0.692809	1.32261	1.66719	1.02809	0.411812	0.999018	1.51017	2.20186	3.10112	2.61576	1.87398	0.719957	0.193659	0.527451	0.676908	1.10974	1.3694	1.13639
48.75		8.58424e-13	7.49747	7.42411	7.39255	7.56522	8.09765	9.24165	10.7367	12.6201	15.9426	16.558	19.9279	15.5093	13.2903	11.2346	8.24877	7.62082	9.98654	8.85207	6.98091	7.08125	6.25813	4.11971	3.05609	1.81847	0.710572	1.3782	2.04294	2.2027	2.35332	0.774753	1.15613	1.62153	1.07277	0.599939	1.05536	1.48061	2.1333	2.98663	2.52269	1.83706	0.655838	0.153842	0.504544	0.636867	1.03544	1.27381	1.0236
48.8		2.02371e-12	7.39768	7.33632	7.3191	7.50365	8.03412	9.17815	10.683	12.593	15.9088	16.5056	19.8309	15.3886	13.2289	11.1256	8.21422	7.71608	10.2502	9.08859	7.07221	7.03361	6.1908	3.95269	2.80718	1.61516	0.795976	1.5319	2.14872	2.25986	2.37295	0.806476	1.10443	1.67935	1.20355	0.799381	1.05946	1.39769	1.97982	2.79365	2.3687	1.7456	0.589117	0.188906	0.458957	0.651823	1.05202	1.2442	0.962672
48.85		2.39453e-12	7.26323	7.20872	7.19737	7.38577	7.92238	9.05665	10.5446	12.4375	15.7401	16.393	19.731	15.3202	13.1388	11.1289	8.21064	7.78275	10.4509	9.24392	7.15315	7.16561	6.31565	4.05105	2.77992	1.6053	0.921072	1.5388	2.06875	2.21624	2.36621	0.899217	1.00857	1.70423	1.30885	0.976806	1.08882	1.34291	1.87827	2.64073	2.24952	1.70776	0.584367	0.251275	0.455777	0.614604	0.970853	1.13681	0.850278
48.9		5.82423e-13	7.1571	7.11452	7.11728	7.31688	7.84992	8.98226	10.4775	12.3928	15.684	16.3165	19.6007	15.1731	13.0523	11.0003	8.16244	7.86387	10.6834	9.45849	7.23721	7.09612	6.21858	3.85948	2.51278	1.46545	1.13002	1.72327	2.20952	2.29869	2.37413	0.946094	1.04883	1.81756	1.46149	1.14184	1.06738	1.24598	1.71205	2.43251	2.09894	1.64344	0.602697	0.343171	0.435801	0.629986	0.973438	1.09669	0.791253
48.95		9.82991e-13	7.01786	6.98188	6.98993	7.19257	7.73091	8.85183	10.3282	12.2231	15.495	16.1793	19.4691	15.0796	12.9382	10.98	8.14276	7.9138	10.8497	9.57506	7.27914	7.19579	6.31186	3.9409	2.48823	1.57004	1.41411	1.83215	2.15965	2.26873	2.34576	1.04862	1.06819	1.89526	1.58227	1.28816	1.06635	1.16857	1.58615	2.25115	1.95909	1.59713	0.631277	0.399672	0.44464	0.592484	0.889723	0.984607	0.6867
49		2.46914e-13	6.90641	6.88227	6.90421	7.11736	7.65055	8.76759	10.2486	12.1619	15.4176	16.0793	19.3065	14.9066	12.8266	10.8319	8.08044	7.97909	11.0484	9.76385	7.35343	7.10383	6.18459	3.72571	2.21289	1.5402	1.64982	2.01885	2.31956	2.36435	2.33773	1.10766	1.1862	2.0266	1.71813	1.41091	1.01882	1.06413	1.42334	2.04349	1.82088	1.55354	0.688228	0.469182	0.436099	0.598048	0.876783	0.935923	0.631716
49.05		6.13065e-13	6.76331	6.74553	6.77219	6.98756	7.52527	8.62926	10.0893	11.9791	15.2093	15.9185	19.1438	14.788	12.6886	10.7876	8.04428	8.01119	11.1781	9.83928	7.35405	7.16745	6.24334	3.78612	2.19819	1.75665	1.98817	2.19076	2.29611	2.34295	2.28608	1.21887	1.30291	2.1321	1.82971	1.51939	0.987211	0.969994	1.2877	1.84862	1.6687	1.49275	0.716006	0.506238	0.449934	0.561501	0.797275	0.827665	0.542039
49.1		7.26974e-13	6.64742	6.64141	6.68172	6.90693	7.4379	8.53611	9.99826	11.9024	15.1114	15.7959	18.9496	14.5894	12.5522	10.6202	7.96755	8.05919	11.3406	9.99885	7.41614	7.05267	6.0859	3.5488	1.93025	1.83649	2.22147	2.36319	2.45856	2.43921	2.2592	1.28615	1.45123	2.25226	1.93087	1.59633	0.915784	0.868686	1.15301	1.66258	1.55169	1.46013	0.770781	0.544149	0.440431	0.552156	0.769536	0.773088	0.492139
49.15		6.32383e-13	6.50132	6.50142	6.54589	6.77254	7.30726	8.39084	9.8301	11.7076	14.885	15.6122	18.7565	14.4461	12.3907	10.5517	7.91471	8.07258	11.4319	10.0313	7.37383	7.07731	6.10807	3.58513	1.93579	2.12156	2.57531	2.56653	2.45476	2.42063	2.18394	1.40451	1.61992	2.3646	2.02006	1.66348	0.855978	0.769803	1.03401	1.47803	1.39971	1.3823	0.782013	0.561802	0.456603	0.522211	0.703396	0.678509	0.422854
49.2		5.08482e-14	6.38167	6.39347	6.45137	6.68718	7.21362	8.28954	9.72833	11.6159	14.7675	15.4677	18.5315	14.2224	12.2297	10.3654	7.82343	8.10206	11.556	10.1586	7.42154	6.93973	5.92105	3.32777	1.69948	2.27631	2.79563	2.71636	2.60563	2.50662	2.13671	1.47578	1.76493	2.45515	2.07802	1.6932	0.765593	0.690082	0.964273	1.34303	1.31221	1.35063	0.815662	0.568409	0.440658	0.498767	0.664424	0.621633	0.377709
49.25		1.22302e-12	6.23321	6.25087	6.31238	6.54887	7.07833	8.1381	9.55208	11.41	14.5237	15.2619	18.3086	14.0545	12.0449	10.2728	7.75396	8.09612	11.6076	10.1468	7.33545	6.92334	5.90558	3.33801	1.73836	2.59092	3.14628	2.9291	2.61401	2.48565	2.03893	1.5993	1.95297	2.55936	2.13746	1.71752	0.683015	0.611409	0.903864	1.20766	1.17884	1.2578	0.80716	0.570304	0.460087	0.484767	0.622468	0.551574	0.331059
49.3		8.42215e-13	6.11027	6.13957	6.21427	6.45926	6.97891	8.02918	9.44015	11.3041	14.3871	15.096	18.0535	13.8063	11.8598	10.0681	7.64819	8.10605	11.6915	10.2394	7.36691	6.76344	5.69019	3.06326	1.56663	2.78748	3.34733	3.05186	2.74264	2.5528	1.97123	1.67043	2.07742	2.60956	2.14858	1.70043	0.583269	0.583407	0.930219	1.15826	1.12708	1.21923	0.813507	0.551023	0.439307	0.455292	0.579622	0.497463	0.288989
49.35		2.22045e-15	5.95992	5.99486	6.07264	6.31757	6.83954	7.87218	9.2565	11.0878	14.127	14.8688	17.8016	13.6143	11.6524	9.95161	7.56234	8.08035	11.7023	10.1826	7.23691	6.7048	5.63695	3.04634	1.64953	3.10836	3.68265	3.25862	2.75634	2.5252	1.85326	1.79672	2.26503	2.69524	2.17423	1.68211	0.490598	0.56505	0.956408	1.11688	1.03545	1.11866	0.789086	0.544153	0.464387	0.467282	0.571108	0.461458	0.262039
49.4		9.19265e-14	5.83387	5.88039	5.97115	6.22391	6.73457	7.75593	9.1347	10.9679	13.9718	14.6819	17.5171	13.3422	11.4436	9.72929	7.44231	8.06989	11.7448	10.2386	7.25066	6.52357	5.39501	2.75744	1.57185	3.32379	3.85972	3.35176	2.85529	2.56744	1.76653	1.86388	2.35981	2.69949	2.13805	1.62031	0.405489	0.608073	1.05857	1.16124	1.01939	1.06927	0.769735	0.510683	0.446052	0.446967	0.53528	0.416728	0.220641
49.45		5.38236e-13	5.68181	5.73375	5.82707	6.07907	6.59138	7.59371	8.94407	10.7419	13.6958	14.4339	17.2368	13.1266	11.2142	9.58942	7.34059	8.02421	11.7142	10.1368	7.07742	6.42239	5.30495	2.71332	1.69813	3.63726	4.17057	3.54154	2.86867	2.53023	1.63218	1.99032	2.53443	2.75972	2.12836	1.56114	0.342835	0.663353	1.14943	1.2183	0.987663	0.974636	0.738799	0.506071	0.478032	0.487352	0.560639	0.416177	0.206028
49.5		1.41154e-12	5.55259	5.61607	5.72216	5.98133	6.48087	7.47016	8.81249	10.6082	13.5221	14.2263	16.9235	12.8312	10.9824	9.35039	7.20669	7.99269	11.7142	10.1549	7.07243	6.22135	5.03885	2.41393	1.71896	3.85581	4.31981	3.60366	2.93315	2.54369	1.52952	2.05009	2.59442	2.71597	2.04684	1.45834	0.338707	0.750582	1.2774	1.31503	0.996518	0.916329	0.702583	0.478946	0.471929	0.490476	0.541467	0.385923	0.163208
[truncated: 9 more rows]
[truncated: 1 more columns]

## Sheet: Fig4f
	x (nm)	0	0.00322581	0.00645161	0.00967742	0.0129032	0.016129	0.0193548	0.0225806	0.0258065	0.0290323	0.0322581	0.0354839	0.0387097	0.0419355	0.0451613	0.0483871	0.0516129	0.0548387	0.0580645	0.0612903	0.0645161	0.0677419	0.0709677	0.0741935	0.0774194	0.0806452	0.083871	0.0870968	0.0903226	0.0935484	0.0967742	0.1	0.103226	0.106452	0.109677	0.112903	0.116129	0.119355	0.122581	0.125806	0.129032	0.132258	0.135484	0.13871	0.141935	0.145161	0.148387	0.151613
[truncated: 812 more rows]
[truncated: 976 more columns]
