# Supplementary material for: Terahertz spectroscopy of collective charge density wave dynamics at the atomic scale
Source: Nat Phys. 2024 Jul 15;20(10):1603–8. doi: 10.1038/s41567-024-02552-7 (PMC11473363; doi:10.1038/s41567-024-02552-7)
Supplement: Supplementary file 6 — Source data for Extended Data Fig. 1b–d. [file 41567_2024_2552_MOESM6_ESM.xlsx]

## Sheet: ExtDataFig_1b
x-Time (ps)	y-THz electric field (V/cm)
-5	-0.606522
-4.93333	-0.733568
-4.86667	-0.857614
-4.8	-0.954162
-4.73333	-1.00957
-4.66667	-1.02491
-4.6	-1.01782
-4.53333	-0.983917
-4.46667	-0.93091
-4.4	-0.854702
-4.33333	-0.738702
-4.26667	-0.578612
-4.2	-0.46736
-4.13333	-0.351774
-4.06667	-0.256321
-4	-0.180173
-3.93333	-0.131286
-3.86667	-0.130645
-3.8	-0.12838
-3.73333	-0.172815
-3.66667	-0.273214
-3.6	-0.378325
-3.53333	-0.520928
-3.46667	-0.626511
-3.4	-0.692953
-3.33333	-0.742524
-3.26667	-0.729488
-3.2	-0.662013
-3.13333	-0.538286
-3.06667	-0.304357
-3	-0.051564
-2.93333	0.267024
-2.86667	0.67369
-2.8	1.09113
-2.73333	1.53394
-2.66667	1.95598
-2.6	2.51856
-2.53333	3.02069
-2.46667	3.62923
-2.4	4.29195
-2.33333	5.10193
-2.26667	5.8596
-2.2	6.66453
-2.13333	7.71941
-2.06667	8.6377
-2	9.72606
-1.93333	10.7435
-1.86667	11.8835
-1.8	12.7288
-1.73333	13.4667
-1.66667	13.8651
-1.6	13.7083
-1.53333	12.7952
-1.46667	11.0738
-1.4	7.69938
-1.33333	3.26163
-1.26667	-3.09561
-1.2	-11.215
-1.13333	-22.4308
-1.06667	-33.7553
-1	-46.154
-0.933333	-60.3855
-0.866667	-72.5467
-0.8	-82.9355
-0.733333	-88.7388
-0.666667	-89.0556
-0.6	-82.5735
-0.533333	-68.5314
-0.466667	-45.5712
-0.4	-14.8329
-0.333333	18.1652
-0.266667	48.9852
-0.2	84.4776
-0.133333	108.014
-0.0666667	124.873
0	130
0.0666667	123.004
0.133333	107.512
0.2	85.0034
0.266667	56.5986
0.333333	29.2768
0.4	2.77145
0.466667	-17.0765
0.533333	-35.8288
0.6	-45.7844
0.666667	-51.4355
0.733333	-51.9759
0.8	-47.7953
0.866667	-40.275
0.933333	-31.9996
1	-20.9848
1.06667	-12.9082
1.13333	-6.31144
1.2	-3.13312
1.26667	-2.64087
1.33333	-4.13351
1.4	-6.32554
1.46667	-8.47096
1.53333	-9.37048
1.6	-8.94693
1.66667	-7.58863
1.73333	-5.27341
1.8	-3.33338
1.86667	-1.71204
1.93333	-0.703435
2	-0.0770376
2.06667	0.376012
2.13333	0.815319
2.2	1.49412
2.26667	2.1975
2.33333	3.04879
2.4	3.7236
2.46667	4.35815
2.53333	4.71663
2.6	4.88488
2.66667	4.79658
2.73333	4.46435
2.8	3.85664
2.86667	3.18478
2.93333	2.3049
3	1.60103
3.06667	0.969838
3.13333	0.551224
3.2	0.288234
3.26667	0.177366
3.33333	0.19768
3.4	0.342189
3.46667	0.487817
3.53333	0.631255
3.6	0.709099
3.66667	0.707156
3.73333	0.590309
3.8	0.348813
3.86667	-0.0534166
3.93333	-0.561652
4	-1.16386
4.06667	-1.72121
4.13333	-2.3718
4.2	-2.79641
4.26667	-3.132
4.33333	-3.31884
4.4	-3.39017
4.46667	-3.29418
4.53333	-3.06286
4.6	-2.63272
4.66667	-2.15731
4.73333	-1.53897
4.8	-1.00472
4.86667	-0.323773
4.93333	0.223704
5	0.752058
5.06667	1.21582
5.13333	1.54822
5.2	1.81157
5.26667	1.97885
5.33333	2.09226
5.4	2.11238
5.46667	2.08617
5.53333	1.99071
5.6	1.81
5.66667	1.5507
5.73333	1.27183
5.8	0.889915
5.86667	0.53877
5.93333	0.0808033
6	-0.262164
6.06667	-0.626303
6.13333	-0.928023
6.2	-1.20589
6.26667	-1.43024
6.33333	-1.57543
6.4	-1.64652
6.46667	-1.62408
6.53333	-1.50488
6.6	-1.36331
6.66667	-1.14903
6.73333	-0.926047
6.8	-0.682699
6.86667	-0.469062
6.93333	-0.296711
7	-0.135293
7.06667	-0.0382218
7.13333	0.0396077
7.2	0.047891
7.26667	0.0156392
7.33333	-0.0598787
7.4	-0.176347
7.46667	-0.318553
7.53333	-0.461174
7.6	-0.644781
7.66667	-0.775255
7.73333	-0.892912
7.8	-0.954763
7.86667	-0.958636
7.93333	-0.922549
8	-0.86091
8.06667	-0.72658
8.13333	-0.569347
8.2	-0.367131
8.26667	-0.141385
8.33333	0.120636
8.4	0.348744
8.46667	0.605063
8.53333	0.803053
8.6	0.952185
8.66667	0.995706
8.73333	0.998671
8.8	0.93338
8.86667	0.810769
8.93333	0.64105
9	0.451001
9.06667	0.212883
9.13333	0.0420263
9.2	-0.119466
9.26667	-0.232113
9.33333	-0.303232
9.4	-0.33858
9.46667	-0.307747
9.53333	-0.243815
9.6	-0.181997
9.66667	-0.0826062
9.73333	-0.00426694
9.8	0.125326
9.86667	0.23487
9.93333	0.365445
10	0.497894
10.0667	0.604146
10.1333	0.73297
10.2	0.825174
10.2667	0.917878
10.3333	0.968504
10.4	1.01781
10.4667	1.02731
10.5333	0.989636
10.6	0.899828
10.6667	0.738962
10.7333	0.456968
10.8	0.160868
10.8667	-0.301792
10.9333	-0.761328
11	-1.32783
11.0667	-1.84191
11.1333	-2.38334
11.2	-2.92494
11.2667	-3.28631
11.3333	-3.56015
11.4	-3.67582
11.4667	-3.64708
11.5333	-3.50126
11.6	-3.19868
11.6667	-2.7829
11.7333	-2.29809
11.8	-1.7587
11.8667	-1.20316
11.9333	-0.544801
12	-0.0569377
12.0667	0.452625
12.1333	0.872228
12.2	1.28347
12.2667	1.55511
12.3333	1.79806
12.4	1.9969
12.4667	2.14438
12.5333	2.30572
12.6	2.45042
12.6667	2.6206
12.7333	2.75698
12.8	2.9105
12.8667	3.04509
12.9333	3.15183
13	3.18087
13.0667	3.11406
13.1333	2.94425
13.2	2.69408
13.2667	2.22595
13.3333	1.62965
13.4	0.692091
13.4667	-0.263194
13.5333	-1.60143
13.6	-3.31364
13.6667	-5.14314
13.7333	-7.15997
13.8	-9.10603
13.8667	-11.3825
13.9333	-12.9117
14	-14.2726
14.0667	-14.826
14.1333	-14.401
14.2	-12.9772
14.2667	-10.4192
14.3333	-5.9585
14.4	-1.35836
14.4667	4.52897
14.5333	9.91848
14.6	15.5137
14.6667	19.1353
14.7333	21.5161
14.8	22.0245
14.8667	20.4446
14.9333	17.3858
15	13.3378
15.0667	7.79529
15.1333	3.5226
15.2	-0.952079
15.2667	-4.48751
15.3333	-7.06183
15.4	-8.39956
15.4667	-8.97168
15.5333	-8.73221
15.6	-7.91022
15.6667	-6.54101
15.7333	-4.96647
15.8	-3.16693
15.8667	-1.90159
15.9333	-0.949511
16	-0.491017
16.0667	-0.609942
16.1333	-1.09757
16.2	-1.69742
16.2667	-2.30806
16.3333	-2.52511
16.4	-2.4313
16.4667	-2.05169
16.5333	-1.49421
16.6	-1.02405
16.6667	-0.598307
16.7333	-0.219433
16.8	-0.0148772
16.8667	0.110086
16.9333	0.226299
17	0.372508
17.0667	0.50728
17.1333	0.617603
17.2	0.689226
17.2667	0.718995
17.3333	0.715028
17.4	0.67862
17.4667	0.591978
17.5333	0.492273
17.6	0.351743
17.6667	0.16747
17.7333	-0.0736059
17.8	-0.275705
17.8667	-0.467605
17.9333	-0.641836
18	-0.72401
18.0667	-0.729697
18.1333	-0.676483
18.2	-0.58963
18.2667	-0.507816
18.3333	-0.383874
18.4	-0.262307
18.4667	-0.126309
18.5333	-0.0222477
18.6	0.0699907
18.6667	0.150771
18.7333	0.182098
18.8	0.188597
18.8667	0.159305
18.9333	0.11557
19	0.100426
19.0667	0.119113
19.1333	0.198548
19.2	0.355695
19.2667	0.549988
19.3333	0.797375
19.4	1.14686
19.4667	1.42856
19.5333	1.75251
19.6	2.12611
19.6667	2.4618
19.7333	2.71661
19.8	2.88901
19.8667	2.91023
19.9333	2.7393
20	2.33342

## Sheet: ExtDataFig_1c
x-Delay (ps)	y-Rectified current (pA)
-9.6	1.89973
-9.53333	1.9455
-9.46667	1.8921
-9.4	1.84632
-9.33333	1.8921
-9.26667	1.82343
-9.2	1.79292
-9.13333	1.70899
-9.06667	1.93024
-9	2.05232
-8.93333	1.9455
-8.86667	1.83869
-8.8	2.10572
-8.73333	1.83106
-8.66667	1.86921
-8.6	1.86158
-8.53333	1.90736
-8.46667	1.82343
-8.4	1.91499
-8.33333	2.03706
-8.26667	2.1744
-8.2	1.96077
-8.13333	1.92261
-8.06667	1.99129
-8	2.09046
-7.93333	1.98366
-7.86667	1.86921
-7.8	1.95314
-7.73333	2.13624
-7.66667	2.07522
-7.6	2.10572
-7.53333	1.99892
-7.46667	1.9684
-7.4	1.97603
-7.33333	1.87684
-7.26667	2.08284
-7.2	2.00654
-7.13333	1.86921
-7.06667	2.01418
-7	2.08284
-6.93333	1.9684
-6.86667	1.80817
-6.8	1.78529
-6.73333	1.9455
-6.66667	1.93024
-6.6	1.89973
-6.53333	1.95314
-6.46667	1.78529
-6.4	1.73188
-6.33333	1.82343
-6.26667	1.86921
-6.2	1.82343
-6.13333	1.92261
-6.06667	1.90736
-6	1.93024
-5.93333	1.93024
-5.86667	2.0981
-5.8	2.2278
-5.73333	2.26594
-5.66667	2.0981
-5.6	1.90736
-5.53333	2.00654
-5.46667	2.01418
-5.4	1.89973
-5.33333	1.79292
-5.26667	1.75477
-5.2	1.85395
-5.13333	2.06758
-5.06667	2.0981
-5	1.89973
-4.93333	1.8158
-4.86667	1.93024
-4.8	2.18966
-4.73333	2.52534
-4.66667	2.45668
-4.6	2.25832
-4.53333	2.10572
-4.46667	1.90736
-4.4	1.86921
-4.33333	1.86158
-4.26667	1.83106
-4.2	1.99892
-4.13333	1.99129
-4.06667	2.12098
-4	2.40328
-3.93333	2.54824
-3.86667	2.41854
-3.8	2.22016
-3.73333	2.1744
-3.66667	2.15914
-3.6	1.95314
-3.53333	1.93787
-3.46667	1.95314
-3.4	2.18966
-3.33333	2.25832
-3.26667	2.4109
-3.2	2.39564
-3.13333	2.41854
-3.06667	2.4643
-3	2.5406
-2.93333	2.45668
-2.86667	2.31936
-2.8	2.22016
-2.73333	2.06758
-2.66667	1.84632
-2.6	1.64033
-2.53333	1.41145
-2.46667	1.5564
-2.4	1.6861
-2.33333	1.85395
-2.26667	2.01418
-2.2	2.32698
-2.13333	2.3041
-2.06667	2.11336
-2	1.83106
-1.93333	1.60218
-1.86667	1.26649
-1.8	1.15968
-1.73333	1.19019
-1.66667	1.21308
-1.6	1.297
-1.53333	1.15205
-1.46667	1.10627
-1.4	0.93079
-1.33333	0.656132
-1.26667	0.450136
-1.2	0.312808
-1.13333	0.350954
-1.06667	0.732426
-1	0.97657
-0.933334	0.93842
-0.866667	0.946048
-0.800001	0.892642
-0.733334	0.587468
-0.666667	0.40436
-0.600001	0.335696
-0.533334	0.465394
-0.466667	1.12916
-0.400001	3.56294
-0.333334	9.73516
-0.266667	26.6878
-0.200001	57.0376
-0.133334	98.0154
-0.066667	135.842
-1e-06	159.524
0.066666	154.008
0.133333	127.732
0.199999	93.1554
0.266666	55.3514
0.333333	26.2224
0.399999	10.6202
0.466666	3.7079
0.533333	1.28175
0.599999	0.564578
0.666666	0.473024
0.733333	0.93842
0.799999	1.46485
0.866666	1.99129
0.933333	1.99129
0.999999	1.64033
1.06667	1.13679
1.13333	0.785832
1.2	0.67902
1.26667	0.633244
1.33333	0.694278
1.4	1.05286
1.46667	1.34278
1.53333	1.49537
1.6	1.43433
1.66667	1.36567
1.73333	1.297
1.8	1.19782
1.86667	1.31989
1.93333	1.4267
2	1.57929
2.06667	1.98366
2.13333	2.3575
2.2	2.5406
2.26667	2.47956
2.33333	2.38802
2.4	2.12098
2.46667	1.96077
2.53333	1.6861
2.6	1.73951
2.66667	1.99129
2.73333	2.26594
2.8	2.76948
2.86667	3.06704
2.93333	2.97548
3	3.02126
3.06667	3.19674
3.13333	3.12044
3.2	3.0594
3.26667	3.05178
3.33333	3.04414
3.4	2.73134
3.46667	2.49482
3.53333	2.34986
3.6	2.32698
3.66667	2.32698
3.73333	2.34224
3.8	2.51008
3.86667	2.89918
3.93333	3.33406
4	3.2654
4.06667	2.9831
4.13333	2.86866
4.2	2.39564
4.26667	2.00654
4.33333	1.97603
4.4	2.25832
4.46667	2.73134
4.53333	2.96022
4.6	3.29592
4.66667	3.27302
4.73333	3.28828
4.8	3.3188
4.86667	3.21962
4.93333	2.79238
5	2.51772
5.06667	2.58638
5.13333	2.38038
5.2	2.3346
5.26667	2.24306
5.33333	2.2812
5.4	2.51008
5.46667	2.7466
5.53333	2.76948
5.6	2.70082
5.66667	2.7237
5.73333	2.57112
5.8	2.79238
5.86667	2.80764
5.93333	2.67794
6	2.67794
6.06667	2.62452
6.13333	2.49482
6.2	2.37276
6.26667	2.4109
6.33333	2.31936
6.4	2.3041
6.46667	2.25832
6.53333	2.3041
6.6	2.32698
6.66667	2.3346
6.73333	2.3575
6.8	2.47194
6.86667	2.64742
6.93333	2.75422
7	2.78474
7.06667	2.6169
7.13333	2.25832
7.2	2.10572
7.26667	2.28884
7.33333	2.37276
7.4	2.2278
7.46667	2.41854
7.53333	2.64742
7.6	2.76948
7.66667	2.67794
7.73333	2.76186
7.8	2.78474
7.86667	2.8
7.93333	2.7466
8	2.7237
8.06667	2.67794
8.13333	2.79238
8.2	2.8763
8.26667	2.71608
8.33333	2.60926
8.4	2.42616
8.46667	2.40328
8.53333	2.51008
8.6	2.5635
8.66667	2.5406
8.73333	2.47956
8.8	2.42616
8.86667	2.51772
8.93333	2.58638
9	2.4338
9.06667	2.25832
9.13333	2.16676
9.2	2.2278
9.26667	2.38802
9.33333	2.37276
9.4	2.54824
9.46667	2.64742
9.53333	2.9526
9.6	3.1128
9.66667	2.96784
9.73333	2.76948

## Sheet: ExtDataFig_1d
x-Delay (ps)	y-Rectified current (pA)	x-Delay (ps)	y-Rectified current (pA)	Bias (V)	dI/dV (nS)
-5.26667	0.0523044	-6	0.055555	-8	-2.45508
-5.2	0.0522287	-5.86667	0.0579466	-7.98436	-2.4282
-5.13333	0.0521376	-5.73333	0.0617572	-7.96872	-2.40104
-5.06667	0.0520363	-5.6	0.0613813	-7.95308	-2.37274
-5	0.051958	-5.46667	0.0589652	-7.93744	-2.34438
-4.93333	0.051925	-5.33333	0.0514069	-7.9218	-2.31521
-4.86667	0.0519073	-5.2	0.0560393	-7.90616	-2.28553
-4.8	0.0518677	-5.06667	0.0627274	-7.89052	-2.25514
-4.73333	0.0518123	-4.93333	0.0615501	-7.87488	-2.22268
-4.66667	0.0517699	-4.8	0.0596559	-7.85924	-2.18943
-4.6	0.0517416	-4.66667	0.0562954	-7.8436	-2.15569
-4.53333	0.051702	-4.53333	0.059176	-7.82796	-2.12315
-4.46667	0.0516738	-4.4	0.060319	-7.81232	-2.08894
-4.4	0.051698	-4.26667	0.0544616	-7.79668	-2.05447
-4.33333	0.0517766	-4.13333	0.0548728	-7.78104	-2.01917
-4.26667	0.0519021	-4	0.0579905	-7.7654	-1.98395
-4.2	0.0520523	-3.86667	0.0547339	-7.74976	-1.9482
-4.13333	0.0521723	-3.73333	0.0553636	-7.73412	-1.9137
-4.06667	0.0522089	-3.6	0.0562453	-7.71848	-1.87871
-4	0.0521609	-3.46667	0.0562224	-7.70284	-1.84273
-3.93333	0.0520637	-3.33333	0.0568046	-7.6872	-1.80639
-3.86667	0.0519584	-3.2	0.0593273	-7.67156	-1.7741
-3.8	0.0519006	-3.06667	0.0557568	-7.65592	-1.73865
-3.73333	0.0519388	-2.93333	0.0526845	-7.64028	-1.70168
-3.66667	0.0520804	-2.8	0.0528339	-7.62464	-1.66545
-3.6	0.0523122	-2.66667	0.052251	-7.609	-1.62927
-3.53333	0.0526417	-2.53333	0.0516293	-7.59336	-1.59317
-3.46667	0.053071	-2.4	0.0509546	-7.57772	-1.55725
-3.4	0.0535861	-2.26667	0.0498335	-7.56208	-1.52122
-3.33333	0.0541637	-2.13333	0.0501196	-7.54643	-1.4857
-3.26667	0.05476	-2	0.0507985	-7.53079	-1.45035
-3.2	0.0553434	-1.86667	0.0458689	-7.51515	-1.41496
-3.13333	0.0558859	-1.73333	0.0385079	-7.49951	-1.37898
-3.06667	0.0563482	-1.6	0.0246494	-7.48387	-1.34332
-3	0.0566855	-1.46667	0.0187585	-7.46823	-1.30784
-2.93333	0.0568632	-1.33333	0.0137756	-7.45259	-1.27299
-2.86667	0.0568899	-1.2	0.0135299	-7.43695	-1.23822
-2.8	0.0568045	-1.06667	0.0149126	-7.42131	-1.20384
-2.73333	0.056685	-0.933333	0.0122299	-7.40567	-1.16971
-2.66667	0.0566411	-0.8	0.0180657	-7.39003	-1.13642
-2.6	0.0567372	-0.666667	0.05711	-7.37439	-1.10416
-2.53333	0.0570116	-0.533333	0.170904	-7.35875	-1.07315
-2.46667	0.0574969	-0.4	0.639895	-7.34311	-1.04232
-2.4	0.058145	-0.266667	1.41492	-7.32747	-1.01327
-2.33333	0.0588295	-0.133333	2.30639	-7.31183	-0.983804
-2.26667	0.0593531	0	2.56797	-7.29619	-0.951586
-2.2	0.0594539	0.133333	1.97967	-7.28055	-0.919953
-2.13333	0.0589288	0.266667	1.00846	-7.26491	-0.889589
-2.06667	0.0577151	0.4	0.379671	-7.24927	-0.86061
-2	0.0559124	0.533333	0.102027	-7.23363	-0.830918
-1.93333	0.0537648	0.666667	0.0353216	-7.21799	-0.805523
-1.86667	0.0515337	0.8	0.0167474	-7.20235	-0.781157
-1.8	0.0494723	0.933333	0.0156657	-7.18671	-0.757132
-1.73333	0.0477969	1.06667	0.0193033	-7.17107	-0.734618
-1.66667	0.0465778	1.2	0.0226473	-7.15543	-0.712642
-1.6	0.0457334	1.33333	0.0267426	-7.13979	-0.690957
-1.53333	0.044984	1.46667	0.0318992	-7.12415	-0.669973
-1.46667	0.0438586	1.6	0.0394404	-7.10851	-0.650242
-1.4	0.0418333	1.73333	0.0470931	-7.09287	-0.631115
-1.33333	0.0384753	1.86667	0.0525013	-7.07723	-0.612456
-1.26667	0.0336582	2	0.0518478	-7.06159	-0.594377
-1.2	0.0277133	2.13333	0.0510851	-7.04595	-0.576917
-1.13333	0.0213481	2.26667	0.0474335	-7.03031	-0.560249
-1.06667	0.015426	2.4	0.0449737	-7.01467	-0.544011
-1	0.0107596	2.53333	0.0425695	-6.99903	-0.527967
-0.933333	0.00807545	2.66667	0.0418196	-6.98339	-0.511134
-0.866667	0.00816873	2.8	0.0392503	-6.96775	-0.495004
-0.8	0.0122539	2.93333	0.0386581	-6.95211	-0.479358
-0.733333	0.0225655	3.06667	0.0457741	-6.93647	-0.462442
-0.666667	0.0432638	3.2	0.0487723	-6.92083	-0.448138
-0.6	0.0817768	3.33333	0.0529332	-6.90519	-0.435128
-0.533333	0.150624	3.46667	0.059074	-6.88955	-0.42214
-0.466667	0.269334	3.6	0.0615927	-6.87391	-0.406726
-0.4	0.464552	3.73333	0.0643816	-6.85827	-0.393026
-0.333333	0.76419	3.86667	0.0658315	-6.84263	-0.380183
-0.266667	1.18268	4	0.0632257	-6.82699	-0.368106
-0.2	1.69676	4.13333	0.0574734	-6.81135	-0.356408
-0.133333	2.22334	4.26667	0.057328	-6.79571	-0.34445
-0.0666667	2.6279	4.4	0.0528143	-6.78007	-0.33317
0	2.77836	4.53333	0.0467238	-6.76443	-0.321518
0.0666667	2.61779	4.66667	0.0432939	-6.74879	-0.310348
0.133333	2.20182	4.8	0.0423448	-6.73315	-0.299376
0.2	1.66509	4.93333	0.044099	-6.71751	-0.288766
0.266667	1.14448	5.06667	0.0478802	-6.70187	-0.279855
0.333333	0.72442	5.2	0.0507451	-6.68623	-0.271296
0.4	0.428093	5.33333	0.0564385	-6.67059	-0.263085
0.466667	0.23872	5.46667	0.062682	-6.65494	-0.253391
0.533333	0.126135	5.6	0.0616211	-6.6393	-0.24513
0.6	0.0626496	5.73333	0.0594787	-6.62366	-0.236709
0.666667	0.0284389	5.86667	0.059779	-6.60802	-0.228924
0.733333	0.0111569	6	0.0541129	-6.59238	-0.220937
0.8	0.00381765	6.13333	0.0547854	-6.57674	-0.213295
0.866667	0.00276882	6.26667	0.0535077	-6.5611	-0.204413
0.933333	0.00622276	6.4	0.0557996	-6.54546	-0.196174
1	0.0132416	6.53333	0.0529949	-6.52982	-0.189019
1.06667	0.0229939	6.66667	0.0493004	-6.51418	-0.182281
1.13333	0.0342771	6.8	0.0508105	-6.49854	-0.171845
1.2	0.0453953	6.93333	0.0579519	-6.4829	-0.164984
1.26667	0.0544361	7.06667	0.060131	-6.46726	-0.159835
1.33333	0.0599016	7.2	0.0671019	-6.45162	-0.154117
1.4	0.0613436	7.33333	0.0751927	-6.43598	-0.148554
1.46667	0.0594796	7.46667	0.0764001	-6.42034	-0.143194
1.53333	0.0557462	7.6	0.0740838	-6.4047	-0.137981
1.6	0.0517119	7.73333	0.0684681	-6.38906	-0.13323
1.66667	0.0486235	7.86667	0.0614749	-6.37342	-0.128323
1.73333	0.0472118	8	0.0546864	-6.35778	-0.123657
1.8	0.0476895	8.13333	0.0456562	-6.34214	-0.11947
1.86667	0.0498156	8.26667	0.0448336	-6.3265	-0.116289
1.93333	0.0530324	8.4	0.0500314	-6.31086	-0.113118
2	0.0566157	8.53333	0.0559462	-6.29522	-0.110229
2.06667	0.059826	8.66667	0.0543217	-6.27958	-0.107104
2.13333	0.0620853	8.8	0.0516164	-6.26394	-0.104313
2.2	0.0631277	8.93333	0.0505529	-6.2483	-0.101556
2.26667	0.0630328	9.06667	0.0546966	-6.23266	-0.0989932
2.33333	0.0621585	9.2	0.0625725	-6.21702	-0.0964789
2.4	0.0609808	9.33333	0.0584735	-6.20138	-0.0943688
2.46667	0.0599178	9.46667	0.0542566	-6.18574	-0.0923839
2.53333	0.0592365	9.6	0.0515103	-6.1701	-0.0904868
2.6	0.0590153	9.73333	0.049604	-6.15446	-0.0882132
2.66667	0.0591819	9.86667	0.0551953	-6.13882	-0.0860086
2.73333	0.059609	10	0.0536616	-6.12318	-0.0839147
2.8	0.060134	10.1333	0.0581756	-6.10754	-0.0818817
2.86667	0.06052	10.2667	0.064387	-6.0919	-0.0798909
2.93333	0.0605586	10.4	0.0631821	-6.07626	-0.07794
3	0.0601685	10.5333	0.0571758	-6.06062	-0.0759133
3.06667	0.05937	10.6667	0.0543115	-6.04498	-0.073855
3.13333	0.0582958	10.8	0.0550744	-6.02934	-0.0718143
3.2	0.0571271	10.9333	0.0528571	-6.0137	-0.0699093
3.26667	0.0559525	11.0667	0.0534221	-5.99806	-0.0681082
3.33333	0.0548033	11.2	0.0592144	-5.98242	-0.0663622
3.4	0.0537441	11.3333	0.0633927	-5.96678	-0.064699
3.46667	0.0528342	11.4667	0.0609154	-5.95114	-0.063017
3.53333	0.0521069	11.6	0.0565932	-5.9355	-0.0614165
3.6	0.0515846	11.7333	0.0555915	-5.91986	-0.0599148
3.66667	0.0512656	11.8667	0.0565932	-5.90422	-0.0583406
3.73333	0.0511344	12	0.0556818	-5.88858	-0.0567507
3.8	0.0511624	12.1333	0.0549685	-5.87294	-0.0552052
3.86667	0.051293	12.2667	0.0583236	-5.8573	-0.0537535
3.93333	0.0514762	12.4	0.0617746	-5.84166	-0.052342
4	0.0516833	12.5333	0.0630969	-5.82602	-0.0509941
4.06667	0.0518809	12.6667	0.063793	-5.81038	-0.0496455
4.13333	0.0520446	12.8	0.0629424	-5.79474	-0.048295
4.2	0.0521582	12.9333	0.0597608	-5.7791	-0.0470153
4.26667	0.0521973	13.0667	0.0577895	-5.76345	-0.0457336
4.33333	0.0521598	13.2	0.0565797	-5.74782	-0.0444636
4.4	0.052092	13.3333	0.053978	-5.73217	-0.0431788
4.46667	0.0520384	13.4667	0.0575916	-5.71653	-0.0418068
4.53333	0.0520081	13.6	0.0567228	-5.70089	-0.0406484
4.6	0.0520188	13.7333	0.0564343	-5.68525	-0.0395062
4.66667	0.0520712	13.8667	0.0559355	-5.66961	-0.0384023
4.73333	0.0521392	14	0.0521538	-5.65397	-0.0374014
4.8	0.0522202	14.1333	0.0446657	-5.63833	-0.0364166
4.86667	0.0523225	14.2667	0.0417961	-5.62269	-0.0355096
4.93333	0.0524312	14.4	0.0379408	-5.60705	-0.0346318
5	0.0525208	14.5333	0.0385318	-5.59141	-0.0337895
5.06667	0.0525912	14.6667	0.0362082	-5.57577	-0.0329366
5.13333	0.0526539	14.8	0.0365832	-5.56013	-0.0320721
5.2	0.0527067	14.9333	0.041101	-5.54449	-0.0312592
5.26667	0.0527758	15.0667	0.0524408	-5.52885	-0.0304716
5.33333	0.0528872	15.2	0.0600093	-5.51321	-0.0296945
5.4	0.0529797	15.3333	0.061979	-5.49757	-0.0286893
5.46667	0.0529846	15.4667	0.0639366	-5.48193	-0.0283133
5.53333	0.0529177	15.6	0.0700118	-5.46629	-0.0274763
5.6	0.052799	15.7333	0.0674656	-5.45065	-0.0268668
5.66667	0.0526005	15.8667	0.0660712	-5.43501	-0.0262562
5.73333	0.052314	16	0.0674137	-5.41937	-0.0256317
5.8	0.0519677	16.1333	0.0631895	-5.40373	-0.0250976
5.86667	0.0515902	16.2667	0.0565792	-5.38809	-0.0245693
5.93333	0.0512009	16.4	0.0484153	-5.37245	-0.0240354
6	0.0508041	16.5333	0.0439243	-5.35681	-0.0234998
6.06667	0.0503982	16.6667	0.0484195	-5.34117	-0.0229836
6.13333	0.0500019	16.8	0.0471303	-5.32553	-0.0224735
6.2	0.0496396	16.9333	0.0454755	-5.30989	-0.0219722
6.26667	0.0493222	17.0667	0.0469161	-5.29425	-0.0214745
6.33333	0.049061	17.2	0.0473321	-5.27861	-0.0209834
6.4	0.0488419	17.3333	0.0495574	-5.26297	-0.0205408
6.46667	0.0486191	17.4667	0.0550473	-5.24733	-0.0201008
6.53333	0.0483829	17.6	0.0556448	-5.23169	-0.0196986
6.6	0.0481901	17.7333	0.0588147	-5.21605	-0.0192959
6.66667	0.048099	17.8667	0.0610634	-5.20041	-0.0189393
6.73333	0.04812	18	0.0590581	-5.18477	-0.0185901
6.8	0.0482479	18.1333	0.0573656	-5.16913	-0.0183258
6.86667	0.0485078	18.2667	0.0588835	-5.15349	-0.0180389
6.93333	0.0489322	18.4	0.0614891	-5.13785	-0.0177845
7	0.0494704	18.5333	0.0611377	-5.12221	-0.0174763
7.06667	0.0500209	18.6667	0.0569964	-5.10657	-0.0171243
7.13333	0.050538	18.8	0.0542398	-5.09093	-0.0168131
7.2	0.0510068	18.9333	0.0504566	-5.07529	-0.016518
7.26667	0.0514239	19.0667	0.049473	-5.05965	-0.0162197
7.33333	0.0518121	19.2	0.0500452	-5.04401	-0.0158705
7.4	0.0521822	19.3333	0.0488597	-5.02837	-0.0152114
7.46667	0.0525169	19.4667	0.0504518	-5.01273	-0.0145746
7.53333	0.0527733	19.6	0.0517397	-4.99709	-0.0139506
7.6	0.0529075	19.7333	0.0482207	-4.98145	-0.013693
7.66667	0.052926	19.8667	0.0517415	-4.96581	-0.0138674
7.73333	0.0528767	20	0.052082	-4.95017	-0.0140769
7.8	0.0527739	20.1333	0.058092	-4.93453	-0.0143182
7.86667	0.0525982	20.2667	0.0656111	-4.91889	-0.014594
7.93333	0.0523584	20.4	0.0679107	-4.90325	-0.0148538
8	0.0520739	20.5333	0.0668887	-4.88761	-0.0151146
8.06667	0.0517435	20.6667	0.0644312	-4.87196	-0.015429
8.13333	0.0513876	20.8	0.0609094	-4.85633	-0.015774
8.2	0.0510486	20.9333	0.0561586	-4.84068	-0.0161378
8.26667	0.0507555	21.0667	0.052501	-4.82504	-0.0165365
8.33333	0.050508	21.2	0.0539275	-4.8094	-0.0169501
8.4	0.0502742	21.3333	0.0528936	-4.79376	-0.0173201
8.46667	0.0500261	21.4667	0.0501868	-4.77812	-0.0178423
8.53333	0.0497623	21.6	0.0473356	-4.76248	-0.0183426
8.6	0.0495086	21.7333	0.0470699	-4.74684	-0.0188211
8.66667	0.0493007	21.8667	0.044429	-4.7312	-0.0194221
8.73333	0.0491591	22	0.0457284	-4.71556	-0.0200389
8.8	0.0490806	22.1333	0.0484631	-4.69992	-0.0206651
8.86667	0.0490626	22.2667	0.0453115	-4.68428	-0.0213034
8.93333	0.0491174	22.4	0.049789	-4.66864	-0.021946
9	0.0492427	22.5333	0.0562321	-4.653	-0.0226022
9.06667	0.0494067	22.6667	0.0615682	-4.63736	-0.0232809
9.13333	0.0495866	22.8	0.0631959	-4.62172	-0.023973
9.2	0.0498159	22.9333	0.0659183	-4.60608	-0.0259361
9.26667	0.0501159	23.0667	0.0647092	-4.59044	-0.0271726
9.33333	0.0504406	23.2	0.0613321	-4.5748	-0.0284371
9.4	0.0507628	23.3333	0.0572543	-4.55916	-0.0297198
9.46667	0.0510785	23.4667	0.0553179	-4.54352	-0.0310392
9.53333	0.051384	23.6	0.0546012	-4.52788	-0.0323839
9.6	0.0516737	23.7333	0.0545656	-4.51224	-0.0338289
9.66667	0.051897	23.8667	0.0554503	-4.4966	-0.0353334
9.73333	0.0520081	24	0.0525073	-4.48096	-0.0369753
9.8	0.0520304	24.1333	0.052681	-4.46532	-0.0386998
9.86667	0.0519824	24.2667	0.0543824	-4.44968	-0.0409855
9.93333	0.0518412	24.4	0.0585789	-4.43404	-0.042288
10	0.0516133	24.5333	0.0650337	-4.4184	-0.04359
10.0667	0.0513403	24.6667	0.070652	-4.40276	-0.0449188
10.1333	0.0510569	24.8	0.0694967	-4.38712	-0.0461999
10.2	0.0507744	24.9333	0.0637918	-4.37148	-0.0474645
10.2667	0.0505195	25.0667	0.0636444	-4.35584	-0.0487153
10.3333	0.050326	25.2	0.0651397	-4.3402	-0.049962
10.4	0.0501918	25.3333	0.0600476	-4.32456	-0.0511892
10.4667	0.0501182	25.4667	0.05881	-4.30892	-0.0518723
10.5333	0.0501244	25.6	0.0552811	-4.29328	-0.0531956
10.6	0.0502119	25.7333	0.05355	-4.27764	-0.0545751
10.6667	0.0503772	25.8667	0.0492058	-4.262	-0.0559438
10.7333	0.0506335	26	0.0481393	-4.24636	-0.0572972
10.8	0.0509716	26.1333	0.051544	-4.23072	-0.0586313
10.8667	0.0513737	26.2667	0.0478643	-4.21508	-0.0599417
10.9333	0.0518534	26.4	0.0427259	-4.19944	-0.0612104
11	0.052391	26.5333	0.043301	-4.1838	-0.0624888
11.0667	0.0529225	26.6667	0.0452511	-4.16816	-0.0638849
11.1333	0.0534291	26.8	0.0476984	-4.15252	-0.0653343
11.2	0.0539049	26.9333	0.0485146	-4.13688	-0.0667521
11.2667	0.0543121	27.0667	0.0523881	-4.12124	-0.0681313
11.3333	0.0546405	27.2	0.0532661	-4.1056	-0.0694817
11.4	0.0549128	27.3333	0.0537441	-4.08996	-0.0708205
11.4667	0.055114	27.4667	0.0541367	-4.07432	-0.0721274
11.5333	0.0551943	27.6	0.0573197	-4.05868	-0.0733785
11.6	0.0551432	27.7333	0.0604499	-4.04304	-0.0746082
11.6667	0.0549713	27.8667	0.0682677	-4.0274	-0.0757802
11.7333	0.0547024	28	0.0736714	-4.01176	-0.076915
11.8	0.054396	28.1333	0.0753971	-3.99612	-0.0779851
11.8667	0.0540757	28.2667	0.0726415	-3.98047	-0.0789799
11.9333	0.0537049	28.4	0.0649975	-3.96483	-0.0799591
12	0.0532674	28.5333	0.0531289	-3.94919	-0.0808975
12.0667	0.0527909	28.6667	0.0488032	-3.93355	-0.0818769
12.1333	0.0522915	28.8	0.043272	-3.91791	-0.0828245
12.2	0.0517705	28.9333	0.041991	-3.90227	-0.0837379
12.2667	0.0512286	29.0667	0.0410753	-3.88663	-0.0846212
12.3333	0.0506617	29.2	0.0442995	-3.87099	-0.0855042
12.4	0.0500869	29.3333	0.0510789	-3.85535	-0.0863299
12.4667	0.0495393	29.4667	0.0530804	-3.83971	-0.0871135
12.5333	0.0490354	29.6	0.0560959	-3.82407	-0.0878213
12.6	0.0485806	29.7333	0.0567002	-3.80843	-0.088471
12.6667	0.0481813	29.8667	0.0539287	-3.79279	-0.0886637
12.7333	0.0478301	30	0.0500112	-3.77715	-0.088815
12.8	0.0475311			-3.76151	-0.0885088
12.8667	0.0473351			-3.74587	-0.0881705
12.9333	0.0472824			-3.73023	-0.0878166
13	0.0473526			-3.71459	-0.0874159
13.0667	0.0475216			-3.69895	-0.0869706
13.1333	0.0477704			-3.68331	-0.0864835
13.2	0.048063			-3.66767	-0.0859545
13.2667	0.0483664			-3.65203	-0.0853758
13.3333	0.0486788			-3.63639	-0.0847556
13.4	0.0490244			-3.62075	-0.0840812
13.4667	0.0494028			-3.60511	-0.083359
13.5333	0.0497992			-3.58947	-0.0825914
13.6	0.0502024			-3.57383	-0.0817772
13.6667	0.0505982			-3.55819	-0.0809156
13.7333	0.0509627			-3.54255	-0.0800068
13.8	0.0512728			-3.52691	-0.0790536
13.8667	0.0515253			-3.51127	-0.0780521
13.9333	0.0517153			-3.49563	-0.0770061
14	0.0518656			-3.47999	-0.0759131
14.0667	0.0520247			-3.46435	-0.0747721
14.1333	0.052186			-3.44871	-0.0735845
14.2	0.05231			-3.43307	-0.0711602
14.2667	0.0523744			-3.41743	-0.0695299
14.3333	0.0523772			-3.40179	-0.0678912
14.4	0.0523134			-3.38615	-0.0662492
14.4667	0.0521615			-3.37051	-0.0645907
14.5333	0.0519101			-3.35487	-0.0629238
14.6	0.0515876			-3.33923	-0.0611789
14.6667	0.0512435			-3.32359	-0.059402
14.7333	0.0509163			-3.30795	-0.057514
14.8	0.0506381			-3.29231	-0.0555904
14.8667	0.050427			-3.27667	-0.0531826
14.9333	0.050275			-3.26103	-0.0518023
15	0.0501591			-3.24539	-0.0504063
15.0667	0.0500777			-3.22975	-0.0489674
15.1333	0.0500317			-3.21411	-0.0475595
15.2	0.0499985			-3.19847	-0.0461447
15.2667	0.0499748			-3.18283	-0.0447209
15.3333	0.0499737			-3.16719	-0.0432802
15.4	0.0499912			-3.15155	-0.0418367
15.4667	0.0500161			-3.13591	-0.0403789
15.5333	0.0500503			-3.12027	-0.0388353
15.6	0.0500813			-3.10463	-0.0372283
15.6667	0.0500995			-3.08899	-0.0356298
15.7333	0.0501229			-3.07334	-0.0340446
15.8	0.0501611			-3.0577	-0.0324759
15.8667	0.0502133			-3.04206	-0.0309296
15.9333	0.0502885			-3.02642	-0.0294206
16	0.0504075			-3.01078	-0.0279008
16.0667	0.050569			-2.99514	-0.0262703
16.1333	0.0507412			-2.9795	-0.0246087
16.2	0.0509184			-2.96386	-0.023004
16.2667	0.0511106			-2.94822	-0.0214611
16.3333	0.0512842			-2.93258	-0.0199683
16.4	0.0514041			-2.91694	-0.0185056
16.4667	0.0515059			-2.9013	-0.0170942
16.5333	0.0516484			-2.88566	-0.0157194
16.6	0.0518224			-2.87002	-0.0143938
16.6667	0.0519811			-2.85438	-0.0131263
16.7333	0.0520938			-2.83874	-0.0119125
16.8	0.0521608			-2.8231	-0.010698
16.8667	0.0521925			-2.80746	-0.0095957
16.9333	0.05218			-2.79182	-0.00854068
17	0.0521149			-2.77618	-0.00754228
17.0667	0.0520156			-2.76054	-0.00659072
17.1333	0.0519002			-2.7449	-0.00568976
17.2	0.0517351			-2.72926	-0.00484416
17.2667	0.0515099			-2.71362	-0.0040557
17.3333	0.0512925			-2.69798	-0.0033177
17.4	0.0511357			-2.68234	-0.00263291
17.4667	0.0510325			-2.6667	-0.00198791
17.5333	0.0509815			-2.65106	-0.00141383
17.6	0.0509834			-2.63542	-0.000888872
17.6667	0.050993			-2.61978	-0.000405098
17.7333	0.0509744			-2.60414	3.59473e-05
17.8	0.0509327			-2.5885	3.69708e-05
17.8667	0.0508732			-2.57286	3.81679e-05
17.9333	0.0507819			-2.55722	3.87445e-05
18	0.050658			-2.54158	3.94293e-05
18.0667	0.0505344			-2.52594	4.0728e-05
18.1333	0.050443			-2.5103	4.14782e-05
18.2	0.0503991			-2.49466	4.1969e-05
18.2667	0.0504076			-2.47902	4.30309e-05
18.3333	0.050457			-2.46338	4.48969e-05
18.4	0.0505144			-2.44774	4.58791e-05
18.4667	0.0505531			-2.4321	4.64831e-05
18.5333	0.0505852			-2.41646	4.72444e-05
18.6	0.0506325			-2.40082	4.78432e-05
18.6667	0.0506863			-2.38518	4.84676e-05
18.7333	0.0507177			-2.36954	4.9233e-05
18.8	0.0507205			-2.3539	4.99315e-05
18.8667	0.0507359			-2.33826	5.05419e-05
18.9333	0.050817			-2.32262	5.13482e-05
19	0.0509754			-2.30698	5.18858e-05
19.0667	0.0511879			-2.29134	5.26926e-05
19.1333	0.0514237			-2.2757	5.31321e-05
19.2	0.0516564			-2.26006	5.42062e-05
19.2667	0.0518797			-2.24442	5.47556e-05
19.3333	0.0520806			-2.22878	5.50414e-05
19.4	0.0522308			-2.21314	5.57221e-05
19.4667	0.0523126			-2.19749	5.64233e-05
19.5333	0.0523284			-2.18185	5.68052e-05
19.6	0.0522755			-2.16621	5.72623e-05
19.6667	0.0521332			-2.15057	5.77564e-05
19.7333	0.0518906			-2.13493	5.85228e-05
19.8	0.0515765			-2.11929	5.92787e-05
19.8667	0.0512418			-2.10365	5.99685e-05
19.9333	0.0509249			-2.08801	6.05564e-05
20	0.0506557			-2.07237	6.14571e-05
20.0667	0.0504517			-2.05673	6.19858e-05
20.1333	0.0503066			-2.04109	6.25242e-05
20.2	0.0501977			-2.02545	6.2991e-05
20.2667	0.0501214			-2.00981	6.36056e-05
20.3333	0.0500774			-1.99417	6.3769e-05
20.4	0.050044			-1.97853	6.47325e-05
20.4667	0.0500195			-1.96289	6.56596e-05
20.5333	0.0500166			-1.94725	6.62575e-05
20.6	0.0500308			-1.93161	6.68516e-05
20.6667	0.0500514			-1.91597	6.7523e-05
20.7333	0.0500802			-1.90033	6.82965e-05
20.8	0.0501046			-1.88469	6.9127e-05
20.8667	0.0501156			-1.86905	6.97221e-05
20.9333	0.0501316			-1.85341	7.02875e-05
21	0.0501615			-1.83777	7.15338e-05
21.0667	0.0502044			-1.82213	7.2339e-05
21.1333	0.0502699			-1.80649	7.33481e-05
21.2	0.05038			-1.79085	7.40018e-05
21.2667	0.0505347			-1.77521	7.46206e-05
21.3333	0.0507022			-1.75957	7.54056e-05
21.4	0.0508763			-1.74393	7.60984e-05
21.4667	0.0510668			-1.72829	7.62059e-05
21.5333	0.0512395			-1.71265	7.68454e-05
21.6	0.0513594			-1.69701	7.74989e-05
21.6667	0.0514627			-1.68137	7.82e-05
21.7333	0.051608			-1.66573	7.85843e-05
21.8	0.0517853			-1.65009	7.89809e-05
21.8667	0.0519476			-1.63445	7.89623e-05
21.9333	0.052065			-1.61881	7.93519e-05
22	0.0521387			-1.60317	7.95835e-05
22.0667	0.0521777			-1.58753	7.99603e-05
22.1333	0.0521726			-1.57189	7.99919e-05
22.2	0.0521154			-1.55625	8.01878e-05
22.2667	0.0520234			-1.54061	7.99202e-05
22.3333	0.0519145			-1.52497	8.01253e-05
22.4	0.0517555			-1.50933	8.00918e-05
22.4667	0.0515356			-1.49369	7.99367e-05
22.5333	0.0513214			-1.47805	8.0397e-05
22.6	0.0511659			-1.46241	8.05219e-05
22.6667	0.0510628			-1.44677	8.04579e-05
22.7333	0.0510104			-1.43113	8.03065e-05
22.8	0.0510103			-1.41549	8.04119e-05
22.8667	0.051018			-1.39985	8.0762e-05
22.9333	0.0509978			-1.38421	8.11988e-05
23	0.0509539			-1.36857	8.13553e-05
23.0667	0.0508917			-1.35293	8.11634e-05
23.1333	0.0507986			-1.33729	8.14177e-05
23.2	0.050673			-1.32165	8.15189e-05
23.2667	0.0505473			-1.30601	8.13412e-05
23.3333	0.0504536			-1.29036	8.13489e-05
23.4	0.0504065			-1.27473	8.12229e-05
23.4667	0.0504111			-1.25908	8.08871e-05
23.5333	0.0504563			-1.24344	8.071e-05
23.6	0.0505097			-1.2278	8.07261e-05
23.6667	0.0505441			-1.21216	8.09996e-05
23.7333	0.0505732			-1.19652	8.08607e-05
23.8	0.0506203			-1.18088	8.06852e-05
23.8667	0.0506758			-1.16524	8.00978e-05
23.9333	0.0507107			-1.1496	8.00227e-05
24	0.0507202			-1.13396	8.00654e-05
24.0667	0.0507481			-1.11832	7.95904e-05
24.1333	0.0508517			-1.10268	7.97214e-05
24.2	0.0510512			-1.08704	7.93874e-05
24.2667	0.0513366			-1.0714	7.9095e-05
24.3333	0.0517054			-1.05576	7.88341e-05
24.4	0.052162			-1.04012	7.826e-05
24.4667	0.0526712			-1.02448	7.76177e-05
24.5333	0.0531274			-1.00884	7.74459e-05
24.6	0.0534345			-0.993202	7.68481e-05
24.6667	0.0535599			-0.977561	7.65813e-05
24.7333	0.0534881			-0.961921	7.63989e-05
24.8	0.053213			-0.946281	7.59571e-05
24.8667	0.0527673			-0.930641	7.58081e-05
24.9333	0.0522337			-0.915001	7.57499e-05
25	0.0516892			-0.899361	7.55524e-05
25.0667	0.0511837			-0.88372	7.56888e-05
25.1333	0.0507783			-0.86808	7.58513e-05
25.2	0.0505139			-0.85244	7.5607e-05
25.2667	0.0503878			-0.8368	7.57011e-05
25.3333	0.0503853			-0.82116	7.58137e-05
25.4	0.0504436			-0.80552	7.55525e-05
25.4667	0.0504777			-0.789879	7.52546e-05
25.5333	0.0504957			-0.774239	7.50777e-05
25.6	0.0505544			-0.758599	7.50132e-05
25.6667	0.0506721			-0.742959	7.49669e-05
25.7333	0.05083			-0.727319	7.47851e-05
25.8	0.0509867			-0.711678	7.46068e-05
25.8667	0.0510964			-0.696038	7.47023e-05
25.9333	0.0511216			-0.680398	7.41449e-05
26	0.0510681			-0.664758	7.38939e-05
26.0667	0.0509727			-0.649118	7.40607e-05
26.1333	0.0508403			-0.633478	7.38459e-05
26.2	0.050657			-0.617837	7.37237e-05
26.2667	0.0504202			-0.602197	7.38602e-05
26.3333	0.0501299			-0.586557	7.3708e-05
26.4	0.0497939			-0.570917	7.38891e-05
26.4667	0.0494075			-0.555277	7.43316e-05
26.5333	0.0489603			-0.539637	7.47048e-05
26.6	0.0484575			-0.523996	7.47608e-05
26.6667	0.0479031			-0.508356	7.45794e-05
26.7333	0.04731			-0.492716	7.44044e-05
26.8	0.0466947			-0.477076	7.4564e-05
26.8667	0.0460463			-0.461436	7.46888e-05
26.9333	0.045343			-0.445796	7.44413e-05
27	0.0446002			-0.430155	7.46606e-05
27.0667	0.0438817			-0.414515	7.49074e-05
27.1333	0.0432732			-0.398875	7.5059e-05
27.2	0.0428652			-0.383235	7.53224e-05
27.2667	0.0427625			-0.367595	7.5581e-05
27.3333	0.0431039			-0.351954	7.59701e-05
27.4	0.0440316			-0.336314	7.60415e-05
27.4667	0.0456405			-0.320674	7.63516e-05
27.5333	0.0479989			-0.305034	7.57467e-05
27.6	0.0511686			-0.289394	7.59313e-05
27.6667	0.0551619			-0.273754	7.60497e-05
27.7333	0.0599345			-0.258113	7.60397e-05
27.8	0.0653808			-0.242473	7.58948e-05
27.8667	0.0712068			-0.226833	7.5767e-05
27.9333	0.0768591			-0.211193	7.56629e-05
28	0.081628			-0.195553	7.57302e-05
28.0667	0.0847917			-0.179913	7.58659e-05
28.1333	0.0857434			-0.164272	7.60279e-05
28.2	0.0841587			-0.148632	7.63321e-05
28.2667	0.0801561			-0.132992	7.62465e-05
28.3333	0.0742556			-0.117352	7.62906e-05
28.4	0.0671767			-0.101712	7.63927e-05
28.4667	0.0596806			-0.0860715	7.65591e-05
28.5333	0.052483			-0.0704312	7.67251e-05
28.6	0.0461447			-0.054791	7.66885e-05
28.6667	0.041016			-0.0391507	7.66608e-05
28.7333	0.0372688			-0.0235109	7.67251e-05
28.8	0.0349286			-0.00787067	7.65916e-05
28.8667	0.0339039			0.00776958	7.68457e-05
28.9333	0.0340264			0.0234098	7.67385e-05
29	0.0350836			0.0390501	7.67157e-05
29.0667	0.036856			0.0546904	7.65752e-05
29.1333	0.0391131			0.0703306	7.65033e-05
29.2	0.0415807			0.0859709	7.62573e-05
29.2667	0.0439917			0.10161	7.64888e-05
29.3333	0.0461355			0.11725	7.68632e-05
29.4	0.0478599			0.132891	7.70257e-05
29.4667	0.0490864			0.148531	7.74079e-05
29.5333	0.0498132			0.164171	7.73909e-05
29.6	0.0500915			0.179811	7.76239e-05
29.6667	0.0500335			0.195452	7.80625e-05
29.7333	0.0498234			0.211092	7.80366e-05
29.8	0.0496445			0.226732	7.82184e-05
29.8667	0.0496121			0.242373	7.82027e-05
29.9333	0.0497811			0.258013	7.82837e-05
30	0.0501514			0.273653	7.83829e-05
				0.289292	7.80406e-05
				0.304933	7.79154e-05
				0.320573	7.8081e-05
				0.336213	7.76397e-05
				0.351853	7.77973e-05
				0.367494	7.78169e-05
				0.383134	7.79889e-05
				0.398774	7.79998e-05
				0.414414	7.8084e-05
				0.430055	7.80793e-05
				0.445695	7.81771e-05
				0.461334	7.84804e-05
				0.476974	7.84759e-05
				0.492615	7.91724e-05
				0.508255	7.94472e-05
				0.523895	7.93716e-05
				0.539536	7.93646e-05
				0.555176	7.94105e-05
				0.570816	7.92889e-05
				0.586456	7.95604e-05
				0.602097	7.96767e-05
				0.617737	7.95319e-05
				0.633376	7.9164e-05
				0.649016	7.93337e-05
				0.664657	7.96099e-05
				0.680297	7.97912e-05
				0.695937	7.98611e-05
				0.711577	7.97863e-05
				0.727218	8.00982e-05
				0.742858	7.99902e-05
				0.758498	8.0004e-05
				0.774138	8.03516e-05
				0.789779	8.01853e-05
				0.805419	8.03784e-05
				0.821058	8.02946e-05
				0.836699	8.02097e-05
				0.852339	7.98419e-05
				0.867979	8.05565e-05
				0.883619	8.05975e-05
				0.89926	8.0689e-05
				0.9149	8.08289e-05
				0.93054	8.0678e-05
				0.94618	8.03845e-05
				0.961821	8.07131e-05
				0.977461	8.07381e-05
				0.9931	8.0675e-05
				1.00874	8.0788e-05
				1.02438	8.06465e-05
				1.04002	8.04833e-05
				1.05566	8.03781e-05
				1.0713	8.02872e-05
				1.08694	8.02912e-05
				1.10258	8.0051e-05
				1.11822	8.01306e-05
				1.13386	7.96733e-05
				1.1495	7.97201e-05
				1.16514	7.95235e-05
				1.18078	7.96446e-05
				1.19642	7.93852e-05
				1.21206	7.90935e-05
				1.2277	7.9304e-05
				1.24334	7.9021e-05
				1.25898	7.88967e-05
				1.27462	7.87354e-05
				1.29026	7.84804e-05
				1.3059	7.87167e-05
				1.32154	7.85935e-05
				1.33718	7.88241e-05
				1.35282	7.87577e-05
				1.36846	7.84224e-05
				1.3841	7.8086e-05
				1.39975	7.80534e-05
				1.41539	7.7844e-05
				1.43103	7.78659e-05
				1.44667	7.78535e-05
				1.46231	7.81472e-05
				1.47795	7.83212e-05
				1.49359	7.83828e-05
				1.50923	7.87537e-05
				1.52487	7.87082e-05
				1.54051	7.87056e-05
				1.55615	7.88318e-05
				1.57179	7.93317e-05
				1.58743	7.94231e-05
				1.60307	7.97064e-05
				1.61871	7.98062e-05
				1.63435	7.99106e-05
				1.64999	8.02037e-05
				1.66563	8.03431e-05
				1.68127	8.03883e-05
				1.69691	8.08369e-05
				1.71255	8.12538e-05
				1.72819	8.17162e-05
				1.74383	8.21681e-05
				1.75947	8.21302e-05
				1.77511	8.21437e-05
				1.79075	8.2157e-05
				1.80639	8.25105e-05
				1.82203	8.27641e-05
				1.83767	8.31389e-05
				1.85331	8.33732e-05
				1.86895	8.3473e-05
				1.88459	8.39336e-05
				1.90023	8.43323e-05
				1.91587	8.48532e-05
				1.93151	8.49084e-05
				1.94715	8.48929e-05
				1.96279	8.5093e-05
				1.97843	8.53388e-05
				1.99407	8.52924e-05
				2.00971	8.55557e-05
				2.02535	8.58232e-05
				2.04099	8.56597e-05
				2.05663	8.59454e-05
				2.07227	8.63866e-05
				2.08791	8.65122e-05
				2.10355	8.68763e-05
				2.11919	8.73342e-05
				2.13483	8.75926e-05
				2.15047	8.79068e-05
				2.16611	8.78613e-05
				2.18175	8.77111e-05
				2.19739	8.7641e-05
				2.21303	8.81765e-05
				2.22867	8.84964e-05
				2.24431	8.86527e-05
				2.25995	8.90034e-05
				2.27559	8.93267e-05
				2.29123	8.95931e-05
				2.30688	9.00749e-05
				2.32252	9.03176e-05
				2.33816	9.10402e-05
				2.3538	9.11753e-05
				2.36944	9.15225e-05
				2.38508	9.21797e-05
				2.40072	9.26485e-05
				2.41636	9.31981e-05
				2.432	9.35706e-05
				2.44764	9.38879e-05
				2.46328	9.4324e-05
				2.47892	9.43024e-05
				2.49456	9.46584e-05
				2.5102	9.49568e-05
				2.52584	9.5655e-05
				2.54148	9.59893e-05
				2.55712	9.66894e-05
				2.57276	9.72761e-05
				2.5884	9.82512e-05
				2.60404	9.87643e-05
				2.61968	9.9425e-05
				2.63532	0.000100322
				2.65096	0.000101201
				2.6666	0.00010202
				2.68224	0.000102562
				2.69788	0.000103445
				2.71352	0.000104324
				2.72916	0.000105073
				2.7448	0.000106762
				2.76044	0.000109024
				2.77608	0.000111395
				2.79172	0.000113855
				2.80736	0.000116365
				2.823	0.000119098
				2.83864	0.000121861
				2.85428	0.000125094
				2.86992	0.000128415
				2.88556	0.000130423
				2.9012	0.000132654
				2.91684	0.00013494
				2.93248	0.00013722
				2.94812	0.000139927
				2.96376	0.000142748
				2.9794	0.000145347
				2.99504	0.000147789
				3.01068	0.00015043
				3.02632	0.000153326
				3.04196	0.000156418
				3.0576	0.00015981
				3.07324	0.000162752
				3.08888	0.000165617
				3.10452	0.000168822
				3.12016	0.000172416
				3.1358	0.000175875
				3.15144	0.000179724
				3.16708	0.000183214
				3.18273	0.000186966
				3.19837	0.000190945
				3.21401	0.000194861
				3.22965	0.000198399
				3.24529	0.000202234
				3.26093	0.000206318
				3.27657	0.000210757
				3.29221	0.000214643
				3.30785	0.000218502
				3.32349	0.000222707
				3.33913	0.000227384
				3.35477	0.000232188
				3.37041	0.000237199
				3.38605	0.000242098
				3.40169	0.00024717
				3.41733	0.000252191
				3.43297	0.000257036
				3.44861	0.000262614
				3.46425	0.000267992
				3.47989	0.000273901
				3.49553	0.000279812
				3.51117	0.000286032
				3.52681	0.000292813
				3.54245	0.000299598
				3.55809	0.000306418
				3.57373	0.000313605
				3.58937	0.000321409
				3.60501	0.000329719
				3.62065	0.000338546
				3.63629	0.000348079
				3.65193	0.00035815
				3.66757	0.000368175
				3.68321	0.000378608
				3.69885	0.000388889
				3.71449	0.000400275
				3.73013	0.000412033
				3.74577	0.000424612
				3.76141	0.000438335
				3.77705	0.000453344
				3.79269	0.000468855
				3.80833	0.000484762
				3.82397	0.000501459
				3.83961	0.000519438
				3.85525	0.000538956
				3.87089	0.000559258
				3.88653	0.000581438
				3.90217	0.000604703
				3.91781	0.000628445
				3.93345	0.000653554
				3.94909	0.000678952
				3.96473	0.000705916
				3.98037	0.000734904
				3.99601	0.000765511
				4.01165	0.000797794
				4.02729	0.000831024
				4.04293	0.000866241
				4.05857	0.000903984
				4.07421	0.000942867
				4.08986	0.000984195
				4.1055	0.00102822
				4.12114	0.00107449
				4.13678	0.00112337
				4.15242	0.00117472
				4.16806	0.00122917
				4.1837	0.00128697
				4.19934	0.00134748
				4.21498	0.0014114
				4.23062	0.0014787
				4.24626	0.00155047
				4.2619	0.00162706
				4.27754	0.0017085
				4.29318	0.00179566
				4.30882	0.00188714
				4.32446	0.00198455
				4.3401	0.00208764
				4.35574	0.00220218
				4.37138	0.00232354
				4.38702	0.00245282
				4.40266	0.00259132
				4.4183	0.0027391
				4.43394	0.00289638
				4.44958	0.00306682
				4.46522	0.0032452
				4.48086	0.00343599
				4.4965	0.00363218
				4.51214	0.00384153
				4.52778	0.0040658
				4.54342	0.00430591
				4.55906	0.00456062
				4.5747	0.00483144
				4.59034	0.00512068
				4.60598	0.00542758
				4.62162	0.00575847
				4.63726	0.00610914
				4.6529	0.00648068
				4.66854	0.00687657
				4.68418	0.00729582
				4.69982	0.00774131
				4.71546	0.00821476
				4.7311	0.00871549
				4.74674	0.00924996
				4.76238	0.00981737
				4.77802	0.0104814
				4.79366	0.0111818
				4.8093	0.0119141
				4.82494	0.0126056
				4.84058	0.0133292
				4.85622	0.0140858
				4.87186	0.0148711
				4.8875	0.0156972
				4.90314	0.0165604
				4.91878	0.0174619
				4.93442	0.0184078
				4.95006	0.0193963
				4.9657	0.0211443
				4.98135	0.0222624
				4.99699	0.0234337
				5.01263	0.0246544
				5.02827	0.025922
				5.04391	0.0272505
				5.05955	0.0286698
				5.07519	0.030173
				5.09083	0.0317271
				5.10647	0.0336622
				5.12211	0.0354046
				5.13775	0.0370652
				5.15339	0.0387772
				5.16903	0.0405437
				5.18467	0.0423576
				5.20031	0.0442314
				5.21595	0.046164
				5.23159	0.0481869
				5.24723	0.0502331
				5.26287	0.0523541
				5.27851	0.0545283
				5.29415	0.0567667
				5.30979	0.0590704
				5.32543	0.0614218
				5.34107	0.0638333
				5.35671	0.0663034
				5.37235	0.0686853
				5.38799	0.0711485
				5.40363	0.0736578
				5.41927	0.076188
				5.43491	0.0787194
				5.45055	0.0812682
				5.46619	0.083917
				5.48183	0.0866548
				5.49747	0.0894673
				5.51311	0.0923227
				5.52875	0.0951967
				5.54439	0.0981132
				5.56003	0.101047
				5.57567	0.104001
				5.59131	0.106943
				5.60695	0.109972
				5.62259	0.113032
				5.63823	0.116126
				5.65387	0.119243
				5.66951	0.122467
				5.68515	0.12582
				5.70079	0.129165
				5.71643	0.132621
				5.73207	0.136144
				5.74771	0.140003
				5.76335	0.14412
				5.77899	0.14846
				5.79463	0.152801
				5.81027	0.157316
				5.82591	0.161902
				5.84155	0.166569
				5.85719	0.171556
				5.87284	0.176398
				5.88848	0.18146
				5.90412	0.186786
				5.91976	0.192375
				5.9354	0.198345
				5.95104	0.204301
				5.96668	0.210063
				5.98232	0.215972
				5.99796	0.221985
				6.0136	0.228004
				6.02924	0.234299
				6.04488	0.240875
				6.06052	0.247312
				6.07616	0.254131
				6.0918	0.260704
				6.10744	0.26767
				6.12308	0.274986
				6.13872	0.281968
				6.15436	0.290075
				6.17	0.300658
				6.18564	0.309503
				6.20128	0.318349
				6.21692	0.327341
				6.23256	0.336396
				6.2482	0.345619
				6.26384	0.354405
				6.27948	0.363059
				6.29512	0.372615
				6.31076	0.382221
				6.3264	0.392
				6.34204	0.401962
				6.35768	0.412194
				6.37332	0.422528
				6.38896	0.432972
				6.4046	0.443745
				6.42024	0.454419
				6.43588	0.465128
				6.45152	0.475959
				6.46716	0.486988
				6.4828	0.498388
				6.49844	0.509886
				6.51408	0.52154
				6.52972	0.534585
				6.54536	0.547481
				6.561	0.561575
				6.57664	0.575831
				6.59228	0.590071
				6.60792	0.604989
				6.62356	0.620748
				6.6392	0.636569
				6.65484	0.652775
				6.67048	0.66983
				6.68612	0.686063
				6.70176	0.7023
				6.7174	0.718793
				6.73304	0.735763
				6.74868	0.753121
				6.76433	0.771939
				6.77997	0.79421
				6.79561	0.817366
				6.81125	0.841372
				6.82689	0.866144
				6.84253	0.890469
				6.85817	0.916697
				6.87381	0.946418
				6.88945	0.975829
				6.90509	1.00735
				6.92073	1.03319
				6.93637	1.06002
				6.95201	1.0886
				6.96765	1.11881
				6.98329	1.14967
				6.99893	1.18228
				7.01457	1.21563
				7.03021	1.25105
				7.04585	1.28895
				7.06149	1.32499
				7.07713	1.3632
				7.09277	1.40162
				7.10841	1.44301
				7.12405	1.48229
				7.13969	1.52088
				7.15533	1.5655
				7.17097	1.61058
				7.18661	1.6526
				7.20225	1.69674
				7.21789	1.74231
				7.23353	1.79096
				7.24917	1.83804
				7.26481	1.88902
				7.28045	1.93783
				7.29609	1.99094
				7.31173	2.04289
				7.32737	2.09431
				7.34301	2.14367
				7.35865	2.19545
				7.37429	2.24965
				7.38993	2.30259
				7.40557	2.35609
				7.42121	2.41331
				7.43685	2.47143
				7.45249	2.52977
				7.46813	2.58784
				7.48377	2.64633
				7.49941	2.70491
				7.51505	2.76351
				7.53069	2.82202
				7.54633	2.88055
				7.56197	2.93903
				7.57761	2.99716
				7.59325	3.0554
				7.60889	3.11348
				7.62453	3.17128
				7.64017	3.22867
				7.65582	3.28543
				7.67146	3.34183
				7.6871	3.39774
				7.70274	3.45196
				7.71838	3.50616
				7.73402	3.5588
				7.74966	3.61097
				7.7653	3.66281
				7.78094	3.7136
				7.79658	3.76318
				7.81222	3.81222
				7.82786	3.86039
				7.8435	3.90724
				7.85914	3.95441
				7.87478	4.00098
				7.89042	4.04662
				7.90606	4.09112
				7.9217	4.13456
				7.93734	4.17593
				7.95298	4.21337
				7.96862	4.24969
				7.98426	4.28494
				7.9999	4.31922
