# Supplementary material for: Terahertz spectroscopy of collective charge density wave dynamics at the atomic scale
Source: Nat Phys. 2024 Jul 15;20(10):1603–8. doi: 10.1038/s41567-024-02552-7 (PMC11473363; doi:10.1038/s41567-024-02552-7)
Supplement: Supplementary file 7 — Source data for Extended Data Fig. 2a–c. [file 41567_2024_2552_MOESM7_ESM.xlsx]

## Sheet: ExtDataFig_2a
x-Bias (mV)	y-dI/dV (nS)	y-dI/dV (nS)
-80	20.1036	13.3916
-79.3726	19.8425	13.5955
-78.7451	20.2177	12.9284
-78.1177	20.6154	12.4946
-77.4902	20.3951	12.7711
-76.8628	20.005	12.8011
-76.2353	20.0029	12.3558
-75.6079	19.6125	12.1712
-74.9804	19.5509	12.2764
-74.3529	19.7591	12.1897
-73.7255	20.0143	12.2418
-73.098	19.7146	12.4899
-72.4706	19.9492	13.0618
-71.8431	20.0831	12.6094
-71.2157	19.8423	12.2091
-70.5882	19.1539	12.368
-69.9608	18.963	13.0301
-69.3333	19.1645	12.7385
-68.7059	19.5208	11.9097
-68.0784	19.4836	11.4947
-67.451	19.4302	11.9891
-66.8235	19.4032	12.3606
-66.1961	19.5441	12.6634
-65.5686	19.4333	12.8786
-64.9412	19.0599	13.0255
-64.3137	18.7098	12.9972
-63.6863	18.997	12.6532
-63.0588	19.2772	11.9702
-62.4314	19.1224	11.7984
-61.8039	18.9302	11.9942
-61.1765	18.7554	12.407
-60.549	18.6395	12.4863
-59.9216	18.5976	12.085
-59.2941	18.7851	11.9647
-58.6667	18.7717	12.1958
-58.0392	18.6122	12.0415
-57.4118	18.5321	11.6469
-56.7843	18.5795	11.472
-56.1569	18.4611	11.827
-55.5294	18.5305	12.2827
-54.902	18.5761	12.2308
-54.2745	18.2192	11.7356
-53.6471	18.035	11.6379
-53.0196	18.4286	11.8821
-52.3922	18.6546	12.0026
-51.7647	18.5842	11.6282
-51.1373	18.4908	11.817
-50.5098	18.4419	12.1461
-49.8824	18.303	12.1344
-49.2549	18.239	11.7511
-48.6275	18.2684	11.7476
-48	18.2555	11.6033
-47.3725	18.2152	11.8289
-46.7451	18.3293	12.2329
-46.1176	18.4411	12.2209
-45.4902	18.318	11.6773
-44.8627	18.2427	11.3239
-44.2353	18.2243	11.4356
-43.6078	18.1143	11.5481
-42.9804	17.9126	11.5852
-42.3529	17.9907	11.5072
-41.7255	18.0259	11.7469
-41.098	17.8842	11.9293
-40.4706	17.7355	11.8611
-39.8431	17.8615	11.9354
-39.2157	17.8934	12.1776
-38.5882	17.8796	12.3313
-37.9608	17.7839	12.1857
-37.3333	17.775	11.5804
-36.7059	17.7057	11.0134
-36.0784	17.6941	11.1899
-35.451	17.5308	11.5916
-34.8235	17.5122	11.5562
-34.1961	17.4766	11.5723
-33.5686	17.4029	11.8517
-32.9412	17.1778	12.131
-32.3137	17.0741	11.9627
-31.6863	16.9813	11.962
-31.0588	16.906	12.0383
-30.4314	16.8504	11.7118
-29.8039	16.8039	11.5005
-29.1765	16.5851	11.8432
-28.549	16.279	11.7631
-27.9216	16.1801	11.1354
-27.2941	16.1706	10.8317
-26.6667	15.9475	11.0662
-26.0392	15.7358	11.4439
-25.4118	15.6932	11.5673
-24.7843	15.5847	11.428
-24.1569	15.3764	11.2771
-23.5294	15.3032	11.2326
-22.902	15.2332	11.3615
-22.2745	15.0889	11.5169
-21.6471	14.9571	11.6258
-21.0196	14.8834	11.5877
-20.3922	14.7305	11.4118
-19.7647	14.584	11.1446
-19.1373	14.4812	11.1079
-18.5098	14.367	11.1953
-17.8824	14.1843	11.2547
-17.2549	13.981	11.1756
-16.6275	13.8246	11.1172
-16	13.7047	10.9451
-15.3726	13.6233	10.8476
-14.7451	13.5384	10.9482
-14.1177	13.4412	11.0658
-13.4902	13.2498	10.9251
-12.8627	13.077	10.7951
-12.2353	12.9334	10.7545
-11.6078	12.8384	10.7828
-10.9804	12.7344	10.752
-10.3529	12.6371	10.7036
-9.7255	12.5196	10.7081
-9.09805	12.385	10.7922
-8.47059	12.2509	10.8369
-7.84314	12.1386	10.8821
-7.21569	12.014	10.8857
-6.58824	11.8691	10.7933
-5.96078	11.7414	10.6524
-5.33333	11.6393	10.5776
-4.70588	11.5453	10.5559
-4.07843	11.4561	10.5512
-3.45098	11.3824	10.5344
-2.82353	11.3139	10.5288
-2.19608	11.2129	10.5054
-1.56863	11.0948	10.4819
-0.94118	10.9802	10.5254
-0.313729	10.8911	10.636
0.313722	10.8083	10.6855
0.941172	10.7192	10.7118
1.56862	10.6381	10.78
2.19607	10.6077	10.8225
2.82352	10.5651	10.7955
3.45097	10.4919	10.7814
4.07843	10.3847	10.7916
4.70588	10.3065	10.7615
5.33333	10.2731	10.6921
5.96078	10.2782	10.6885
6.58824	10.2706	10.7689
7.21569	10.2598	10.7825
7.84314	10.22	10.6582
8.47059	10.1672	10.6447
9.09804	10.1373	10.7697
9.72549	10.1461	10.7525
10.3529	10.1726	10.617
10.9804	10.1915	10.6545
11.6078	10.2034	10.8295
12.2353	10.2407	10.9082
12.8627	10.2601	10.9674
13.4902	10.2137	10.9513
14.1176	10.1355	10.8338
14.7451	10.1469	10.6889
15.3725	10.1904	10.6651
16	10.2295	10.7874
16.6274	10.3132	10.9099
17.2549	10.46	10.7387
17.8824	10.4834	10.5901
18.5098	10.478	10.7498
19.1373	10.4711	10.7588
19.7647	10.4998	10.533
20.3922	10.5367	10.5653
21.0196	10.6573	10.761
21.6471	10.7221	10.8575
22.2745	10.7988	10.8267
22.902	10.8644	10.9424
23.5294	10.8986	11.035
24.1569	10.8957	11.1307
24.7843	11.0049	11.1065
25.4118	11.0922	11.1242
26.0392	11.177	11.0703
26.6667	11.2814	11.0108
27.2941	11.4199	10.7653
27.9216	11.4795	10.6534
28.549	11.6551	10.6078
29.1765	11.7392	10.6304
29.8039	11.7913	10.8506
30.4314	11.7956	11.2068
31.0588	11.9023	11.634
31.6863	11.9755	11.5035
32.3137	12.1529	10.9843
32.9412	12.3131	10.7054
33.5686	12.4322	10.9998
34.1961	12.4159	11.1581
34.8235	12.3983	10.9778
35.451	12.3988	10.6899
36.0784	12.5277	10.4639
36.7059	12.7194	10.6243
37.3333	12.8315	10.8813
37.9608	12.8197	10.9717
38.5882	12.7887	10.9734
39.2157	12.9119	11.357
39.8431	13.1243	11.7178
40.4706	13.1341	11.598
41.098	12.8093	11.0151
41.7255	12.6658	10.6456
42.3529	12.8855	11.2706
42.9804	13.1935	11.9422
43.6078	13.2707	11.6003
44.2353	13.2147	10.8765
44.8627	13.1581	10.6741
45.4902	13.2272	10.6111
46.1176	13.2883	10.5316
46.7451	13.2855	10.6282
47.3725	13.2154	11.0042
48	13.3311	11.4856
48.6274	13.4128	11.3265
49.2549	13.3684	11.0166
49.8824	13.2335	11.309
50.5098	13.2703	11.7038
51.1373	13.3822	11.5067
51.7647	13.4786	11.5678
52.3922	13.4369	11.7096
53.0196	13.3162	11.646
53.6471	13.4094	11.5087
54.2745	13.5517	11.4091
54.902	13.5332	11.0172
55.5294	13.4459	11.0118
56.1569	13.473	11.0828
56.7843	13.5524	11.141
57.4118	13.6471	11.0889
58.0392	13.8436	11.2297
58.6667	13.8911	11.2726
59.2941	13.9289	11.9268
59.9216	13.9499	12.1937
60.549	14.0166	11.6849
61.1765	13.9202	11.2248
61.8039	13.9238	11.3266
62.4314	13.836	11.0708
63.0588	13.8243	11.0927
63.6863	13.9007	11.498
64.3137	14.1205	11.7027
64.9412	14.1873	11.902
65.5686	14.1146	12.0479
66.1961	13.8219	12.0936
66.8235	13.6545	11.6104
67.451	13.7886	11.243
68.0784	14.0877	11.2227
68.7059	14.2111	11.634
69.3333	14.1059	11.6892
69.9608	14.0781	11.8141
70.5882	14.1123	12.0927
71.2157	14.221	12.2487
71.8431	14.1435	11.9502
72.4706	14.2014	11.5439
73.098	14.325	11.415
73.7255	14.5432	11.7126
74.3529	14.5339	12.0505
74.9804	14.2935	12.0471
75.6078	14.011	11.9023
76.2353	14.3497	12.1246
76.8627	14.8254	12.0742
77.4902	14.72	11.541
78.1176	14.3455	11.4314
78.7451	14.3534	12.0246
79.3725	14.5554	12.5046
80	14.6746	12.5354

## Sheet: ExtDataFig_2b
x-Delay (ps)	y-I_THz (pA)	x-Delay (ps)	y-I_THz (pA)
-2.1	-1.30119	-2.20264	-1.34199
-1.9	-1.28013	-2.07218	-1.46981
-1.7	-1.3513	-1.94172	-1.57366
-1.5	-1.67428	-1.81125	-1.62775
-1.3	-3.70614	-1.68079	-1.61881
-1.1	-3.53532	-1.55033	-1.53839
-0.9	-2.88918	-1.41986	-1.37025
-0.7	-2.37475	-1.2894	-1.10689
-0.5	-2.32713	-1.15894	-0.709054
-0.3	-3.95137	-1.02847	-0.216829
-0.1	-7.3981	-0.89801	0.27436
0.1	-6.68984	-0.767547	0.675822
0.3	-3.32345	-0.637084	0.546041
0.5	-2.59764	-0.506621	-0.113623
0.7	-2.42137	-0.376158	-1.22477
0.9	-2.66611	-0.245695	-2.68431
1.1	-3.36324	-0.115232	-3.8834
1.3	-3.70359	0.0152316	-4.36507
1.5	-2.95412	0.145695	-3.8834
1.7	-2.3084	0.276158	-2.68431
1.9	-2.03985	0.406621	-1.22477
2.1	-1.85516	0.537084	-0.113623
2.3	-1.58017	0.667547	0.546041
2.5	-1.43381	0.79801	0.675822
2.7	-1.31396	0.928474	0.27436
2.9	-1.22157	1.05894	-0.216829
3.1	-1.25518	1.1894	-0.709054
3.3	-1.24085	1.31986	-1.10689
3.5	-1.13297	1.45033	-1.37025
3.7	-0.914086	1.58079	-1.53839
3.9	-0.65817	1.71125	-1.61881
4.1	-0.740543	1.84172	-1.62775
4.3	-1.15872	1.97218	-1.57366
4.5	-1.35949	2.10264	-1.46981
4.7	-1.28657	2.23311	-1.34199
4.9	-1.07661	2.36357	-1.22955
5.1	-0.815422	2.49403	-1.16854
5.3	-0.589226	2.62449	-1.17167
5.5	-0.553017	2.75496	-1.21507
5.7	-0.717341	2.88542	-1.26657
5.9	-0.964966	3.01588	-1.30464
6.1	-1.06193	3.14635	-1.31651
6.3	-0.973363	3.27681	-1.31089
6.5	-0.800457	3.40727	-1.29666
6.7	-0.672924	3.53774	-1.28404
6.9	-0.711832	3.6682	-1.2648
7.1	-0.90071	3.79866	-1.2297
7.3	-1.0466	3.92913	-1.18058
7.5	-1.04369	4.05959	-1.13639
7.7	-0.989784	4.19005	-1.12206
7.9	-0.999002	4.32052	-1.14944
8.1	-0.945684	4.45098	-1.21564
8.3	-1.00878	4.58144	-1.30491
8.5	-1.15972	4.7119	-1.39343
8.7	-1.2386	4.84237	-1.45796
8.9	-1.16552	4.97283	-1.4753
9.1	-1.13043	5.10329	-1.44183
9.3	-1.0297	5.23376	-1.37034
9.5	-0.85857	5.36422	-1.28061
9.7	-0.772488	5.49468	-1.20508
9.9	-0.881322	5.62515	-1.15692
10.1	-1.09237	5.75561	-1.13988
10.3	-1.20139	5.88607	-1.146
10.5	-1.22271	6.01654	-1.16949
10.7	-1.1838	6.147	-1.20388
10.9	-1.15686	6.27746	-1.24754
11.1	-1.17848	6.40793	-1.2939
11.3	-1.22454	6.53839	-1.33661
11.5	-1.26784	6.66885	-1.35898
11.7	-1.23211	6.79932	-1.35936
11.9	-1.18674	6.92978	-1.33722
12.1	-1.154	7.06024	-1.30236
12.3	-1.07716	7.1907	-1.26291
12.5	-1.09496	7.32117	-1.22875
12.7	-1.16929	7.45163	-1.20911
12.9	-1.07552	7.58209	-1.20952
13.1	-0.899756	7.71256	-1.23202
13.3	-0.907729	7.84302	-1.26065
13.5	-1.01752	7.97348	-1.28439
13.7	-1.07113	8.10395	-1.29698
13.9	-0.976144	8.23441	-1.29838
14.1	-0.781149	8.36487	-1.29261
14.3	-0.646675	8.49534	-1.28572
14.5	-0.791504	8.6258	-1.2791
14.7	-1.07592	8.75626	-1.27173
14.9	-1.15835	8.88673	-1.25856
15.1	-1.09436	9.01719	-1.24113
15.3	-1.10153	9.14765	-1.22652
15.5	-1.09054	9.27811	-1.22613
15.7	-1.00504	9.40858	-1.24343
15.9	-1.0074	9.53904	-1.27082
16.1	-1.09714	9.6695	-1.29701
16.3	-1.24692	9.79997	-1.30924
16.5	-1.26395	9.93043	-1.30929
16.7	-1.22803	10.0609	-1.29551
16.9	-1.30683	10.1914	-1.27815
17.1	-1.33711	10.3218	-1.26196
17.3	-1.29324	10.4523	-1.25094
17.5	-1.2355	10.5827	-1.24702
17.7	-1.15954	10.7132	-1.24838
17.9	-1.12815	10.8437	-1.25441
18.1	-1.1446	10.9741	-1.26026
18.3	-1.07277	11.1046	-1.26694
18.5	-1.02326	11.2351	-1.27633
18.7	-1.04784	11.3655	-1.28314
18.9	-1.07279	11.496	-1.28822
19.1	-1.11446	11.6265	-1.28799
19.3	-1.15151	11.7569	-1.27939
19.5	-1.12211	11.8874	-1.26339
19.7	-1.08998	12.0178	-1.24561
19.9	-1.13247	12.1483	-1.23117
20.1	-1.09404	12.2788	-1.22538
		12.4092	-1.22687
		12.5397	-1.23957
		12.6702	-1.26174
		12.8006	-1.28756
		12.9311	-1.30981
		13.0615	-1.31665
		13.192	-1.30826
		13.3225	-1.28523
		13.4529	-1.24681
		13.5834	-1.19556
		13.7139	-1.13473
		13.8443	-1.07354
		13.9748	-1.0363
		14.1053	-1.04605
		14.2357	-1.11764
		14.3662	-1.23507
		14.4966	-1.38597
		14.6271	-1.51137
		14.7576	-1.58171
		14.888	-1.57319
		15.0185	-1.48753
		15.149	-1.35537
		15.2794	-1.21428
		15.4099	-1.11505
		15.5403	-1.07472
		15.6708	-1.07836
		15.8013	-1.11019
		15.9317	-1.15413
		16.0622	-1.20674
		16.1927	-1.26401
		16.3231	-1.31985
		16.4536	-1.36013
		16.5841	-1.37169
		16.7145	-1.3579
		16.845	-1.32401
		16.9754	-1.27948
		17.1059	-1.23256
		17.2364	-1.1979
		17.3668	-1.18435
		17.4973	-1.19942
		17.6278	-1.22841
		17.7582	-1.25785
		17.8887	-1.27949
		18.0191	-1.29673
		18.1496	-1.31065
		18.2801	-1.31557
		18.4105	-1.30709
		18.541	-1.28404
		18.6715	-1.25141
		18.8019	-1.2215
		18.9324	-1.20069
		19.0629	-1.19493
		19.1933	-1.20709
		19.3238	-1.24401
		19.4542	-1.30149
		19.5847	-1.35978
		19.7152	-1.3979
		19.8456	-1.39851
		19.9761	-1.36331
		20.1066	-1.30031

## Sheet: ExtDataFig_2c
x-Delay (ps)	y-I_THz(pA)	y-I_THz(pA)
-2.07218	-1.74629	-1.74252
-1.94172	-1.72515	-1.72401
-1.81125	-1.76378	-1.52074
-1.68079	-1.82842	-1.16239
-1.55033	-1.88091	-0.81308
-1.41986	-2.00998	-0.563105
-1.2894	-2.15375	-0.465616
-1.15894	-1.91997	-0.370212
-1.02847	-1.61972	-0.142371
-0.89801	-1.26613	0.326282
-0.767547	-1.00418	0.859953
-0.637084	-0.844633	0.74291
-0.506621	-0.795024	0.00115997
-0.376158	-1.07086	-0.834811
-0.245695	-1.33158	-1.49511
-0.115232	-1.54668	-1.85247
0.0152316	-1.47295	-1.97437
0.145695	-1.33498	-1.85247
0.276158	-1.14865	-1.49511
0.406621	-1.05407	-0.834811
0.537084	-0.996735	0.00115997
0.667547	-0.981531	0.74291
0.79801	-1.04791	0.859953
0.928474	-1.19291	0.326282
1.05894	-1.52274	-0.142371
1.1894	-1.80012	-0.370212
1.31986	-2.02785	-0.465616
1.45033	-2.11323	-0.563105
1.58079	-2.0997	-0.81308
1.71125	-2.02452	-1.16239
1.84172	-1.94052	-1.52074
1.97218	-1.83539	-1.72401
2.10264	-1.71441	-1.74252
2.23311	-1.65235	-1.64985
2.36357	-1.6139	-1.52807
2.49403	-1.6003	-1.44236
2.62449	-1.55288	-1.42685
2.75496	-1.51439	-1.44418
2.88542	-1.49039	-1.46717
3.01588	-1.46671	-1.47803
3.14635	-1.44865	-1.45871
3.27681	-1.44071	-1.42862
3.40727	-1.36906	-1.41308
3.53774	-1.28517	-1.40981
3.6682	-1.20506	-1.40406
3.79866	-1.2633	-1.3797
3.92913	-1.36829	-1.33853
4.05959	-1.48077	-1.29991
4.19005	-1.54122	-1.28861
4.32052	-1.57008	-1.32471
4.45098	-1.55478	-1.39607
4.58144	-1.51372	-1.48139
4.7119	-1.45624	-1.55966
4.84237	-1.38963	-1.61649
4.97283	-1.33896	-1.63385
5.10329	-1.30163	-1.60624
5.23376	-1.29205	-1.54378
5.36422	-1.28338	-1.46299
5.49468	-1.27563	-1.39774
5.62515	-1.2734	-1.3497
5.75561	-1.30106	-1.3253
5.88607	-1.36866	-1.31685
6.01654	-1.42503	-1.31961
6.147	-1.45195	-1.33916
6.27746	-1.42897	-1.37813
6.40793	-1.38374	-1.43469
6.53839	-1.34802	-1.49292
6.66885	-1.34624	-1.5349
6.79932	-1.31401	-1.54512
6.92978	-1.29264	-1.52729
7.06024	-1.34024	-1.49022
7.1907	-1.39463	-1.43863
7.32117	-1.43968	-1.38696
7.45163	-1.42114	-1.35681
7.58209	-1.37774	-1.35276
7.71256	-1.32884	-1.37999
7.84302	-1.36573	-1.41882
7.97348	-1.39338	-1.45195
8.10395	-1.41533	-1.47122
8.23441	-1.48427	-1.47183
8.36487	-1.51672	-1.45768
8.49534	-1.51228	-1.44859
8.6258	-1.48213	-1.44837
8.75626	-1.44029	-1.43841
8.88673	-1.38428	-1.41885
9.01719	-1.37931	-1.40098
9.14765	-1.38296	-1.38164
9.27811	-1.39151	-1.37722
9.40858	-1.41922	-1.40166
9.53904	-1.4306	-1.44065
9.6695	-1.39473	-1.47537
9.79997	-1.38183	-1.4902
9.93043	-1.3719	-1.4906
10.0609	-1.34866	-1.4701
10.1914	-1.36543	-1.4425
10.3218	-1.39303	-1.41948
10.4523	-1.38925	-1.40696
10.5827	-1.38054	-1.39742
10.7132	-1.364	-1.40005
10.8437	-1.30311	-1.40953
10.9741	-1.31379	-1.41877
11.1046	-1.37657	-1.43239
11.2351	-1.37636	-1.44652
11.3655	-1.3685	-1.45255
11.496	-1.35304	-1.46152
11.6265	-1.36161	-1.46348
11.7569	-1.40858	-1.44325
11.8874	-1.50419	-1.42066
12.0178	-1.52367	-1.40051
12.1483	-1.52046	-1.38136
12.2788	-1.49255	-1.37501
12.4092	-1.45762	-1.37897
12.5397	-1.43366	-1.39636
12.6702	-1.43789	-1.42321
12.8006	-1.4482	-1.44971
12.9311	-1.46151	-1.4619
13.0615	-1.47868	-1.45696
13.192	-1.42924	-1.42762
13.3225	-1.36662	-1.38311
13.4529	-1.37446	-1.34043
13.5834	-1.35109	-1.3001
13.7139	-1.31125	-1.25773
13.8443	-1.28113	-1.21548
13.9748	-1.2477	-1.1918
14.1053	-1.21476	-1.20946
14.2357	-1.25204	-1.28409
14.3662	-1.29669	-1.40087
14.4966	-1.34848	-1.54005
14.6271	-1.39628	-1.6492
14.7576	-1.444	-1.71735
14.888	-1.49173	-1.71956
15.0185	-1.46685	-1.64016
15.149	-1.41799	-1.52629
15.2794	-1.3414	-1.39288
15.4099	-1.33701	-1.30378
15.5403	-1.33844	-1.26717
15.6708	-1.32267	-1.27332
15.8013	-1.30471	-1.28335
15.9317	-1.29378	-1.3003
16.0622	-1.30666	-1.32794
16.1927	-1.32222	-1.37497
16.3231	-1.34502	-1.44288
16.4536	-1.39639	-1.50352
16.5841	-1.46456	-1.53301
16.7145	-1.52929	-1.53227
16.845	-1.49253	-1.50661
16.9754	-1.4893	-1.46031
17.1059	-1.50891	-1.4056
17.2364	-1.4947	-1.36225
17.3668	-1.4939	-1.34099
17.4973	-1.50588	-1.35515
17.6278	-1.4777	-1.38731
17.7582	-1.44255	-1.41663
17.8887	-1.39979	-1.43655
18.0191	-1.41265	-1.44651
18.1496	-1.4312	-1.4571
18.2801	-1.45043	-1.46958
18.4105	-1.45782	-1.47061
18.541	-1.45991	-1.4525
18.6715	-1.45508	-1.4212
18.8019	-1.44588	-1.39281
18.9324	-1.44437	-1.37776
19.0629	-1.46986	-1.37215
19.1933	-1.49594	-1.37552
19.3238	-1.50954	-1.41054
19.4542	-1.46615	-1.46753
19.5847	-1.42231	-1.51468
19.7152	-1.38271	-1.53563
19.8456	-1.37721	-1.51878
19.9761	-1.39786	-1.46314
20.1066	-1.43492	-1.38779
