# Supplementary material for: Terahertz spectroscopy of collective charge density wave dynamics at the atomic scale
Source: Nat Phys. 2024 Jul 15;20(10):1603–8. doi: 10.1038/s41567-024-02552-7 (PMC11473363; doi:10.1038/s41567-024-02552-7)
Supplement: Supplementary file 8 — Source data for Extended Data Fig. 3. [file 41567_2024_2552_MOESM8_ESM.xlsx]

## Sheet: ExtDataFig_3
x-Delay (ps)	y-I_THz (pA)
-0.8	-0.0167607
-0.6	-0.00874488
-0.4	0.403684
-0.2	2.16576
0	2.54418
0.2	1.74021
0.4	0.380444
0.6	-0.510248
0.8	-0.651213
1	-0.710177
1.2	-0.98173
1.4	-1.23602
1.6	-1.35993
1.8	-1.34845
2	-1.343
2.2	-1.31594
2.4	-1.22989
2.6	-1.10347
2.8	-0.919389
3	-0.72976
3.2	-0.592473
3.4	-0.386655
3.6	-0.290122
3.8	-0.29222
4	-0.320462
4.2	-0.348822
4.4	-0.331376
4.6	-0.275061
4.8	-0.168112
5	0.0450318
5.2	0.164963
5.4	0.223531
5.6	0.223298
5.8	0.193067
6	0.0954272
6.2	0.0541469
6.4	0.113211
6.6	0.223127
6.8	0.282114
7	0.276516
7.2	0.252404
7.4	0.138589
7.6	-0.0820642
7.8	-0.0612542
8	-0.0428751
8.2	-0.173267
8.4	-0.216381
8.6	-0.25837
8.8	-0.336324
9	-0.409023
9.2	-0.338799
9.4	-0.209564
9.6	-0.215396
9.8	-0.230644
10	-0.228309
10.2	-0.255525
10.4	-0.14858
10.6	-0.0954229
10.8	-0.0677591
11	0.0703054
11.2	0.188274
11.4	0.239992
11.6	0.224871
11.8	0.208169
12	0.206274
12.2	0.107066
12.4	0.0228961
12.6	0.0254551
12.8	0.0614643
13	0.116984
13.2	0.123915
13.4	0.0796305
13.6	0.00415029
13.8	-0.0826537
14	-0.105071
14.2	-0.125654
14.4	-0.0982417
14.6	0.0239178
14.8	0.110087
15	0.133335
15.2	0.111204
15.4	0.120756
15.6	0.0943763
15.8	0.0341807
16	-0.0382884
16.2	-0.132291
16.4	-0.145098
16.6	-0.0960487
16.8	-0.110833
17	-0.144713
17.2	-0.192819
17.4	-0.167426
17.6	-0.138408
17.8	-0.148345
18	-0.0856505
18.2	-0.0965749
18.4	-0.131915
18.6	-0.154508
18.8	-0.161345
19	-0.108893
19.2	-0.064553
19.4	-0.0266968
19.6	-0.0356225
19.8	-0.0521156
20	-0.0518991
20.2	-0.0404991
20.4	-0.0480351
20.6	-0.0698396
20.8	-0.0805639
21	-0.0773798
21.2	-0.0380541
21.4	0.0221378
21.6	0.050389
21.8	0.0474519
22	0.0428587
22.2	0.0327026
22.4	-0.0123576
22.6	-0.033075
22.8	-0.0631574
23	-0.0730665
23.2	-0.118285
23.4	-0.120643
23.6	-0.102989
23.8	-0.0908475
24	-0.0775742
24.2	-0.00457105
24.4	0.001619
24.6	-0.00159775
