# Supplementary material for: Terahertz spectroscopy of collective charge density wave dynamics at the atomic scale
Source: Nat Phys. 2024 Jul 15;20(10):1603–8. doi: 10.1038/s41567-024-02552-7 (PMC11473363; doi:10.1038/s41567-024-02552-7)
Supplement: Supplementary file 9 — Source data for Extended Data Fig. 4a,b. [file 41567_2024_2552_MOESM9_ESM.xlsx]

## Sheet: ExtDataFig_4a
	x (nm)	0	0.0313112	0.0626223	0.0939335	0.125245	0.156556	0.187867	0.219178	0.250489	0.2818	0.313112	0.344423	0.375734	0.407045	0.438356	0.469667	0.500978	0.53229	0.563601	0.594912	0.626223	0.657534	0.688845	0.720157	0.751468	0.782779	0.81409	0.845401	0.876712	0.908023	0.939335	0.970646	1.00196	1.03327	1.06458	1.09589	1.1272	1.15851	1.18982	1.22114	1.25245	1.28376	1.31507	1.34638	1.37769	1.409	1.44031	1.47162
y (nm)	z (nm)
0		0.00659067	0.0067772	0.00739896	0.00795855	0.00820725	0.00833161	0.00833161	0.00820725	0.00814508	0.0080829	0.00814508	0.00845596	0.00882902	0.00901554	0.00901554	0.00907772	0.00889119	0.00820725	0.00727461	0.0067772	0.00665285	0.00671503	0.00683938	0.00690155	0.00671503	0.00646632	0.0065285	0.00696373	0.00715026	0.00708808	0.00696373	0.00702591	0.00715026	0.00721244	0.00727461	0.00721244	0.00727461	0.00733679	0.00727461	0.00721244	0.00708808	0.00690155	0.00696373	0.00696373	0.00683938	0.0067772	0.00721244	0.0080829
0.0313112		0.00627979	0.0065285	0.00721244	0.00770984	0.00795855	0.0080829	0.0080829	0.00795855	0.00789637	0.00789637	0.00789637	0.00814508	0.00851813	0.00870466	0.00870466	0.00876684	0.00864249	0.00795855	0.00721244	0.0067772	0.00683938	0.00702591	0.00727461	0.00739896	0.00721244	0.00683938	0.0067772	0.00708808	0.00715026	0.00702591	0.00690155	0.00683938	0.00690155	0.00702591	0.00715026	0.00708808	0.00708808	0.00715026	0.00708808	0.00702591	0.00690155	0.00671503	0.0067772	0.00683938	0.00671503	0.00671503	0.00715026	0.00777202
0.0626223		0.00578238	0.00621762	0.00690155	0.00733679	0.00752332	0.00764767	0.00770984	0.00758549	0.00752332	0.00746114	0.00746114	0.00764767	0.00795855	0.00814508	0.00814508	0.00826943	0.00820725	0.00764767	0.00702591	0.0067772	0.00702591	0.00739896	0.00777202	0.00802073	0.00777202	0.00721244	0.00696373	0.00708808	0.00708808	0.00696373	0.0067772	0.00659067	0.0065285	0.0067772	0.00696373	0.00696373	0.00683938	0.0067772	0.00665285	0.00665285	0.00659067	0.0065285	0.0065285	0.0065285	0.0065285	0.00665285	0.00702591	0.00746114
0.0939335		0.00553368	0.00603109	0.00665285	0.00696373	0.00702591	0.00715026	0.00715026	0.00702591	0.00696373	0.00690155	0.00690155	0.00696373	0.00721244	0.00739896	0.00746114	0.00764767	0.00770984	0.00733679	0.00683938	0.00683938	0.00721244	0.00770984	0.00820725	0.00839378	0.0080829	0.00733679	0.00696373	0.00690155	0.00696373	0.00683938	0.00659067	0.00634197	0.00627979	0.0065285	0.0067772	0.0067772	0.00659067	0.00640415	0.00621762	0.00621762	0.00627979	0.00627979	0.00627979	0.00627979	0.00640415	0.00665285	0.00702591	0.00733679
0.125245		0.00565803	0.00609326	0.00659067	0.00665285	0.00665285	0.00671503	0.00665285	0.00646632	0.00640415	0.00634197	0.00621762	0.00627979	0.0065285	0.0067772	0.00690155	0.00715026	0.00733679	0.00708808	0.0067772	0.00690155	0.00733679	0.00789637	0.00833161	0.00845596	0.00802073	0.00727461	0.00683938	0.00671503	0.00671503	0.00671503	0.0065285	0.00621762	0.00615544	0.00634197	0.00665285	0.00671503	0.00646632	0.00621762	0.00596891	0.00590674	0.00603109	0.00615544	0.00609326	0.00603109	0.00621762	0.00659067	0.00696373	0.00721244
0.156556		0.00634197	0.00659067	0.0067772	0.00665285	0.00659067	0.0065285	0.00640415	0.00621762	0.00603109	0.00590674	0.00584456	0.00584456	0.00609326	0.00634197	0.00646632	0.0067772	0.00702591	0.00696373	0.00690155	0.00702591	0.00739896	0.0078342	0.00820725	0.00826943	0.00789637	0.00721244	0.0067772	0.00665285	0.00671503	0.00671503	0.00659067	0.00634197	0.00621762	0.00634197	0.00659067	0.00665285	0.00640415	0.00615544	0.00596891	0.00590674	0.00603109	0.00603109	0.00596891	0.00584456	0.00603109	0.0065285	0.00696373	0.00721244
0.187867		0.00739896	0.00739896	0.00721244	0.00696373	0.00690155	0.00690155	0.0067772	0.00646632	0.00609326	0.00590674	0.00578238	0.00578238	0.00603109	0.00621762	0.00627979	0.0065285	0.00683938	0.00696373	0.00702591	0.00721244	0.00739896	0.00758549	0.00789637	0.00795855	0.00764767	0.00721244	0.00690155	0.00683938	0.00690155	0.00696373	0.00690155	0.00671503	0.0065285	0.00659067	0.0067772	0.00671503	0.00646632	0.00621762	0.00603109	0.00603109	0.00615544	0.00615544	0.00603109	0.00590674	0.00609326	0.00671503	0.00715026	0.00721244
0.219178		0.00826943	0.0080829	0.00777202	0.00739896	0.00746114	0.00764767	0.00758549	0.00715026	0.00665285	0.00640415	0.00621762	0.00615544	0.00634197	0.0065285	0.00659067	0.00659067	0.00671503	0.00690155	0.00715026	0.00733679	0.00733679	0.00733679	0.00752332	0.00770984	0.00752332	0.00721244	0.00702591	0.00708808	0.00721244	0.00739896	0.00733679	0.00715026	0.00702591	0.00708808	0.00721244	0.00702591	0.00671503	0.00640415	0.00615544	0.00621762	0.00646632	0.0065285	0.00634197	0.00621762	0.00646632	0.00702591	0.00746114	0.00739896
0.250489		0.00858031	0.00845596	0.00814508	0.0078342	0.00795855	0.00826943	0.00833161	0.00789637	0.00739896	0.00715026	0.00702591	0.00690155	0.00702591	0.00721244	0.00721244	0.00696373	0.00671503	0.00683938	0.00721244	0.00733679	0.00721244	0.00708808	0.00727461	0.00746114	0.00739896	0.00721244	0.00715026	0.00733679	0.00770984	0.00795855	0.00789637	0.00764767	0.00746114	0.00746114	0.00758549	0.00746114	0.00708808	0.00671503	0.00646632	0.00665285	0.00708808	0.00727461	0.00708808	0.0067772	0.00690155	0.00746114	0.00777202	0.00764767
0.2818		0.00858031	0.00858031	0.00826943	0.0080829	0.00820725	0.00851813	0.00864249	0.00839378	0.00802073	0.00789637	0.0078342	0.00770984	0.0078342	0.0080829	0.0080829	0.00752332	0.00690155	0.00683938	0.00721244	0.00733679	0.00708808	0.00683938	0.00702591	0.00733679	0.00739896	0.00715026	0.00721244	0.00777202	0.00851813	0.00882902	0.00864249	0.00814508	0.00777202	0.00770984	0.0078342	0.00777202	0.00758549	0.00721244	0.00690155	0.00715026	0.00789637	0.00826943	0.00795855	0.00746114	0.00746114	0.00777202	0.00795855	0.00777202
0.313112		0.00845596	0.00851813	0.00826943	0.0080829	0.00820725	0.00845596	0.00858031	0.00845596	0.00826943	0.00826943	0.00833161	0.00826943	0.00845596	0.00870466	0.00864249	0.00802073	0.00721244	0.00708808	0.00746114	0.00752332	0.00715026	0.0067772	0.00690155	0.00727461	0.00746114	0.00721244	0.00739896	0.00833161	0.0093886	0.00976166	0.00926425	0.00858031	0.00802073	0.0078342	0.00795855	0.00802073	0.00795855	0.00770984	0.00739896	0.00764767	0.00839378	0.00882902	0.00845596	0.00789637	0.0078342	0.00795855	0.0080829	0.00802073
0.344423		0.0080829	0.00820725	0.0080829	0.00795855	0.00802073	0.00820725	0.00839378	0.00833161	0.00820725	0.00826943	0.00839378	0.00845596	0.00864249	0.00889119	0.00876684	0.00820725	0.00758549	0.00752332	0.00795855	0.00795855	0.00739896	0.00683938	0.0067772	0.00727461	0.00752332	0.00739896	0.00770984	0.00889119	0.00994819	0.00994819	0.00932642	0.00864249	0.00814508	0.00795855	0.00802073	0.00814508	0.00820725	0.00795855	0.00770984	0.00789637	0.00839378	0.00870466	0.00839378	0.00802073	0.00795855	0.00802073	0.00820725	0.00833161
0.375734		0.00739896	0.00770984	0.00770984	0.00758549	0.00764767	0.00789637	0.00814508	0.00814508	0.00802073	0.0080829	0.00814508	0.00820725	0.00833161	0.00858031	0.00858031	0.00820725	0.0078342	0.00795855	0.00839378	0.00833161	0.00758549	0.00683938	0.00659067	0.00702591	0.00752332	0.00770984	0.00826943	0.00945078	0.0101969	0.00982383	0.00901554	0.00851813	0.00820725	0.00802073	0.0080829	0.00820725	0.00820725	0.00802073	0.00777202	0.00777202	0.00802073	0.00814508	0.00789637	0.00770984	0.00777202	0.00789637	0.00814508	0.00845596
0.407045		0.00671503	0.00708808	0.00721244	0.00715026	0.00727461	0.00752332	0.0078342	0.0078342	0.00770984	0.00770984	0.00770984	0.00770984	0.00777202	0.00795855	0.0080829	0.00802073	0.00789637	0.00820725	0.00858031	0.00845596	0.00764767	0.00671503	0.00634197	0.00671503	0.00758549	0.00839378	0.00932642	0.0105078	0.0108187	0.00988601	0.00901554	0.00858031	0.00826943	0.0080829	0.00802073	0.0080829	0.00802073	0.0078342	0.00752332	0.00746114	0.00746114	0.00752332	0.00733679	0.00727461	0.00733679	0.00746114	0.00789637	0.00833161
0.438356		0.00609326	0.00646632	0.00671503	0.00665285	0.0067772	0.00708808	0.00733679	0.00739896	0.00727461	0.00727461	0.00721244	0.00708808	0.00708808	0.00727461	0.00746114	0.00764767	0.0078342	0.00820725	0.00845596	0.00826943	0.00746114	0.00665285	0.00621762	0.00665285	0.00789637	0.00926425	0.0105078	0.0116269	0.0115648	0.0103212	0.00926425	0.00882902	0.00845596	0.00802073	0.00777202	0.00764767	0.00752332	0.00727461	0.00702591	0.00696373	0.00696373	0.00702591	0.00702591	0.00690155	0.00690155	0.00708808	0.00758549	0.0080829
0.469667		0.00572021	0.00615544	0.00640415	0.00627979	0.00634197	0.00665285	0.00690155	0.00690155	0.00683938	0.0067772	0.00665285	0.00646632	0.00646632	0.00659067	0.00683938	0.00721244	0.00764767	0.00802073	0.00814508	0.00789637	0.00727461	0.00665285	0.00640415	0.00696373	0.00851813	0.0100725	0.0112539	0.012	0.0116891	0.0104456	0.00951295	0.00901554	0.00851813	0.00777202	0.00721244	0.00696373	0.0067772	0.00659067	0.0065285	0.0065285	0.00665285	0.0067772	0.0067772	0.00671503	0.00665285	0.0067772	0.00727461	0.00770984
0.500978		0.00578238	0.00615544	0.00640415	0.00615544	0.00615544	0.00634197	0.00659067	0.00659067	0.00646632	0.00627979	0.00603109	0.00590674	0.00584456	0.00596891	0.00615544	0.00671503	0.00733679	0.00777202	0.0078342	0.00758549	0.00708808	0.00671503	0.00665285	0.00752332	0.00920207	0.0105078	0.0110052	0.0111295	0.0106943	0.00988601	0.00926425	0.00889119	0.00833161	0.00746114	0.00671503	0.00634197	0.00609326	0.00609326	0.00615544	0.00634197	0.0065285	0.00671503	0.00671503	0.00659067	0.00646632	0.0065285	0.00690155	0.00721244
0.53229		0.00646632	0.00671503	0.0067772	0.00646632	0.00634197	0.00640415	0.0065285	0.00646632	0.00621762	0.00590674	0.00565803	0.0054715	0.00540933	0.0054715	0.00565803	0.00615544	0.0067772	0.00733679	0.00746114	0.00727461	0.00683938	0.00659067	0.0067772	0.0078342	0.00951295	0.0103212	0.00994819	0.00951295	0.00926425	0.00901554	0.00889119	0.00864249	0.00814508	0.00727461	0.0065285	0.00609326	0.00590674	0.00584456	0.00596891	0.00621762	0.00646632	0.00671503	0.0067772	0.00659067	0.00640415	0.00634197	0.00659067	0.00683938
0.563601		0.00746114	0.00752332	0.00733679	0.00696373	0.00683938	0.00690155	0.00690155	0.00671503	0.00634197	0.00596891	0.00559585	0.0054715	0.00540933	0.00540933	0.00540933	0.00572021	0.00627979	0.00683938	0.00708808	0.00696373	0.00665285	0.00640415	0.00671503	0.00777202	0.00926425	0.00963731	0.00882902	0.00820725	0.00820725	0.00845596	0.00864249	0.00858031	0.0080829	0.00727461	0.0065285	0.00615544	0.00596891	0.00584456	0.00584456	0.00603109	0.00634197	0.00671503	0.00690155	0.00683938	0.00659067	0.00646632	0.00659067	0.00665285
0.594912		0.00814508	0.00814508	0.00777202	0.00746114	0.00739896	0.00746114	0.00739896	0.00715026	0.0067772	0.00640415	0.00609326	0.00596891	0.00603109	0.00590674	0.00572021	0.00565803	0.00596891	0.00646632	0.00683938	0.00683938	0.0065285	0.00634197	0.00659067	0.00746114	0.00851813	0.00870466	0.00802073	0.00746114	0.00764767	0.00814508	0.00845596	0.00851813	0.0080829	0.00727461	0.00659067	0.00621762	0.00609326	0.00596891	0.00578238	0.00584456	0.00621762	0.00665285	0.00702591	0.00708808	0.00702591	0.00696373	0.00690155	0.00683938
0.626223		0.00839378	0.00833161	0.00789637	0.00764767	0.00770984	0.0078342	0.00777202	0.00752332	0.00721244	0.00702591	0.00690155	0.00690155	0.00690155	0.0067772	0.00646632	0.00621762	0.00615544	0.00646632	0.00683938	0.00690155	0.00665285	0.00640415	0.0065285	0.00708808	0.00770984	0.00777202	0.00733679	0.00708808	0.00739896	0.00789637	0.00826943	0.00826943	0.00789637	0.00708808	0.00640415	0.00615544	0.00609326	0.00603109	0.00584456	0.00584456	0.00615544	0.00659067	0.00702591	0.00739896	0.00764767	0.00770984	0.00752332	0.00721244
0.657534		0.00833161	0.00820725	0.00777202	0.00764767	0.00777202	0.00795855	0.00789637	0.00758549	0.00739896	0.00752332	0.00764767	0.00764767	0.00764767	0.00758549	0.00733679	0.00702591	0.00671503	0.0067772	0.00708808	0.00727461	0.00702591	0.00671503	0.0067772	0.00708808	0.00739896	0.00733679	0.00708808	0.00696373	0.00721244	0.00758549	0.00789637	0.00789637	0.00752332	0.0067772	0.00615544	0.00596891	0.00609326	0.00621762	0.00603109	0.00603109	0.00621762	0.00659067	0.00702591	0.00758549	0.0080829	0.00820725	0.00802073	0.00770984
0.688845		0.00826943	0.0080829	0.00758549	0.00746114	0.00764767	0.0078342	0.00770984	0.00739896	0.00733679	0.00764767	0.00795855	0.00802073	0.00795855	0.00795855	0.00789637	0.00758549	0.00727461	0.00721244	0.00752332	0.00777202	0.00752332	0.00721244	0.00721244	0.00739896	0.00758549	0.00752332	0.00733679	0.00715026	0.00708808	0.00727461	0.00739896	0.00733679	0.00702591	0.00634197	0.00590674	0.00584456	0.00621762	0.00646632	0.00627979	0.00615544	0.00627979	0.00646632	0.00690155	0.00758549	0.00820725	0.00839378	0.00820725	0.00802073
0.720157		0.00820725	0.00795855	0.00739896	0.00721244	0.00733679	0.00752332	0.00739896	0.00708808	0.00708808	0.00752332	0.00789637	0.00795855	0.00789637	0.00795855	0.00795855	0.00777202	0.00752332	0.00752332	0.00795855	0.00820725	0.00802073	0.00770984	0.00764767	0.0078342	0.00802073	0.00795855	0.00777202	0.00746114	0.00715026	0.00702591	0.00696373	0.00690155	0.00659067	0.00609326	0.00578238	0.00584456	0.00634197	0.00665285	0.0065285	0.00627979	0.00627979	0.00634197	0.00671503	0.00739896	0.00802073	0.00820725	0.00814508	0.0080829
0.751468		0.00802073	0.00764767	0.00702591	0.00683938	0.00696373	0.00708808	0.00696373	0.00671503	0.0067772	0.00715026	0.00752332	0.00764767	0.00764767	0.00764767	0.00764767	0.00764767	0.00758549	0.00777202	0.00820725	0.00851813	0.00845596	0.00814508	0.0080829	0.00820725	0.00833161	0.00833161	0.00814508	0.00777202	0.00739896	0.00708808	0.00683938	0.00671503	0.00640415	0.00603109	0.00584456	0.00603109	0.00646632	0.00683938	0.00671503	0.00640415	0.00615544	0.00609326	0.00634197	0.00702591	0.00752332	0.00770984	0.00789637	0.00802073
0.782779		0.00758549	0.00721244	0.00665285	0.00640415	0.0065285	0.00665285	0.00659067	0.00640415	0.00646632	0.0067772	0.00708808	0.00721244	0.00727461	0.00721244	0.00721244	0.00733679	0.00746114	0.0078342	0.00826943	0.00864249	0.00864249	0.00845596	0.00839378	0.00839378	0.00839378	0.00839378	0.00826943	0.00802073	0.00764767	0.00733679	0.00708808	0.00690155	0.00659067	0.00627979	0.00615544	0.00627979	0.00665285	0.00696373	0.00683938	0.00640415	0.00590674	0.00572021	0.00590674	0.0065285	0.00702591	0.00727461	0.00752332	0.00777202
0.81409		0.00702591	0.00671503	0.00627979	0.00609326	0.00615544	0.00621762	0.00621762	0.00609326	0.00615544	0.00634197	0.0065285	0.00665285	0.00671503	0.00665285	0.00665285	0.00690155	0.00727461	0.00770984	0.00814508	0.00845596	0.00858031	0.00851813	0.00845596	0.00839378	0.00833161	0.00826943	0.00820725	0.0080829	0.00789637	0.00770984	0.00752332	0.00733679	0.00708808	0.00683938	0.00671503	0.0067772	0.00702591	0.00715026	0.00683938	0.00621762	0.00565803	0.00540933	0.00565803	0.00621762	0.00665285	0.00690155	0.00721244	0.00746114
0.845401		0.00665285	0.00646632	0.00615544	0.00596891	0.00596891	0.00590674	0.00590674	0.00584456	0.00584456	0.00596891	0.00609326	0.00615544	0.00615544	0.00603109	0.00596891	0.00634197	0.00690155	0.00752332	0.00795855	0.00826943	0.00839378	0.00845596	0.00845596	0.00833161	0.0080829	0.0080829	0.0080829	0.00802073	0.00795855	0.00795855	0.00789637	0.00777202	0.00758549	0.00746114	0.00746114	0.00746114	0.00758549	0.00752332	0.00708808	0.00621762	0.00553368	0.00540933	0.00578238	0.00621762	0.00646632	0.00659067	0.00683938	0.00708808
0.876712		0.00671503	0.0065285	0.00627979	0.00621762	0.00609326	0.00590674	0.00584456	0.00578238	0.00572021	0.00572021	0.00578238	0.00578238	0.00572021	0.0054715	0.00540933	0.00578238	0.0065285	0.00727461	0.00777202	0.00795855	0.0080829	0.00820725	0.00826943	0.0080829	0.0078342	0.00777202	0.00789637	0.00795855	0.00795855	0.00802073	0.00802073	0.0080829	0.0080829	0.0080829	0.00814508	0.00820725	0.00820725	0.0080829	0.00752332	0.0065285	0.00565803	0.00559585	0.00603109	0.00646632	0.00646632	0.00640415	0.0065285	0.00671503
0.908023		0.00696373	0.00683938	0.00671503	0.00665285	0.0065285	0.00627979	0.00615544	0.00603109	0.00590674	0.00578238	0.00572021	0.00565803	0.00553368	0.0052228	0.00509845	0.00553368	0.00634197	0.00708808	0.00752332	0.00758549	0.00764767	0.0078342	0.00789637	0.00770984	0.00746114	0.00752332	0.00770984	0.00789637	0.00802073	0.00802073	0.0080829	0.00826943	0.00845596	0.00845596	0.00851813	0.00864249	0.00864249	0.00851813	0.00802073	0.00702591	0.00609326	0.00603109	0.00646632	0.0067772	0.00665285	0.00640415	0.00640415	0.0065285
0.939335		0.00721244	0.00715026	0.00715026	0.00721244	0.00708808	0.00690155	0.00683938	0.00671503	0.0065285	0.00634197	0.00609326	0.00596891	0.00584456	0.00559585	0.0054715	0.00578238	0.00640415	0.00702591	0.00727461	0.00727461	0.00727461	0.00739896	0.00746114	0.00733679	0.00715026	0.00727461	0.00758549	0.0078342	0.00795855	0.00795855	0.00802073	0.00826943	0.00851813	0.00851813	0.00851813	0.00864249	0.00870466	0.00864249	0.00826943	0.00746114	0.00665285	0.00659067	0.00696373	0.00715026	0.00696373	0.00665285	0.0065285	0.00659067
0.970646		0.00733679	0.00727461	0.00746114	0.00764767	0.00764767	0.00752332	0.00746114	0.00746114	0.00739896	0.00721244	0.00690155	0.00671503	0.00659067	0.00646632	0.00634197	0.0065285	0.00690155	0.00715026	0.00721244	0.00715026	0.00715026	0.00715026	0.00715026	0.00696373	0.00683938	0.00702591	0.00733679	0.00764767	0.0078342	0.0078342	0.0078342	0.00814508	0.00839378	0.00826943	0.00820725	0.00833161	0.00851813	0.00851813	0.00833161	0.00770984	0.00702591	0.00690155	0.00727461	0.00746114	0.00733679	0.00708808	0.00696373	0.00690155
1.00196		0.00739896	0.00739896	0.00752332	0.00770984	0.0078342	0.0078342	0.00789637	0.00802073	0.0080829	0.00802073	0.00770984	0.00752332	0.00746114	0.00733679	0.00727461	0.00739896	0.00752332	0.00752332	0.00746114	0.00727461	0.00721244	0.00708808	0.00690155	0.00665285	0.00659067	0.00671503	0.00702591	0.00733679	0.00752332	0.00746114	0.00752332	0.0078342	0.0080829	0.00795855	0.00777202	0.00789637	0.0080829	0.00820725	0.00814508	0.00777202	0.00721244	0.00708808	0.00733679	0.00752332	0.00752332	0.00746114	0.00733679	0.00733679
1.03327		0.00746114	0.00746114	0.00746114	0.00758549	0.00770984	0.00777202	0.00789637	0.00814508	0.00833161	0.00826943	0.0080829	0.00802073	0.00802073	0.00795855	0.00789637	0.00795855	0.0080829	0.0080829	0.00802073	0.0078342	0.00752332	0.00715026	0.0067772	0.00646632	0.00634197	0.00646632	0.00671503	0.00690155	0.00702591	0.00696373	0.00702591	0.00739896	0.00770984	0.00758549	0.00739896	0.00746114	0.00764767	0.00789637	0.00802073	0.00789637	0.00746114	0.00727461	0.00739896	0.00752332	0.00752332	0.00758549	0.00758549	0.00752332
1.06458		0.00746114	0.00739896	0.00733679	0.00733679	0.00746114	0.00758549	0.00770984	0.00789637	0.0080829	0.0080829	0.00802073	0.00802073	0.0080829	0.0080829	0.0080829	0.00820725	0.00839378	0.00851813	0.00864249	0.00851813	0.0080829	0.00746114	0.00690155	0.0065285	0.00634197	0.00640415	0.0065285	0.00665285	0.00671503	0.00659067	0.00659067	0.00696373	0.00739896	0.00733679	0.00708808	0.00708808	0.00733679	0.00764767	0.00795855	0.00795855	0.00770984	0.00752332	0.00752332	0.00752332	0.00746114	0.00752332	0.00764767	0.00758549
1.09589		0.00733679	0.00727461	0.00708808	0.00702591	0.00721244	0.00733679	0.00733679	0.00739896	0.00758549	0.00770984	0.00764767	0.00770984	0.0078342	0.0078342	0.00789637	0.00820725	0.00839378	0.00864249	0.00889119	0.00895337	0.00851813	0.0078342	0.00715026	0.00665285	0.00640415	0.00646632	0.00659067	0.00671503	0.00671503	0.0065285	0.00646632	0.0067772	0.00715026	0.00708808	0.00683938	0.00683938	0.00715026	0.00758549	0.00795855	0.00802073	0.00789637	0.00770984	0.00758549	0.00739896	0.00727461	0.00739896	0.00758549	0.00764767
1.1272		0.00708808	0.00702591	0.0067772	0.00665285	0.00683938	0.00690155	0.00683938	0.00683938	0.00702591	0.00715026	0.00715026	0.00727461	0.00739896	0.00746114	0.00758549	0.00789637	0.00814508	0.00833161	0.00870466	0.00895337	0.00870466	0.0080829	0.00733679	0.00671503	0.00640415	0.00659067	0.00683938	0.00702591	0.00708808	0.00690155	0.00671503	0.00690155	0.00708808	0.00696373	0.00665285	0.00665285	0.00696373	0.00746114	0.0078342	0.00795855	0.00789637	0.00777202	0.00758549	0.00727461	0.00708808	0.00721244	0.00752332	0.00764767
1.15851		0.00683938	0.00671503	0.00640415	0.00627979	0.00640415	0.00646632	0.00634197	0.00634197	0.0065285	0.00659067	0.00665285	0.0067772	0.00690155	0.00702591	0.00715026	0.00739896	0.00770984	0.00789637	0.00833161	0.00870466	0.00864249	0.00814508	0.00739896	0.00665285	0.00646632	0.00671503	0.00715026	0.00752332	0.00764767	0.00758549	0.00733679	0.00721244	0.00708808	0.00683938	0.00659067	0.00665285	0.00696373	0.00746114	0.0078342	0.00789637	0.00789637	0.00777202	0.00758549	0.00721244	0.00690155	0.00702591	0.00739896	0.00758549
1.18982		0.0065285	0.00646632	0.00615544	0.00603109	0.00609326	0.00609326	0.00603109	0.00596891	0.00603109	0.00609326	0.00609326	0.00627979	0.00646632	0.00646632	0.0065285	0.0067772	0.00715026	0.00746114	0.00795855	0.00839378	0.00845596	0.00802073	0.00733679	0.00665285	0.00646632	0.00683938	0.00733679	0.0078342	0.00814508	0.00820725	0.00802073	0.00764767	0.00715026	0.0067772	0.00665285	0.00690155	0.00733679	0.00777202	0.00802073	0.0080829	0.00789637	0.00777202	0.00758549	0.00721244	0.00690155	0.00683938	0.00708808	0.00733679
1.22114		0.0065285	0.0065285	0.00627979	0.00609326	0.00603109	0.00596891	0.00590674	0.00578238	0.00572021	0.00572021	0.00572021	0.00590674	0.00603109	0.00603109	0.00596891	0.00615544	0.00646632	0.00702591	0.00764767	0.0080829	0.00814508	0.00789637	0.00733679	0.0067772	0.00665285	0.00690155	0.00733679	0.00795855	0.00839378	0.00851813	0.00839378	0.00789637	0.00721244	0.0067772	0.00690155	0.00739896	0.00795855	0.00833161	0.00851813	0.00839378	0.00802073	0.0078342	0.00770984	0.00746114	0.00708808	0.00683938	0.00690155	0.00696373
1.25245		0.00690155	0.00696373	0.00683938	0.0065285	0.00634197	0.00627979	0.00615544	0.00603109	0.00590674	0.00578238	0.00572021	0.00584456	0.00590674	0.00572021	0.00553368	0.00553368	0.00590674	0.0065285	0.00721244	0.00770984	0.00777202	0.00758549	0.00721244	0.00683938	0.00671503	0.00690155	0.00727461	0.0078342	0.00833161	0.00851813	0.00833161	0.00777202	0.00708808	0.0067772	0.00715026	0.00789637	0.00858031	0.00895337	0.00901554	0.00864249	0.0080829	0.00795855	0.00795855	0.0078342	0.00758549	0.00721244	0.00696373	0.00671503
1.28376		0.00727461	0.00752332	0.00746114	0.00721244	0.00702591	0.00690155	0.0067772	0.00671503	0.00665285	0.0065285	0.00640415	0.00646632	0.00634197	0.00590674	0.00540933	0.00528497	0.0054715	0.00603109	0.0067772	0.00727461	0.00739896	0.00727461	0.00708808	0.0067772	0.00671503	0.00683938	0.00715026	0.00764767	0.00802073	0.00814508	0.00802073	0.00746114	0.00683938	0.0067772	0.00733679	0.00814508	0.00889119	0.00932642	0.00926425	0.00864249	0.0080829	0.00802073	0.00814508	0.00814508	0.00802073	0.00770984	0.00715026	0.00659067
1.31507		0.00733679	0.00770984	0.0078342	0.00777202	0.00770984	0.00770984	0.00764767	0.00764767	0.00764767	0.00764767	0.00758549	0.00758549	0.00721244	0.00646632	0.00584456	0.00540933	0.00540933	0.00584456	0.00646632	0.00696373	0.00708808	0.00696373	0.00683938	0.00671503	0.00665285	0.00683938	0.00708808	0.00739896	0.00758549	0.00764767	0.00758549	0.00715026	0.00671503	0.0067772	0.00739896	0.00820725	0.00901554	0.00945078	0.00926425	0.00858031	0.0080829	0.0080829	0.00820725	0.00826943	0.00826943	0.00802073	0.00739896	0.00659067
1.34638		0.00721244	0.00764767	0.00789637	0.0080829	0.00820725	0.00826943	0.00820725	0.00826943	0.00839378	0.00851813	0.00870466	0.00864249	0.00820725	0.00746114	0.00671503	0.00615544	0.00578238	0.00584456	0.00640415	0.00690155	0.00696373	0.0067772	0.00659067	0.0065285	0.0065285	0.00671503	0.00696373	0.00721244	0.00721244	0.00715026	0.00721244	0.00702591	0.0067772	0.00683938	0.00733679	0.00802073	0.00889119	0.0093886	0.0091399	0.00845596	0.00802073	0.0080829	0.00814508	0.00826943	0.00839378	0.00814508	0.00739896	0.00646632
1.37769		0.00708808	0.00752332	0.00789637	0.00820725	0.00839378	0.00845596	0.00839378	0.00839378	0.00858031	0.00889119	0.00920207	0.00920207	0.00889119	0.00839378	0.0078342	0.00708808	0.00640415	0.00615544	0.00659067	0.00708808	0.00721244	0.00690155	0.00665285	0.00646632	0.00640415	0.00659067	0.00683938	0.00696373	0.00696373	0.00690155	0.00702591	0.00702591	0.00683938	0.00683938	0.00708808	0.00770984	0.00858031	0.00907772	0.00882902	0.00826943	0.00795855	0.00795855	0.00802073	0.00814508	0.00833161	0.0080829	0.00733679	0.00640415
1.409		0.00702591	0.00752332	0.0078342	0.0080829	0.00833161	0.00833161	0.00820725	0.00826943	0.00845596	0.00876684	0.0091399	0.00920207	0.00907772	0.00889119	0.00858031	0.00789637	0.00702591	0.00665285	0.00702591	0.00752332	0.00764767	0.00727461	0.00696373	0.00671503	0.0065285	0.00659067	0.0067772	0.00690155	0.00690155	0.00696373	0.00708808	0.00696373	0.0067772	0.00671503	0.00683938	0.00733679	0.0080829	0.00858031	0.00839378	0.00795855	0.00777202	0.0078342	0.00789637	0.00802073	0.0080829	0.0078342	0.00715026	0.00640415
1.44031		0.00696373	0.00752332	0.00770984	0.0078342	0.00795855	0.00802073	0.00789637	0.00789637	0.0080829	0.00839378	0.00864249	0.00876684	0.00876684	0.00876684	0.00870466	0.00826943	0.00758549	0.00715026	0.00746114	0.00795855	0.00802073	0.00770984	0.00739896	0.00715026	0.00696373	0.0067772	0.0067772	0.00696373	0.00715026	0.00733679	0.00733679	0.00708808	0.00671503	0.0065285	0.0065285	0.00696373	0.00758549	0.00802073	0.00789637	0.00764767	0.00758549	0.00764767	0.00770984	0.00777202	0.00777202	0.00752332	0.00696373	0.00640415
1.47162		0.00696373	0.00746114	0.00752332	0.00746114	0.00752332	0.00752332	0.00746114	0.00739896	0.00752332	0.00770984	0.00795855	0.00814508	0.00826943	0.00833161	0.00839378	0.00826943	0.0078342	0.00752332	0.00777202	0.00814508	0.00826943	0.00795855	0.00764767	0.00752332	0.00733679	0.00702591	0.00696373	0.00727461	0.00764767	0.00795855	0.00789637	0.00746114	0.00690155	0.00646632	0.00634197	0.00665285	0.00727461	0.00758549	0.00746114	0.00727461	0.00733679	0.00739896	0.00746114	0.00746114	0.00739896	0.00708808	0.00665285	0.00621762
1.50294		0.00690155	0.00733679	0.00733679	0.00715026	0.00702591	0.00696373	0.00690155	0.00683938	0.00690155	0.00702591	0.00721244	0.00746114	0.00758549	0.00770984	0.00789637	0.00789637	0.00777202	0.00764767	0.0078342	0.00820725	0.00833161	0.0080829	0.00777202	0.00764767	0.00739896	0.00708808	0.00708808	0.00752332	0.00820725	0.00858031	0.00851813	0.00795855	0.00721244	0.00659067	0.00634197	0.00665285	0.00715026	0.00739896	0.00721244	0.00696373	0.00702591	0.00715026	0.00708808	0.00702591	0.00690155	0.00659067	0.00621762	0.00596891
1.53425		0.00690155	0.00727461	0.00715026	0.00683938	0.00659067	0.00646632	0.00640415	0.00627979	0.00621762	0.00634197	0.00659067	0.00683938	0.00702591	0.00708808	0.00727461	0.00739896	0.00746114	0.00758549	0.0078342	0.00814508	0.00839378	0.00820725	0.0078342	0.00758549	0.00733679	0.00702591	0.00708808	0.00770984	0.00851813	0.00901554	0.00895337	0.00839378	0.00746114	0.0067772	0.00665285	0.00690155	0.00727461	0.00746114	0.00708808	0.00671503	0.0067772	0.00690155	0.00683938	0.00665285	0.00646632	0.00615544	0.00584456	0.00572021
1.56556		0.00715026	0.00739896	0.00721244	0.0067772	0.00634197	0.00615544	0.00596891	0.00584456	0.00572021	0.00584456	0.00615544	0.00640415	0.0065285	0.00659067	0.00665285	0.00683938	0.00708808	0.00727461	0.00758549	0.00802073	0.00833161	0.00820725	0.0078342	0.00752332	0.00721244	0.00690155	0.00702591	0.00777202	0.00864249	0.00920207	0.00926425	0.00876684	0.0078342	0.00715026	0.00702591	0.00721244	0.00752332	0.00764767	0.00721244	0.00671503	0.00683938	0.00696373	0.00683938	0.0065285	0.00621762	0.00590674	0.00572021	0.00565803
1.59687		0.00770984	0.00789637	0.00764767	0.00708808	0.00659067	0.00621762	0.00603109	0.00578238	0.00565803	0.00578238	0.00609326	0.00634197	0.00634197	0.00627979	0.00621762	0.00640415	0.00659067	0.00683938	0.00715026	0.00770984	0.0080829	0.00802073	0.00770984	0.00739896	0.00708808	0.0067772	0.00690155	0.00770984	0.00858031	0.0091399	0.00932642	0.00901554	0.00814508	0.00752332	0.00739896	0.00752332	0.00770984	0.00789637	0.00758549	0.00721244	0.00733679	0.00746114	0.00721244	0.0067772	0.00627979	0.00590674	0.00572021	0.00584456
1.62818		0.00826943	0.00858031	0.00833161	0.0078342	0.00727461	0.00690155	0.00665285	0.00634197	0.00621762	0.00634197	0.00659067	0.00671503	0.00665285	0.00627979	0.00609326	0.00609326	0.00615544	0.00634197	0.00665285	0.00721244	0.00758549	0.00758549	0.00733679	0.00715026	0.00690155	0.00665285	0.0067772	0.00758549	0.00839378	0.00895337	0.00932642	0.0091399	0.00839378	0.00777202	0.00770984	0.00770984	0.0078342	0.00814508	0.00814508	0.00802073	0.00820725	0.00820725	0.00770984	0.00708808	0.00646632	0.00603109	0.00584456	0.00590674
1.65949		0.00864249	0.00895337	0.00889119	0.00845596	0.0080829	0.00777202	0.00758549	0.00733679	0.00721244	0.00733679	0.00752332	0.00758549	0.00733679	0.00683938	0.00640415	0.00615544	0.00596891	0.00596891	0.00627979	0.00671503	0.00708808	0.00708808	0.00690155	0.0067772	0.00659067	0.00640415	0.00671503	0.00746114	0.00820725	0.00870466	0.00907772	0.00907772	0.00839378	0.00795855	0.0078342	0.00777202	0.00789637	0.00826943	0.00851813	0.00864249	0.00876684	0.00870466	0.0080829	0.00727461	0.00659067	0.00609326	0.00590674	0.00584456
1.6908		0.00870466	0.00901554	0.00895337	0.00864249	0.00845596	0.00839378	0.00826943	0.00814508	0.00802073	0.00814508	0.00839378	0.00845596	0.00820725	0.00764767	0.00721244	0.0067772	0.00615544	0.00590674	0.00609326	0.0065285	0.0067772	0.00671503	0.0065285	0.00640415	0.00627979	0.00627979	0.00665285	0.00739896	0.00802073	0.00839378	0.00876684	0.00876684	0.00826943	0.00789637	0.0078342	0.00770984	0.00777202	0.00814508	0.00845596	0.00870466	0.00882902	0.00876684	0.00814508	0.00739896	0.00665285	0.00621762	0.00596891	0.00584456
1.72211		0.00839378	0.00864249	0.00864249	0.00839378	0.00839378	0.00851813	0.00858031	0.00845596	0.00845596	0.00858031	0.00882902	0.00901554	0.00882902	0.00845596	0.00814508	0.00752332	0.00659067	0.00609326	0.00621762	0.00671503	0.00690155	0.00665285	0.00634197	0.00621762	0.00615544	0.00627979	0.00665285	0.00727461	0.0078342	0.00814508	0.00845596	0.00839378	0.00789637	0.00764767	0.00758549	0.00746114	0.00758549	0.00789637	0.00820725	0.00839378	0.00851813	0.00858031	0.00820725	0.00752332	0.00683938	0.00634197	0.00615544	0.00603109
1.75342		0.00795855	0.00820725	0.00814508	0.00802073	0.0080829	0.00833161	0.00845596	0.00845596	0.00839378	0.00851813	0.00882902	0.00907772	0.00907772	0.00882902	0.00858031	0.00795855	0.00696373	0.00634197	0.0065285	0.00702591	0.00721244	0.00696373	0.00659067	0.00646632	0.00640415	0.0065285	0.0067772	0.00727461	0.00777202	0.0080829	0.00826943	0.0080829	0.00752332	0.00721244	0.00715026	0.00708808	0.00727461	0.00758549	0.00777202	0.00795855	0.00820725	0.00833161	0.00814508	0.00758549	0.00690155	0.00640415	0.00621762	0.00615544
1.78474		0.00746114	0.00770984	0.00770984	0.00770984	0.0078342	0.00802073	0.00814508	0.00814508	0.0080829	0.00820725	0.00851813	0.00876684	0.00882902	0.00870466	0.00851813	0.00795855	0.00708808	0.00659067	0.00683938	0.00727461	0.00752332	0.00739896	0.00715026	0.00702591	0.00702591	0.00702591	0.00708808	0.00739896	0.0078342	0.00820725	0.00826943	0.00795855	0.00727461	0.00683938	0.00665285	0.00665285	0.00690155	0.00721244	0.00733679	0.00758549	0.0078342	0.0080829	0.00795855	0.00752332	0.00683938	0.00634197	0.00615544	0.00615544
1.81605		0.00702591	0.00715026	0.00721244	0.00733679	0.00746114	0.00752332	0.00758549	0.00758549	0.00758549	0.00764767	0.00795855	0.00820725	0.00826943	0.00820725	0.0080829	0.00770984	0.00702591	0.00671503	0.00696373	0.00739896	0.00777202	0.00777202	0.00770984	0.00770984	0.00770984	0.00752332	0.00739896	0.00764767	0.00814508	0.00851813	0.00845596	0.00802073	0.00733679	0.00671503	0.00634197	0.00634197	0.00659067	0.00683938	0.00696373	0.00721244	0.00752332	0.00770984	0.00758549	0.00715026	0.00659067	0.00615544	0.00603109	0.00609326
1.84736		0.00659067	0.00665285	0.00671503	0.00683938	0.00696373	0.00696373	0.00690155	0.00696373	0.00696373	0.00702591	0.00733679	0.00758549	0.00770984	0.00764767	0.00758549	0.00733679	0.00696373	0.0067772	0.00696373	0.00739896	0.0078342	0.00802073	0.0080829	0.00820725	0.0080829	0.00777202	0.00764767	0.00795855	0.00858031	0.00895337	0.00882902	0.00826943	0.00758549	0.00683938	0.00634197	0.00621762	0.00640415	0.00659067	0.00665285	0.00683938	0.00715026	0.00733679	0.00715026	0.00671503	0.00621762	0.00584456	0.00578238	0.00584456
1.87867		0.00640415	0.00634197	0.00634197	0.00640415	0.0065285	0.00640415	0.00627979	0.00634197	0.00634197	0.00640415	0.00671503	0.00696373	0.00715026	0.00715026	0.00721244	0.00715026	0.00696373	0.00683938	0.00696373	0.00733679	0.0078342	0.00814508	0.00833161	0.00839378	0.00826943	0.00789637	0.00777202	0.00820725	0.00889119	0.00932642	0.00920207	0.00864249	0.00795855	0.00715026	0.0065285	0.00627979	0.00634197	0.00646632	0.0065285	0.00665285	0.00690155	0.00702591	0.00690155	0.00646632	0.00596891	0.00559585	0.0054715	0.0054715
1.90998		0.0065285	0.00640415	0.00627979	0.00627979	0.00621762	0.00609326	0.00596891	0.00590674	0.00584456	0.00590674	0.00621762	0.00646632	0.00665285	0.0067772	0.00683938	0.00696373	0.00696373	0.00690155	0.00690155	0.00721244	0.00770984	0.00814508	0.00839378	0.00845596	0.00826943	0.0078342	0.00777202	0.00820725	0.00895337	0.00951295	0.0093886	0.00876684	0.00814508	0.00739896	0.0067772	0.0065285	0.00646632	0.00659067	0.00671503	0.0067772	0.00690155	0.00702591	0.00690155	0.00646632	0.00590674	0.0054715	0.0052228	0.0052228
1.94129		0.00715026	0.00702591	0.00683938	0.00665285	0.00640415	0.00615544	0.00596891	0.00578238	0.00565803	0.00572021	0.00596891	0.00621762	0.00640415	0.0065285	0.00659067	0.00671503	0.00690155	0.00683938	0.00671503	0.00696373	0.00752332	0.00795855	0.00826943	0.00839378	0.00814508	0.00770984	0.00758549	0.00795855	0.00870466	0.00932642	0.00926425	0.00876684	0.0080829	0.00746114	0.00696373	0.0067772	0.0067772	0.00696373	0.00715026	0.00721244	0.00727461	0.00733679	0.00715026	0.00671503	0.00609326	0.00553368	0.00516062	0.00509845
1.9726		0.00789637	0.0078342	0.00770984	0.00746114	0.00708808	0.0067772	0.00646632	0.00621762	0.00603109	0.00609326	0.00621762	0.00640415	0.00659067	0.00665285	0.00659067	0.00665285	0.00671503	0.0065285	0.00640415	0.00671503	0.00727461	0.00764767	0.00795855	0.0080829	0.00789637	0.00746114	0.00727461	0.00758549	0.00833161	0.00895337	0.00907772	0.00858031	0.00795855	0.00733679	0.00702591	0.00702591	0.00721244	0.00746114	0.00777202	0.00789637	0.0078342	0.00770984	0.00752332	0.00715026	0.00646632	0.00590674	0.0054715	0.00540933
2.00391		0.00833161	0.00839378	0.00833161	0.00814508	0.00789637	0.00758549	0.00733679	0.00702591	0.00683938	0.00683938	0.00690155	0.00708808	0.00733679	0.00733679	0.00708808	0.00683938	0.00665285	0.00627979	0.00609326	0.00646632	0.00690155	0.00721244	0.00746114	0.00764767	0.00752332	0.00715026	0.00696373	0.00727461	0.00795855	0.00864249	0.00876684	0.00845596	0.00777202	0.00721244	0.00702591	0.00727461	0.00764767	0.00795855	0.00826943	0.00839378	0.00826943	0.00802073	0.00789637	0.00758549	0.00702591	0.00640415	0.00603109	0.00603109
2.03523		0.00833161	0.00839378	0.00851813	0.00845596	0.00833161	0.00820725	0.0080829	0.0078342	0.00764767	0.00770984	0.00777202	0.0080829	0.00839378	0.00833161	0.0078342	0.00727461	0.00671503	0.00615544	0.00596891	0.00627979	0.00665285	0.00683938	0.00702591	0.00721244	0.00715026	0.00683938	0.00671503	0.00702591	0.00777202	0.00839378	0.00864249	0.00833161	0.00764767	0.00702591	0.00696373	0.00746114	0.00802073	0.00833161	0.00851813	0.00858031	0.00839378	0.00820725	0.00814508	0.00802073	0.00746114	0.00690155	0.00665285	0.00659067
2.06654		0.0080829	0.00814508	0.00826943	0.00826943	0.00826943	0.00839378	0.00845596	0.00826943	0.00814508	0.00820725	0.00845596	0.00882902	0.00920207	0.00907772	0.00845596	0.00770984	0.00690155	0.00621762	0.00596891	0.00621762	0.0065285	0.00671503	0.00683938	0.00683938	0.0067772	0.00659067	0.00659067	0.00696373	0.00758549	0.00826943	0.00858031	0.00826943	0.00746114	0.0067772	0.00690155	0.00758549	0.00814508	0.00845596	0.00858031	0.00851813	0.00839378	0.00826943	0.00839378	0.00826943	0.00777202	0.00727461	0.00696373	0.00690155
2.09785		0.00764767	0.00777202	0.00789637	0.00795855	0.00802073	0.00820725	0.00839378	0.00833161	0.00820725	0.00833161	0.00864249	0.00920207	0.00957513	0.0093886	0.00882902	0.00802073	0.00708808	0.00634197	0.00609326	0.00640415	0.0067772	0.00702591	0.00696373	0.0067772	0.00659067	0.0065285	0.00659067	0.00696373	0.00752332	0.00814508	0.00851813	0.00814508	0.00727461	0.00671503	0.00683938	0.00746114	0.00802073	0.00833161	0.00845596	0.00839378	0.00826943	0.00833161	0.00845596	0.00839378	0.00789637	0.00733679	0.00702591	0.00690155
2.12916		0.00715026	0.00727461	0.00746114	0.00758549	0.00770984	0.00795855	0.00814508	0.0080829	0.00802073	0.00814508	0.00851813	0.00901554	0.00932642	0.00926425	0.00882902	0.00820725	0.00739896	0.00671503	0.00646632	0.0067772	0.00727461	0.00758549	0.00752332	0.00721244	0.00696373	0.00683938	0.00683938	0.00708808	0.00752332	0.00802073	0.00833161	0.00795855	0.00721244	0.00665285	0.00671503	0.00721244	0.00770984	0.0080829	0.00820725	0.00814508	0.0080829	0.00814508	0.00839378	0.00833161	0.00789637	0.00733679	0.00702591	0.00690155
2.16047		0.00665285	0.0067772	0.00702591	0.00721244	0.00739896	0.00764767	0.00770984	0.00758549	0.00752332	0.00770984	0.0080829	0.00851813	0.00876684	0.00876684	0.00858031	0.00820725	0.00764767	0.00708808	0.00690155	0.00715026	0.00770984	0.0080829	0.00820725	0.00802073	0.00770984	0.00739896	0.00721244	0.00721244	0.00752332	0.00795855	0.00814508	0.0078342	0.00708808	0.00659067	0.0065285	0.00683938	0.00727461	0.00764767	0.0078342	0.00777202	0.00770984	0.0078342	0.0080829	0.00814508	0.00777202	0.00733679	0.00702591	0.00690155
2.19178		0.00615544	0.00627979	0.00659067	0.00683938	0.00708808	0.00721244	0.00721244	0.00702591	0.00696373	0.00715026	0.00752332	0.0078342	0.0080829	0.00820725	0.00820725	0.00814508	0.00777202	0.00739896	0.00721244	0.00739896	0.00795855	0.00839378	0.00870466	0.00870466	0.00839378	0.00795855	0.00752332	0.00739896	0.00758549	0.00802073	0.00814508	0.00770984	0.00702591	0.0065285	0.00640415	0.0065285	0.00683938	0.00715026	0.00733679	0.00733679	0.00733679	0.00739896	0.00764767	0.00777202	0.00752332	0.00708808	0.00683938	0.0067772
2.22309		0.00590674	0.00596891	0.00621762	0.0065285	0.0067772	0.00683938	0.00671503	0.0065285	0.00646632	0.00659067	0.00690155	0.00715026	0.00733679	0.00752332	0.00777202	0.0078342	0.00777202	0.00752332	0.00733679	0.00746114	0.00795855	0.00845596	0.00882902	0.00901554	0.00870466	0.00814508	0.00764767	0.00746114	0.00770984	0.00814508	0.00826943	0.00789637	0.00721244	0.00671503	0.00665285	0.0067772	0.00683938	0.00696373	0.00708808	0.00708808	0.00708808	0.00708808	0.00727461	0.00733679	0.00702591	0.00659067	0.00640415	0.00646632
2.2544		0.00621762	0.00603109	0.00615544	0.00634197	0.00646632	0.00646632	0.00627979	0.00609326	0.00596891	0.00603109	0.00627979	0.00646632	0.00671503	0.00690155	0.00721244	0.00746114	0.00758549	0.00746114	0.00727461	0.00733679	0.00777202	0.00826943	0.00870466	0.00882902	0.00858031	0.00814508	0.00770984	0.00752332	0.00777202	0.00820725	0.00845596	0.00820725	0.00758549	0.00721244	0.00733679	0.00746114	0.00733679	0.00721244	0.00721244	0.00715026	0.00708808	0.00708808	0.00708808	0.00702591	0.00659067	0.00603109	0.00584456	0.00609326
2.28571		0.00690155	0.0065285	0.0065285	0.0065285	0.0065285	0.00634197	0.00615544	0.00590674	0.00565803	0.00572021	0.00590674	0.00609326	0.00627979	0.00646632	0.00671503	0.00708808	0.00733679	0.00733679	0.00708808	0.00715026	0.00746114	0.00789637	0.00833161	0.00845596	0.00826943	0.00795855	0.00764767	0.00752332	0.00777202	0.00833161	0.00864249	0.00845596	0.00802073	0.00777202	0.00789637	0.00795855	0.00770984	0.00746114	0.00739896	0.00733679	0.00733679	0.00733679	0.00733679	0.00708808	0.00646632	0.00578238	0.00553368	0.00590674
2.31703		0.00770984	0.00727461	0.00715026	0.00708808	0.00696373	0.00683938	0.0065285	0.00615544	0.00584456	0.00578238	0.00596891	0.00615544	0.00634197	0.00646632	0.00659067	0.00690155	0.00715026	0.00715026	0.00690155	0.00683938	0.00715026	0.00752332	0.00795855	0.0080829	0.00795855	0.00777202	0.00758549	0.00758549	0.00789637	0.00839378	0.00870466	0.00864249	0.00826943	0.00795855	0.00795855	0.00795855	0.00770984	0.00746114	0.00739896	0.00752332	0.00770984	0.0078342	0.00777202	0.00746114	0.0067772	0.00596891	0.00565803	0.00609326
2.34834		0.00820725	0.0078342	0.00770984	0.00764767	0.00764767	0.00758549	0.00733679	0.00690155	0.0065285	0.00640415	0.00659067	0.0067772	0.00696373	0.00696373	0.00690155	0.00696373	0.00702591	0.00690155	0.00665285	0.00659067	0.00683938	0.00715026	0.00752332	0.00764767	0.00764767	0.00758549	0.00752332	0.00758549	0.00795855	0.00845596	0.00870466	0.00858031	0.00820725	0.0078342	0.00777202	0.00764767	0.00752332	0.00739896	0.00746114	0.00777202	0.00814508	0.00826943	0.00814508	0.00777202	0.00721244	0.00646632	0.00609326	0.00646632
2.37965		0.00826943	0.00795855	0.00789637	0.00802073	0.00814508	0.00820725	0.00814508	0.0078342	0.00746114	0.00739896	0.00746114	0.00764767	0.0078342	0.0078342	0.00758549	0.00727461	0.00702591	0.00665285	0.00634197	0.00627979	0.00646632	0.00671503	0.00708808	0.00721244	0.00727461	0.00739896	0.00739896	0.00752332	0.00795855	0.00839378	0.00851813	0.00833161	0.00795855	0.00764767	0.00752332	0.00746114	0.00739896	0.00739896	0.00758549	0.00802073	0.00851813	0.00851813	0.00826943	0.00789637	0.00739896	0.00683938	0.0065285	0.00683938
2.41096		0.0080829	0.0078342	0.0078342	0.00802073	0.00826943	0.00845596	0.00851813	0.00839378	0.00820725	0.00814508	0.00814508	0.00826943	0.00851813	0.00851813	0.00814508	0.00764767	0.00708808	0.0065285	0.00609326	0.00596891	0.00609326	0.00640415	0.0067772	0.00683938	0.00690155	0.00708808	0.00715026	0.00727461	0.00764767	0.00802073	0.00814508	0.00802073	0.00764767	0.00739896	0.00733679	0.00733679	0.00733679	0.00746114	0.00777202	0.00826943	0.00864249	0.00858031	0.00814508	0.00770984	0.00727461	0.00690155	0.0067772	0.00715026
2.44227		0.00770984	0.00752332	0.00758549	0.0078342	0.0080829	0.00833161	0.00858031	0.00858031	0.00851813	0.00839378	0.00839378	0.00858031	0.00876684	0.00876684	0.00845596	0.00795855	0.00727461	0.0065285	0.00596891	0.00578238	0.00596891	0.00640415	0.0067772	0.00683938	0.0067772	0.00683938	0.00683938	0.00696373	0.00721244	0.00752332	0.00764767	0.00758549	0.00733679	0.00715026	0.00727461	0.00739896	0.00739896	0.00752332	0.0078342	0.00826943	0.00845596	0.00820725	0.00777202	0.00733679	0.00702591	0.00683938	0.00690155	0.00733679
2.47358		0.00715026	0.00702591	0.00721244	0.00746114	0.00764767	0.00802073	0.00833161	0.00845596	0.00839378	0.00826943	0.00826943	0.00845596	0.00870466	0.00870466	0.00839378	0.00795855	0.00739896	0.00659067	0.00603109	0.00584456	0.00609326	0.00665285	0.00721244	0.00727461	0.00702591	0.00690155	0.0067772	0.00671503	0.00683938	0.00708808	0.00727461	0.00733679	0.00708808	0.00702591	0.00721244	0.00739896	0.00739896	0.00746114	0.00777202	0.0080829	0.0080829	0.00764767	0.00715026	0.00683938	0.0067772	0.00683938	0.00702591	0.00739896
2.50489		0.0065285	0.0065285	0.0067772	0.00702591	0.00721244	0.00758549	0.00789637	0.0080829	0.00802073	0.00789637	0.00789637	0.0080829	0.00833161	0.00833161	0.00814508	0.00795855	0.00746114	0.00683938	0.00627979	0.00609326	0.00640415	0.00708808	0.00777202	0.00795855	0.00770984	0.00739896	0.00702591	0.00683938	0.00683938	0.00696373	0.00715026	0.00715026	0.00702591	0.00696373	0.00715026	0.00727461	0.00727461	0.00733679	0.00758549	0.0078342	0.00770984	0.00721244	0.00671503	0.0065285	0.00665285	0.00683938	0.00702591	0.00721244
2.5362		0.00609326	0.00615544	0.00640415	0.00665285	0.00683938	0.00715026	0.00739896	0.00758549	0.00758549	0.00739896	0.00739896	0.00758549	0.00777202	0.0078342	0.00777202	0.0078342	0.00764767	0.00715026	0.00665285	0.00646632	0.0067772	0.00752332	0.00826943	0.00851813	0.00839378	0.00802073	0.00758549	0.00727461	0.00708808	0.00708808	0.00727461	0.00721244	0.00702591	0.00696373	0.00708808	0.00708808	0.00702591	0.00702591	0.00727461	0.00746114	0.00739896	0.00702591	0.00659067	0.00646632	0.00659067	0.0067772	0.00683938	0.00690155
2.56751		0.00590674	0.00603109	0.00621762	0.00634197	0.00646632	0.00671503	0.00696373	0.00708808	0.00708808	0.00690155	0.00683938	0.00696373	0.00708808	0.00715026	0.00727461	0.00758549	0.00770984	0.00746114	0.00708808	0.00690155	0.00708808	0.00777202	0.00851813	0.00876684	0.00876684	0.00851813	0.0080829	0.00764767	0.00739896	0.00746114	0.00752332	0.00746114	0.00727461	0.00721244	0.00721244	0.00708808	0.00690155	0.00683938	0.00696373	0.00715026	0.00721244	0.00696373	0.00665285	0.00646632	0.00646632	0.0065285	0.0065285	0.00640415
2.59883		0.00609326	0.00609326	0.00627979	0.00621762	0.00621762	0.00634197	0.0065285	0.00671503	0.00671503	0.00646632	0.00634197	0.00627979	0.00634197	0.0065285	0.0067772	0.00733679	0.00777202	0.00770984	0.00746114	0.00721244	0.00733679	0.00789637	0.00851813	0.00882902	0.00889119	0.00876684	0.00839378	0.00789637	0.00764767	0.00777202	0.00789637	0.0078342	0.00770984	0.00770984	0.00777202	0.00758549	0.00721244	0.00696373	0.00696373	0.00715026	0.00721244	0.00696373	0.00659067	0.00627979	0.00609326	0.00609326	0.00603109	0.00590674
2.63014		0.0067772	0.00659067	0.00659067	0.00634197	0.00615544	0.00621762	0.00640415	0.00665285	0.00659067	0.00627979	0.00596891	0.00578238	0.00578238	0.00596891	0.00634197	0.00702591	0.00764767	0.0078342	0.00770984	0.00739896	0.00739896	0.0078342	0.00845596	0.00876684	0.00889119	0.00882902	0.00845596	0.00802073	0.00795855	0.00814508	0.00820725	0.00814508	0.00820725	0.00826943	0.00833161	0.00814508	0.00777202	0.00739896	0.00733679	0.00739896	0.00733679	0.00702591	0.0065285	0.00609326	0.00584456	0.00572021	0.00553368	0.0054715
2.66145		0.00770984	0.00746114	0.00721244	0.00683938	0.00659067	0.00659067	0.0067772	0.00696373	0.00690155	0.00646632	0.00603109	0.00565803	0.00559585	0.00584456	0.00621762	0.00690155	0.00758549	0.0078342	0.00777202	0.00758549	0.00746114	0.00777202	0.00833161	0.00876684	0.00889119	0.00876684	0.00833161	0.00802073	0.00814508	0.00833161	0.00826943	0.00833161	0.00851813	0.00851813	0.00851813	0.00839378	0.0080829	0.0078342	0.00770984	0.00770984	0.00758549	0.00727461	0.0067772	0.00634197	0.00596891	0.00565803	0.00540933	0.00534715
2.69276		0.00845596	0.00826943	0.00789637	0.00752332	0.00733679	0.00746114	0.00758549	0.00770984	0.00752332	0.00702591	0.0065285	0.00615544	0.00603109	0.00627979	0.00665285	0.00721244	0.00770984	0.0078342	0.00777202	0.00758549	0.00739896	0.00752332	0.0080829	0.00851813	0.00870466	0.00858031	0.00814508	0.00789637	0.0080829	0.00833161	0.00826943	0.00833161	0.00858031	0.00851813	0.00833161	0.00826943	0.00814508	0.00802073	0.00795855	0.00789637	0.0078342	0.00764767	0.00733679	0.00702591	0.00665285	0.00621762	0.00584456	0.00572021
2.72407		0.00882902	0.00864249	0.00839378	0.00802073	0.00802073	0.00826943	0.00845596	0.00845596	0.00826943	0.0078342	0.00739896	0.00702591	0.00690155	0.00721244	0.00758549	0.00789637	0.00802073	0.0078342	0.00770984	0.00752332	0.00727461	0.00727461	0.00764767	0.0080829	0.00833161	0.00820725	0.00777202	0.00758549	0.0078342	0.0080829	0.0080829	0.00820725	0.00839378	0.00820725	0.00802073	0.00802073	0.00814508	0.00820725	0.0080829	0.00802073	0.0080829	0.00814508	0.00802073	0.00777202	0.00752332	0.00715026	0.00665285	0.00659067
2.75538		0.00870466	0.00864249	0.00851813	0.00826943	0.00839378	0.00876684	0.00895337	0.00895337	0.00876684	0.00858031	0.00820725	0.00789637	0.00777202	0.0080829	0.00839378	0.00845596	0.00826943	0.00795855	0.00770984	0.00752332	0.00721244	0.00708808	0.00733679	0.00770984	0.0078342	0.00764767	0.00733679	0.00721244	0.00752332	0.00777202	0.00777202	0.00795855	0.0080829	0.0078342	0.00764767	0.0078342	0.00820725	0.00826943	0.00802073	0.00789637	0.0080829	0.00839378	0.00845596	0.00826943	0.0080829	0.00777202	0.00739896	0.00733679
2.78669		0.00839378	0.00845596	0.00839378	0.00820725	0.00839378	0.00876684	0.00895337	0.00895337	0.00895337	0.00889119	0.00864249	0.00833161	0.00826943	0.00845596	0.00870466	0.00864249	0.00839378	0.0080829	0.00789637	0.00770984	0.00727461	0.00715026	0.00727461	0.00746114	0.00752332	0.00739896	0.00708808	0.00702591	0.00721244	0.00733679	0.00739896	0.00758549	0.00770984	0.00739896	0.00727461	0.00764767	0.00814508	0.00826943	0.0078342	0.00764767	0.00789637	0.00833161	0.00845596	0.00833161	0.00814508	0.00789637	0.00764767	0.00770984
2.818		0.00802073	0.00814508	0.0080829	0.00795855	0.0080829	0.00839378	0.00864249	0.00870466	0.00882902	0.00882902	0.00864249	0.00839378	0.00826943	0.00839378	0.00851813	0.00851813	0.00839378	0.00820725	0.00814508	0.00795855	0.00758549	0.00739896	0.00752332	0.00764767	0.00764767	0.00746114	0.00715026	0.00696373	0.00696373	0.00702591	0.00702591	0.00721244	0.00733679	0.00702591	0.00696373	0.00739896	0.00795855	0.00802073	0.00752332	0.00721244	0.00752332	0.0080829	0.00826943	0.00814508	0.0078342	0.00764767	0.00752332	0.00764767
2.84932		0.00746114	0.00764767	0.00764767	0.00752332	0.00758549	0.00789637	0.00814508	0.00833161	0.00845596	0.00845596	0.00839378	0.00820725	0.0080829	0.0080829	0.00814508	0.00814508	0.00820725	0.00826943	0.00826943	0.00814508	0.0078342	0.00770984	0.00789637	0.00802073	0.00802073	0.00789637	0.00758549	0.00721244	0.00696373	0.00683938	0.0067772	0.00696373	0.00702591	0.0067772	0.00665285	0.00702591	0.00752332	0.00758549	0.00708808	0.00683938	0.00721244	0.0078342	0.00795855	0.00777202	0.00746114	0.00727461	0.00727461	0.00752332
2.88063		0.00690155	0.00702591	0.00708808	0.00702591	0.00708808	0.00733679	0.00764767	0.00789637	0.00802073	0.00802073	0.00789637	0.0078342	0.00770984	0.00758549	0.00758549	0.00770984	0.00795855	0.00814508	0.00833161	0.00820725	0.00795855	0.00802073	0.00826943	0.00839378	0.00839378	0.00826943	0.00795855	0.00752332	0.00715026	0.00683938	0.00671503	0.00683938	0.00690155	0.00665285	0.00646632	0.00665285	0.00702591	0.00708808	0.00665285	0.0065285	0.00702591	0.00758549	0.00764767	0.00733679	0.00696373	0.00690155	0.00715026	0.00739896
2.91194		0.00640415	0.0065285	0.00659067	0.0065285	0.00659067	0.00683938	0.00715026	0.00739896	0.00752332	0.00746114	0.00739896	0.00733679	0.00727461	0.00702591	0.00696373	0.00715026	0.00764767	0.00802073	0.00820725	0.00814508	0.00802073	0.00826943	0.00858031	0.00864249	0.00858031	0.00851813	0.00826943	0.00777202	0.00733679	0.00696373	0.00683938	0.00690155	0.00696373	0.0067772	0.0065285	0.00659067	0.0067772	0.00671503	0.00640415	0.00640415	0.00683938	0.00733679	0.00733679	0.00696373	0.00659067	0.00659067	0.00696373	0.00721244
2.94325		0.00634197	0.00640415	0.00640415	0.00634197	0.00627979	0.00646632	0.00671503	0.00696373	0.00702591	0.00690155	0.00683938	0.00683938	0.00671503	0.00646632	0.00627979	0.00659067	0.00721244	0.00777202	0.00802073	0.00795855	0.00795855	0.00826943	0.00864249	0.00870466	0.00858031	0.00858031	0.00833161	0.0078342	0.00739896	0.00715026	0.00702591	0.00715026	0.00727461	0.00715026	0.00696373	0.00690155	0.00690155	0.00671503	0.00646632	0.00646632	0.00683938	0.00715026	0.00708808	0.00671503	0.00627979	0.00634197	0.0067772	0.00696373
2.97456		0.00683938	0.00690155	0.0067772	0.00659067	0.00646632	0.0065285	0.00671503	0.00683938	0.00683938	0.00665285	0.00646632	0.00634197	0.00621762	0.00590674	0.00578238	0.00609326	0.00683938	0.00746114	0.00777202	0.0078342	0.0078342	0.0080829	0.00845596	0.00858031	0.00851813	0.00858031	0.00833161	0.00789637	0.00752332	0.00733679	0.00733679	0.00739896	0.00758549	0.00764767	0.00758549	0.00746114	0.00733679	0.00702591	0.0067772	0.0067772	0.00696373	0.00708808	0.00702591	0.00659067	0.00615544	0.00621762	0.00659067	0.0067772
3.00587		0.00777202	0.00770984	0.00752332	0.00727461	0.00708808	0.00702591	0.00715026	0.00727461	0.00715026	0.00683938	0.00646632	0.00621762	0.00596891	0.00559585	0.0054715	0.00584456	0.00665285	0.00733679	0.00770984	0.00777202	0.00777202	0.00789637	0.00820725	0.00839378	0.00839378	0.00851813	0.00839378	0.00802073	0.00777202	0.00770984	0.00758549	0.00758549	0.00777202	0.00795855	0.00802073	0.00802073	0.0078342	0.00746114	0.00715026	0.00702591	0.00715026	0.00721244	0.00715026	0.00683938	0.00640415	0.00640415	0.00659067	0.00665285
3.03718		0.00845596	0.00839378	0.0080829	0.0078342	0.00770984	0.00777202	0.00795855	0.0080829	0.00795855	0.00758549	0.00708808	0.00659067	0.00627979	0.00590674	0.00572021	0.00603109	0.00671503	0.00733679	0.00770984	0.00789637	0.0078342	0.00777202	0.00795855	0.0080829	0.00826943	0.00845596	0.00845596	0.00826943	0.0080829	0.00795855	0.00777202	0.00758549	0.00770984	0.00789637	0.00802073	0.00814508	0.0080829	0.0078342	0.00746114	0.00727461	0.00727461	0.00739896	0.00746114	0.00727461	0.00702591	0.00690155	0.00690155	0.0067772
3.06849		0.00870466	0.00858031	0.00833161	0.00814508	0.00814508	0.00833161	0.00864249	0.00889119	0.00889119	0.00858031	0.00802073	0.00752332	0.00715026	0.0067772	0.00659067	0.0067772	0.00721244	0.00758549	0.0078342	0.00802073	0.00789637	0.00764767	0.00758549	0.00770984	0.00795855	0.00826943	0.00845596	0.00839378	0.00820725	0.00802073	0.00770984	0.00739896	0.00746114	0.00752332	0.00770984	0.00802073	0.00814508	0.00802073	0.00770984	0.00746114	0.00752332	0.00764767	0.00777202	0.00777202	0.00764767	0.00758549	0.00746114	0.00727461
3.0998		0.00870466	0.00858031	0.00826943	0.00814508	0.00826943	0.00858031	0.00895337	0.00932642	0.00945078	0.00926425	0.00882902	0.00839378	0.00802073	0.00777202	0.00758549	0.00770984	0.00789637	0.00802073	0.00802073	0.0080829	0.00789637	0.00746114	0.00721244	0.00721244	0.00752332	0.00802073	0.00833161	0.00826943	0.0080829	0.00789637	0.00752332	0.00721244	0.00715026	0.00715026	0.00733679	0.00770984	0.00802073	0.00802073	0.00777202	0.00764767	0.00770984	0.00777202	0.00789637	0.00789637	0.00789637	0.00795855	0.00789637	0.0078342
3.13112		0.00858031	0.00845596	0.0080829	0.00795855	0.00820725	0.00858031	0.00895337	0.00932642	0.00951295	0.00945078	0.00920207	0.00876684	0.00845596	0.00833161	0.00826943	0.00839378	0.00851813	0.00851813	0.00833161	0.00820725	0.0078342	0.00733679	0.00696373	0.00690155	0.00721244	0.00777202	0.0080829	0.00802073	0.00777202	0.00758549	0.00727461	0.00702591	0.00690155	0.00683938	0.00702591	0.00746114	0.00789637	0.00795855	0.00777202	0.00764767	0.00777202	0.00777202	0.00770984	0.00770984	0.00777202	0.00789637	0.0080829	0.00820725
3.16243		0.00833161	0.00814508	0.00777202	0.00770984	0.00795855	0.00839378	0.00876684	0.00907772	0.00920207	0.00920207	0.00895337	0.00864249	0.00839378	0.00826943	0.00833161	0.00851813	0.00876684	0.00876684	0.00858031	0.00833161	0.00789637	0.00733679	0.00690155	0.00683938	0.00715026	0.00770984	0.00802073	0.00789637	0.00758549	0.00727461	0.00702591	0.00690155	0.0067772	0.00665285	0.00671503	0.00708808	0.00758549	0.00777202	0.00764767	0.00752332	0.00764767	0.00752332	0.00727461	0.00721244	0.00733679	0.00758549	0.00795855	0.00826943
3.19374		0.00795855	0.0078342	0.00746114	0.00739896	0.00764767	0.0080829	0.00845596	0.00870466	0.00876684	0.00864249	0.00845596	0.00820725	0.00802073	0.00795855	0.00795855	0.00820725	0.00858031	0.00870466	0.00864249	0.00845596	0.00802073	0.00752332	0.00708808	0.00696373	0.00727461	0.00777202	0.00814508	0.00802073	0.00764767	0.00721244	0.00696373	0.0067772	0.00665285	0.00640415	0.00640415	0.00665285	0.00715026	0.00746114	0.00739896	0.00739896	0.00752332	0.00727461	0.00683938	0.00671503	0.00683938	0.00721244	0.00770984	0.0080829
3.22505		0.00746114	0.00739896	0.00715026	0.00708808	0.00733679	0.00770984	0.0080829	0.00826943	0.00820725	0.00802073	0.0078342	0.00770984	0.00758549	0.00746114	0.00739896	0.00770984	0.00814508	0.00839378	0.00851813	0.00845596	0.00820725	0.00777202	0.00733679	0.00715026	0.00739896	0.00789637	0.00833161	0.00833161	0.00795855	0.00746114	0.00708808	0.00690155	0.00665285	0.00634197	0.00615544	0.00627979	0.00671503	0.00708808	0.00708808	0.00715026	0.00727461	0.00708808	0.00659067	0.00627979	0.00640415	0.00683938	0.00733679	0.00764767
3.25636		0.00702591	0.00702591	0.00683938	0.0067772	0.00696373	0.00727461	0.00758549	0.00770984	0.00764767	0.00746114	0.00721244	0.00715026	0.00708808	0.00690155	0.00683938	0.00708808	0.00758549	0.00802073	0.00826943	0.00833161	0.00826943	0.0080829	0.00770984	0.00733679	0.00746114	0.00795855	0.00845596	0.00858031	0.00826943	0.00777202	0.00739896	0.00715026	0.00683938	0.0065285	0.00634197	0.00627979	0.0065285	0.0067772	0.00690155	0.00696373	0.00715026	0.00696373	0.00646632	0.00609326	0.00615544	0.0065285	0.00696373	0.00721244
3.28767		0.00696373	0.00690155	0.00665285	0.00659067	0.00665285	0.00683938	0.00708808	0.00721244	0.00715026	0.00696373	0.0067772	0.00671503	0.00659067	0.00640415	0.00627979	0.0065285	0.00702591	0.00758549	0.00795855	0.00820725	0.00833161	0.00839378	0.00802073	0.00758549	0.00752332	0.00795855	0.00839378	0.00858031	0.00833161	0.00795855	0.00764767	0.00733679	0.00715026	0.00696373	0.00683938	0.0067772	0.00683938	0.00696373	0.00702591	0.00715026	0.00721244	0.00696373	0.00646632	0.00609326	0.00603109	0.00627979	0.00665285	0.0067772
3.31898		0.00733679	0.00715026	0.00683938	0.00665285	0.00659067	0.00665285	0.00683938	0.00702591	0.00702591	0.00683938	0.00659067	0.00640415	0.00621762	0.00603109	0.00584456	0.00603109	0.0065285	0.00715026	0.00770984	0.00802073	0.00833161	0.00845596	0.00820725	0.00777202	0.00764767	0.00789637	0.00833161	0.00851813	0.00833161	0.0080829	0.00777202	0.00752332	0.00739896	0.00752332	0.00758549	0.00758549	0.00752332	0.00758549	0.00764767	0.00770984	0.00752332	0.00702591	0.0065285	0.00615544	0.00603109	0.00615544	0.00634197	0.00640415
3.35029		0.00770984	0.00752332	0.00721244	0.00702591	0.00696373	0.00690155	0.00708808	0.00733679	0.00739896	0.00715026	0.0067772	0.00634197	0.00609326	0.00590674	0.00565803	0.00565803	0.00615544	0.00683938	0.00746114	0.0078342	0.00814508	0.00833161	0.0080829	0.00777202	0.00764767	0.00795855	0.00833161	0.00851813	0.00839378	0.00814508	0.0078342	0.00752332	0.00758549	0.0078342	0.00802073	0.00820725	0.00833161	0.00845596	0.00845596	0.00833161	0.00777202	0.00708808	0.00659067	0.00634197	0.00621762	0.00621762	0.00627979	0.00634197
3.3816		0.0078342	0.00764767	0.00758549	0.00758549	0.00752332	0.00752332	0.00777202	0.0080829	0.00820725	0.00795855	0.00739896	0.00683938	0.0065285	0.00621762	0.00584456	0.00565803	0.00603109	0.00671503	0.00733679	0.00777202	0.00795855	0.00802073	0.00777202	0.00752332	0.00758549	0.00795855	0.00839378	0.00851813	0.00839378	0.0080829	0.00770984	0.00746114	0.00752332	0.00777202	0.00795855	0.00833161	0.00876684	0.00895337	0.00895337	0.00864249	0.0078342	0.00702591	0.00671503	0.00665285	0.00659067	0.0065285	0.00659067	0.00665285
3.41292		0.00764767	0.00758549	0.00777202	0.00802073	0.0080829	0.0080829	0.00839378	0.00882902	0.00907772	0.00882902	0.00826943	0.00770984	0.00746114	0.00715026	0.00665285	0.00621762	0.00627979	0.0067772	0.00733679	0.00777202	0.00789637	0.00777202	0.00752332	0.00727461	0.00739896	0.0078342	0.00826943	0.00833161	0.00814508	0.0078342	0.00746114	0.00727461	0.00733679	0.00746114	0.00764767	0.00802073	0.00864249	0.00901554	0.00901554	0.00864249	0.00770984	0.00696373	0.0067772	0.00696373	0.00708808	0.00708808	0.00715026	0.00715026
3.44423		0.00746114	0.00746114	0.00777202	0.00814508	0.00833161	0.00839378	0.00870466	0.00920207	0.00945078	0.00932642	0.00889119	0.00851813	0.00839378	0.00820725	0.00770984	0.00708808	0.00690155	0.00708808	0.00752332	0.00789637	0.00795855	0.00777202	0.00739896	0.00708808	0.00715026	0.00764767	0.0080829	0.00802073	0.00770984	0.00733679	0.00708808	0.00708808	0.00715026	0.00721244	0.00733679	0.00770984	0.00826943	0.00864249	0.00876684	0.00839378	0.00758549	0.00690155	0.00690155	0.00721244	0.00739896	0.00752332	0.00764767	0.00770984
3.47554		0.00733679	0.00746114	0.00764767	0.0080829	0.00833161	0.00845596	0.00864249	0.00901554	0.00926425	0.00926425	0.00901554	0.00882902	0.00889119	0.00882902	0.00845596	0.00789637	0.00752332	0.00752332	0.0078342	0.0080829	0.00814508	0.00789637	0.00739896	0.00690155	0.00690155	0.00733679	0.0078342	0.00777202	0.00733679	0.00696373	0.00690155	0.00696373	0.00702591	0.00702591	0.00715026	0.00746114	0.00789637	0.00820725	0.00833161	0.00814508	0.00758549	0.00702591	0.00702591	0.00727461	0.00752332	0.00777202	0.00795855	0.0080829
3.50685		0.00727461	0.00739896	0.00758549	0.00789637	0.00814508	0.00826943	0.00839378	0.00858031	0.00876684	0.00882902	0.00876684	0.00876684	0.00882902	0.00882902	0.00858031	0.00820725	0.00789637	0.00789637	0.00814508	0.00839378	0.00839378	0.0080829	0.00746114	0.0067772	0.00665285	0.00708808	0.00764767	0.00758549	0.00715026	0.0067772	0.0067772	0.00696373	0.00696373	0.00690155	0.00702591	0.00721244	0.00752332	0.00777202	0.00789637	0.0078342	0.00758549	0.00715026	0.00702591	0.00721244	0.00739896	0.00770984	0.00802073	0.00826943
3.53816		0.00715026	0.00733679	0.00746114	0.00770984	0.00789637	0.00802073	0.00802073	0.00814508	0.00820725	0.00833161	0.00833161	0.00839378	0.00845596	0.00845596	0.00826943	0.0080829	0.00795855	0.0080829	0.00839378	0.00864249	0.00858031	0.00826943	0.00758549	0.00683938	0.0065285	0.00696373	0.00758549	0.00764767	0.00715026	0.00683938	0.00690155	0.00702591	0.00696373	0.00683938	0.00690155	0.00708808	0.00727461	0.00746114	0.00758549	0.00758549	0.00746114	0.00715026	0.00696373	0.00696373	0.00715026	0.00739896	0.00770984	0.00802073
3.56947		0.00690155	0.00708808	0.00721244	0.00739896	0.00764767	0.00770984	0.00770984	0.00770984	0.00770984	0.0078342	0.0078342	0.0078342	0.0078342	0.00777202	0.00764767	0.00764767	0.00764767	0.00789637	0.00833161	0.00858031	0.00858031	0.00833161	0.00770984	0.00690155	0.00659067	0.00696373	0.00758549	0.00770984	0.00739896	0.00715026	0.00715026	0.00721244	0.00708808	0.00696373	0.00702591	0.00702591	0.00708808	0.00721244	0.00727461	0.00733679	0.00727461	0.00702591	0.00683938	0.0067772	0.00690155	0.00702591	0.00733679	0.00758549
3.60078		0.0067772	0.00690155	0.00696373	0.00708808	0.00727461	0.00739896	0.00739896	0.00733679	0.00727461	0.00727461	0.00727461	0.00727461	0.00721244	0.00708808	0.00702591	0.00708808	0.00721244	0.00758549	0.0080829	0.00839378	0.00845596	0.00826943	0.00764767	0.00696373	0.00671503	0.00696373	0.00752332	0.0078342	0.00777202	0.00752332	0.00746114	0.00746114	0.00733679	0.00721244	0.00721244	0.00708808	0.00702591	0.00696373	0.00702591	0.00708808	0.00708808	0.00690155	0.0067772	0.00671503	0.00671503	0.0067772	0.00696373	0.00708808
3.63209		0.00690155	0.00696373	0.00683938	0.00683938	0.00696373	0.00702591	0.00702591	0.00696373	0.00690155	0.00690155	0.00683938	0.0067772	0.00665285	0.0065285	0.00646632	0.00659067	0.00683938	0.00721244	0.00764767	0.00802073	0.00820725	0.0080829	0.00752332	0.00690155	0.00665285	0.00696373	0.00746114	0.00795855	0.00802073	0.0078342	0.00764767	0.00752332	0.00733679	0.00727461	0.00733679	0.00727461	0.00708808	0.00696373	0.00690155	0.00702591	0.00708808	0.00696373	0.0067772	0.00671503	0.00671503	0.00665285	0.00665285	0.00671503
3.66341		0.00733679	0.00733679	0.00702591	0.00683938	0.00683938	0.00683938	0.0067772	0.0067772	0.0067772	0.00683938	0.00671503	0.00659067	0.00634197	0.00609326	0.00609326	0.00621762	0.0065285	0.00690155	0.00727461	0.00764767	0.00789637	0.00795855	0.00746114	0.0067772	0.00659067	0.00690155	0.00746114	0.00802073	0.00820725	0.00802073	0.00777202	0.00739896	0.00715026	0.00715026	0.00727461	0.00739896	0.00739896	0.00721244	0.00715026	0.00727461	0.00739896	0.00727461	0.00702591	0.00690155	0.00683938	0.00671503	0.00659067	0.00646632
3.69472		0.00802073	0.00795855	0.00752332	0.00721244	0.00708808	0.00696373	0.00690155	0.00702591	0.00715026	0.00727461	0.00715026	0.00690155	0.0065285	0.00609326	0.00590674	0.00603109	0.00627979	0.00659067	0.00683938	0.00721244	0.00758549	0.00770984	0.00727461	0.00671503	0.0065285	0.00683938	0.00739896	0.00795855	0.00826943	0.00814508	0.0078342	0.00739896	0.00702591	0.00702591	0.00727461	0.00752332	0.00770984	0.00764767	0.00770984	0.00789637	0.00795855	0.00770984	0.00733679	0.00715026	0.00708808	0.00696373	0.00671503	0.00646632
3.72603		0.00845596	0.00833161	0.00795855	0.00770984	0.00758549	0.00746114	0.00739896	0.00764767	0.00789637	0.00802073	0.00789637	0.00770984	0.00727461	0.00665285	0.00627979	0.00615544	0.00621762	0.00634197	0.00659067	0.00696373	0.00727461	0.00733679	0.00702591	0.00659067	0.00646632	0.0067772	0.00733679	0.0078342	0.00814508	0.00814508	0.00789637	0.00746114	0.00708808	0.00715026	0.00739896	0.00770984	0.00795855	0.0080829	0.00820725	0.00839378	0.00833161	0.00795855	0.00752332	0.00727461	0.00727461	0.00721244	0.00702591	0.00671503
3.75734		0.00839378	0.00833161	0.0080829	0.00802073	0.0080829	0.00802073	0.00802073	0.00833161	0.00864249	0.00870466	0.00864249	0.00864249	0.00833161	0.00770984	0.00715026	0.00671503	0.00640415	0.00634197	0.0065285	0.00690155	0.00715026	0.00702591	0.00671503	0.00646632	0.00640415	0.00665285	0.00708808	0.00758549	0.00795855	0.00802073	0.0078342	0.00746114	0.00721244	0.00727461	0.00752332	0.0078342	0.0080829	0.00826943	0.00845596	0.00858031	0.00845596	0.00802073	0.00752332	0.00727461	0.00727461	0.00733679	0.00733679	0.00721244
3.78865		0.00795855	0.00789637	0.0078342	0.0080829	0.00833161	0.00833161	0.00839378	0.00870466	0.00901554	0.00901554	0.00907772	0.00926425	0.00920207	0.00870466	0.0080829	0.00727461	0.00671503	0.0065285	0.00671503	0.00708808	0.00721244	0.00690155	0.0065285	0.00627979	0.00627979	0.00646632	0.00683938	0.00727461	0.00764767	0.00777202	0.00764767	0.00733679	0.00708808	0.00721244	0.00752332	0.00777202	0.00802073	0.00826943	0.00845596	0.00858031	0.00839378	0.00789637	0.00746114	0.00727461	0.00721244	0.00727461	0.00746114	0.00758549
3.81996		0.00746114	0.00739896	0.00746114	0.00789637	0.00833161	0.00839378	0.00839378	0.00864249	0.00889119	0.00895337	0.00907772	0.0093886	0.00951295	0.00920207	0.00864249	0.00777202	0.00702591	0.0067772	0.00702591	0.00739896	0.00746114	0.00708808	0.00659067	0.00627979	0.00621762	0.00634197	0.00659067	0.00696373	0.00733679	0.00746114	0.00733679	0.00708808	0.00696373	0.00708808	0.00733679	0.00752332	0.00777202	0.0080829	0.00839378	0.00851813	0.00833161	0.0078342	0.00739896	0.00721244	0.00715026	0.00715026	0.00739896	0.00777202
3.85127		0.00715026	0.00708808	0.00721244	0.00764767	0.00814508	0.00820725	0.00814508	0.00820725	0.00839378	0.00851813	0.00870466	0.00907772	0.00926425	0.00920207	0.00876684	0.00802073	0.00733679	0.00708808	0.00739896	0.00770984	0.00777202	0.00746114	0.00696373	0.00659067	0.00640415	0.00640415	0.00659067	0.00690155	0.00715026	0.00727461	0.00721244	0.00696373	0.00683938	0.00702591	0.00721244	0.00733679	0.00752332	0.0078342	0.00814508	0.00833161	0.00814508	0.00764767	0.00727461	0.00708808	0.00702591	0.00702591	0.00733679	0.00770984
3.88258		0.00702591	0.00696373	0.00696373	0.00739896	0.0078342	0.0078342	0.00764767	0.00764767	0.00777202	0.00789637	0.00814508	0.00845596	0.00870466	0.00876684	0.00851813	0.00789637	0.00733679	0.00727461	0.00758549	0.00795855	0.0080829	0.00795855	0.00758549	0.00708808	0.0067772	0.00671503	0.00683938	0.00708808	0.00733679	0.00746114	0.00733679	0.00708808	0.00702591	0.00715026	0.00721244	0.00715026	0.00721244	0.00746114	0.00777202	0.00795855	0.0078342	0.00739896	0.00702591	0.00690155	0.00690155	0.00702591	0.00721244	0.00758549
3.91389		0.00690155	0.00683938	0.0067772	0.00702591	0.00733679	0.00727461	0.00715026	0.00708808	0.00715026	0.00727461	0.00746114	0.00770984	0.00795855	0.0080829	0.00795855	0.00746114	0.00708808	0.00715026	0.00752332	0.00789637	0.00820725	0.00833161	0.0080829	0.00764767	0.00727461	0.00715026	0.00727461	0.00752332	0.00770984	0.00789637	0.00777202	0.00752332	0.00752332	0.00752332	0.00739896	0.00715026	0.00702591	0.00708808	0.00733679	0.00752332	0.00752332	0.00715026	0.0067772	0.00671503	0.00683938	0.00702591	0.00721244	0.00752332
3.94521		0.0067772	0.00671503	0.0065285	0.00659067	0.00671503	0.00671503	0.00659067	0.00659067	0.00665285	0.00671503	0.00683938	0.00702591	0.00721244	0.00739896	0.00733679	0.00690155	0.00665285	0.0067772	0.00708808	0.00752332	0.0080829	0.00845596	0.00826943	0.00789637	0.00758549	0.00752332	0.00770984	0.00795855	0.00820725	0.00833161	0.00826943	0.0080829	0.0080829	0.00802073	0.00770984	0.00721244	0.00702591	0.00690155	0.00696373	0.00715026	0.00721244	0.00696373	0.00659067	0.00659067	0.00683938	0.00708808	0.00727461	0.00746114
3.97652		0.00683938	0.00671503	0.00646632	0.00627979	0.00627979	0.00621762	0.00615544	0.00621762	0.00627979	0.00627979	0.00634197	0.00646632	0.00665285	0.0067772	0.00671503	0.00634197	0.00615544	0.00627979	0.00665285	0.00715026	0.00789637	0.00833161	0.00826943	0.00795855	0.00770984	0.00777202	0.00795855	0.00820725	0.00845596	0.00864249	0.00864249	0.00851813	0.00845596	0.00826943	0.0078342	0.00733679	0.00708808	0.00696373	0.00702591	0.00715026	0.00715026	0.00683938	0.00646632	0.0065285	0.00683938	0.00721244	0.00733679	0.00733679
4.00783		0.00715026	0.00708808	0.00671503	0.00640415	0.00621762	0.00603109	0.00596891	0.00609326	0.00609326	0.00609326	0.00609326	0.00627979	0.00640415	0.00634197	0.00615544	0.00584456	0.00572021	0.00590674	0.00627979	0.00690155	0.00770984	0.00814508	0.00814508	0.00789637	0.00770984	0.00770984	0.00789637	0.00814508	0.00839378	0.00858031	0.00876684	0.00870466	0.00851813	0.00814508	0.00777202	0.00746114	0.00733679	0.00733679	0.00746114	0.00752332	0.00746114	0.00702591	0.00659067	0.0065285	0.00690155	0.00733679	0.00739896	0.00721244
4.03914		0.00764767	0.00764767	0.00733679	0.00696373	0.00659067	0.00634197	0.00621762	0.00627979	0.00627979	0.00627979	0.00634197	0.0065285	0.00659067	0.00634197	0.00590674	0.00559585	0.0054715	0.00565803	0.00603109	0.00671503	0.00746114	0.0078342	0.0078342	0.00764767	0.00746114	0.00746114	0.00758549	0.0078342	0.0080829	0.00833161	0.00851813	0.00851813	0.00833161	0.00795855	0.00764767	0.00752332	0.00764767	0.0078342	0.0080829	0.00820725	0.00802073	0.00752332	0.00702591	0.00690155	0.00715026	0.00746114	0.00752332	0.00727461
4.07045		0.0080829	0.00814508	0.00789637	0.00758549	0.00727461	0.00696373	0.00683938	0.00690155	0.00696373	0.00702591	0.00715026	0.00739896	0.00739896	0.00696373	0.00634197	0.00578238	0.00553368	0.00553368	0.00584456	0.00646632	0.00715026	0.00746114	0.00746114	0.00727461	0.00715026	0.00708808	0.00721244	0.00752332	0.00777202	0.00789637	0.0080829	0.00820725	0.00814508	0.00789637	0.00770984	0.00770984	0.00795855	0.00826943	0.00864249	0.00876684	0.00858031	0.0080829	0.00758549	0.00733679	0.00739896	0.00758549	0.00777202	0.00764767
4.10176		0.00820725	0.00826943	0.00814508	0.00789637	0.00777202	0.00770984	0.00770984	0.00770984	0.00777202	0.0078342	0.00814508	0.00851813	0.00858031	0.0080829	0.00721244	0.00640415	0.00578238	0.00559585	0.00578238	0.00627979	0.00683938	0.00702591	0.00702591	0.00690155	0.00671503	0.00671503	0.00690155	0.00721244	0.00746114	0.00758549	0.00777202	0.00802073	0.0080829	0.00802073	0.00789637	0.00789637	0.00814508	0.00858031	0.00889119	0.00895337	0.00870466	0.00826943	0.00789637	0.00764767	0.00758549	0.0078342	0.00814508	0.00814508
4.13307		0.00795855	0.00802073	0.00795855	0.00789637	0.00802073	0.00820725	0.00833161	0.00833161	0.00833161	0.00845596	0.00882902	0.00926425	0.0093886	0.00895337	0.0080829	0.00702591	0.00609326	0.00572021	0.00584456	0.00621762	0.00659067	0.00671503	0.00671503	0.00659067	0.00640415	0.00634197	0.00659067	0.00696373	0.00727461	0.00739896	0.00758549	0.00777202	0.00795855	0.00802073	0.00802073	0.00802073	0.00820725	0.00858031	0.00889119	0.00889119	0.00858031	0.00814508	0.0078342	0.00770984	0.00770984	0.00802073	0.00845596	0.00851813
4.16438		0.00752332	0.00758549	0.00758549	0.00764767	0.00795855	0.00833161	0.00845596	0.00845596	0.00839378	0.00851813	0.00901554	0.00951295	0.00969948	0.00932642	0.00851813	0.00739896	0.00640415	0.00596891	0.00609326	0.00640415	0.00665285	0.00671503	0.00665285	0.00646632	0.00615544	0.00603109	0.00627979	0.00671503	0.00702591	0.00727461	0.00746114	0.00758549	0.00770984	0.00789637	0.00795855	0.00802073	0.00814508	0.00845596	0.00870466	0.00864249	0.00833161	0.00789637	0.00764767	0.00758549	0.00777202	0.00814508	0.00858031	0.00870466
4.19569		0.00702591	0.00708808	0.00715026	0.00739896	0.0078342	0.00820725	0.00826943	0.00814508	0.0080829	0.00833161	0.00876684	0.00926425	0.0093886	0.00920207	0.00858031	0.00764767	0.00671503	0.00627979	0.00634197	0.00671503	0.00690155	0.00702591	0.00696373	0.00665285	0.00627979	0.00609326	0.00627979	0.00659067	0.00696373	0.00721244	0.00739896	0.00739896	0.00746114	0.00764767	0.00777202	0.00777202	0.0078342	0.0080829	0.00826943	0.00820725	0.00795855	0.00758549	0.00739896	0.00739896	0.00777202	0.00820725	0.00858031	0.00870466
4.22701		0.0065285	0.00659067	0.0067772	0.00715026	0.00758549	0.0078342	0.0078342	0.00770984	0.00770984	0.00789637	0.00833161	0.00870466	0.00882902	0.00876684	0.00845596	0.00770984	0.00690155	0.00646632	0.00659067	0.00696373	0.00727461	0.00739896	0.00746114	0.00727461	0.0067772	0.0065285	0.0065285	0.0067772	0.00708808	0.00739896	0.00758549	0.00758549	0.00758549	0.00758549	0.00752332	0.00739896	0.00746114	0.00764767	0.00777202	0.00764767	0.00746114	0.00721244	0.00708808	0.00727461	0.00770984	0.00814508	0.00845596	0.00851813
4.25832		0.00615544	0.00615544	0.00640415	0.00683938	0.00727461	0.00739896	0.00733679	0.00721244	0.00721244	0.00739896	0.00777202	0.00802073	0.00814508	0.00820725	0.0080829	0.00758549	0.00690155	0.0065285	0.00671503	0.00708808	0.00746114	0.00770984	0.00789637	0.0078342	0.00739896	0.00702591	0.00696373	0.00708808	0.00733679	0.00770984	0.00802073	0.00814508	0.00814508	0.00789637	0.00752332	0.00715026	0.00708808	0.00727461	0.00727461	0.00708808	0.00696373	0.00690155	0.00683938	0.00708808	0.00752332	0.00802073	0.00820725	0.00820725
4.28963		0.00603109	0.00590674	0.00609326	0.00646632	0.0067772	0.00690155	0.0067772	0.00671503	0.0067772	0.00683938	0.00702591	0.00721244	0.00733679	0.00752332	0.00758549	0.00721244	0.00671503	0.0065285	0.00671503	0.00708808	0.00746114	0.00777202	0.0080829	0.00814508	0.00777202	0.00739896	0.00727461	0.00746114	0.00770984	0.00814508	0.00858031	0.00889119	0.00889119	0.00845596	0.00777202	0.00721244	0.00696373	0.00708808	0.00702591	0.0067772	0.00665285	0.00665285	0.00665285	0.00683938	0.00727461	0.00770984	0.00789637	0.00789637
4.32094		0.00627979	0.00603109	0.00609326	0.00627979	0.00646632	0.00640415	0.00627979	0.00621762	0.00621762	0.00621762	0.00627979	0.00640415	0.00659067	0.00683938	0.00696373	0.00671503	0.00640415	0.00640415	0.00659067	0.00690155	0.00727461	0.00764767	0.0080829	0.00814508	0.0078342	0.00746114	0.00746114	0.00770984	0.00802073	0.00839378	0.00889119	0.00932642	0.0093886	0.00889119	0.0080829	0.00739896	0.00708808	0.00715026	0.00708808	0.00683938	0.00671503	0.00659067	0.0065285	0.00665285	0.00696373	0.00733679	0.00752332	0.00758549
4.35225		0.00690155	0.00659067	0.00646632	0.0065285	0.00646632	0.00621762	0.00596891	0.00584456	0.00584456	0.00578238	0.00572021	0.00584456	0.00603109	0.00627979	0.00634197	0.00621762	0.00615544	0.00627979	0.00634197	0.0065285	0.00696373	0.00746114	0.00795855	0.0080829	0.00770984	0.00739896	0.00746114	0.00777202	0.0080829	0.00839378	0.00889119	0.00932642	0.00932642	0.00895337	0.00826943	0.00764767	0.00733679	0.00739896	0.00739896	0.00733679	0.00715026	0.00696373	0.0067772	0.00671503	0.00683938	0.00708808	0.00727461	0.00733679
4.38356		0.00746114	0.00715026	0.00715026	0.00715026	0.00696373	0.0065285	0.00609326	0.00590674	0.00584456	0.00572021	0.00565803	0.00578238	0.00596891	0.00609326	0.00603109	0.00584456	0.00590674	0.00596891	0.00596891	0.00609326	0.00659067	0.00727461	0.00777202	0.0078342	0.00752332	0.00721244	0.00733679	0.00764767	0.0078342	0.0080829	0.00845596	0.00882902	0.00895337	0.00864249	0.00826943	0.00789637	0.00764767	0.00770984	0.00789637	0.00802073	0.00795855	0.00764767	0.00733679	0.00715026	0.00708808	0.00715026	0.00727461	0.00739896
4.41487		0.00770984	0.00752332	0.00764767	0.00777202	0.00764767	0.00721244	0.00671503	0.00646632	0.00634197	0.00621762	0.00615544	0.00634197	0.00659067	0.00659067	0.00627979	0.00596891	0.00578238	0.00565803	0.00553368	0.00565803	0.00627979	0.00702591	0.00746114	0.00739896	0.00715026	0.00690155	0.00702591	0.00733679	0.00758549	0.00777202	0.0080829	0.00839378	0.00845596	0.00839378	0.00826943	0.00814508	0.00802073	0.0080829	0.00833161	0.00864249	0.00864249	0.00833161	0.00795855	0.00770984	0.00752332	0.00746114	0.00752332	0.00758549
4.44618		0.00770984	0.00758549	0.00777202	0.0080829	0.0080829	0.0078342	0.00752332	0.00739896	0.00715026	0.00696373	0.00702591	0.00739896	0.00777202	0.00764767	0.00715026	0.00646632	0.00590674	0.0054715	0.0052228	0.00540933	0.00596891	0.00665285	0.00696373	0.00690155	0.00671503	0.00659067	0.00665285	0.00702591	0.00733679	0.00758549	0.0078342	0.0080829	0.00820725	0.00826943	0.00833161	0.00839378	0.00833161	0.00839378	0.00864249	0.00895337	0.00895337	0.00870466	0.00826943	0.00802073	0.0078342	0.00777202	0.0078342	0.00795855
4.4775		0.00752332	0.00746114	0.00764767	0.00802073	0.00814508	0.00814508	0.00814508	0.0080829	0.0078342	0.00764767	0.0078342	0.00833161	0.00870466	0.00864249	0.00802073	0.00715026	0.00621762	0.00553368	0.00516062	0.00534715	0.00584456	0.00640415	0.00659067	0.00646632	0.00627979	0.00621762	0.00634197	0.00671503	0.00715026	0.00746114	0.00764767	0.00789637	0.00802073	0.00814508	0.00833161	0.00839378	0.00833161	0.00839378	0.00870466	0.00889119	0.00889119	0.00864249	0.00826943	0.00802073	0.00789637	0.00789637	0.00814508	0.00826943
4.50881		0.00721244	0.00715026	0.00733679	0.00770984	0.00802073	0.00814508	0.00833161	0.00833161	0.00814508	0.00795855	0.00820725	0.00876684	0.00920207	0.00901554	0.00839378	0.00746114	0.0065285	0.00578238	0.00534715	0.0054715	0.00596891	0.00646632	0.0065285	0.00627979	0.00609326	0.00609326	0.00621762	0.00659067	0.00696373	0.00721244	0.00746114	0.00764767	0.00770984	0.0078342	0.00802073	0.0080829	0.00795855	0.00802073	0.00826943	0.00845596	0.00858031	0.00845596	0.00814508	0.00789637	0.0078342	0.00802073	0.00826943	0.00845596
4.54012		0.00683938	0.00671503	0.00690155	0.00733679	0.00770984	0.00795855	0.00814508	0.00820725	0.0080829	0.00795855	0.00826943	0.00876684	0.00907772	0.00889119	0.00826943	0.00752332	0.00671503	0.00609326	0.00572021	0.00584456	0.00634197	0.0067772	0.0067772	0.0065285	0.00634197	0.00634197	0.00640415	0.00659067	0.0067772	0.00696373	0.00727461	0.00739896	0.00733679	0.00739896	0.00758549	0.00758549	0.00739896	0.00733679	0.00752332	0.00777202	0.0080829	0.00820725	0.00795855	0.00770984	0.00770984	0.00802073	0.00826943	0.00845596
4.57143		0.00627979	0.00621762	0.00640415	0.00690155	0.00727461	0.00758549	0.00777202	0.0078342	0.00777202	0.00770984	0.00802073	0.00839378	0.00864249	0.00839378	0.00789637	0.00727461	0.00671503	0.00627979	0.00609326	0.00621762	0.0067772	0.00721244	0.00733679	0.00721244	0.00702591	0.00696373	0.00690155	0.00683938	0.0067772	0.00690155	0.00727461	0.00727461	0.00708808	0.00708808	0.00721244	0.00708808	0.0067772	0.00659067	0.00671503	0.00702591	0.00752332	0.00777202	0.00770984	0.00752332	0.00752332	0.0078342	0.00814508	0.00833161
4.60274		0.00578238	0.00565803	0.00596891	0.00646632	0.00683938	0.00708808	0.00721244	0.00727461	0.00727461	0.00733679	0.00752332	0.0078342	0.00795855	0.00777202	0.00739896	0.00696373	0.00665285	0.00640415	0.00627979	0.0065285	0.00708808	0.00758549	0.00789637	0.00789637	0.00777202	0.00758549	0.00746114	0.00715026	0.00696373	0.00715026	0.00758549	0.00764767	0.00733679	0.00708808	0.00702591	0.00683938	0.00634197	0.00596891	0.00596891	0.00634197	0.00702591	0.00739896	0.00733679	0.00721244	0.00727461	0.00758549	0.00789637	0.00814508
4.63405		0.0054715	0.00534715	0.00565803	0.00609326	0.00646632	0.00659067	0.00665285	0.00671503	0.0067772	0.00683938	0.00696373	0.00715026	0.00721244	0.00715026	0.00696373	0.00665285	0.00646632	0.00646632	0.00646632	0.00671503	0.00721244	0.0078342	0.00820725	0.00833161	0.00826943	0.0080829	0.0078342	0.00746114	0.00727461	0.00758549	0.00826943	0.00845596	0.0080829	0.00758549	0.00727461	0.00690155	0.00634197	0.00578238	0.00565803	0.00609326	0.00671503	0.00702591	0.00690155	0.00683938	0.00702591	0.00739896	0.00770984	0.00789637
4.66536		0.00553368	0.00540933	0.00565803	0.00596891	0.00621762	0.00627979	0.00627979	0.00634197	0.00634197	0.00634197	0.00634197	0.00646632	0.0065285	0.00659067	0.0065285	0.00634197	0.00634197	0.0065285	0.00665285	0.00690155	0.00733679	0.0078342	0.00826943	0.00851813	0.00845596	0.00826943	0.00795855	0.00764767	0.00752332	0.0080829	0.00889119	0.00920207	0.00895337	0.00833161	0.00777202	0.00721244	0.00665285	0.00603109	0.00584456	0.00621762	0.00671503	0.00683938	0.00665285	0.00659067	0.00683938	0.00721244	0.00758549	0.00770984
4.69667		0.00603109	0.00584456	0.00596891	0.00615544	0.00621762	0.00627979	0.00627979	0.00621762	0.00609326	0.00590674	0.00584456	0.00584456	0.00596891	0.00615544	0.00615544	0.00603109	0.00621762	0.00659067	0.00683938	0.00696373	0.00727461	0.00777202	0.00820725	0.00845596	0.00839378	0.00826943	0.00802073	0.00770984	0.00770984	0.00826943	0.0091399	0.00957513	0.00945078	0.00889119	0.00826943	0.00764767	0.00708808	0.00646632	0.00627979	0.0065285	0.00690155	0.00683938	0.00665285	0.00659067	0.0067772	0.00715026	0.00746114	0.00758549
4.72798		0.0067772	0.00646632	0.0065285	0.00665285	0.00671503	0.00665285	0.00659067	0.00646632	0.00621762	0.00584456	0.00565803	0.00572021	0.00584456	0.00603109	0.00603109	0.00590674	0.00615544	0.00659067	0.00683938	0.00683938	0.00696373	0.00739896	0.00789637	0.00814508	0.00820725	0.0080829	0.00795855	0.00777202	0.00770984	0.00820725	0.00889119	0.0093886	0.0093886	0.00895337	0.00845596	0.00795855	0.00746114	0.00696373	0.00671503	0.00696373	0.00721244	0.00708808	0.00690155	0.00696373	0.00702591	0.00721244	0.00752332	0.00764767
4.7593		0.00739896	0.00702591	0.00702591	0.00721244	0.00733679	0.00733679	0.00721244	0.00702591	0.00671503	0.00627979	0.00609326	0.00609326	0.00634197	0.00646632	0.00634197	0.00609326	0.00621762	0.00659067	0.00665285	0.0065285	0.0065285	0.00690155	0.00739896	0.00770984	0.00777202	0.00777202	0.00770984	0.00764767	0.00764767	0.00795855	0.00851813	0.00889119	0.00895337	0.00870466	0.00833161	0.00802073	0.00770984	0.00733679	0.00721244	0.00752332	0.00770984	0.00758549	0.00746114	0.00746114	0.00752332	0.00758549	0.00777202	0.0078342
4.79061		0.00777202	0.00733679	0.00727461	0.00752332	0.0078342	0.00789637	0.0078342	0.00770984	0.00752332	0.00721244	0.00696373	0.00696373	0.00715026	0.00727461	0.00702591	0.00665285	0.0065285	0.00665285	0.0065285	0.00621762	0.00621762	0.0065285	0.00696373	0.00715026	0.00721244	0.00727461	0.00727461	0.00727461	0.00733679	0.00758549	0.00802073	0.00833161	0.00845596	0.00833161	0.0080829	0.00789637	0.00770984	0.00746114	0.00746114	0.00789637	0.00820725	0.0080829	0.00789637	0.00789637	0.00789637	0.00795855	0.00814508	0.00820725
4.82192		0.0078342	0.00733679	0.00721244	0.00752332	0.00789637	0.00814508	0.00826943	0.00826943	0.00826943	0.00802073	0.00777202	0.00764767	0.0078342	0.00795855	0.00777202	0.00733679	0.00702591	0.0067772	0.00646632	0.00603109	0.00603109	0.00634197	0.00659067	0.00659067	0.00665285	0.00671503	0.00671503	0.0067772	0.00690155	0.00715026	0.00758549	0.00789637	0.00802073	0.00789637	0.00777202	0.00764767	0.00746114	0.00727461	0.00739896	0.00789637	0.00833161	0.00826943	0.0080829	0.00802073	0.0080829	0.00820725	0.00845596	0.00851813
4.85323		0.00752332	0.00708808	0.00690155	0.00721244	0.00770984	0.00802073	0.00833161	0.00851813	0.00864249	0.00845596	0.00814508	0.00795855	0.00814508	0.00826943	0.00814508	0.00777202	0.00733679	0.00702591	0.0065285	0.00609326	0.00603109	0.00640415	0.0065285	0.00640415	0.00634197	0.00634197	0.00627979	0.00640415	0.00646632	0.00665285	0.00715026	0.00752332	0.00758549	0.00752332	0.00746114	0.00739896	0.00715026	0.00690155	0.00696373	0.00752332	0.00802073	0.00802073	0.00789637	0.00789637	0.00795855	0.00820725	0.00851813	0.00864249
4.88454		0.00702591	0.00671503	0.00659067	0.00683938	0.00733679	0.00777202	0.00814508	0.00839378	0.00851813	0.00833161	0.0080829	0.00789637	0.00802073	0.00814508	0.0080829	0.00777202	0.00752332	0.00727461	0.0067772	0.00627979	0.00627979	0.00671503	0.00690155	0.00671503	0.0065285	0.00640415	0.00634197	0.00627979	0.00615544	0.00621762	0.00665285	0.00708808	0.00715026	0.00708808	0.00715026	0.00721244	0.00696373	0.00659067	0.00659067	0.00708808	0.00758549	0.00764767	0.00752332	0.00758549	0.00777202	0.00802073	0.00826943	0.00845596
4.91585		0.00659067	0.00634197	0.00627979	0.0065285	0.00696373	0.00746114	0.0078342	0.00802073	0.0080829	0.00795855	0.00770984	0.00758549	0.00764767	0.0078342	0.0078342	0.00770984	0.00764767	0.00752332	0.00708808	0.00659067	0.00665285	0.00715026	0.00758549	0.00746114	0.00721244	0.00702591	0.00683938	0.0065285	0.00609326	0.00584456	0.00621762	0.00671503	0.0067772	0.00671503	0.00683938	0.00696373	0.0067772	0.00640415	0.00634197	0.0067772	0.00733679	0.00746114	0.00727461	0.00739896	0.00752332	0.00770984	0.0078342	0.00802073
4.94716		0.00609326	0.00596891	0.00590674	0.00615544	0.00659067	0.00702591	0.00739896	0.00752332	0.00746114	0.00733679	0.00721244	0.00715026	0.00715026	0.00727461	0.00746114	0.00758549	0.00770984	0.00770984	0.00733679	0.00690155	0.00696373	0.00752332	0.0080829	0.00820725	0.0080829	0.0078342	0.00752332	0.00696373	0.00615544	0.00572021	0.00596891	0.00646632	0.00659067	0.0065285	0.00665285	0.0067772	0.00665285	0.00627979	0.00615544	0.00659067	0.00715026	0.00739896	0.00727461	0.00727461	0.00727461	0.00733679	0.00739896	0.00752332
4.97847		0.00572021	0.00553368	0.00553368	0.00565803	0.00609326	0.00659067	0.00690155	0.00696373	0.00690155	0.0067772	0.00665285	0.00659067	0.00659067	0.00671503	0.00696373	0.00733679	0.00764767	0.00777202	0.00752332	0.00715026	0.00715026	0.00764767	0.00833161	0.00864249	0.00864249	0.00845596	0.00802073	0.00721244	0.00627979	0.00572021	0.00590674	0.00646632	0.00665285	0.00659067	0.0067772	0.00696373	0.0067772	0.00627979	0.00609326	0.00640415	0.00702591	0.00733679	0.00721244	0.00708808	0.00696373	0.00690155	0.00696373	0.00708808
5.00978		0.00565803	0.00540933	0.00534715	0.00540933	0.00572021	0.00615544	0.00646632	0.0065285	0.00634197	0.00621762	0.00609326	0.00603109	0.00603109	0.00615544	0.00646632	0.00696373	0.00746114	0.00770984	0.00758549	0.00721244	0.00715026	0.00752332	0.00820725	0.00864249	0.00876684	0.00870466	0.00820725	0.00733679	0.00634197	0.00578238	0.00596891	0.0065285	0.0067772	0.00690155	0.00721244	0.00752332	0.00715026	0.00646632	0.00615544	0.00634197	0.00696373	0.00727461	0.00708808	0.00683938	0.00659067	0.00646632	0.00659067	0.00671503
5.0411		0.00621762	0.00590674	0.00572021	0.00559585	0.00578238	0.00609326	0.00634197	0.00627979	0.00609326	0.00584456	0.00565803	0.00559585	0.00559585	0.00578238	0.00609326	0.00665285	0.00721244	0.00752332	0.00739896	0.00708808	0.00690155	0.00721244	0.00789637	0.00845596	0.00864249	0.00858031	0.00814508	0.00733679	0.00640415	0.00596891	0.00609326	0.0065285	0.00690155	0.00727461	0.00777202	0.00795855	0.00746114	0.00671503	0.00627979	0.00640415	0.00690155	0.00715026	0.00702591	0.00665285	0.00634197	0.00621762	0.00634197	0.0065285
5.07241		0.00721244	0.00690155	0.0065285	0.00621762	0.00627979	0.0065285	0.00671503	0.00659067	0.00634197	0.00596891	0.00572021	0.00553368	0.0054715	0.00565803	0.00603109	0.00646632	0.00702591	0.00727461	0.00715026	0.0067772	0.00659067	0.00690155	0.00764767	0.00820725	0.00845596	0.00839378	0.00802073	0.00733679	0.00659067	0.00609326	0.00615544	0.00659067	0.00715026	0.00770984	0.00814508	0.00820725	0.00764767	0.00690155	0.00646632	0.0065285	0.00690155	0.00715026	0.00715026	0.00683938	0.00646632	0.00634197	0.00646632	0.00665285
5.10372		0.00814508	0.0078342	0.00727461	0.00690155	0.00696373	0.00727461	0.00746114	0.00733679	0.00708808	0.0067772	0.00640415	0.00609326	0.00596891	0.00609326	0.00634197	0.00665285	0.00702591	0.00721244	0.00708808	0.00659067	0.00634197	0.00659067	0.00727461	0.00789637	0.00820725	0.00820725	0.00789637	0.00739896	0.00671503	0.00609326	0.00603109	0.00646632	0.00721244	0.00795855	0.00839378	0.00833161	0.00777202	0.00702591	0.00659067	0.00665285	0.00702591	0.00739896	0.00746114	0.00733679	0.00702591	0.00683938	0.00690155	0.00702591
5.13503		0.00864249	0.00833161	0.00770984	0.00733679	0.00746114	0.0078342	0.00814508	0.00820725	0.00802073	0.0078342	0.00752332	0.00708808	0.00690155	0.00696373	0.00715026	0.00727461	0.00739896	0.00746114	0.00715026	0.00665285	0.00627979	0.00640415	0.00690155	0.00746114	0.0078342	0.00789637	0.00770984	0.00727461	0.00665285	0.00609326	0.00596891	0.00640415	0.00715026	0.00795855	0.00839378	0.00839378	0.0078342	0.00708808	0.00665285	0.0067772	0.00727461	0.00770984	0.0078342	0.0078342	0.00764767	0.00739896	0.00739896	0.00752332
5.16634		0.00876684	0.00845596	0.0078342	0.00752332	0.00770984	0.00814508	0.00851813	0.00870466	0.00876684	0.00870466	0.00845596	0.00795855	0.00770984	0.00770984	0.00789637	0.00795855	0.00795855	0.00777202	0.00739896	0.00683938	0.00646632	0.00634197	0.00659067	0.00696373	0.00739896	0.00758549	0.00739896	0.00702591	0.0065285	0.00609326	0.00596891	0.00634197	0.00702591	0.00777202	0.00826943	0.00839378	0.00789637	0.00702591	0.00665285	0.00690155	0.00746114	0.00789637	0.00802073	0.0080829	0.00795855	0.00770984	0.00770984	0.00789637
5.19765		0.00851813	0.00826943	0.0078342	0.00758549	0.00777202	0.00820725	0.00851813	0.00876684	0.00895337	0.00901554	0.00876684	0.00833161	0.0080829	0.00814508	0.00826943	0.00839378	0.00833161	0.0080829	0.00758549	0.00708808	0.00671503	0.0065285	0.0065285	0.00671503	0.00715026	0.00733679	0.00721244	0.00683938	0.00646632	0.00609326	0.00609326	0.00640415	0.00690155	0.00752332	0.00802073	0.00814508	0.00770984	0.00702591	0.00665285	0.00696373	0.00752332	0.0078342	0.0078342	0.00795855	0.00795855	0.00777202	0.0078342	0.00814508
5.22896		0.00814508	0.00789637	0.00758549	0.00746114	0.00770984	0.00802073	0.00826943	0.00858031	0.00882902	0.00889119	0.00864249	0.00833161	0.00814508	0.00820725	0.00826943	0.00839378	0.00845596	0.00826943	0.00777202	0.00733679	0.00715026	0.00696373	0.0067772	0.00690155	0.00721244	0.00739896	0.00721244	0.00690155	0.00646632	0.00621762	0.00621762	0.00646632	0.00683938	0.00727461	0.00770984	0.00777202	0.00746114	0.00690155	0.00671503	0.00696373	0.00739896	0.00752332	0.00746114	0.00764767	0.00777202	0.00764767	0.0078342	0.00814508
5.26027		0.00752332	0.00733679	0.00715026	0.00721244	0.00746114	0.00770984	0.00795855	0.00820725	0.00845596	0.00851813	0.00833161	0.0080829	0.00795855	0.00795855	0.00802073	0.0080829	0.00833161	0.00833161	0.00802073	0.00764767	0.00758549	0.00752332	0.00739896	0.00739896	0.00764767	0.00770984	0.00752332	0.00721244	0.00671503	0.00634197	0.00640415	0.00659067	0.00683938	0.00715026	0.00739896	0.00739896	0.00708808	0.00671503	0.00665285	0.00683938	0.00708808	0.00708808	0.00708808	0.00733679	0.00752332	0.00752332	0.00777202	0.0080829
5.29159		0.0067772	0.00665285	0.00665285	0.00683938	0.00708808	0.00733679	0.00758549	0.0078342	0.00795855	0.00789637	0.00777202	0.00764767	0.00752332	0.00746114	0.00739896	0.00758549	0.00802073	0.00833161	0.00814508	0.0078342	0.0078342	0.00795855	0.00795855	0.00802073	0.00814508	0.0080829	0.00789637	0.00752332	0.00696373	0.00659067	0.00665285	0.00683938	0.00702591	0.00721244	0.00733679	0.00721244	0.00683938	0.0065285	0.00646632	0.00659067	0.00671503	0.00665285	0.00665285	0.00702591	0.00727461	0.00739896	0.00770984	0.00795855
5.3229		0.00615544	0.00615544	0.00621762	0.00640415	0.00671503	0.00690155	0.00715026	0.00733679	0.00746114	0.00727461	0.00708808	0.00702591	0.00690155	0.00671503	0.00671503	0.00702591	0.00770984	0.00826943	0.00820725	0.00795855	0.00795855	0.00814508	0.00839378	0.00851813	0.00851813	0.00833161	0.0080829	0.00764767	0.00702591	0.00671503	0.00690155	0.00715026	0.00727461	0.00739896	0.00752332	0.00733679	0.00690155	0.0065285	0.00634197	0.00634197	0.00640415	0.00634197	0.00646632	0.00683938	0.00702591	0.00727461	0.00758549	0.0078342
5.35421		0.00609326	0.00609326	0.00615544	0.00627979	0.00640415	0.0065285	0.0067772	0.00690155	0.00696373	0.00671503	0.00646632	0.00640415	0.00627979	0.00609326	0.00609326	0.0065285	0.00746114	0.00820725	0.00826943	0.00795855	0.00789637	0.00820725	0.00858031	0.00876684	0.00870466	0.00845596	0.0080829	0.00758549	0.00696373	0.00683938	0.00708808	0.00733679	0.00746114	0.00770984	0.00795855	0.0078342	0.00733679	0.00690155	0.00659067	0.00634197	0.00621762	0.00621762	0.00640415	0.00671503	0.0067772	0.00696373	0.00733679	0.00752332
5.38552		0.00683938	0.00671503	0.00659067	0.00646632	0.00640415	0.00646632	0.00659067	0.0067772	0.0067772	0.0065285	0.00615544	0.00596891	0.00578238	0.00559585	0.00565803	0.00615544	0.00721244	0.00814508	0.00826943	0.00795855	0.0078342	0.00814508	0.00858031	0.00889119	0.00882902	0.00858031	0.00820725	0.00758549	0.00696373	0.00690155	0.00721244	0.00746114	0.00752332	0.00789637	0.00839378	0.00845596	0.0080829	0.00752332	0.00702591	0.0065285	0.00621762	0.00615544	0.00640415	0.00659067	0.00659067	0.00665285	0.00702591	0.00715026
5.41683		0.00770984	0.00758549	0.00727461	0.00696373	0.0067772	0.0067772	0.00690155	0.00715026	0.00715026	0.00690155	0.00640415	0.00596891	0.00565803	0.00540933	0.00540933	0.00590674	0.00702591	0.00802073	0.00826943	0.00802073	0.0078342	0.00802073	0.00845596	0.00876684	0.00889119	0.00876684	0.00833161	0.00764767	0.00702591	0.00690155	0.00708808	0.00721244	0.00739896	0.00789637	0.00858031	0.00882902	0.00858031	0.0080829	0.00746114	0.00671503	0.00621762	0.00615544	0.00640415	0.00659067	0.00659067	0.00665285	0.00690155	0.00702591
5.44814		0.00826943	0.00814508	0.00777202	0.00739896	0.00733679	0.00733679	0.00758549	0.00789637	0.0080829	0.0078342	0.00721244	0.00659067	0.00609326	0.00572021	0.00553368	0.00590674	0.00696373	0.00795855	0.00833161	0.00814508	0.0078342	0.00795855	0.00833161	0.00858031	0.00870466	0.00870466	0.00839378	0.00770984	0.00702591	0.00671503	0.00671503	0.00683938	0.00715026	0.0078342	0.00851813	0.00889119	0.00876684	0.00833161	0.00764767	0.00683938	0.00621762	0.00621762	0.00665285	0.00696373	0.00702591	0.00715026	0.00727461	0.00733679
5.47945		0.00839378	0.00820725	0.0078342	0.00758549	0.00764767	0.00777202	0.0080829	0.00858031	0.00895337	0.00876684	0.00820725	0.00752332	0.00696373	0.00646632	0.00621762	0.00640415	0.00721244	0.0080829	0.00839378	0.00814508	0.0078342	0.00789637	0.0080829	0.00814508	0.00826943	0.00839378	0.00820725	0.00752332	0.00683938	0.00634197	0.00621762	0.0065285	0.00708808	0.00777202	0.00839378	0.00870466	0.00864249	0.00826943	0.00764767	0.00683938	0.00634197	0.00646632	0.00702591	0.00752332	0.00777202	0.00795855	0.00802073	0.00789637
5.51076		0.00820725	0.00795855	0.00758549	0.00746114	0.00764767	0.00795855	0.00826943	0.00876684	0.00926425	0.00926425	0.00882902	0.00833161	0.0078342	0.00739896	0.00721244	0.00733679	0.0078342	0.00833161	0.00851813	0.00820725	0.0078342	0.00777202	0.00770984	0.00752332	0.00764767	0.0078342	0.00777202	0.00721244	0.0065285	0.00603109	0.00596891	0.00640415	0.00708808	0.0078342	0.00820725	0.00839378	0.00833161	0.00802073	0.00746114	0.00683938	0.00646632	0.00671503	0.00739896	0.00802073	0.00833161	0.00851813	0.00858031	0.00839378
5.54207		0.00795855	0.00764767	0.00727461	0.00721244	0.00752332	0.0078342	0.0080829	0.00851813	0.00901554	0.0091399	0.00895337	0.00864249	0.00826943	0.00802073	0.00795855	0.0080829	0.00839378	0.00870466	0.00870466	0.00833161	0.00789637	0.00764767	0.00733679	0.00702591	0.00702591	0.00733679	0.00733679	0.00683938	0.00627979	0.00590674	0.00584456	0.00627979	0.00702591	0.00770984	0.00795855	0.00795855	0.00789637	0.00764767	0.00715026	0.00671503	0.0065285	0.00683938	0.00746114	0.0080829	0.00845596	0.00858031	0.00864249	0.00851813
5.57339		0.00758549	0.00727461	0.00690155	0.00690155	0.00721244	0.00752332	0.00770984	0.00802073	0.00845596	0.00864249	0.00858031	0.00845596	0.00820725	0.0080829	0.0080829	0.00839378	0.00870466	0.00895337	0.00889119	0.00858031	0.00814508	0.00770984	0.00721244	0.0067772	0.00671503	0.00696373	0.00702591	0.00671503	0.00627979	0.00590674	0.00578238	0.00615544	0.00683938	0.00739896	0.00764767	0.00752332	0.00733679	0.00708808	0.0067772	0.00659067	0.00659067	0.00683938	0.00727461	0.00777202	0.0080829	0.00826943	0.00839378	0.00839378
5.6047		0.00715026	0.00683938	0.0065285	0.00646632	0.00683938	0.00715026	0.00727461	0.00752332	0.0078342	0.0080829	0.0080829	0.00795855	0.0078342	0.00770984	0.0078342	0.00820725	0.00870466	0.00901554	0.00901554	0.00870466	0.00833161	0.00789637	0.00733679	0.00690155	0.0067772	0.00696373	0.00708808	0.00696373	0.00659067	0.00615544	0.00590674	0.00603109	0.00659067	0.00708808	0.00727461	0.00715026	0.00683938	0.00659067	0.00640415	0.00640415	0.00646632	0.00671503	0.00696373	0.00727461	0.00752332	0.00777202	0.00802073	0.00814508
5.63601		0.00671503	0.00640415	0.00609326	0.00603109	0.00634197	0.00665285	0.00683938	0.00702591	0.00733679	0.00752332	0.00752332	0.00746114	0.00739896	0.00733679	0.00739896	0.0078342	0.00839378	0.00882902	0.00889119	0.00870466	0.00845596	0.0080829	0.00752332	0.00715026	0.00702591	0.00727461	0.00746114	0.00746114	0.00708808	0.00659067	0.00615544	0.00609326	0.00640415	0.00690155	0.00708808	0.00683938	0.00646632	0.00621762	0.00621762	0.00627979	0.00640415	0.00659067	0.00665285	0.0067772	0.00696373	0.00727461	0.00764767	0.00777202
5.66732		0.00646632	0.00609326	0.00572021	0.00559585	0.00584456	0.00621762	0.00640415	0.00659067	0.00683938	0.00702591	0.00696373	0.00696373	0.00690155	0.00683938	0.00690155	0.00733679	0.00802073	0.00858031	0.00870466	0.00858031	0.00839378	0.0080829	0.00764767	0.00733679	0.00733679	0.00758549	0.0078342	0.00789637	0.00764767	0.00702591	0.00640415	0.00603109	0.00621762	0.00671503	0.00702591	0.00683938	0.00640415	0.00621762	0.00627979	0.00640415	0.0065285	0.0065285	0.0065285	0.0065285	0.00659067	0.00690155	0.00721244	0.00733679
5.69863		0.00665285	0.00621762	0.00565803	0.00534715	0.00553368	0.00590674	0.00609326	0.00627979	0.0065285	0.0065285	0.00646632	0.00634197	0.00634197	0.00627979	0.00634197	0.0067772	0.00758549	0.00826943	0.00845596	0.00833161	0.00820725	0.00795855	0.00770984	0.00752332	0.00758549	0.00789637	0.00802073	0.0080829	0.00795855	0.00733679	0.00659067	0.00596891	0.00609326	0.00671503	0.00721244	0.00715026	0.0067772	0.00665285	0.0067772	0.00690155	0.00683938	0.00665285	0.00646632	0.00640415	0.00646632	0.00665285	0.00690155	0.00690155
5.72994		0.00715026	0.0067772	0.00609326	0.00559585	0.00565803	0.00596891	0.00615544	0.00627979	0.00640415	0.00634197	0.00615544	0.00590674	0.00584456	0.00578238	0.00584456	0.00627979	0.00715026	0.00795855	0.00814508	0.00802073	0.00789637	0.0078342	0.00770984	0.00764767	0.00777202	0.00802073	0.0080829	0.00820725	0.00814508	0.00758549	0.00665285	0.00596891	0.00603109	0.0067772	0.00746114	0.00764767	0.00752332	0.00752332	0.00758549	0.00764767	0.00739896	0.00696373	0.00659067	0.00646632	0.00646632	0.00659067	0.00671503	0.00671503
5.76125		0.00777202	0.00739896	0.00671503	0.00627979	0.00621762	0.00640415	0.00659067	0.00665285	0.00671503	0.00659067	0.00634197	0.00596891	0.00572021	0.00553368	0.00559585	0.00603109	0.00683938	0.00758549	0.00777202	0.00764767	0.00758549	0.00758549	0.00758549	0.00764767	0.0078342	0.00802073	0.0080829	0.00826943	0.00833161	0.00777202	0.00671503	0.00596891	0.00609326	0.00690155	0.00764767	0.0080829	0.00820725	0.00826943	0.00833161	0.00820725	0.00789637	0.00733679	0.00690155	0.0067772	0.00671503	0.0067772	0.0067772	0.00671503
5.79256		0.00795855	0.00764767	0.00721244	0.00690155	0.00690155	0.00702591	0.00715026	0.00727461	0.00739896	0.00733679	0.00708808	0.00665285	0.00621762	0.00584456	0.00578238	0.00609326	0.00671503	0.00721244	0.00739896	0.00733679	0.00727461	0.00727461	0.00733679	0.00752332	0.00764767	0.0078342	0.00802073	0.00826943	0.00839378	0.0078342	0.0067772	0.00603109	0.00609326	0.00683938	0.00770984	0.00833161	0.00870466	0.00876684	0.00870466	0.00851813	0.00814508	0.00770984	0.00739896	0.00727461	0.00727461	0.00727461	0.00721244	0.00696373
5.82387		0.00770984	0.00746114	0.00721244	0.00721244	0.00733679	0.00746114	0.00758549	0.0078342	0.0080829	0.00820725	0.0080829	0.00764767	0.00715026	0.00671503	0.00646632	0.00659067	0.00690155	0.00721244	0.00721244	0.00721244	0.00708808	0.00696373	0.00702591	0.00715026	0.00727461	0.00746114	0.00770984	0.0080829	0.00820725	0.00770984	0.00671503	0.00603109	0.00603109	0.00671503	0.00752332	0.00833161	0.00889119	0.00901554	0.00876684	0.00851813	0.00833161	0.0080829	0.00795855	0.00795855	0.00795855	0.00789637	0.00764767	0.00733679
5.85519		0.00733679	0.00708808	0.00696373	0.00715026	0.00746114	0.00764767	0.00777202	0.00802073	0.00839378	0.00864249	0.00870466	0.00845596	0.00802073	0.00752332	0.00721244	0.00715026	0.00733679	0.00739896	0.00739896	0.00727461	0.00708808	0.00683938	0.0067772	0.00683938	0.00683938	0.00696373	0.00733679	0.00777202	0.00789637	0.00746114	0.00665285	0.00603109	0.00596891	0.00646632	0.00727461	0.00820725	0.00889119	0.00901554	0.00870466	0.00845596	0.00833161	0.00826943	0.00833161	0.00845596	0.00839378	0.00820725	0.00795855	0.00764767
5.8865		0.00690155	0.00665285	0.00659067	0.00690155	0.00739896	0.00764767	0.00770984	0.00795855	0.00833161	0.00864249	0.00876684	0.00864249	0.00833161	0.00789637	0.00758549	0.00758549	0.00770984	0.00777202	0.00777202	0.00758549	0.00733679	0.00702591	0.0067772	0.00659067	0.0065285	0.00659067	0.00696373	0.00746114	0.00758549	0.00727461	0.00659067	0.00615544	0.00609326	0.00634197	0.00696373	0.0078342	0.00858031	0.00876684	0.00845596	0.00826943	0.00820725	0.00820725	0.00839378	0.00845596	0.00833161	0.00820725	0.00802073	0.00789637
5.91781		0.00659067	0.00634197	0.00627979	0.00659067	0.00708808	0.00739896	0.00746114	0.00758549	0.00789637	0.00814508	0.00833161	0.00839378	0.00820725	0.0078342	0.00764767	0.00764767	0.00789637	0.0080829	0.0080829	0.00795855	0.00770984	0.00733679	0.00690155	0.00659067	0.00640415	0.00646632	0.00683938	0.00727461	0.00739896	0.00708808	0.00665285	0.00640415	0.00627979	0.00634197	0.00665285	0.00739896	0.0080829	0.00826943	0.00802073	0.00789637	0.00795855	0.00802073	0.00814508	0.00814508	0.0080829	0.0080829	0.0080829	0.00802073
5.94912		0.00621762	0.00596891	0.00590674	0.00621762	0.00671503	0.00702591	0.00702591	0.00715026	0.00733679	0.00752332	0.00770984	0.00789637	0.0078342	0.00758549	0.00739896	0.00752332	0.0078342	0.0080829	0.0080829	0.00795855	0.00789637	0.00758549	0.00708808	0.0067772	0.00659067	0.00659067	0.00683938	0.00721244	0.00733679	0.00708808	0.0067772	0.00659067	0.00646632	0.00634197	0.00646632	0.00696373	0.00746114	0.00758549	0.00746114	0.00746114	0.00770984	0.0078342	0.0078342	0.0078342	0.00777202	0.0078342	0.00795855	0.00795855
5.98043		0.00590674	0.00565803	0.00559585	0.00584456	0.00627979	0.0065285	0.0065285	0.00659067	0.0067772	0.00690155	0.00715026	0.00727461	0.00727461	0.00708808	0.00702591	0.00721244	0.00758549	0.00789637	0.0078342	0.0078342	0.00789637	0.00770984	0.00721244	0.00690155	0.00683938	0.00683938	0.00702591	0.00739896	0.00746114	0.00721244	0.00690155	0.0067772	0.00659067	0.00646632	0.00640415	0.00665285	0.00690155	0.00696373	0.00690155	0.00708808	0.00746114	0.00764767	0.00758549	0.00746114	0.00739896	0.00746114	0.00764767	0.00777202
6.01174		0.00572021	0.00553368	0.0054715	0.00559585	0.00584456	0.00603109	0.00603109	0.00615544	0.00634197	0.0065285	0.00665285	0.00671503	0.00671503	0.0065285	0.00646632	0.0067772	0.00721244	0.00752332	0.00752332	0.00758549	0.0078342	0.00777202	0.00733679	0.00702591	0.00702591	0.00715026	0.00733679	0.00764767	0.00770984	0.00746114	0.00715026	0.00690155	0.00671503	0.00659067	0.0065285	0.00665285	0.00671503	0.00665285	0.00665285	0.00690155	0.00727461	0.00739896	0.00727461	0.00708808	0.00702591	0.00702591	0.00727461	0.00752332
6.04305		0.00590674	0.00578238	0.00559585	0.00553368	0.00565803	0.00578238	0.00578238	0.00590674	0.00615544	0.00627979	0.00634197	0.00634197	0.00621762	0.00609326	0.00603109	0.00627979	0.0067772	0.00715026	0.00715026	0.00733679	0.00770984	0.00777202	0.00739896	0.00721244	0.00733679	0.00752332	0.00777202	0.00795855	0.00789637	0.00758549	0.00733679	0.00702591	0.0067772	0.00665285	0.00665285	0.00683938	0.00696373	0.00696373	0.00702591	0.00715026	0.00739896	0.00739896	0.00715026	0.00690155	0.00671503	0.00665285	0.00683938	0.00727461
6.07436		0.0065285	0.00646632	0.00621762	0.00590674	0.00578238	0.00584456	0.00584456	0.00603109	0.00621762	0.00634197	0.00634197	0.00627979	0.00615544	0.00590674	0.00572021	0.00596891	0.00640415	0.0067772	0.00690155	0.00708808	0.00752332	0.00764767	0.00746114	0.00733679	0.00746114	0.00770984	0.00789637	0.0080829	0.00795855	0.00770984	0.00746114	0.00715026	0.00683938	0.00671503	0.00690155	0.00721244	0.00746114	0.00764767	0.00777202	0.00789637	0.00789637	0.00764767	0.00727461	0.00696373	0.00671503	0.0065285	0.00665285	0.00702591
6.10568		0.00733679	0.00727461	0.00702591	0.00659067	0.00640415	0.00634197	0.00634197	0.0065285	0.00671503	0.00683938	0.00696373	0.00696373	0.00671503	0.00627979	0.00590674	0.00590674	0.00627979	0.00659067	0.00671503	0.00690155	0.00727461	0.00746114	0.00733679	0.00721244	0.00739896	0.00764767	0.00789637	0.0080829	0.00795855	0.00770984	0.00746114	0.00721244	0.00696373	0.00690155	0.00715026	0.00758549	0.00795855	0.00826943	0.00845596	0.00858031	0.00839378	0.00795855	0.00752332	0.00733679	0.00708808	0.0067772	0.00665285	0.00696373
6.13699		0.0078342	0.00789637	0.00764767	0.00739896	0.00715026	0.00702591	0.00702591	0.00721244	0.00746114	0.00777202	0.0080829	0.00820725	0.00789637	0.00721244	0.00659067	0.00627979	0.00640415	0.0065285	0.00659067	0.00671503	0.00702591	0.00721244	0.00702591	0.00690155	0.00708808	0.00746114	0.00777202	0.00795855	0.0078342	0.00746114	0.00727461	0.00708808	0.00696373	0.00708808	0.00739896	0.00789637	0.00833161	0.00864249	0.00889119	0.00889119	0.00858031	0.00802073	0.00777202	0.00777202	0.00764767	0.00727461	0.00696373	0.00715026
6.1683		0.00795855	0.00802073	0.00789637	0.00777202	0.00770984	0.00758549	0.00758549	0.0078342	0.00826943	0.00876684	0.00920207	0.0093886	0.0091399	0.00839378	0.00758549	0.00696373	0.00671503	0.00659067	0.0065285	0.00665285	0.00690155	0.00696373	0.0067772	0.00659067	0.0067772	0.00727461	0.00764767	0.00770984	0.00746114	0.00708808	0.00683938	0.0067772	0.0067772	0.00696373	0.00733679	0.00789637	0.00845596	0.00882902	0.00895337	0.00876684	0.00839378	0.00789637	0.00789637	0.00814508	0.0080829	0.00777202	0.00746114	0.00746114
6.19961		0.00777202	0.0078342	0.00770984	0.00770984	0.0078342	0.0078342	0.0078342	0.00814508	0.00876684	0.0093886	0.00988601	0.0100725	0.00982383	0.00920207	0.00845596	0.00764767	0.00708808	0.00683938	0.00671503	0.00683938	0.00702591	0.00702591	0.0067772	0.0065285	0.00671503	0.00721244	0.00746114	0.00746114	0.00708808	0.00659067	0.00640415	0.00634197	0.00634197	0.00665285	0.00715026	0.00777202	0.00839378	0.00882902	0.00876684	0.00851813	0.0080829	0.00770984	0.0078342	0.00826943	0.00833161	0.00802073	0.00770984	0.00770984
6.23092		0.00739896	0.00733679	0.00721244	0.00739896	0.00764767	0.00770984	0.00770984	0.0080829	0.00870466	0.0093886	0.00988601	0.0100104	0.00982383	0.0093886	0.00882902	0.0080829	0.00739896	0.00715026	0.00715026	0.00727461	0.00739896	0.00733679	0.00708808	0.00683938	0.00683938	0.00708808	0.00727461	0.00721244	0.00683938	0.00646632	0.00621762	0.00609326	0.00609326	0.00634197	0.00690155	0.00746114	0.00814508	0.00851813	0.00839378	0.00814508	0.0078342	0.00758549	0.00777202	0.00814508	0.00820725	0.00789637	0.00770984	0.00777202
6.26223		0.00696373	0.00683938	0.00671503	0.00690155	0.00733679	0.00739896	0.00733679	0.00758549	0.00820725	0.00882902	0.00926425	0.0093886	0.00926425	0.00907772	0.00876684	0.00814508	0.00758549	0.00746114	0.00752332	0.00770984	0.0078342	0.00777202	0.00758549	0.00733679	0.00715026	0.00715026	0.00715026	0.00708808	0.00690155	0.00659067	0.00640415	0.00621762	0.00603109	0.00615544	0.00659067	0.00715026	0.00764767	0.00795855	0.00795855	0.0078342	0.00770984	0.00758549	0.00770984	0.00795855	0.00795855	0.00770984	0.00758549	0.00777202
6.29354		0.00646632	0.00634197	0.00621762	0.00640415	0.0067772	0.00690155	0.00683938	0.00696373	0.00752332	0.0080829	0.00839378	0.00845596	0.00839378	0.00839378	0.00833161	0.00789637	0.00758549	0.00752332	0.00770984	0.00795855	0.0080829	0.00802073	0.00789637	0.00770984	0.00746114	0.00727461	0.00715026	0.00715026	0.00708808	0.00702591	0.00683938	0.00659067	0.00627979	0.00615544	0.00634197	0.00671503	0.00708808	0.00733679	0.00739896	0.00752332	0.00758549	0.00758549	0.00758549	0.00764767	0.00758549	0.00746114	0.00739896	0.00770984
6.32485		0.00603109	0.00590674	0.00578238	0.00590674	0.00627979	0.00634197	0.00627979	0.00640415	0.00683938	0.00733679	0.00752332	0.00752332	0.00752332	0.00764767	0.00770984	0.00752332	0.00733679	0.00739896	0.00758549	0.00789637	0.0080829	0.0080829	0.00802073	0.00789637	0.00770984	0.00746114	0.00739896	0.00739896	0.00746114	0.00746114	0.00733679	0.00708808	0.00671503	0.00627979	0.00621762	0.00634197	0.00659067	0.00683938	0.00702591	0.00721244	0.00739896	0.00746114	0.00733679	0.00727461	0.00721244	0.00715026	0.00721244	0.00764767
6.35616		0.00590674	0.00584456	0.00565803	0.00565803	0.00578238	0.00584456	0.00578238	0.00596891	0.00627979	0.00665285	0.0067772	0.00671503	0.00671503	0.00690155	0.00708808	0.00696373	0.00690155	0.00702591	0.00727461	0.00758549	0.0078342	0.00789637	0.00795855	0.00795855	0.0078342	0.00770984	0.00764767	0.00770984	0.00777202	0.0078342	0.00777202	0.00752332	0.00715026	0.00659067	0.00627979	0.00621762	0.00646632	0.00671503	0.00696373	0.00715026	0.00727461	0.00733679	0.00715026	0.00702591	0.00696373	0.00690155	0.00708808	0.00746114
6.38748		0.00627979	0.00627979	0.00603109	0.00572021	0.00565803	0.00559585	0.00553368	0.00565803	0.00590674	0.00609326	0.00609326	0.00609326	0.00615544	0.00634197	0.00646632	0.00640415	0.00634197	0.00659067	0.00690155	0.00721244	0.00752332	0.00770984	0.0078342	0.00789637	0.00789637	0.00789637	0.00789637	0.00795855	0.00802073	0.0080829	0.00795855	0.00777202	0.00752332	0.00696373	0.0065285	0.00646632	0.00671503	0.00715026	0.00739896	0.00739896	0.00746114	0.00739896	0.00715026	0.00696373	0.00683938	0.0067772	0.00696373	0.00727461
6.41879		0.00696373	0.00708808	0.0067772	0.00634197	0.00603109	0.00584456	0.00565803	0.00572021	0.00584456	0.00584456	0.00578238	0.00584456	0.00590674	0.00603109	0.00603109	0.00584456	0.00584456	0.00609326	0.0065285	0.00690155	0.00721244	0.00752332	0.00764767	0.00770984	0.00777202	0.00789637	0.00802073	0.0080829	0.00820725	0.00820725	0.00802073	0.00777202	0.00758549	0.00727461	0.00696373	0.00690155	0.00727461	0.00764767	0.00789637	0.00789637	0.0078342	0.00770984	0.00746114	0.00721244	0.00702591	0.00683938	0.00690155	0.00708808
6.4501		0.00758549	0.0078342	0.00770984	0.00727461	0.00690155	0.00659067	0.00634197	0.00627979	0.00621762	0.00615544	0.00609326	0.00609326	0.00621762	0.00615544	0.00590674	0.00565803	0.00553368	0.00578238	0.00627979	0.00671503	0.00702591	0.00727461	0.00739896	0.00739896	0.00752332	0.00770984	0.00789637	0.00814508	0.00826943	0.00820725	0.00789637	0.00764767	0.00758549	0.00739896	0.00727461	0.00739896	0.00770984	0.00802073	0.00820725	0.00826943	0.00826943	0.00814508	0.00789637	0.00764767	0.00739896	0.00702591	0.00696373	0.00708808
6.48141		0.00777202	0.00814508	0.00826943	0.0080829	0.00777202	0.00752332	0.00721244	0.00708808	0.00696373	0.00690155	0.00683938	0.00690155	0.00696373	0.00671503	0.00627979	0.00590674	0.00565803	0.00584456	0.00621762	0.00659067	0.00683938	0.00696373	0.00696373	0.00696373	0.00708808	0.00733679	0.00758549	0.00802073	0.00820725	0.00802073	0.00764767	0.00739896	0.00739896	0.00739896	0.00746114	0.00770984	0.00795855	0.00814508	0.00826943	0.00845596	0.00851813	0.00845596	0.00833161	0.0080829	0.00777202	0.00733679	0.00721244	0.00727461
6.51272		0.00758549	0.00802073	0.00839378	0.00839378	0.00826943	0.0080829	0.0078342	0.00764767	0.00758549	0.00758549	0.00764767	0.00777202	0.0078342	0.00752332	0.00708808	0.00659067	0.00621762	0.00615544	0.00634197	0.0065285	0.00659067	0.00659067	0.00659067	0.0065285	0.00665285	0.00683938	0.00715026	0.00764767	0.00789637	0.00770984	0.00727461	0.00708808	0.00708808	0.00721244	0.00746114	0.00777202	0.00795855	0.00802073	0.00814508	0.00833161	0.00839378	0.00839378	0.00839378	0.00833161	0.00802073	0.00764767	0.00752332	0.00764767
6.54403		0.00727461	0.00770984	0.00814508	0.00839378	0.00833161	0.00820725	0.00795855	0.0078342	0.00777202	0.00789637	0.0080829	0.00833161	0.00839378	0.00820725	0.00789637	0.00746114	0.00690155	0.0065285	0.0065285	0.00659067	0.0065285	0.0065285	0.00640415	0.00621762	0.00627979	0.00640415	0.00671503	0.00715026	0.00746114	0.00727461	0.00683938	0.00671503	0.0067772	0.00696373	0.00733679	0.00770984	0.0078342	0.0078342	0.00795855	0.00802073	0.00789637	0.00789637	0.00814508	0.00833161	0.00814508	0.0078342	0.00777202	0.00795855
6.57534		0.00696373	0.00727461	0.00777202	0.0080829	0.00820725	0.0080829	0.0078342	0.00770984	0.00764767	0.0078342	0.00814508	0.00845596	0.00858031	0.00851813	0.00833161	0.00795855	0.00727461	0.0067772	0.00671503	0.0067772	0.0067772	0.00683938	0.00665285	0.00627979	0.00615544	0.00621762	0.0065285	0.00683938	0.00715026	0.00702591	0.00665285	0.00646632	0.00646632	0.00671503	0.00708808	0.00746114	0.00758549	0.00758549	0.00764767	0.00758549	0.00733679	0.00733679	0.00777202	0.00814508	0.00814508	0.00789637	0.00789637	0.00814508
6.60665		0.0065285	0.0067772	0.00721244	0.00764767	0.00789637	0.0078342	0.00758549	0.00739896	0.00746114	0.00764767	0.00795855	0.00826943	0.00845596	0.00851813	0.00851813	0.00814508	0.00746114	0.00696373	0.00690155	0.00702591	0.00721244	0.00733679	0.00721244	0.0067772	0.00640415	0.00640415	0.00659067	0.0067772	0.00702591	0.00696373	0.00665285	0.00640415	0.00627979	0.00646632	0.00683938	0.00708808	0.00721244	0.00733679	0.00733679	0.00715026	0.00690155	0.00696373	0.00746114	0.00789637	0.00789637	0.00777202	0.0078342	0.00814508
6.63796		0.00615544	0.00627979	0.00665285	0.00715026	0.00746114	0.00739896	0.00715026	0.00702591	0.00702591	0.00721244	0.00746114	0.00777202	0.00802073	0.00826943	0.00839378	0.00814508	0.00746114	0.00702591	0.00702591	0.00727461	0.00758549	0.00777202	0.00777202	0.00746114	0.00702591	0.00683938	0.0067772	0.00683938	0.00702591	0.00702591	0.0067772	0.00646632	0.00627979	0.00640415	0.00665285	0.0067772	0.0067772	0.00683938	0.00683938	0.00671503	0.00659067	0.00671503	0.00715026	0.00752332	0.00758549	0.00746114	0.00752332	0.0078342
6.66928		0.00584456	0.00603109	0.00634197	0.00665285	0.00683938	0.00671503	0.0065285	0.00646632	0.0065285	0.00665285	0.00683938	0.00708808	0.00739896	0.0078342	0.00814508	0.00802073	0.00739896	0.00696373	0.00702591	0.00733679	0.00764767	0.00802073	0.00814508	0.00802073	0.00764767	0.00721244	0.00696373	0.00690155	0.00702591	0.00715026	0.00696373	0.00671503	0.00665285	0.00671503	0.0067772	0.00665285	0.00646632	0.00634197	0.00634197	0.00634197	0.00646632	0.00665285	0.00683938	0.00708808	0.00715026	0.00708808	0.00715026	0.00739896
6.70059		0.00603109	0.00603109	0.00621762	0.00640415	0.00627979	0.00603109	0.00590674	0.00590674	0.00596891	0.00603109	0.00615544	0.00640415	0.00671503	0.00721244	0.00770984	0.00770984	0.00727461	0.00683938	0.00683938	0.00708808	0.00752332	0.00795855	0.00826943	0.00833161	0.00802073	0.00752332	0.00702591	0.00683938	0.00708808	0.00733679	0.00733679	0.00721244	0.00727461	0.00733679	0.00715026	0.00683938	0.00634197	0.00603109	0.00603109	0.00627979	0.0065285	0.00665285	0.00665285	0.00671503	0.0067772	0.00671503	0.0067772	0.00696373
6.7319		0.00665285	0.00646632	0.0065285	0.00646632	0.00609326	0.00565803	0.0054715	0.0054715	0.00553368	0.00553368	0.00565803	0.00584456	0.00615544	0.00665285	0.00715026	0.00733679	0.00702591	0.00671503	0.0065285	0.00671503	0.00721244	0.00777202	0.00826943	0.00845596	0.00820725	0.00770984	0.00708808	0.00683938	0.00708808	0.00752332	0.00764767	0.00770984	0.00789637	0.00795855	0.00758549	0.00708808	0.00646632	0.00603109	0.00596891	0.00634197	0.0067772	0.00690155	0.00671503	0.00659067	0.0065285	0.0065285	0.00659067	0.0067772
6.76321		0.00739896	0.00715026	0.00715026	0.00696373	0.00646632	0.00590674	0.0054715	0.00534715	0.00534715	0.00534715	0.00540933	0.00565803	0.00596891	0.00634197	0.0067772	0.00690155	0.0067772	0.0065285	0.00634197	0.00646632	0.00683938	0.00746114	0.00802073	0.00833161	0.00826943	0.00777202	0.00721244	0.00696373	0.00727461	0.00770984	0.0078342	0.00789637	0.0080829	0.0080829	0.00777202	0.00727461	0.00671503	0.00621762	0.00615544	0.00659067	0.00721244	0.00733679	0.00708808	0.00690155	0.0067772	0.00671503	0.00665285	0.00683938
6.79452		0.00795855	0.00777202	0.00777202	0.00764767	0.00721244	0.0065285	0.00603109	0.00578238	0.00565803	0.00565803	0.00578238	0.00609326	0.00640415	0.00659067	0.00671503	0.00671503	0.00665285	0.00640415	0.00615544	0.00621762	0.0065285	0.00708808	0.00758549	0.00795855	0.00802073	0.00777202	0.00733679	0.00721244	0.00758549	0.00789637	0.0078342	0.00770984	0.00777202	0.00777202	0.00764767	0.00739896	0.00702591	0.00659067	0.0065285	0.00702591	0.00770984	0.00795855	0.00770984	0.00752332	0.00733679	0.00708808	0.00690155	0.00702591
6.82583		0.00814508	0.00802073	0.00814508	0.00814508	0.0078342	0.00733679	0.00690155	0.00665285	0.0065285	0.00646632	0.00665285	0.00702591	0.00733679	0.00733679	0.00721244	0.00696373	0.0067772	0.00646632	0.00621762	0.00609326	0.00627979	0.00671503	0.00721244	0.00752332	0.00770984	0.00758549	0.00727461	0.00733679	0.00770984	0.00789637	0.00764767	0.00739896	0.00733679	0.00746114	0.00758549	0.00758549	0.00746114	0.00708808	0.00696373	0.00752332	0.00826943	0.00851813	0.00839378	0.00814508	0.00789637	0.00758549	0.00733679	0.00733679
6.85714		0.00802073	0.00802073	0.00814508	0.00820725	0.0080829	0.00789637	0.00770984	0.00758549	0.00752332	0.00746114	0.00764767	0.00795855	0.00826943	0.00826943	0.00802073	0.00764767	0.00733679	0.00690155	0.00646632	0.00621762	0.00627979	0.00659067	0.00690155	0.00708808	0.00727461	0.00721244	0.00708808	0.00727461	0.00758549	0.00770984	0.00746114	0.00708808	0.00696373	0.00721244	0.00752332	0.00777202	0.00770984	0.00739896	0.00733679	0.0078342	0.00858031	0.00882902	0.00876684	0.00851813	0.00826943	0.00789637	0.00764767	0.00764767
6.88845		0.00770984	0.00777202	0.00795855	0.0080829	0.0080829	0.0080829	0.00814508	0.00814508	0.00814508	0.00814508	0.00826943	0.00858031	0.00901554	0.00901554	0.00876684	0.00845596	0.0080829	0.00758549	0.00696373	0.00646632	0.00640415	0.00665285	0.00671503	0.0067772	0.00683938	0.0067772	0.0067772	0.00708808	0.00739896	0.00739896	0.00715026	0.00690155	0.0067772	0.00702591	0.00746114	0.00770984	0.00770984	0.00746114	0.00739896	0.00789637	0.00851813	0.00876684	0.00870466	0.00851813	0.00833161	0.00802073	0.0078342	0.0078342
6.91977		0.00727461	0.00739896	0.00764767	0.00770984	0.00777202	0.00795855	0.00826943	0.00839378	0.00833161	0.00826943	0.00833161	0.00876684	0.00920207	0.00932642	0.00907772	0.00889119	0.00858031	0.0080829	0.00733679	0.0067772	0.00665285	0.00690155	0.00683938	0.00665285	0.0065285	0.0065285	0.00665285	0.00690155	0.00708808	0.00696373	0.00683938	0.00665285	0.00659067	0.00683938	0.00727461	0.00746114	0.00746114	0.00727461	0.00721244	0.00758549	0.00814508	0.00833161	0.00826943	0.00820725	0.00814508	0.00802073	0.00777202	0.0078342
6.95108		0.0067772	0.00690155	0.00708808	0.00727461	0.00739896	0.00770984	0.0080829	0.00826943	0.00814508	0.00795855	0.00802073	0.00845596	0.00889119	0.00907772	0.00901554	0.00901554	0.00882902	0.00833161	0.00752332	0.00696373	0.00696373	0.00733679	0.00727461	0.00696373	0.00665285	0.00665285	0.00671503	0.00683938	0.00671503	0.00659067	0.0065285	0.00646632	0.00640415	0.00659067	0.00702591	0.00727461	0.00721244	0.00702591	0.00696373	0.00715026	0.00758549	0.00777202	0.00777202	0.0078342	0.00789637	0.0078342	0.00758549	0.00764767
6.98239		0.00634197	0.00634197	0.0065285	0.0067772	0.00702591	0.00733679	0.00777202	0.00789637	0.00777202	0.00758549	0.00752332	0.0078342	0.00826943	0.00851813	0.00870466	0.00889119	0.00882902	0.00833161	0.00758549	0.00708808	0.00721244	0.00770984	0.0078342	0.00746114	0.00715026	0.00702591	0.00696373	0.00683938	0.0065285	0.00627979	0.00634197	0.00640415	0.00634197	0.00659067	0.00696373	0.00715026	0.00702591	0.0067772	0.00665285	0.00671503	0.00702591	0.00721244	0.00727461	0.00746114	0.00758549	0.00752332	0.00727461	0.00733679
7.0137		0.00603109	0.00596891	0.00609326	0.00640415	0.00665285	0.00690155	0.00721244	0.00733679	0.00721244	0.00708808	0.00696373	0.00708808	0.00739896	0.00777202	0.00826943	0.00864249	0.00870466	0.00833161	0.00758549	0.00708808	0.00727461	0.0078342	0.0080829	0.00795855	0.00764767	0.00739896	0.00721244	0.00690155	0.0065285	0.00640415	0.0065285	0.00665285	0.00665285	0.00683938	0.00721244	0.00727461	0.00702591	0.00665285	0.00634197	0.00634197	0.00659067	0.00683938	0.00696373	0.00715026	0.00727461	0.00721244	0.00696373	0.00702591
7.04501		0.00590674	0.00572021	0.00584456	0.00609326	0.00621762	0.00634197	0.0065285	0.00665285	0.00665285	0.0065285	0.00634197	0.00634197	0.00659067	0.00708808	0.00770984	0.00826943	0.00851813	0.00826943	0.00758549	0.00708808	0.00721244	0.00770984	0.0080829	0.0080829	0.0078342	0.00758549	0.00733679	0.00702591	0.0067772	0.00683938	0.00708808	0.00721244	0.00721244	0.00733679	0.00777202	0.00777202	0.00733679	0.00671503	0.00627979	0.00621762	0.00646632	0.00665285	0.00671503	0.00683938	0.00696373	0.00690155	0.0067772	0.00683938
7.07632		0.00615544	0.00590674	0.00596891	0.00596891	0.00590674	0.00584456	0.00590674	0.00609326	0.00621762	0.00615544	0.00584456	0.00572021	0.00590674	0.00646632	0.00715026	0.0078342	0.00826943	0.00820725	0.00758549	0.00702591	0.00702591	0.00746114	0.00777202	0.00795855	0.0078342	0.00758549	0.00739896	0.00721244	0.00715026	0.00727461	0.00758549	0.00770984	0.00770984	0.00789637	0.00833161	0.00839378	0.00777202	0.00696373	0.00640415	0.00634197	0.0065285	0.00665285	0.00665285	0.00671503	0.0067772	0.0067772	0.00671503	0.00671503
7.10763		0.0067772	0.0065285	0.00646632	0.00627979	0.00603109	0.00578238	0.00578238	0.00596891	0.00615544	0.00603109	0.00565803	0.0054715	0.00559585	0.00609326	0.00671503	0.00746114	0.0080829	0.00814508	0.00764767	0.00702591	0.00690155	0.00715026	0.00746114	0.00777202	0.0078342	0.00770984	0.00746114	0.00739896	0.00739896	0.00752332	0.00777202	0.00789637	0.00795855	0.00814508	0.00858031	0.00870466	0.0080829	0.00721244	0.00665285	0.00659067	0.00671503	0.00683938	0.0067772	0.0067772	0.00683938	0.00696373	0.00683938	0.00683938
7.13894		0.00746114	0.00727461	0.00721244	0.00696373	0.00659067	0.00634197	0.00634197	0.0065285	0.00665285	0.00640415	0.00596891	0.00572021	0.00578238	0.00621762	0.00671503	0.00727461	0.0078342	0.00814508	0.00777202	0.00708808	0.0067772	0.00683938	0.00715026	0.00758549	0.00789637	0.0078342	0.00764767	0.00758549	0.00758549	0.00764767	0.00770984	0.0078342	0.00795855	0.00814508	0.00851813	0.00870466	0.00820725	0.00739896	0.00690155	0.0067772	0.00690155	0.00702591	0.00715026	0.00721244	0.00733679	0.00739896	0.00727461	0.00702591
7.17025		0.0078342	0.00777202	0.00777202	0.00752332	0.00727461	0.00715026	0.00721244	0.00739896	0.00746114	0.00721244	0.0067772	0.0065285	0.00659067	0.00683938	0.00708808	0.00746114	0.0078342	0.00802073	0.00770984	0.00708808	0.00659067	0.00646632	0.00671503	0.00727461	0.00777202	0.00789637	0.00770984	0.00764767	0.00764767	0.00758549	0.00752332	0.00764767	0.0078342	0.00795855	0.00826943	0.00858031	0.00833161	0.00764767	0.00715026	0.00696373	0.00702591	0.00721244	0.00758549	0.00789637	0.00802073	0.00789637	0.00764767	0.00727461
7.20157		0.00789637	0.00789637	0.00789637	0.00777202	0.00764767	0.00770984	0.00789637	0.0080829	0.00820725	0.00814508	0.0078342	0.00752332	0.00758549	0.00770984	0.0078342	0.00789637	0.00795855	0.00802073	0.00764767	0.00696373	0.00634197	0.00615544	0.00627979	0.0067772	0.00739896	0.00764767	0.00758549	0.00758549	0.00758549	0.00733679	0.00715026	0.00733679	0.00758549	0.0078342	0.00814508	0.00845596	0.00833161	0.00777202	0.00727461	0.00702591	0.00702591	0.00733679	0.00795855	0.00845596	0.00845596	0.00820725	0.00789637	0.00746114
7.23288		0.00770984	0.00764767	0.00770984	0.00764767	0.00764767	0.0078342	0.00814508	0.00839378	0.00864249	0.00870466	0.00851813	0.00833161	0.00833161	0.00839378	0.00839378	0.00833161	0.00826943	0.00802073	0.00758549	0.00690155	0.00634197	0.00596891	0.00596891	0.00640415	0.00702591	0.00727461	0.00727461	0.00733679	0.00733679	0.00702591	0.0067772	0.00690155	0.00727461	0.00764767	0.00802073	0.00833161	0.00820725	0.00770984	0.00727461	0.00702591	0.00702591	0.00739896	0.0080829	0.00864249	0.00858031	0.00833161	0.00802073	0.00770984
7.26419		0.00733679	0.00727461	0.00733679	0.00733679	0.00746114	0.00777202	0.00814508	0.00839378	0.00864249	0.00876684	0.00870466	0.00858031	0.00858031	0.00864249	0.00864249	0.00858031	0.00839378	0.0080829	0.00752332	0.00696373	0.00646632	0.00609326	0.00590674	0.00627979	0.0067772	0.00696373	0.00696373	0.00702591	0.00702591	0.00671503	0.00646632	0.0065285	0.00696373	0.00739896	0.00789637	0.00814508	0.00802073	0.00752332	0.00715026	0.00696373	0.00702591	0.00739896	0.0080829	0.00851813	0.00839378	0.00820725	0.00802073	0.0078342
7.2955		0.00690155	0.00690155	0.00696373	0.00696373	0.00708808	0.00752332	0.00795855	0.00826943	0.00839378	0.00845596	0.00839378	0.00833161	0.00839378	0.00845596	0.00851813	0.00845596	0.00839378	0.0080829	0.00752332	0.00702591	0.00665285	0.00640415	0.00627979	0.0065285	0.00690155	0.00696373	0.00690155	0.00690155	0.00690155	0.00659067	0.00627979	0.00627979	0.00671503	0.00727461	0.00777202	0.00795855	0.00777202	0.00733679	0.00690155	0.0067772	0.00696373	0.00746114	0.00802073	0.00826943	0.00820725	0.0080829	0.00789637	0.0078342
7.32681		0.00646632	0.00640415	0.00646632	0.00646632	0.00665285	0.00708808	0.00764767	0.00795855	0.00802073	0.00795855	0.0078342	0.0078342	0.00789637	0.00802073	0.00814508	0.00826943	0.00833161	0.00795855	0.00739896	0.00702591	0.00690155	0.00683938	0.00683938	0.00702591	0.00727461	0.00733679	0.00721244	0.00708808	0.00690155	0.00659067	0.00627979	0.00615544	0.0065285	0.00715026	0.00758549	0.00770984	0.00746114	0.00702591	0.00659067	0.00646632	0.00683938	0.00739896	0.0078342	0.00802073	0.00795855	0.00789637	0.00777202	0.00758549
7.35812		0.00603109	0.00590674	0.00590674	0.00584456	0.00603109	0.0065285	0.00715026	0.00752332	0.00752332	0.00733679	0.00721244	0.00715026	0.00721244	0.00739896	0.00770984	0.0080829	0.00820725	0.00789637	0.00727461	0.00696373	0.00708808	0.00721244	0.00727461	0.00746114	0.00764767	0.00777202	0.00764767	0.00739896	0.00696373	0.00665285	0.00634197	0.00609326	0.00640415	0.00696373	0.00746114	0.00758549	0.00727461	0.0067772	0.00634197	0.00621762	0.00659067	0.00721244	0.00758549	0.00770984	0.00777202	0.00777202	0.00752332	0.00727461
7.38943		0.00578238	0.00565803	0.00559585	0.0054715	0.00553368	0.00596891	0.00659067	0.00696373	0.00696373	0.0067772	0.0065285	0.00646632	0.0065285	0.0067772	0.00721244	0.00777202	0.0080829	0.0078342	0.00727461	0.00690155	0.00708808	0.00733679	0.00752332	0.00770984	0.00789637	0.00802073	0.00789637	0.00746114	0.00690155	0.00665285	0.00640415	0.00615544	0.00634197	0.00690155	0.00746114	0.00764767	0.00727461	0.0067772	0.00627979	0.00609326	0.00646632	0.00696373	0.00721244	0.00721244	0.00733679	0.00746114	0.00715026	0.00690155
7.42074		0.00603109	0.00584456	0.00565803	0.00540933	0.00540933	0.00572021	0.00627979	0.00659067	0.0065285	0.00627979	0.00603109	0.00590674	0.00590674	0.00621762	0.0067772	0.00746114	0.00795855	0.0078342	0.00733679	0.00696373	0.00696373	0.00721244	0.00752332	0.00777202	0.00795855	0.00802073	0.0078342	0.00727461	0.0067772	0.00659067	0.00646632	0.00621762	0.00634197	0.00696373	0.00758549	0.0078342	0.00752332	0.00690155	0.00640415	0.00627979	0.0065285	0.00690155	0.00683938	0.00665285	0.00683938	0.00708808	0.00683938	0.0065285
7.45205		0.00683938	0.00659067	0.00621762	0.00578238	0.00565803	0.00596891	0.00640415	0.00659067	0.00646632	0.00615544	0.00584456	0.00559585	0.00553368	0.00584456	0.00640415	0.00715026	0.00777202	0.0078342	0.00752332	0.00708808	0.00690155	0.00702591	0.00733679	0.00770984	0.00789637	0.00802073	0.00770984	0.00715026	0.00671503	0.00665285	0.0065285	0.00627979	0.00634197	0.00690155	0.00758549	0.0078342	0.00758549	0.00702591	0.00665285	0.00665285	0.00690155	0.00708808	0.00690155	0.00659067	0.0067772	0.00696373	0.0067772	0.00634197
7.48337		0.00764767	0.00739896	0.00690155	0.00634197	0.00621762	0.0065285	0.00696373	0.00708808	0.0067772	0.00646632	0.00615544	0.00578238	0.00559585	0.00578238	0.00627979	0.00696373	0.00758549	0.0078342	0.00764767	0.00721244	0.00683938	0.0067772	0.00708808	0.00752332	0.0078342	0.00795855	0.00758549	0.00702591	0.00671503	0.00665285	0.00659067	0.00627979	0.00627979	0.00683938	0.00746114	0.00764767	0.00739896	0.00702591	0.00683938	0.00696373	0.00727461	0.00746114	0.00733679	0.00715026	0.00733679	0.00746114	0.00708808	0.0065285
7.51468		0.00802073	0.0078342	0.00733679	0.00683938	0.00665285	0.00702591	0.00752332	0.00764767	0.00746114	0.00727461	0.00702591	0.0065285	0.00615544	0.00615544	0.0065285	0.00708808	0.00764767	0.0078342	0.00770984	0.00721244	0.00671503	0.0065285	0.00671503	0.00721244	0.00770984	0.00777202	0.00739896	0.00690155	0.00671503	0.00665285	0.00646632	0.00621762	0.00621762	0.00665285	0.00721244	0.00746114	0.00721244	0.00690155	0.0067772	0.00696373	0.00727461	0.00758549	0.00777202	0.00795855	0.00820725	0.00814508	0.00770984	0.00702591
7.54599		0.00802073	0.00789637	0.00752332	0.00708808	0.00690155	0.00727461	0.0078342	0.0080829	0.00814508	0.00814508	0.00795855	0.00746114	0.00696373	0.00683938	0.00708808	0.00752332	0.00789637	0.00795855	0.00777202	0.00721244	0.00659067	0.00621762	0.00634197	0.00690155	0.00746114	0.00752332	0.00708808	0.0067772	0.00665285	0.00659067	0.00634197	0.00609326	0.00609326	0.0065285	0.00702591	0.00727461	0.00715026	0.0067772	0.00665285	0.0067772	0.00696373	0.00733679	0.00789637	0.00839378	0.00864249	0.00851813	0.0080829	0.00746114
7.5773		0.00789637	0.0078342	0.00752332	0.00715026	0.00702591	0.00727461	0.0078342	0.00820725	0.00839378	0.00858031	0.00845596	0.00795855	0.00746114	0.00739896	0.00764767	0.00802073	0.00826943	0.00826943	0.00789637	0.00727461	0.00659067	0.00609326	0.00615544	0.00671503	0.00733679	0.00733679	0.00683938	0.00659067	0.00659067	0.0065285	0.00627979	0.00603109	0.00609326	0.00640415	0.00690155	0.00727461	0.00715026	0.0067772	0.0065285	0.00646632	0.00659067	0.00708808	0.00770984	0.00826943	0.00851813	0.00839378	0.0080829	0.00770984
7.60861		0.00777202	0.00770984	0.00733679	0.00708808	0.00696373	0.00721244	0.00764767	0.00802073	0.00833161	0.00858031	0.00845596	0.00802073	0.00764767	0.00758549	0.00789637	0.00826943	0.00851813	0.00845596	0.00814508	0.00752332	0.0067772	0.00621762	0.00615544	0.0067772	0.00733679	0.00721244	0.00665285	0.00634197	0.00634197	0.00640415	0.00634197	0.00615544	0.00609326	0.00634197	0.00683938	0.00721244	0.00721244	0.0067772	0.00634197	0.00615544	0.00634197	0.00683938	0.00746114	0.00795855	0.0080829	0.00795855	0.0078342	0.00770984
7.63992		0.00758549	0.00739896	0.00708808	0.00683938	0.0067772	0.00696373	0.00733679	0.00770984	0.0080829	0.00826943	0.00820725	0.00777202	0.00746114	0.00746114	0.00777202	0.00814508	0.00851813	0.00851813	0.00820725	0.00770984	0.00708808	0.0065285	0.00640415	0.00696373	0.00746114	0.00721244	0.00665285	0.00627979	0.00627979	0.00640415	0.00646632	0.00634197	0.00609326	0.00621762	0.00665285	0.00708808	0.00708808	0.00665285	0.00615544	0.00603109	0.00621762	0.00671503	0.00715026	0.00752332	0.00758549	0.00752332	0.00752332	0.00764767
7.67123		0.00721244	0.00702591	0.00665285	0.00646632	0.00640415	0.00665285	0.00696373	0.00733679	0.00770984	0.00789637	0.00777202	0.00746114	0.00715026	0.00708808	0.00739896	0.0078342	0.00826943	0.00833161	0.00814508	0.0078342	0.00739896	0.00690155	0.0067772	0.00721244	0.00764767	0.00746114	0.00696373	0.00665285	0.00659067	0.00665285	0.00665285	0.00640415	0.00603109	0.00603109	0.00646632	0.00690155	0.00696373	0.00665285	0.00621762	0.00609326	0.00627979	0.00659067	0.00690155	0.00715026	0.00721244	0.00721244	0.00733679	0.00746114
7.70254		0.00683938	0.00665285	0.00634197	0.00609326	0.00603109	0.00621762	0.00665285	0.00702591	0.00727461	0.00733679	0.00721244	0.00696373	0.00671503	0.00665285	0.00690155	0.00746114	0.00795855	0.00814508	0.00795855	0.0078342	0.00752332	0.00715026	0.00702591	0.00746114	0.0078342	0.00770984	0.00739896	0.00715026	0.00715026	0.00715026	0.00690155	0.00634197	0.00584456	0.00590674	0.00640415	0.00683938	0.00696373	0.0067772	0.00640415	0.00627979	0.00634197	0.00646632	0.00665285	0.00683938	0.00696373	0.00702591	0.00715026	0.00727461
7.73386		0.00671503	0.00646632	0.00609326	0.00584456	0.00572021	0.00590674	0.00634197	0.00671503	0.00683938	0.0067772	0.0065285	0.00634197	0.00615544	0.00609326	0.00640415	0.00696373	0.00758549	0.0078342	0.00777202	0.00764767	0.00746114	0.00721244	0.00721244	0.00752332	0.00789637	0.0078342	0.00764767	0.00752332	0.00752332	0.00739896	0.00696373	0.00627979	0.00584456	0.00609326	0.00659067	0.00696373	0.00702591	0.00690155	0.00665285	0.00646632	0.00640415	0.00646632	0.00659067	0.0067772	0.00683938	0.00690155	0.00702591	0.00708808
7.76517		0.00683938	0.00659067	0.00615544	0.00578238	0.00565803	0.00578238	0.00609326	0.00640415	0.00640415	0.00621762	0.00596891	0.00572021	0.00565803	0.00565803	0.00590674	0.0065285	0.00721244	0.00758549	0.00752332	0.00739896	0.00727461	0.00715026	0.00721244	0.00752332	0.00777202	0.00777202	0.00764767	0.00758549	0.00752332	0.00733679	0.00690155	0.00627979	0.00603109	0.00640415	0.00696373	0.00721244	0.00715026	0.00708808	0.00690155	0.00671503	0.0065285	0.0065285	0.00671503	0.00683938	0.00683938	0.0067772	0.00683938	0.0067772
7.79648		0.00708808	0.00690155	0.00646632	0.00609326	0.00590674	0.00596891	0.00621762	0.00640415	0.00634197	0.00609326	0.00578238	0.0054715	0.00534715	0.00534715	0.00565803	0.00621762	0.00696373	0.00739896	0.00746114	0.00727461	0.00708808	0.00702591	0.00715026	0.00746114	0.00764767	0.00764767	0.00752332	0.00739896	0.00733679	0.00721244	0.00683938	0.00634197	0.00615544	0.00659067	0.00721244	0.00739896	0.00727461	0.00721244	0.00715026	0.00696373	0.00671503	0.00671503	0.00696373	0.00708808	0.00696373	0.0067772	0.00671503	0.00659067
7.82779		0.00733679	0.00727461	0.00702591	0.00671503	0.0065285	0.0065285	0.00671503	0.00683938	0.0067772	0.00659067	0.00621762	0.00584456	0.00559585	0.00553368	0.00565803	0.00615544	0.00683938	0.00733679	0.00746114	0.00727461	0.00702591	0.00690155	0.00702591	0.00733679	0.00752332	0.00752332	0.00746114	0.00727461	0.00721244	0.00708808	0.00671503	0.00627979	0.00615544	0.00659067	0.00721244	0.00739896	0.00733679	0.00739896	0.00733679	0.00708808	0.00683938	0.00690155	0.00727461	0.00752332	0.00746114	0.00715026	0.00696373	0.00671503
7.8591		0.00746114	0.00752332	0.00746114	0.00727461	0.00715026	0.00715026	0.00733679	0.00752332	0.00752332	0.00746114	0.00721244	0.00683938	0.0065285	0.00627979	0.00621762	0.00646632	0.00690155	0.00733679	0.00752332	0.00727461	0.00696373	0.00671503	0.0067772	0.00708808	0.00739896	0.00746114	0.00733679	0.00715026	0.00690155	0.0067772	0.00646632	0.00609326	0.00603109	0.00646632	0.00702591	0.00727461	0.00739896	0.00746114	0.00746114	0.00727461	0.00708808	0.00715026	0.00758549	0.00795855	0.0080829	0.00789637	0.00764767	0.00727461
7.89041		0.00733679	0.00746114	0.00752332	0.00752332	0.00739896	0.00739896	0.00758549	0.0078342	0.00802073	0.00820725	0.00820725	0.00795855	0.00758549	0.00721244	0.00696373	0.00702591	0.00727461	0.00758549	0.00770984	0.00746114	0.00696373	0.00659067	0.00646632	0.0067772	0.00715026	0.00733679	0.00715026	0.0067772	0.00646632	0.00627979	0.00603109	0.00578238	0.00584456	0.00627979	0.00683938	0.00715026	0.00733679	0.00746114	0.00752332	0.00746114	0.00739896	0.00739896	0.00777202	0.00833161	0.00864249	0.00858031	0.00833161	0.00789637
7.92172		0.00715026	0.00721244	0.00727461	0.00739896	0.00733679	0.00727461	0.00739896	0.00770984	0.00802073	0.00845596	0.00870466	0.00858031	0.00826943	0.00789637	0.00758549	0.00758549	0.00770984	0.00802073	0.0080829	0.0078342	0.00727461	0.0067772	0.0065285	0.00665285	0.00702591	0.00715026	0.00690155	0.00640415	0.00603109	0.00584456	0.00565803	0.0054715	0.00559585	0.00609326	0.00659067	0.00702591	0.00721244	0.00733679	0.00746114	0.00752332	0.00746114	0.00746114	0.00777202	0.00826943	0.00864249	0.00870466	0.00858031	0.00820725
7.95303		0.00683938	0.00690155	0.00690155	0.00702591	0.00696373	0.00683938	0.00690155	0.00715026	0.00764767	0.00820725	0.00858031	0.00858031	0.00839378	0.0080829	0.00789637	0.0078342	0.0080829	0.00839378	0.00858031	0.00833161	0.0078342	0.00721244	0.00683938	0.00683938	0.00702591	0.00708808	0.00683938	0.00621762	0.00578238	0.00565803	0.00553368	0.00534715	0.00534715	0.00578238	0.00634197	0.00683938	0.00708808	0.00721244	0.00727461	0.00727461	0.00721244	0.00715026	0.00739896	0.00795855	0.00833161	0.00845596	0.00851813	0.00826943
7.98434		0.00659067	0.00659067	0.0065285	0.0065285	0.00646632	0.00627979	0.00621762	0.00646632	0.00708808	0.00770984	0.00814508	0.00820725	0.00814508	0.00789637	0.00770984	0.00777202	0.0080829	0.00858031	0.00882902	0.00870466	0.00826943	0.00770984	0.00733679	0.00721244	0.00721244	0.00721244	0.00690155	0.00627979	0.00584456	0.00578238	0.00565803	0.00534715	0.00528497	0.00559585	0.00609326	0.0065285	0.00683938	0.00696373	0.00696373	0.00696373	0.00683938	0.0067772	0.00696373	0.00746114	0.00789637	0.00814508	0.00833161	0.00826943
8.01566		0.00634197	0.00634197	0.00615544	0.00609326	0.00596891	0.00578238	0.00565803	0.00590674	0.00646632	0.00715026	0.00752332	0.00764767	0.00764767	0.00746114	0.00733679	0.00746114	0.0078342	0.00839378	0.00870466	0.00870466	0.00839378	0.00789637	0.00758549	0.00739896	0.00733679	0.00739896	0.00715026	0.00659067	0.00615544	0.00603109	0.00596891	0.00565803	0.00540933	0.00559585	0.00596891	0.00634197	0.00659067	0.00671503	0.00665285	0.00665285	0.00659067	0.00646632	0.00659067	0.00702591	0.00752332	0.0078342	0.00814508	0.00814508
8.04697		0.00609326	0.00603109	0.00584456	0.00565803	0.00553368	0.00540933	0.00528497	0.0054715	0.00596891	0.00659067	0.00690155	0.00708808	0.00708808	0.00696373	0.00683938	0.00690155	0.00733679	0.00789637	0.00826943	0.00833161	0.00814508	0.0078342	0.00764767	0.00752332	0.00746114	0.00746114	0.00733679	0.00696373	0.00659067	0.00640415	0.00634197	0.00603109	0.00578238	0.00578238	0.00603109	0.00621762	0.00640415	0.00640415	0.00640415	0.00646632	0.0065285	0.00640415	0.00640415	0.0067772	0.00715026	0.00752332	0.00777202	0.00789637
8.07828		0.00603109	0.00596891	0.00565803	0.0054715	0.00534715	0.00516062	0.00509845	0.00516062	0.00565803	0.00615544	0.00646632	0.00659067	0.0065285	0.00640415	0.00627979	0.00640415	0.0067772	0.00733679	0.00770984	0.00789637	0.0078342	0.00770984	0.00764767	0.00764767	0.00752332	0.00746114	0.00739896	0.00721244	0.00690155	0.00671503	0.00665285	0.00640415	0.00609326	0.00603109	0.00621762	0.00640415	0.00646632	0.00640415	0.00634197	0.0065285	0.00659067	0.00646632	0.00634197	0.00659067	0.00683938	0.00708808	0.00739896	0.00752332
8.10959		0.00640415	0.00627979	0.00590674	0.00565803	0.0054715	0.00528497	0.00516062	0.0052228	0.00553368	0.00596891	0.00621762	0.00615544	0.00609326	0.00596891	0.00584456	0.00590674	0.00634197	0.0067772	0.00715026	0.00739896	0.00758549	0.00758549	0.00758549	0.00752332	0.00733679	0.00721244	0.00721244	0.00727461	0.00708808	0.00690155	0.00671503	0.0065285	0.00621762	0.00621762	0.0065285	0.00683938	0.00690155	0.0067772	0.00665285	0.0067772	0.00690155	0.00671503	0.00646632	0.00659067	0.00671503	0.00683938	0.00702591	0.00715026
8.1409		0.00690155	0.00690155	0.00665285	0.00627979	0.00603109	0.00578238	0.00572021	0.00572021	0.00590674	0.00621762	0.00627979	0.00603109	0.00584456	0.00565803	0.00559585	0.00565803	0.00603109	0.00640415	0.00665285	0.00696373	0.00727461	0.00739896	0.00739896	0.00727461	0.00702591	0.00696373	0.00708808	0.00721244	0.00715026	0.00696373	0.00665285	0.00640415	0.00621762	0.00634197	0.00671503	0.00715026	0.00746114	0.00733679	0.00721244	0.00727461	0.00727461	0.00702591	0.00671503	0.00683938	0.00696373	0.00696373	0.00702591	0.00702591
8.17221		0.00727461	0.00746114	0.00739896	0.00708808	0.0067772	0.0065285	0.00646632	0.0065285	0.0067772	0.00702591	0.00690155	0.00646632	0.00609326	0.00584456	0.00572021	0.00572021	0.00603109	0.00621762	0.00640415	0.00665285	0.00696373	0.00715026	0.00708808	0.00690155	0.00665285	0.00671503	0.00696373	0.00721244	0.00721244	0.00702591	0.00665285	0.00627979	0.00615544	0.00627979	0.00671503	0.00733679	0.00777202	0.00777202	0.00770984	0.00770984	0.00764767	0.00721244	0.00702591	0.00727461	0.00752332	0.00758549	0.00758549	0.00739896
8.20352		0.00733679	0.00770984	0.0078342	0.00777202	0.00752332	0.00721244	0.00721244	0.00746114	0.0078342	0.0080829	0.00795855	0.00739896	0.00696373	0.00665285	0.00634197	0.00615544	0.00621762	0.00621762	0.00634197	0.00659067	0.0067772	0.00683938	0.0067772	0.00659067	0.00634197	0.00646632	0.00690155	0.00715026	0.00715026	0.00690155	0.00659067	0.00621762	0.00603109	0.00621762	0.00665285	0.00733679	0.00789637	0.00795855	0.00789637	0.00795855	0.00777202	0.00727461	0.00715026	0.00752332	0.00795855	0.00820725	0.00833161	0.00814508
8.23483		0.00721244	0.00758549	0.00789637	0.00802073	0.00789637	0.00758549	0.00758549	0.00802073	0.00851813	0.00889119	0.00889119	0.00845596	0.00802073	0.00770984	0.00721244	0.0067772	0.00646632	0.00646632	0.00659067	0.00671503	0.0067772	0.00665285	0.00646632	0.00621762	0.00596891	0.00609326	0.00659067	0.00690155	0.00690155	0.00671503	0.00634197	0.00603109	0.00590674	0.00609326	0.00665285	0.00733679	0.0078342	0.00789637	0.00789637	0.00802073	0.00777202	0.00715026	0.00702591	0.00746114	0.00795855	0.00839378	0.00876684	0.00870466
8.26614		0.00708808	0.00739896	0.00770984	0.00789637	0.0078342	0.00758549	0.00764767	0.0080829	0.00870466	0.00920207	0.00932642	0.00907772	0.00870466	0.00833161	0.0078342	0.00715026	0.00671503	0.00671503	0.00690155	0.00702591	0.00690155	0.00665285	0.00640415	0.00603109	0.00572021	0.00578238	0.00627979	0.00665285	0.00659067	0.00634197	0.00609326	0.00584456	0.00578238	0.00596891	0.00646632	0.00715026	0.00764767	0.00777202	0.0078342	0.00789637	0.00758549	0.00702591	0.00683938	0.00715026	0.00764767	0.00820725	0.00876684	0.00889119
8.29746		0.00702591	0.00727461	0.00752332	0.00764767	0.00758549	0.00733679	0.00739896	0.0078342	0.00839378	0.00889119	0.0091399	0.00907772	0.00876684	0.00839378	0.0078342	0.00721244	0.0067772	0.00683938	0.00708808	0.00727461	0.00721244	0.00690155	0.0065285	0.00609326	0.00559585	0.00565803	0.00621762	0.00659067	0.00640415	0.00603109	0.00578238	0.00565803	0.00559585	0.00578238	0.00621762	0.0067772	0.00727461	0.00746114	0.00758549	0.00764767	0.00733679	0.00683938	0.00671503	0.00702591	0.00739896	0.00789637	0.00845596	0.00876684
8.32877		0.00696373	0.00715026	0.00727461	0.00733679	0.00721244	0.00696373	0.00702591	0.00739896	0.00789637	0.00826943	0.00858031	0.00858031	0.00833161	0.00802073	0.00758549	0.00702591	0.0067772	0.00690155	0.00715026	0.00733679	0.00739896	0.00721244	0.00690155	0.00634197	0.00578238	0.00578238	0.00634197	0.00671503	0.00646632	0.00596891	0.00565803	0.0054715	0.00540933	0.00559585	0.00590674	0.00634197	0.0067772	0.00708808	0.00733679	0.00733679	0.00702591	0.0067772	0.00671503	0.00696373	0.00727461	0.00764767	0.00814508	0.00845596
8.36008		0.00696373	0.00708808	0.00708808	0.00702591	0.0067772	0.0065285	0.0065285	0.00690155	0.00733679	0.00764767	0.0078342	0.0078342	0.00770984	0.00746114	0.00715026	0.0067772	0.00665285	0.0067772	0.00696373	0.00721244	0.00739896	0.00739896	0.00715026	0.00671503	0.00621762	0.00621762	0.00671503	0.00702591	0.0067772	0.00621762	0.00578238	0.0054715	0.00534715	0.0054715	0.00572021	0.00603109	0.00646632	0.00683938	0.00702591	0.00696373	0.0067772	0.00665285	0.00665285	0.00683938	0.00708808	0.00739896	0.0078342	0.00802073
8.39139		0.00708808	0.00715026	0.00696373	0.00671503	0.00640415	0.00609326	0.00609326	0.00640415	0.0067772	0.00708808	0.00715026	0.00708808	0.00696373	0.00683938	0.0067772	0.0065285	0.00646632	0.0065285	0.00665285	0.00690155	0.00721244	0.00733679	0.00721244	0.00696373	0.00671503	0.00671503	0.00708808	0.00733679	0.00715026	0.00659067	0.00609326	0.00565803	0.00553368	0.00559585	0.00572021	0.00596891	0.00634197	0.0067772	0.00690155	0.00671503	0.0065285	0.0065285	0.00659067	0.00665285	0.0067772	0.00702591	0.00746114	0.00758549
8.4227		0.00727461	0.00733679	0.00708808	0.00659067	0.00615544	0.00578238	0.00572021	0.00590674	0.00627979	0.00659067	0.00659067	0.00646632	0.00634197	0.00627979	0.00627979	0.00621762	0.00615544	0.00627979	0.00646632	0.0067772	0.00715026	0.00727461	0.00721244	0.00715026	0.00702591	0.00708808	0.00727461	0.00752332	0.00746114	0.00702591	0.00646632	0.00603109	0.00578238	0.00578238	0.00584456	0.00603109	0.00646632	0.00696373	0.00696373	0.00665285	0.00646632	0.0065285	0.0065285	0.00646632	0.00646632	0.00671503	0.00715026	0.00721244
8.45401		0.00764767	0.0078342	0.00752332	0.00683938	0.00615544	0.00565803	0.00553368	0.00565803	0.00596891	0.00621762	0.00627979	0.00609326	0.00590674	0.00584456	0.00584456	0.00578238	0.00578238	0.00603109	0.00640415	0.00671503	0.00708808	0.00721244	0.00721244	0.00708808	0.00708808	0.00715026	0.00733679	0.00758549	0.00758549	0.00727461	0.00683938	0.00634197	0.00609326	0.00596891	0.00590674	0.00615544	0.0067772	0.00733679	0.00739896	0.00708808	0.0067772	0.00671503	0.00665285	0.00646632	0.00640415	0.0065285	0.00690155	0.00696373
8.48532		0.00789637	0.00826943	0.0080829	0.00746114	0.00659067	0.00596891	0.00572021	0.00572021	0.00603109	0.00634197	0.00640415	0.00627979	0.00609326	0.00584456	0.00572021	0.00559585	0.00559585	0.00596891	0.00640415	0.0067772	0.00702591	0.00715026	0.00696373	0.00683938	0.00683938	0.00696373	0.00721244	0.00739896	0.00752332	0.00727461	0.00690155	0.00646632	0.00621762	0.00603109	0.00609326	0.00646632	0.00715026	0.00777202	0.00795855	0.00777202	0.00739896	0.00708808	0.00690155	0.00671503	0.00659067	0.0065285	0.00671503	0.00683938
8.51663		0.00802073	0.00845596	0.00851813	0.00802073	0.00733679	0.00671503	0.00634197	0.00634197	0.00659067	0.00690155	0.00708808	0.00702591	0.00683938	0.0065285	0.00621762	0.00590674	0.00578238	0.00603109	0.00640415	0.00671503	0.00683938	0.0067772	0.0065285	0.00627979	0.00634197	0.0065285	0.00683938	0.00715026	0.00721244	0.00702591	0.00671503	0.00634197	0.00609326	0.00609326	0.00634197	0.00683938	0.00752332	0.00814508	0.00845596	0.00839378	0.00795855	0.00746114	0.00715026	0.00708808	0.00696373	0.00683938	0.00690155	0.00708808
8.54795		0.00789637	0.00833161	0.00864249	0.00839378	0.00789637	0.00739896	0.00708808	0.00715026	0.00746114	0.00777202	0.00802073	0.0080829	0.00789637	0.00758549	0.00721244	0.0067772	0.00634197	0.00627979	0.0065285	0.00671503	0.00671503	0.00640415	0.00590674	0.00553368	0.00559585	0.00596891	0.00640415	0.0067772	0.00683938	0.00665285	0.00640415	0.00615544	0.00596891	0.00609326	0.0065285	0.00702591	0.00764767	0.00820725	0.00864249	0.00864249	0.00814508	0.00746114	0.00721244	0.00739896	0.00746114	0.00733679	0.00739896	0.00752332
8.57926		0.00758549	0.0080829	0.00845596	0.00851813	0.00820725	0.0078342	0.00764767	0.00777202	0.00820725	0.00858031	0.00882902	0.00889119	0.00876684	0.00851813	0.00826943	0.00777202	0.00708808	0.00671503	0.00671503	0.0067772	0.00665285	0.00615544	0.00540933	0.00491192	0.00497409	0.00540933	0.00603109	0.00640415	0.00640415	0.00621762	0.00615544	0.00603109	0.00584456	0.00596891	0.00646632	0.00696373	0.00752332	0.00802073	0.00845596	0.00851813	0.00795855	0.00727461	0.00708808	0.00752332	0.0078342	0.0078342	0.00789637	0.00802073
8.61057		0.00733679	0.00777202	0.00820725	0.00839378	0.00820725	0.00789637	0.00777202	0.00802073	0.00845596	0.00889119	0.0091399	0.00920207	0.00907772	0.00895337	0.00882902	0.00839378	0.00764767	0.00708808	0.00696373	0.00696373	0.00683938	0.00621762	0.00540933	0.00478756	0.00472539	0.00516062	0.00584456	0.00621762	0.00615544	0.00596891	0.00603109	0.00603109	0.00584456	0.00590674	0.00627979	0.00671503	0.00715026	0.00752332	0.00802073	0.00814508	0.00770984	0.00708808	0.00696373	0.00752332	0.00795855	0.0080829	0.00820725	0.00833161
8.64188		0.00708808	0.00746114	0.00795855	0.00820725	0.00802073	0.00770984	0.00758549	0.0078342	0.00833161	0.00876684	0.00901554	0.00901554	0.00895337	0.00889119	0.00889119	0.00845596	0.00770984	0.00721244	0.00715026	0.00721244	0.00708808	0.00659067	0.00584456	0.00516062	0.00497409	0.00534715	0.00596891	0.00634197	0.00615544	0.00596891	0.00609326	0.00609326	0.00590674	0.00578238	0.00596891	0.00634197	0.00659067	0.00696373	0.00739896	0.00764767	0.00746114	0.00696373	0.00690155	0.00733679	0.0078342	0.0080829	0.00826943	0.00833161
8.67319		0.00683938	0.00721244	0.00764767	0.00789637	0.00770984	0.00727461	0.00715026	0.00746114	0.00789637	0.00833161	0.00858031	0.00858031	0.00851813	0.00858031	0.00858031	0.00826943	0.00752332	0.00715026	0.00715026	0.00733679	0.00733679	0.00708808	0.0065285	0.00596891	0.00565803	0.00584456	0.00634197	0.00659067	0.00640415	0.00609326	0.00621762	0.00627979	0.00609326	0.00584456	0.00578238	0.00590674	0.00603109	0.00640415	0.00690155	0.00715026	0.00708808	0.00683938	0.0067772	0.00708808	0.00752332	0.00789637	0.00814508	0.00814508
8.7045		0.00659067	0.00683938	0.00727461	0.00746114	0.00715026	0.00671503	0.00659067	0.00683938	0.00733679	0.00770984	0.00795855	0.00802073	0.00802073	0.0080829	0.00814508	0.0078342	0.00727461	0.00696373	0.00708808	0.00727461	0.00746114	0.00739896	0.00708808	0.00671503	0.00646632	0.0065285	0.0067772	0.00690155	0.00659067	0.00634197	0.0065285	0.00671503	0.00665285	0.00634197	0.00596891	0.00572021	0.00565803	0.00596891	0.00646632	0.00671503	0.00671503	0.00659067	0.0065285	0.0067772	0.00715026	0.00758549	0.00789637	0.00789637
8.73581		0.00646632	0.00659067	0.00690155	0.00696373	0.00659067	0.00609326	0.00596891	0.00621762	0.00665285	0.00702591	0.00721244	0.00727461	0.00733679	0.00746114	0.00752332	0.00733679	0.00696373	0.0067772	0.00690155	0.00708808	0.00727461	0.00739896	0.00739896	0.00727461	0.00708808	0.00702591	0.00702591	0.00702591	0.00683938	0.00671503	0.00696373	0.00739896	0.00758549	0.00727461	0.00659067	0.00596891	0.00578238	0.00590674	0.00627979	0.0065285	0.00646632	0.00627979	0.00627979	0.00646632	0.00683938	0.00727461	0.00758549	0.00758549
8.76712		0.0065285	0.00659067	0.0067772	0.00665285	0.00615544	0.00559585	0.00540933	0.00565803	0.00609326	0.00640415	0.00659067	0.00659067	0.00665285	0.0067772	0.00690155	0.00683938	0.00665285	0.00659067	0.00665285	0.00683938	0.00708808	0.00733679	0.00752332	0.00758549	0.00746114	0.00727461	0.00715026	0.00708808	0.00708808	0.00721244	0.00752332	0.0080829	0.00839378	0.00802073	0.00721244	0.0065285	0.00615544	0.00621762	0.00646632	0.00665285	0.0065285	0.00621762	0.00609326	0.00627979	0.00659067	0.00696373	0.00721244	0.00721244
8.79843		0.00690155	0.00696373	0.00708808	0.00690155	0.00621762	0.00559585	0.00528497	0.00540933	0.00572021	0.00596891	0.00609326	0.00615544	0.00621762	0.00627979	0.00640415	0.00640415	0.00640415	0.00634197	0.00640415	0.00665285	0.00696373	0.00733679	0.00752332	0.00758549	0.00746114	0.00727461	0.00708808	0.00715026	0.00733679	0.00758549	0.00802073	0.00851813	0.00876684	0.00833161	0.00752332	0.00690155	0.00671503	0.00671503	0.00690155	0.00708808	0.00696373	0.00659067	0.00634197	0.00634197	0.00646632	0.00671503	0.00690155	0.00690155
8.82975		0.00733679	0.00752332	0.00777202	0.00758549	0.00690155	0.00615544	0.00572021	0.00572021	0.00590674	0.00603109	0.00615544	0.00627979	0.00634197	0.00634197	0.00627979	0.00621762	0.00621762	0.00621762	0.00627979	0.00659067	0.00690155	0.00721244	0.00733679	0.00739896	0.00727461	0.00708808	0.00696373	0.00708808	0.00739896	0.00777202	0.00814508	0.00858031	0.00876684	0.00826943	0.00758549	0.00715026	0.00708808	0.00715026	0.00739896	0.00770984	0.00764767	0.00733679	0.00690155	0.00665285	0.00665285	0.00671503	0.0067772	0.0067772
8.86106		0.00764767	0.00802073	0.00839378	0.00833161	0.00777202	0.00708808	0.00665285	0.00659067	0.00665285	0.00665285	0.0067772	0.00702591	0.00721244	0.00708808	0.00671503	0.00640415	0.00621762	0.00609326	0.00621762	0.00646632	0.00665285	0.00683938	0.00696373	0.00702591	0.00702591	0.00690155	0.00683938	0.00702591	0.00739896	0.00777202	0.0080829	0.00833161	0.00845596	0.00814508	0.00758549	0.00733679	0.00739896	0.00758549	0.00789637	0.00820725	0.00820725	0.00789637	0.00746114	0.00715026	0.00696373	0.00696373	0.00702591	0.00696373
8.89237		0.00777202	0.00820725	0.00864249	0.00864249	0.00820725	0.00764767	0.00746114	0.00752332	0.00758549	0.00758549	0.00770984	0.00795855	0.00820725	0.0080829	0.00764767	0.00702591	0.0065285	0.00615544	0.00609326	0.00621762	0.00634197	0.00646632	0.00646632	0.00659067	0.00671503	0.00671503	0.0067772	0.00702591	0.00733679	0.00764767	0.0078342	0.00789637	0.00795855	0.0078342	0.00752332	0.00739896	0.00758549	0.0078342	0.00820725	0.00851813	0.00839378	0.00802073	0.00764767	0.00739896	0.00727461	0.00727461	0.00739896	0.00733679
8.92368		0.00764767	0.0080829	0.00845596	0.00845596	0.0080829	0.00777202	0.00777202	0.00802073	0.00814508	0.00820725	0.00833161	0.00864249	0.00889119	0.00882902	0.00845596	0.00777202	0.00696373	0.00621762	0.00596891	0.00609326	0.00621762	0.00627979	0.00621762	0.00615544	0.00627979	0.00646632	0.00671503	0.00696373	0.00733679	0.00758549	0.00764767	0.00746114	0.00739896	0.00739896	0.00733679	0.00733679	0.00758549	0.00795855	0.00839378	0.00864249	0.00833161	0.0078342	0.00752332	0.00746114	0.00746114	0.00752332	0.00764767	0.00764767
8.95499		0.00733679	0.00764767	0.00795855	0.00795855	0.00770984	0.00752332	0.00770984	0.00802073	0.00820725	0.00833161	0.00851813	0.00882902	0.00907772	0.00907772	0.00882902	0.00826943	0.00733679	0.00634197	0.00596891	0.00609326	0.00640415	0.00646632	0.00615544	0.00584456	0.00584456	0.00615544	0.00659067	0.00696373	0.00733679	0.00752332	0.00746114	0.00708808	0.00690155	0.00690155	0.00696373	0.00708808	0.00739896	0.00789637	0.00839378	0.00858031	0.00814508	0.00758549	0.00739896	0.00746114	0.00752332	0.00758549	0.00770984	0.00770984
8.9863		0.0067772	0.00708808	0.00739896	0.00746114	0.00727461	0.00721244	0.00739896	0.00764767	0.00789637	0.00802073	0.00833161	0.00864249	0.00882902	0.00889119	0.00889119	0.00851813	0.00752332	0.0065285	0.00609326	0.00634197	0.0067772	0.00690155	0.00646632	0.00590674	0.00578238	0.00609326	0.00659067	0.00702591	0.00739896	0.00758549	0.00739896	0.00690155	0.0065285	0.00646632	0.00659067	0.0067772	0.00708808	0.00764767	0.00820725	0.00833161	0.0078342	0.00733679	0.00715026	0.00727461	0.00746114	0.00752332	0.00752332	0.00752332
9.01761		0.00627979	0.0065285	0.00690155	0.00708808	0.00696373	0.00671503	0.00683938	0.00708808	0.00727461	0.00752332	0.0078342	0.00814508	0.00833161	0.00845596	0.00858031	0.00839378	0.00758549	0.00665285	0.00640415	0.00671503	0.00721244	0.00739896	0.00696373	0.00634197	0.00615544	0.00640415	0.00683938	0.00721244	0.00752332	0.00770984	0.00752332	0.00690155	0.00646632	0.00634197	0.00634197	0.0065285	0.00683938	0.00727461	0.00770984	0.0078342	0.00739896	0.00696373	0.00683938	0.00702591	0.00727461	0.00727461	0.00721244	0.00721244
9.04892		0.00596891	0.00615544	0.00659067	0.0067772	0.0065285	0.00615544	0.00615544	0.00634197	0.0065285	0.00683938	0.00721244	0.00752332	0.00764767	0.0078342	0.00814508	0.00802073	0.00746114	0.00683938	0.00665285	0.00702591	0.00752332	0.00770984	0.00739896	0.00696373	0.00683938	0.00702591	0.00721244	0.00739896	0.00764767	0.0078342	0.00770984	0.00721244	0.0067772	0.00659067	0.00659067	0.00671503	0.00671503	0.0067772	0.00702591	0.00715026	0.00690155	0.00659067	0.00659067	0.00683938	0.00702591	0.00708808	0.00696373	0.00702591
9.08023		0.00590674	0.00603109	0.00634197	0.00640415	0.00603109	0.00559585	0.0054715	0.00565803	0.00590674	0.00621762	0.00659067	0.00683938	0.00696373	0.00727461	0.00758549	0.00764767	0.00733679	0.00696373	0.00683938	0.00715026	0.00764767	0.00789637	0.00770984	0.00746114	0.00739896	0.00752332	0.00752332	0.00752332	0.00764767	0.00795855	0.00795855	0.00770984	0.00739896	0.00721244	0.00721244	0.00715026	0.00683938	0.0065285	0.00640415	0.0065285	0.0065285	0.00640415	0.00640415	0.00659067	0.0067772	0.00683938	0.0067772	0.0067772
9.11155		0.00627979	0.00627979	0.00634197	0.00621762	0.00572021	0.0052228	0.00509845	0.0052228	0.0054715	0.00572021	0.00603109	0.00621762	0.00640415	0.00671503	0.00708808	0.00727461	0.00733679	0.00708808	0.00690155	0.00715026	0.00758549	0.0078342	0.0078342	0.00770984	0.00770984	0.00777202	0.00764767	0.00752332	0.00764767	0.00795855	0.00820725	0.00820725	0.00814508	0.00802073	0.0078342	0.00764767	0.00708808	0.00659067	0.00634197	0.00640415	0.00659067	0.0065285	0.00640415	0.00646632	0.0065285	0.00659067	0.00659067	0.00659067
9.14286		0.00696373	0.00690155	0.0067772	0.0065285	0.00590674	0.00534715	0.0052228	0.0052228	0.00540933	0.00553368	0.00572021	0.00590674	0.00609326	0.00634197	0.00665285	0.00696373	0.00721244	0.00708808	0.00683938	0.00690155	0.00733679	0.00764767	0.00777202	0.00777202	0.0078342	0.0078342	0.00770984	0.00752332	0.00758549	0.00789637	0.00814508	0.00839378	0.00858031	0.00851813	0.00826943	0.0078342	0.00733679	0.00683938	0.00659067	0.0067772	0.00696373	0.00690155	0.00671503	0.0065285	0.0065285	0.00659067	0.00659067	0.0065285
9.17417		0.00770984	0.00764767	0.00752332	0.00721244	0.00665285	0.00609326	0.00584456	0.00572021	0.00578238	0.00584456	0.00590674	0.00596891	0.00621762	0.00640415	0.00659067	0.00683938	0.00708808	0.00702591	0.00671503	0.00665285	0.00696373	0.00733679	0.00752332	0.00758549	0.00777202	0.00777202	0.00764767	0.00746114	0.00752332	0.00770984	0.00795855	0.00826943	0.00864249	0.00870466	0.00839378	0.00789637	0.00739896	0.00708808	0.00696373	0.00727461	0.00758549	0.00758549	0.00721244	0.00696373	0.00683938	0.00690155	0.00683938	0.00671503
9.20548		0.00826943	0.00814508	0.00814508	0.00789637	0.00746114	0.00702591	0.00671503	0.0065285	0.00659067	0.00659067	0.0065285	0.0065285	0.0067772	0.00690155	0.00683938	0.00690155	0.00708808	0.00696373	0.0065285	0.00634197	0.00659067	0.00696373	0.00715026	0.00727461	0.00752332	0.00758549	0.00746114	0.00733679	0.00739896	0.00752332	0.00770984	0.00802073	0.00845596	0.00864249	0.00833161	0.00777202	0.00739896	0.00721244	0.00727461	0.00770984	0.00802073	0.00802073	0.00777202	0.00752332	0.00739896	0.00727461	0.00715026	0.00708808
9.23679		0.00851813	0.00839378	0.00833161	0.00814508	0.0078342	0.00752332	0.00733679	0.00727461	0.00739896	0.00746114	0.00739896	0.00739896	0.00758549	0.00758549	0.00739896	0.00727461	0.00715026	0.00683938	0.00640415	0.00609326	0.00627979	0.00659067	0.00671503	0.00683938	0.00708808	0.00715026	0.00708808	0.00708808	0.00721244	0.00733679	0.00746114	0.00770984	0.0080829	0.00826943	0.0080829	0.00764767	0.00733679	0.00727461	0.00752332	0.00789637	0.00814508	0.00820725	0.0080829	0.00795855	0.00777202	0.00758549	0.00746114	0.00746114
9.2681		0.00858031	0.00833161	0.00820725	0.00802073	0.0078342	0.00764767	0.00752332	0.00758549	0.0078342	0.0080829	0.00814508	0.00826943	0.00833161	0.00820725	0.00789637	0.00758549	0.00721244	0.0067772	0.00627979	0.00590674	0.00603109	0.00634197	0.00646632	0.00659067	0.00671503	0.0067772	0.0067772	0.00690155	0.00702591	0.00708808	0.00715026	0.00727461	0.00752332	0.00770984	0.00770984	0.00746114	0.00727461	0.00727461	0.00758549	0.00795855	0.0080829	0.0080829	0.0080829	0.00802073	0.00789637	0.00770984	0.00758549	0.00770984
9.29941		0.00833161	0.00795855	0.0078342	0.00770984	0.00752332	0.00746114	0.00739896	0.00752332	0.00789637	0.00820725	0.00839378	0.00864249	0.00870466	0.00845596	0.0080829	0.00764767	0.00721244	0.00671503	0.00615544	0.00572021	0.00590674	0.00634197	0.00665285	0.00659067	0.0065285	0.00659067	0.00671503	0.00683938	0.00690155	0.00690155	0.00690155	0.00683938	0.00690155	0.00715026	0.00727461	0.00721244	0.00708808	0.00721244	0.00764767	0.00789637	0.00789637	0.00789637	0.00789637	0.0078342	0.00770984	0.00764767	0.00770984	0.00789637
9.33072		0.00770984	0.00739896	0.00727461	0.00727461	0.00721244	0.00715026	0.00721244	0.00733679	0.00764767	0.00789637	0.00814508	0.00839378	0.00851813	0.00826943	0.00789637	0.00752332	0.00721244	0.00671503	0.00609326	0.00572021	0.00596891	0.00665285	0.00708808	0.00702591	0.0067772	0.0067772	0.00683938	0.00690155	0.00683938	0.00671503	0.00665285	0.00659067	0.0065285	0.00665285	0.00683938	0.00683938	0.0067772	0.00702591	0.00752332	0.00777202	0.00777202	0.00764767	0.00764767	0.00758549	0.00746114	0.00746114	0.00764767	0.00789637
9.36204		0.00696373	0.00671503	0.0067772	0.00683938	0.0067772	0.00683938	0.00696373	0.00708808	0.00727461	0.00746114	0.00764767	0.00789637	0.00802073	0.00789637	0.00764767	0.00739896	0.00721244	0.0067772	0.00615544	0.00578238	0.00621762	0.00702591	0.00758549	0.00746114	0.00715026	0.00721244	0.00727461	0.00715026	0.00702591	0.00683938	0.00665285	0.00646632	0.00634197	0.00634197	0.00646632	0.00640415	0.00634197	0.00671503	0.00727461	0.00758549	0.00758549	0.00752332	0.00746114	0.00739896	0.00721244	0.00721244	0.00733679	0.00764767
9.39335		0.00646632	0.00627979	0.00646632	0.0065285	0.00640415	0.00640415	0.0065285	0.00671503	0.00683938	0.00696373	0.00708808	0.00727461	0.00739896	0.00746114	0.00739896	0.00733679	0.00727461	0.00683938	0.00615544	0.00590674	0.00646632	0.00733679	0.0078342	0.00777202	0.00758549	0.00764767	0.00770984	0.00758549	0.00739896	0.00721244	0.00696373	0.00671503	0.00646632	0.00640415	0.00634197	0.00621762	0.00609326	0.00646632	0.00702591	0.00733679	0.00739896	0.00739896	0.00727461	0.00715026	0.00696373	0.0067772	0.0067772	0.00708808
9.42466		0.00621762	0.00609326	0.00627979	0.00627979	0.00609326	0.00590674	0.00596891	0.00609326	0.00627979	0.00640415	0.0065285	0.00665285	0.00683938	0.00696373	0.00708808	0.00727461	0.00727461	0.00690155	0.00621762	0.00603109	0.0065285	0.00733679	0.00789637	0.00789637	0.0078342	0.00795855	0.00802073	0.0078342	0.00770984	0.00758549	0.00733679	0.00708808	0.00690155	0.00683938	0.00671503	0.00646632	0.00627979	0.00646632	0.00683938	0.00715026	0.00727461	0.00727461	0.00708808	0.00690155	0.00665285	0.00634197	0.00615544	0.00640415
9.45597		0.00615544	0.00609326	0.00621762	0.00621762	0.00590674	0.00559585	0.00553368	0.00559585	0.00584456	0.00603109	0.00603109	0.00609326	0.00615544	0.00646632	0.0067772	0.00715026	0.00727461	0.00683938	0.00621762	0.00603109	0.00646632	0.00721244	0.00770984	0.0078342	0.00789637	0.00802073	0.00795855	0.0078342	0.00770984	0.00770984	0.00758549	0.00739896	0.00733679	0.00733679	0.00733679	0.00708808	0.0067772	0.00665285	0.0067772	0.00702591	0.00715026	0.00715026	0.00696373	0.0067772	0.0065285	0.00615544	0.00590674	0.00603109
9.48728		0.00627979	0.00627979	0.00646632	0.00646632	0.00621762	0.00584456	0.00565803	0.00559585	0.00578238	0.00596891	0.00584456	0.00565803	0.00572021	0.00609326	0.0065285	0.00696373	0.00721244	0.0067772	0.00615544	0.00590674	0.00627979	0.00696373	0.00752332	0.00777202	0.00789637	0.00795855	0.0078342	0.00764767	0.00752332	0.00758549	0.00758549	0.00752332	0.00752332	0.00764767	0.00777202	0.00764767	0.00727461	0.00683938	0.00671503	0.00683938	0.00702591	0.00715026	0.00702591	0.00690155	0.0067772	0.00646632	0.00609326	0.00603109
9.51859		0.00646632	0.00665285	0.00696373	0.00702591	0.00690155	0.00665285	0.00640415	0.00621762	0.00627979	0.00634197	0.00615544	0.00584456	0.00584456	0.00621762	0.00665285	0.00702591	0.00715026	0.00671503	0.00609326	0.00578238	0.00603109	0.00665285	0.00727461	0.00764767	0.0078342	0.00789637	0.00777202	0.00752332	0.00733679	0.00733679	0.00739896	0.00739896	0.00746114	0.00770984	0.00795855	0.00795855	0.00758549	0.00696373	0.00659067	0.00671503	0.00702591	0.00733679	0.00739896	0.00746114	0.00746114	0.00721244	0.00671503	0.00627979
9.5499		0.00665285	0.00696373	0.00739896	0.00758549	0.00758549	0.00752332	0.00733679	0.00708808	0.00702591	0.00708808	0.00683938	0.00659067	0.0065285	0.00683938	0.00721244	0.00746114	0.00739896	0.00690155	0.00621762	0.00578238	0.00578238	0.00627979	0.00690155	0.00733679	0.00764767	0.00777202	0.00758549	0.00733679	0.00715026	0.00708808	0.00721244	0.00727461	0.00733679	0.00764767	0.00802073	0.00814508	0.00770984	0.00702591	0.00665285	0.00683938	0.00733679	0.00777202	0.00795855	0.0080829	0.00820725	0.00795855	0.00733679	0.0067772
9.58121		0.00690155	0.00721244	0.00764767	0.00789637	0.00789637	0.00789637	0.00777202	0.00764767	0.00764767	0.00777202	0.00764767	0.00746114	0.00746114	0.00764767	0.00795855	0.0080829	0.00789637	0.00727461	0.00646632	0.00578238	0.00559585	0.00590674	0.00646632	0.00690155	0.00727461	0.00739896	0.00727461	0.00715026	0.00696373	0.00683938	0.00690155	0.00696373	0.00708808	0.00746114	0.00789637	0.0080829	0.00770984	0.00702591	0.00671503	0.00715026	0.00777202	0.00826943	0.00845596	0.00845596	0.00845596	0.00826943	0.00770984	0.00721244
9.61252		0.00721244	0.00746114	0.00777202	0.00789637	0.00789637	0.00789637	0.0078342	0.0078342	0.00795855	0.00814508	0.00814508	0.00802073	0.00802073	0.00826943	0.00845596	0.00858031	0.00833161	0.00764767	0.00671503	0.00596891	0.00565803	0.00584456	0.00621762	0.0065285	0.00690155	0.00702591	0.00696373	0.00690155	0.00683938	0.00665285	0.00665285	0.00665285	0.0067772	0.00715026	0.00758549	0.0078342	0.00758549	0.00702591	0.00683938	0.00739896	0.0080829	0.00851813	0.00864249	0.00858031	0.00839378	0.00814508	0.00770984	0.00739896
9.64384		0.00758549	0.00764767	0.00770984	0.00764767	0.00764767	0.00770984	0.00764767	0.00777202	0.00795855	0.00814508	0.00814508	0.00814508	0.00820725	0.00839378	0.00864249	0.00876684	0.00864249	0.00795855	0.00696373	0.00627979	0.00596891	0.00603109	0.00621762	0.00646632	0.00671503	0.00683938	0.00683938	0.00683938	0.00683938	0.00659067	0.00640415	0.00634197	0.00640415	0.00671503	0.00715026	0.00746114	0.00733679	0.00690155	0.00683938	0.00739896	0.00802073	0.00839378	0.00851813	0.00845596	0.00820725	0.0078342	0.00746114	0.00739896
9.67515		0.00777202	0.00764767	0.00746114	0.00727461	0.00733679	0.00739896	0.00739896	0.00746114	0.00770984	0.0078342	0.00777202	0.0078342	0.00802073	0.00826943	0.00845596	0.00864249	0.00864249	0.0080829	0.00721244	0.00659067	0.00640415	0.00646632	0.0065285	0.0067772	0.00702591	0.00708808	0.00708808	0.00708808	0.00696373	0.00665285	0.00627979	0.00609326	0.00615544	0.00634197	0.0067772	0.00702591	0.00702591	0.0067772	0.00671503	0.00708808	0.00758549	0.00795855	0.00814508	0.00820725	0.00795855	0.00752332	0.00715026	0.00721244
9.70646		0.00770984	0.00739896	0.00708808	0.00690155	0.00690155	0.00702591	0.00708808	0.00708808	0.00721244	0.00733679	0.00733679	0.00746114	0.00764767	0.00789637	0.00802073	0.00826943	0.00839378	0.00802073	0.00733679	0.00683938	0.0067772	0.00683938	0.00696373	0.00727461	0.00758549	0.00770984	0.00764767	0.00746114	0.00721244	0.00671503	0.00621762	0.00590674	0.00590674	0.00615544	0.00646632	0.00671503	0.00671503	0.0065285	0.00646632	0.00659067	0.00696373	0.00739896	0.00770984	0.0078342	0.00758549	0.00715026	0.00683938	0.00708808
9.73777		0.00746114	0.00708808	0.00665285	0.00646632	0.00646632	0.00659067	0.00665285	0.00659067	0.00659067	0.00671503	0.0067772	0.00696373	0.00721244	0.00739896	0.00746114	0.00770984	0.00795855	0.00777202	0.00733679	0.00696373	0.00696373	0.00702591	0.00727461	0.00764767	0.00795855	0.00814508	0.0080829	0.0078342	0.00746114	0.00683938	0.00621762	0.00578238	0.00572021	0.00609326	0.00646632	0.00659067	0.0065285	0.00634197	0.00621762	0.00621762	0.00646632	0.00696373	0.00733679	0.00739896	0.00715026	0.0067772	0.00665285	0.00696373
9.76908		0.00733679	0.00683938	0.00646632	0.00621762	0.00609326	0.00615544	0.00615544	0.00603109	0.00603109	0.00609326	0.00621762	0.00646632	0.00671503	0.00683938	0.00683938	0.00715026	0.00752332	0.00752332	0.00727461	0.00708808	0.00702591	0.00708808	0.00739896	0.00777202	0.0080829	0.00833161	0.00833161	0.00802073	0.00752332	0.00690155	0.00627979	0.00584456	0.00590674	0.00634197	0.00683938	0.00690155	0.00665285	0.00634197	0.00615544	0.00603109	0.00627979	0.00671503	0.00708808	0.00715026	0.00690155	0.00659067	0.0065285	0.00683938
9.80039		0.00746114	0.00702591	0.00665285	0.00627979	0.00596891	0.00584456	0.00584456	0.00572021	0.00559585	0.00565803	0.00578238	0.00603109	0.00621762	0.00627979	0.00627979	0.00659067	0.00708808	0.00733679	0.00727461	0.00721244	0.00708808	0.00708808	0.00739896	0.00770984	0.00795855	0.00826943	0.00826943	0.00795855	0.00739896	0.00690155	0.00640415	0.00615544	0.00634197	0.00696373	0.00752332	0.00758549	0.00715026	0.00665285	0.00627979	0.00615544	0.00634197	0.00683938	0.00715026	0.00715026	0.00690155	0.0065285	0.00640415	0.00665285
9.8317		0.00795855	0.00758549	0.00727461	0.0067772	0.00634197	0.00609326	0.00596891	0.00578238	0.00559585	0.00565803	0.00578238	0.00596891	0.00596891	0.00590674	0.00584456	0.00615544	0.00671503	0.00708808	0.00727461	0.00721244	0.00702591	0.00702591	0.00727461	0.00752332	0.00770984	0.00802073	0.0080829	0.00764767	0.00708808	0.00671503	0.0065285	0.00646632	0.0067772	0.00739896	0.0080829	0.00820725	0.00770984	0.00702591	0.00646632	0.00621762	0.0065285	0.00708808	0.00752332	0.00752332	0.00727461	0.0067772	0.00640415	0.00646632
9.86301		0.00826943	0.0080829	0.00789637	0.00752332	0.00708808	0.00683938	0.00671503	0.00640415	0.00621762	0.00621762	0.00634197	0.00640415	0.00621762	0.00590674	0.00578238	0.00596891	0.0065285	0.00696373	0.00721244	0.00715026	0.00690155	0.00683938	0.00715026	0.00733679	0.00746114	0.00770984	0.00770984	0.00733679	0.0067772	0.0065285	0.00646632	0.0065285	0.00696373	0.00764767	0.00826943	0.00839378	0.00795855	0.00715026	0.00646632	0.00627979	0.00665285	0.00733679	0.00795855	0.00820725	0.00802073	0.00746114	0.00671503	0.00659067
9.89432		0.00826943	0.00826943	0.00826943	0.0080829	0.00789637	0.00777202	0.00764767	0.00739896	0.00721244	0.00721244	0.00739896	0.00733679	0.00690155	0.00634197	0.00609326	0.00621762	0.0065285	0.00683938	0.00708808	0.00708808	0.00671503	0.00665285	0.00696373	0.00708808	0.00721244	0.00739896	0.00739896	0.00696373	0.00646632	0.00621762	0.00627979	0.00646632	0.00690155	0.00752332	0.0080829	0.00833161	0.0078342	0.00708808	0.00646632	0.00634197	0.00683938	0.00764767	0.00833161	0.00882902	0.00889119	0.00833161	0.00746114	0.00696373
9.92564		0.00795855	0.00814508	0.00826943	0.00826943	0.00826943	0.00826943	0.00814508	0.00802073	0.00802073	0.00820725	0.00839378	0.00820725	0.00764767	0.00696373	0.00665285	0.00671503	0.00690155	0.00702591	0.00708808	0.00696373	0.00659067	0.00646632	0.00665285	0.0067772	0.00696373	0.00715026	0.00708808	0.00659067	0.00609326	0.00590674	0.00603109	0.00627979	0.00665285	0.00721244	0.00777202	0.0080829	0.00764767	0.00696373	0.0065285	0.0065285	0.00708808	0.0078342	0.00858031	0.0091399	0.0093886	0.00895337	0.0080829	0.00739896
9.95695		0.00764767	0.00789637	0.0080829	0.00814508	0.00820725	0.00820725	0.00820725	0.00820725	0.00839378	0.00870466	0.00882902	0.00864249	0.00802073	0.00739896	0.00715026	0.00727461	0.00739896	0.00733679	0.00727461	0.00702591	0.00665285	0.00640415	0.00640415	0.0065285	0.00671503	0.00683938	0.0067772	0.00640415	0.00590674	0.00578238	0.00596891	0.00621762	0.0065285	0.00696373	0.00746114	0.00777202	0.00752332	0.00690155	0.0065285	0.00671503	0.00727461	0.00789637	0.00851813	0.00907772	0.0093886	0.0091399	0.00833161	0.00758549
9.98826		0.00746114	0.00758549	0.00770984	0.00770984	0.00777202	0.0078342	0.0078342	0.00795855	0.00826943	0.00864249	0.00876684	0.00851813	0.00795855	0.00746114	0.00739896	0.00758549	0.00777202	0.00777202	0.00758549	0.00727461	0.00690155	0.0065285	0.00646632	0.0065285	0.00659067	0.00665285	0.00665285	0.00640415	0.00609326	0.00596891	0.00615544	0.00627979	0.00640415	0.00671503	0.00715026	0.00746114	0.00733679	0.00683938	0.00646632	0.00665285	0.00721244	0.00777202	0.00826943	0.00864249	0.00895337	0.00876684	0.00814508	0.00758549
10.0196		0.00733679	0.00733679	0.00733679	0.00727461	0.00727461	0.00727461	0.00739896	0.00758549	0.00789637	0.00820725	0.00833161	0.00814508	0.00770984	0.00733679	0.00727461	0.00758549	0.0078342	0.00789637	0.00777202	0.00752332	0.00715026	0.00683938	0.00671503	0.00671503	0.00671503	0.00665285	0.00671503	0.00671503	0.0065285	0.00640415	0.00640415	0.00640415	0.00627979	0.00634197	0.00671503	0.00708808	0.00702591	0.00665285	0.00634197	0.0065285	0.00702591	0.00746114	0.0078342	0.00814508	0.00833161	0.00820725	0.00777202	0.00739896
10.0509		0.00715026	0.00702591	0.00696373	0.00683938	0.00683938	0.00683938	0.00702591	0.00715026	0.00746114	0.00770984	0.00777202	0.00764767	0.00733679	0.00696373	0.00690155	0.00721244	0.00752332	0.00770984	0.00770984	0.00758549	0.00739896	0.00715026	0.00702591	0.00708808	0.00708808	0.00690155	0.00696373	0.00715026	0.00708808	0.00683938	0.00659067	0.00634197	0.00609326	0.00609326	0.00640415	0.00665285	0.00665285	0.00640415	0.00621762	0.00640415	0.00683938	0.00721244	0.00752332	0.00770984	0.00777202	0.00752332	0.00721244	0.00708808
10.0822		0.00690155	0.0067772	0.00659067	0.00646632	0.00646632	0.0065285	0.00665285	0.0067772	0.00690155	0.00708808	0.00715026	0.00708808	0.00683938	0.00646632	0.00640415	0.00671503	0.00708808	0.00733679	0.00752332	0.00758549	0.00758549	0.00746114	0.00739896	0.00739896	0.00739896	0.00727461	0.00733679	0.00752332	0.00746114	0.00715026	0.00671503	0.00627979	0.00603109	0.00615544	0.00640415	0.00659067	0.00646632	0.00627979	0.00615544	0.00634197	0.00671503	0.00708808	0.00733679	0.00746114	0.00727461	0.00696373	0.00671503	0.00671503
10.1135		0.00665285	0.0065285	0.00634197	0.00621762	0.00621762	0.00634197	0.00640415	0.00640415	0.00640415	0.00646632	0.00646632	0.00640415	0.00621762	0.00590674	0.00584456	0.00621762	0.00659067	0.00696373	0.00739896	0.00764767	0.00777202	0.00777202	0.00770984	0.00758549	0.00758549	0.00752332	0.00758549	0.00770984	0.00770984	0.00733679	0.00683938	0.00634197	0.00627979	0.00659067	0.00690155	0.00683938	0.0065285	0.00634197	0.00627979	0.00646632	0.0067772	0.00708808	0.00733679	0.00733679	0.00696373	0.00646632	0.00627979	0.00634197
10.1448		0.00671503	0.0065285	0.00640415	0.00627979	0.00621762	0.00627979	0.00634197	0.00615544	0.00603109	0.00596891	0.00590674	0.00584456	0.00565803	0.00540933	0.00540933	0.00584456	0.00634197	0.0067772	0.00733679	0.00770984	0.00789637	0.00789637	0.0078342	0.00764767	0.00758549	0.00758549	0.00770984	0.0078342	0.00777202	0.00746114	0.00696373	0.00659067	0.00665285	0.00715026	0.00758549	0.00746114	0.00702591	0.0067772	0.00671503	0.00671503	0.00683938	0.00715026	0.00739896	0.00733679	0.00683938	0.00627979	0.00603109	0.00609326
10.1761		0.00708808	0.00690155	0.0067772	0.00665285	0.0065285	0.0065285	0.0065285	0.00627979	0.00603109	0.00596891	0.00578238	0.00565803	0.00553368	0.0052228	0.00516062	0.00565803	0.00621762	0.00665285	0.00715026	0.00758549	0.00777202	0.00777202	0.00770984	0.00752332	0.00746114	0.00752332	0.00764767	0.00770984	0.00764767	0.00746114	0.00708808	0.00690155	0.00708808	0.00758549	0.0080829	0.00820725	0.00789637	0.00758549	0.00739896	0.00715026	0.00702591	0.00721244	0.00752332	0.00752332	0.00696373	0.00627979	0.00596891	0.00596891
10.2074		0.00733679	0.00733679	0.00733679	0.00721244	0.00708808	0.00708808	0.00702591	0.00683938	0.00665285	0.0065285	0.00634197	0.00615544	0.00596891	0.00559585	0.00534715	0.00565803	0.00609326	0.00646632	0.00690155	0.00733679	0.00746114	0.00746114	0.00739896	0.00733679	0.00727461	0.00739896	0.00752332	0.00752332	0.00746114	0.00727461	0.00708808	0.00702591	0.00721244	0.00764767	0.00826943	0.00864249	0.00864249	0.00833161	0.00795855	0.00752332	0.00721244	0.00727461	0.00764767	0.0078342	0.00746114	0.0067772	0.00621762	0.00603109
10.2387		0.00746114	0.00758549	0.00764767	0.00758549	0.00746114	0.00746114	0.00752332	0.00752332	0.00752332	0.00746114	0.00733679	0.00715026	0.00683938	0.00640415	0.00596891	0.00596891	0.00621762	0.00646632	0.0067772	0.00708808	0.00721244	0.00715026	0.00702591	0.00696373	0.00696373	0.00708808	0.00721244	0.00721244	0.00715026	0.00708808	0.00702591	0.00696373	0.00708808	0.00739896	0.0080829	0.00876684	0.00895337	0.00870466	0.00820725	0.00758549	0.00733679	0.00746114	0.0078342	0.00833161	0.00826943	0.00764767	0.00690155	0.0065285
10.2701		0.00733679	0.00752332	0.00764767	0.00758549	0.00752332	0.00758549	0.00777202	0.00795855	0.00814508	0.00826943	0.00820725	0.00802073	0.00777202	0.00733679	0.00683938	0.00671503	0.00671503	0.0067772	0.00696373	0.00715026	0.00708808	0.00683938	0.00665285	0.0065285	0.0065285	0.00671503	0.00683938	0.00690155	0.00690155	0.00696373	0.00696373	0.00696373	0.00696373	0.00721244	0.00777202	0.00858031	0.00889119	0.00870466	0.0080829	0.00752332	0.00733679	0.00752332	0.00795855	0.00858031	0.00889119	0.00851813	0.00777202	0.00727461
10.3014		0.00721244	0.00746114	0.00752332	0.00746114	0.00733679	0.00739896	0.00764767	0.00802073	0.00833161	0.00858031	0.00858031	0.00845596	0.00826943	0.00795855	0.00764767	0.00752332	0.00739896	0.00733679	0.00746114	0.00746114	0.00721244	0.00671503	0.00634197	0.00615544	0.00615544	0.00634197	0.00659067	0.00665285	0.00671503	0.00683938	0.00696373	0.00702591	0.00702591	0.00708808	0.00752332	0.00820725	0.00858031	0.00839378	0.00789637	0.00739896	0.00727461	0.00746114	0.00789637	0.00851813	0.00901554	0.00889119	0.00839378	0.0078342
10.3327		0.00721244	0.00739896	0.00739896	0.00721244	0.00708808	0.00708808	0.00733679	0.00777202	0.00814508	0.00839378	0.00839378	0.00839378	0.00826943	0.0080829	0.00795855	0.00789637	0.0078342	0.0078342	0.00789637	0.00789637	0.00752332	0.00683938	0.00634197	0.00603109	0.00590674	0.00609326	0.00640415	0.0065285	0.00671503	0.00690155	0.00702591	0.00715026	0.00708808	0.00696373	0.00721244	0.00764767	0.00795855	0.00789637	0.00758549	0.00727461	0.00721244	0.00733679	0.00764767	0.00814508	0.00858031	0.00870466	0.00845596	0.00795855
10.364		0.00721244	0.00727461	0.00715026	0.00696373	0.00683938	0.0067772	0.00702591	0.00739896	0.00770984	0.00789637	0.00789637	0.00789637	0.0078342	0.00770984	0.00770984	0.00770984	0.0078342	0.00795855	0.00820725	0.00820725	0.00789637	0.00721244	0.00659067	0.00609326	0.00584456	0.00603109	0.00634197	0.00659067	0.0067772	0.00702591	0.00721244	0.00727461	0.00708808	0.00683938	0.0067772	0.00702591	0.00721244	0.00727461	0.00721244	0.00715026	0.00708808	0.00715026	0.00739896	0.00758549	0.0078342	0.0080829	0.0080829	0.00777202
10.3953		0.00702591	0.00696373	0.0067772	0.00665285	0.0065285	0.00646632	0.00665285	0.00702591	0.00721244	0.00733679	0.00733679	0.00727461	0.00721244	0.00715026	0.00715026	0.00727461	0.00752332	0.00789637	0.00820725	0.00826943	0.00802073	0.00746114	0.00690155	0.00634197	0.00603109	0.00615544	0.0065285	0.0067772	0.00708808	0.00727461	0.00739896	0.00746114	0.00721244	0.0067772	0.00646632	0.00646632	0.0065285	0.00671503	0.00690155	0.00696373	0.00696373	0.00708808	0.00715026	0.00715026	0.00708808	0.00727461	0.00746114	0.00733679
10.4266		0.00671503	0.00659067	0.00640415	0.00634197	0.00627979	0.00615544	0.00627979	0.0065285	0.00671503	0.0067772	0.00671503	0.00665285	0.0065285	0.00646632	0.0065285	0.0067772	0.00721244	0.00758549	0.00795855	0.0080829	0.00795855	0.00758549	0.00708808	0.00659067	0.00627979	0.00640415	0.0067772	0.00702591	0.00733679	0.00752332	0.00770984	0.00770984	0.00739896	0.0067772	0.00634197	0.00615544	0.00615544	0.00640415	0.00665285	0.0067772	0.00683938	0.00696373	0.00702591	0.00683938	0.00659067	0.00659067	0.0067772	0.0067772
10.4579		0.00659067	0.00640415	0.00621762	0.00615544	0.00603109	0.00584456	0.00578238	0.00590674	0.00609326	0.00615544	0.00615544	0.00603109	0.00596891	0.00590674	0.00603109	0.00634197	0.00683938	0.00721244	0.00758549	0.0078342	0.0078342	0.00758549	0.00721244	0.00683938	0.0065285	0.0065285	0.0067772	0.00715026	0.00746114	0.00770984	0.0078342	0.0078342	0.00739896	0.0067772	0.00634197	0.00621762	0.00634197	0.00659067	0.0067772	0.00671503	0.00665285	0.0067772	0.00683938	0.00665285	0.00634197	0.00621762	0.00627979	0.00634197
10.4892		0.00683938	0.0067772	0.0065285	0.00627979	0.00590674	0.00559585	0.00534715	0.00540933	0.00559585	0.00572021	0.00572021	0.00559585	0.0054715	0.0054715	0.00565803	0.00603109	0.00646632	0.00690155	0.00727461	0.00758549	0.00764767	0.00746114	0.00721244	0.00690155	0.00659067	0.00646632	0.00665285	0.00715026	0.00758549	0.00777202	0.00770984	0.00764767	0.00727461	0.0067772	0.0065285	0.00659067	0.0067772	0.00715026	0.00727461	0.00690155	0.00659067	0.00665285	0.0067772	0.00665285	0.00634197	0.00603109	0.00596891	0.00596891
10.5205		0.00733679	0.00746114	0.00715026	0.00671503	0.00615544	0.00565803	0.00534715	0.00534715	0.00559585	0.00572021	0.00572021	0.00559585	0.0054715	0.0054715	0.00553368	0.00584456	0.00615544	0.00659067	0.00702591	0.00739896	0.00752332	0.00733679	0.00702591	0.0067772	0.00646632	0.00634197	0.00659067	0.00721244	0.00770984	0.00770984	0.00752332	0.00739896	0.00715026	0.00696373	0.00696373	0.00715026	0.00739896	0.00770984	0.00777202	0.00733679	0.0067772	0.00671503	0.00683938	0.00683938	0.00659067	0.00627979	0.00603109	0.00578238
10.5519		0.00764767	0.00795855	0.00777202	0.00727461	0.00659067	0.00603109	0.00584456	0.00590674	0.00615544	0.00634197	0.00640415	0.00627979	0.00615544	0.00603109	0.00596891	0.00596891	0.00609326	0.00640415	0.00690155	0.00727461	0.00733679	0.00696373	0.00665285	0.00646632	0.00627979	0.00621762	0.00665285	0.00733679	0.00770984	0.00752332	0.00727461	0.00715026	0.00715026	0.00733679	0.00752332	0.00764767	0.0078342	0.00814508	0.00820725	0.00777202	0.00708808	0.00683938	0.00708808	0.00715026	0.00702591	0.0067772	0.00640415	0.00603109
10.5832		0.00764767	0.00795855	0.00795855	0.00758549	0.00702591	0.0065285	0.00640415	0.00665285	0.00702591	0.00727461	0.00746114	0.00746114	0.00733679	0.00708808	0.0067772	0.00640415	0.00615544	0.00640415	0.00690155	0.00721244	0.00702591	0.00659067	0.00621762	0.00609326	0.00603109	0.00615544	0.00665285	0.00727461	0.00758549	0.00733679	0.00702591	0.00702591	0.00721244	0.00752332	0.00777202	0.00789637	0.00802073	0.00826943	0.00839378	0.00795855	0.00727461	0.00696373	0.00721244	0.00739896	0.00746114	0.00733679	0.00702591	0.0065285
10.6145		0.00739896	0.00770984	0.0078342	0.00764767	0.00733679	0.00690155	0.00683938	0.00708808	0.00752332	0.00795855	0.00826943	0.00839378	0.00826943	0.0080829	0.00764767	0.00702591	0.00646632	0.00659067	0.00702591	0.00721244	0.00690155	0.00627979	0.00590674	0.00590674	0.00590674	0.00615544	0.00671503	0.00721244	0.00733679	0.00708808	0.00690155	0.00696373	0.00715026	0.00739896	0.00764767	0.0078342	0.00795855	0.00820725	0.00826943	0.00789637	0.00721244	0.00696373	0.00721244	0.00752332	0.00770984	0.00777202	0.00752332	0.00708808
10.6458		0.00708808	0.00733679	0.00752332	0.00758549	0.00739896	0.00708808	0.00696373	0.00727461	0.00764767	0.0080829	0.00851813	0.00870466	0.00870466	0.00858031	0.00820725	0.00746114	0.00683938	0.00696373	0.00739896	0.00752332	0.00708808	0.00640415	0.00590674	0.00590674	0.00596891	0.00615544	0.00665285	0.00702591	0.00708808	0.00683938	0.00671503	0.00683938	0.00702591	0.00715026	0.00733679	0.00752332	0.00770984	0.00789637	0.00795855	0.00764767	0.00708808	0.00690155	0.00715026	0.00752332	0.00777202	0.00789637	0.00777202	0.00739896
10.6771		0.0067772	0.00702591	0.00727461	0.00739896	0.00727461	0.00696373	0.00690155	0.00708808	0.00746114	0.0078342	0.00820725	0.00845596	0.00858031	0.00851813	0.00820725	0.00758549	0.00721244	0.00739896	0.00777202	0.0078342	0.00746114	0.0067772	0.00634197	0.00615544	0.00603109	0.00615544	0.00659067	0.00683938	0.00683938	0.00671503	0.00665285	0.0067772	0.00690155	0.00696373	0.00696373	0.00708808	0.00733679	0.00752332	0.00758549	0.00739896	0.00702591	0.00696373	0.00727461	0.00746114	0.00752332	0.00764767	0.00764767	0.00752332
10.7084		0.00659067	0.00683938	0.00708808	0.00715026	0.00696373	0.00665285	0.00659067	0.0067772	0.00702591	0.00733679	0.00764767	0.00795855	0.00814508	0.00814508	0.00789637	0.00746114	0.00727461	0.00758549	0.00795855	0.0080829	0.00777202	0.00727461	0.00690155	0.00665285	0.00634197	0.00627979	0.00659067	0.00683938	0.0067772	0.00665285	0.0067772	0.00690155	0.00696373	0.00683938	0.00671503	0.00671503	0.00690155	0.00715026	0.00727461	0.00721244	0.00708808	0.00715026	0.00739896	0.00739896	0.00721244	0.00721244	0.00733679	0.00733679
10.7397		0.0065285	0.0067772	0.00690155	0.00683938	0.00659067	0.00627979	0.00615544	0.00634197	0.00659067	0.00683938	0.00708808	0.00733679	0.00752332	0.00752332	0.00733679	0.00708808	0.00708808	0.00752332	0.00789637	0.0080829	0.00795855	0.00758549	0.00739896	0.00727461	0.00690155	0.00665285	0.00690155	0.00702591	0.00683938	0.0067772	0.00702591	0.00733679	0.00727461	0.00690155	0.00646632	0.00627979	0.0065285	0.0067772	0.00702591	0.00708808	0.00708808	0.00727461	0.00746114	0.00715026	0.00683938	0.00671503	0.00690155	0.00708808
10.771		0.00671503	0.00690155	0.00683938	0.0065285	0.00615544	0.00584456	0.00578238	0.00596891	0.00621762	0.00634197	0.0065285	0.00671503	0.00683938	0.00683938	0.0067772	0.00665285	0.0067772	0.00727461	0.00777202	0.00802073	0.00795855	0.00777202	0.0078342	0.00777202	0.00739896	0.00708808	0.00721244	0.00721244	0.00702591	0.00702591	0.00739896	0.0078342	0.00777202	0.00715026	0.00640415	0.00609326	0.00627979	0.00665285	0.00690155	0.00702591	0.00702591	0.00721244	0.00721244	0.00683938	0.00646632	0.00634197	0.0065285	0.00671503
10.8023		0.00702591	0.00715026	0.00696373	0.00640415	0.00584456	0.00559585	0.00559585	0.00572021	0.00590674	0.00603109	0.00609326	0.00627979	0.00634197	0.00634197	0.00621762	0.00627979	0.00646632	0.00696373	0.00752332	0.0078342	0.0078342	0.0078342	0.00795855	0.00795855	0.00764767	0.00733679	0.00727461	0.00727461	0.00708808	0.00721244	0.00770984	0.00820725	0.0080829	0.00733679	0.00646632	0.00609326	0.00640415	0.00690155	0.00715026	0.00715026	0.00708808	0.00702591	0.00683938	0.0065285	0.00621762	0.00609326	0.00621762	0.00640415
10.8337		0.00733679	0.00758549	0.00733679	0.00665285	0.00596891	0.00565803	0.00565803	0.00572021	0.00584456	0.00590674	0.00603109	0.00615544	0.00621762	0.00603109	0.00590674	0.00596891	0.00621762	0.00665285	0.00721244	0.00764767	0.00770984	0.00770984	0.00777202	0.00777202	0.00752332	0.00721244	0.00715026	0.00715026	0.00715026	0.00727461	0.00777202	0.00820725	0.0080829	0.00733679	0.0065285	0.00634197	0.0067772	0.00739896	0.00770984	0.00764767	0.00739896	0.00708808	0.0067772	0.00646632	0.00621762	0.00603109	0.00609326	0.00621762
10.865		0.00764767	0.00802073	0.00789637	0.00715026	0.00646632	0.00609326	0.00603109	0.00603109	0.00615544	0.00627979	0.00646632	0.00665285	0.00665285	0.00627979	0.00603109	0.00596891	0.00603109	0.00640415	0.00702591	0.00746114	0.00758549	0.00752332	0.00746114	0.00739896	0.00721244	0.00696373	0.00696373	0.00702591	0.00715026	0.00727461	0.00764767	0.00802073	0.00789637	0.00727461	0.00671503	0.00665285	0.00721244	0.00795855	0.00833161	0.00833161	0.00795855	0.00739896	0.00696373	0.00665285	0.00640415	0.00627979	0.00627979	0.00634197
10.8963		0.00770984	0.00820725	0.00820725	0.00764767	0.00702591	0.00671503	0.00665285	0.00665285	0.0067772	0.00702591	0.00739896	0.00764767	0.00758549	0.00715026	0.00665285	0.00640415	0.00621762	0.00634197	0.00683938	0.00721244	0.00733679	0.00721244	0.00702591	0.00690155	0.0067772	0.00665285	0.00671503	0.00690155	0.00702591	0.00715026	0.00739896	0.00764767	0.00758549	0.00715026	0.00683938	0.00702591	0.00764767	0.00839378	0.00882902	0.00876684	0.00833161	0.00758549	0.00708808	0.00683938	0.00671503	0.00671503	0.00690155	0.0067772
10.9276		0.00746114	0.00802073	0.00814508	0.00777202	0.00733679	0.00715026	0.00715026	0.00727461	0.00752332	0.00789637	0.00839378	0.00876684	0.00870466	0.00820725	0.00764767	0.00721244	0.00665285	0.00646632	0.00671503	0.00696373	0.00702591	0.00683938	0.0065285	0.00646632	0.00640415	0.00634197	0.00640415	0.00659067	0.00683938	0.00690155	0.00708808	0.00739896	0.00739896	0.00708808	0.00690155	0.00721244	0.0078342	0.00851813	0.00901554	0.00895337	0.00839378	0.00752332	0.00696373	0.00683938	0.00696373	0.00733679	0.00764767	0.00746114
10.9589		0.00696373	0.00746114	0.00777202	0.00758549	0.00733679	0.00721244	0.00733679	0.00758549	0.00795855	0.00839378	0.00895337	0.0093886	0.00932642	0.00895337	0.00851813	0.00789637	0.00708808	0.00671503	0.00671503	0.00690155	0.00696373	0.00671503	0.00627979	0.00609326	0.00609326	0.00603109	0.00609326	0.00627979	0.0065285	0.00665285	0.00690155	0.00721244	0.00727461	0.00702591	0.00696373	0.00727461	0.00777202	0.00839378	0.00882902	0.00876684	0.00814508	0.00727461	0.00683938	0.00683938	0.00721244	0.0078342	0.00820725	0.0080829
10.9902		0.00646632	0.00696373	0.00733679	0.00733679	0.00715026	0.00708808	0.00721244	0.00746114	0.00789637	0.00845596	0.00901554	0.0093886	0.0093886	0.0091399	0.00889119	0.00826943	0.00739896	0.00696373	0.00696373	0.00715026	0.00715026	0.00690155	0.00640415	0.00609326	0.00596891	0.00590674	0.00596891	0.00609326	0.00627979	0.00646632	0.0067772	0.00708808	0.00715026	0.00696373	0.00696373	0.00721244	0.00758549	0.00802073	0.00826943	0.00814508	0.00764767	0.00690155	0.00659067	0.00683938	0.00733679	0.00802073	0.00845596	0.00833161
11.0215		0.00615544	0.00659067	0.00708808	0.00715026	0.00696373	0.00683938	0.00683938	0.00702591	0.00746114	0.00802073	0.00864249	0.00895337	0.00901554	0.00895337	0.00876684	0.00814508	0.00739896	0.00715026	0.00727461	0.00752332	0.00758549	0.00727461	0.00683938	0.00646632	0.00627979	0.00615544	0.00609326	0.00603109	0.00609326	0.00634197	0.00659067	0.00683938	0.00696373	0.00690155	0.00690155	0.00702591	0.00715026	0.00739896	0.00746114	0.00733679	0.00696373	0.00646632	0.00634197	0.00671503	0.00727461	0.00789637	0.00839378	0.00833161
11.0528		0.00596891	0.00640415	0.00683938	0.00696373	0.0067772	0.0065285	0.00640415	0.00646632	0.00690155	0.00746114	0.00802073	0.00833161	0.00839378	0.00845596	0.00833161	0.00770984	0.00715026	0.00715026	0.00746114	0.00770984	0.00777202	0.00764767	0.00739896	0.00715026	0.00690155	0.00665285	0.00640415	0.00615544	0.00603109	0.00615544	0.00640415	0.00671503	0.00690155	0.00683938	0.0067772	0.00671503	0.00671503	0.00671503	0.00671503	0.00665285	0.00640415	0.00609326	0.00609326	0.0065285	0.00708808	0.00770984	0.00814508	0.0080829
11.0841		0.00590674	0.00615544	0.00659067	0.00671503	0.00646632	0.00621762	0.00603109	0.00609326	0.00646632	0.00696373	0.00739896	0.00758549	0.00764767	0.00777202	0.00770984	0.00721244	0.00690155	0.00702591	0.00733679	0.00758549	0.00777202	0.0078342	0.00777202	0.00764767	0.00746114	0.00708808	0.00665285	0.00627979	0.00609326	0.00615544	0.0065285	0.00690155	0.00702591	0.00696373	0.0067772	0.0065285	0.00634197	0.00627979	0.00627979	0.00627979	0.00615544	0.00603109	0.00609326	0.00646632	0.00690155	0.00739896	0.00777202	0.00777202
11.1155		0.00596891	0.00609326	0.00640415	0.00646632	0.00621762	0.00596891	0.00578238	0.00578238	0.00609326	0.00640415	0.00671503	0.00683938	0.00690155	0.00708808	0.00715026	0.00683938	0.00671503	0.00690155	0.00715026	0.00733679	0.00758549	0.00777202	0.0078342	0.00777202	0.00758549	0.00727461	0.0067772	0.00640415	0.00621762	0.00634197	0.00683938	0.00727461	0.00733679	0.00715026	0.00683938	0.0065285	0.00621762	0.00615544	0.00621762	0.00615544	0.00603109	0.00609326	0.00621762	0.00646632	0.00665285	0.00702591	0.00733679	0.00733679
11.1468		0.00646632	0.00640415	0.00659067	0.00659067	0.00627979	0.00590674	0.00565803	0.00559585	0.00572021	0.00590674	0.00609326	0.00615544	0.00627979	0.0065285	0.00665285	0.00659067	0.00665285	0.00683938	0.00696373	0.00715026	0.00739896	0.00764767	0.00777202	0.00777202	0.00758549	0.00721244	0.00683938	0.00659067	0.00646632	0.00659067	0.00708808	0.00752332	0.00752332	0.00727461	0.00696373	0.00659067	0.00640415	0.00640415	0.0065285	0.00634197	0.00615544	0.00615544	0.00634197	0.00640415	0.00646632	0.00671503	0.00690155	0.00683938
11.1781		0.00715026	0.00708808	0.00721244	0.00715026	0.0067772	0.00627979	0.00590674	0.00565803	0.00553368	0.00559585	0.00572021	0.00578238	0.00596891	0.00621762	0.00640415	0.0065285	0.00671503	0.00683938	0.00696373	0.00702591	0.00721244	0.00746114	0.00764767	0.00764767	0.00746114	0.00715026	0.00683938	0.00665285	0.00659067	0.00671503	0.00715026	0.00746114	0.00746114	0.00721244	0.00696373	0.0067772	0.00671503	0.0067772	0.00690155	0.0067772	0.0065285	0.00646632	0.00659067	0.0065285	0.00640415	0.0065285	0.00659067	0.00640415
11.2094		0.0078342	0.0078342	0.00802073	0.00789637	0.00746114	0.00696373	0.0065285	0.00615544	0.00578238	0.00565803	0.00578238	0.00603109	0.00621762	0.00634197	0.00640415	0.00659067	0.00683938	0.00696373	0.00696373	0.00696373	0.00702591	0.00721244	0.00739896	0.00746114	0.00733679	0.00696373	0.00671503	0.00665285	0.00665285	0.00665285	0.00702591	0.00733679	0.00727461	0.00708808	0.00690155	0.00690155	0.00690155	0.00696373	0.00715026	0.00721244	0.00708808	0.00702591	0.00696373	0.00671503	0.0065285	0.00646632	0.00640415	0.00615544
11.2407		0.0080829	0.00820725	0.00845596	0.00833161	0.00795855	0.00758549	0.00727461	0.00690155	0.00646632	0.00627979	0.0065285	0.00696373	0.00715026	0.00708808	0.00690155	0.00690155	0.00702591	0.00708808	0.00690155	0.0067772	0.0067772	0.00683938	0.00702591	0.00708808	0.00702591	0.00671503	0.0065285	0.0065285	0.0065285	0.0065285	0.00683938	0.00715026	0.00708808	0.00696373	0.00690155	0.00696373	0.00702591	0.00696373	0.00715026	0.00733679	0.00752332	0.00752332	0.00727461	0.00690155	0.00659067	0.0065285	0.00640415	0.00609326
11.272		0.00802073	0.00820725	0.00845596	0.00839378	0.00814508	0.00795855	0.0078342	0.00758549	0.00727461	0.00721244	0.00758549	0.0080829	0.00839378	0.00820725	0.00777202	0.00752332	0.00739896	0.00721244	0.00690155	0.00659067	0.00646632	0.00646632	0.0065285	0.00665285	0.00659067	0.00634197	0.00621762	0.00634197	0.00634197	0.00634197	0.00665285	0.00690155	0.00696373	0.00696373	0.00696373	0.00702591	0.00702591	0.00690155	0.00702591	0.00733679	0.00758549	0.00758549	0.00727461	0.00683938	0.00665285	0.00659067	0.0065285	0.00627979
11.3033		0.0078342	0.00802073	0.00814508	0.00814508	0.00802073	0.00795855	0.00802073	0.00802073	0.0078342	0.00789637	0.00839378	0.00901554	0.00932642	0.00907772	0.00858031	0.00820725	0.00795855	0.00746114	0.00690155	0.00646632	0.00627979	0.00627979	0.00621762	0.00615544	0.00603109	0.00584456	0.00584456	0.00603109	0.00609326	0.00615544	0.00640415	0.00665285	0.0067772	0.00683938	0.00690155	0.00696373	0.00690155	0.0067772	0.00690155	0.00715026	0.00739896	0.00739896	0.00708808	0.00671503	0.00665285	0.00671503	0.0067772	0.00659067
11.3346		0.00758549	0.00764767	0.00777202	0.00777202	0.00770984	0.0078342	0.00795855	0.00802073	0.00802073	0.00814508	0.00864249	0.00932642	0.00963731	0.00932642	0.00895337	0.00870466	0.00833161	0.00777202	0.00702591	0.0065285	0.00640415	0.00646632	0.00621762	0.00590674	0.00565803	0.0054715	0.0054715	0.00565803	0.00578238	0.00590674	0.00615544	0.00640415	0.0065285	0.00665285	0.0067772	0.00671503	0.00665285	0.00659067	0.00665285	0.00690155	0.00708808	0.00715026	0.00690155	0.00665285	0.00665285	0.00690155	0.00696373	0.00690155
11.3659		0.00715026	0.00715026	0.00727461	0.00733679	0.00739896	0.00752332	0.00764767	0.00770984	0.00770984	0.00789637	0.00845596	0.00907772	0.00932642	0.0091399	0.00895337	0.00889119	0.00858031	0.0078342	0.00708808	0.00665285	0.0067772	0.00690155	0.00665285	0.00609326	0.00572021	0.0054715	0.0054715	0.00553368	0.00553368	0.00565803	0.00596891	0.00621762	0.00634197	0.00646632	0.00659067	0.0065285	0.00640415	0.00634197	0.00646632	0.00659067	0.0067772	0.00683938	0.00671503	0.00665285	0.00671503	0.00696373	0.00702591	0.00696373
11.3973		0.00659067	0.00665285	0.0067772	0.00696373	0.00708808	0.00721244	0.00715026	0.00715026	0.00721244	0.00739896	0.0078342	0.00839378	0.00864249	0.00864249	0.00870466	0.00889119	0.00858031	0.00777202	0.00702591	0.0067772	0.00715026	0.00746114	0.00721244	0.00671503	0.00634197	0.00609326	0.00584456	0.00565803	0.00553368	0.00565803	0.00603109	0.00627979	0.00640415	0.0065285	0.00659067	0.00640415	0.00615544	0.00609326	0.00621762	0.00627979	0.00640415	0.0065285	0.00659067	0.00665285	0.0067772	0.00690155	0.00690155	0.00690155
11.4286		0.00615544	0.00621762	0.00640415	0.00665285	0.0067772	0.0067772	0.00665285	0.00659067	0.00665285	0.00683938	0.00715026	0.00752332	0.00777202	0.00802073	0.00839378	0.00876684	0.00858031	0.00770984	0.00696373	0.00683938	0.00733679	0.00770984	0.00764767	0.00727461	0.00702591	0.00683938	0.00646632	0.00609326	0.00584456	0.00603109	0.00646632	0.0067772	0.00683938	0.00690155	0.00683938	0.00659067	0.00609326	0.00590674	0.00596891	0.00603109	0.00615544	0.00627979	0.00640415	0.0065285	0.00665285	0.00665285	0.00659067	0.00659067
11.4599		0.00603109	0.00603109	0.00621762	0.00646632	0.00659067	0.00646632	0.00621762	0.00609326	0.00615544	0.00627979	0.00646632	0.00671503	0.00696373	0.00733679	0.00795855	0.00851813	0.00845596	0.00764767	0.00690155	0.00683938	0.00733679	0.0078342	0.0078342	0.00764767	0.00758549	0.00739896	0.00702591	0.00659067	0.00634197	0.00659067	0.00715026	0.00752332	0.00764767	0.00758549	0.00739896	0.00690155	0.00621762	0.00578238	0.00578238	0.00584456	0.00603109	0.00615544	0.00627979	0.00646632	0.00640415	0.00627979	0.00609326	0.00609326
11.4912		0.00627979	0.00621762	0.00640415	0.00665285	0.00665285	0.00634197	0.00596891	0.00578238	0.00584456	0.00596891	0.00596891	0.00603109	0.00621762	0.00671503	0.00739896	0.0080829	0.00820725	0.00758549	0.00690155	0.0067772	0.00721244	0.00777202	0.00789637	0.0078342	0.00777202	0.00770984	0.00739896	0.00702591	0.0067772	0.00708808	0.00770984	0.00820725	0.00833161	0.00826943	0.00789637	0.00727461	0.00646632	0.00578238	0.00565803	0.00584456	0.00603109	0.00621762	0.00640415	0.00646632	0.00640415	0.00603109	0.00565803	0.00565803
11.5225		0.00690155	0.0067772	0.00696373	0.00715026	0.00702591	0.00659067	0.00621762	0.00596891	0.00590674	0.00584456	0.00578238	0.00578238	0.00596891	0.00634197	0.00696373	0.00764767	0.00789637	0.00746114	0.00683938	0.00671503	0.00708808	0.00758549	0.0078342	0.0078342	0.00789637	0.00789637	0.00770984	0.00733679	0.00715026	0.00733679	0.00795855	0.00845596	0.00864249	0.00858031	0.00814508	0.00746114	0.00659067	0.00584456	0.00578238	0.00609326	0.00640415	0.00659067	0.00683938	0.00690155	0.00671503	0.00615544	0.00559585	0.00553368
11.5538		0.00752332	0.00733679	0.00752332	0.00777202	0.00764767	0.00727461	0.00683938	0.00659067	0.00634197	0.00615544	0.00603109	0.00603109	0.00621762	0.00646632	0.00683938	0.00733679	0.00758549	0.00727461	0.0067772	0.00659067	0.00683938	0.00727461	0.00758549	0.00770984	0.0078342	0.00789637	0.00777202	0.00752332	0.00733679	0.00739896	0.00789637	0.00833161	0.00851813	0.00839378	0.00802073	0.00733679	0.00659067	0.00596891	0.00596891	0.00646632	0.00696373	0.00733679	0.00758549	0.00764767	0.00739896	0.00671503	0.00609326	0.00590674
11.5851		0.00789637	0.00777202	0.00789637	0.00814508	0.0080829	0.0078342	0.00764767	0.00746114	0.00721244	0.00690155	0.0067772	0.00683938	0.00702591	0.00715026	0.00727461	0.00752332	0.00758549	0.00721244	0.00671503	0.00646632	0.00665285	0.00702591	0.00727461	0.00739896	0.00758549	0.00770984	0.00764767	0.00752332	0.00733679	0.00733679	0.00764767	0.00795855	0.00814508	0.0080829	0.00764767	0.00708808	0.00646632	0.00596891	0.00615544	0.00690155	0.00758549	0.00802073	0.00826943	0.00826943	0.00795855	0.00733679	0.0067772	0.00671503
11.6164		0.00795855	0.0078342	0.00795855	0.00814508	0.00814508	0.0080829	0.0080829	0.0080829	0.00795855	0.00777202	0.00764767	0.00770984	0.00789637	0.00795855	0.00795855	0.00802073	0.00789637	0.00739896	0.00671503	0.00634197	0.00640415	0.0067772	0.00696373	0.00708808	0.00721244	0.00727461	0.00721244	0.00721244	0.00715026	0.00715026	0.00733679	0.00758549	0.00770984	0.00764767	0.00733679	0.00683938	0.00627979	0.00603109	0.00640415	0.00721244	0.00795855	0.00833161	0.00845596	0.00839378	0.00814508	0.00777202	0.00746114	0.00746114
11.6477		0.00764767	0.00770984	0.0078342	0.00789637	0.00789637	0.00795855	0.00814508	0.00833161	0.00833161	0.00826943	0.00820725	0.00833161	0.00851813	0.00858031	0.00851813	0.00845596	0.00833161	0.00764767	0.0067772	0.00621762	0.00627979	0.00665285	0.00683938	0.00683938	0.00690155	0.00683938	0.00671503	0.00671503	0.0067772	0.0067772	0.00696373	0.00721244	0.00727461	0.00721244	0.00696373	0.00659067	0.00615544	0.00609326	0.00665285	0.00746114	0.00802073	0.00820725	0.00820725	0.00820725	0.0080829	0.00789637	0.0078342	0.00789637
11.6791		0.00721244	0.00739896	0.00752332	0.00752332	0.00752332	0.00764767	0.00795855	0.00820725	0.00826943	0.00820725	0.00820725	0.00839378	0.00870466	0.00876684	0.00870466	0.00870466	0.00858031	0.00789637	0.00683938	0.00615544	0.00621762	0.00671503	0.00696373	0.00690155	0.0067772	0.00659067	0.00634197	0.00634197	0.00640415	0.00646632	0.00659067	0.0067772	0.00683938	0.00683938	0.00671503	0.00640415	0.00609326	0.00609326	0.00671503	0.00752332	0.0078342	0.00789637	0.00789637	0.00789637	0.00789637	0.00789637	0.00795855	0.0080829
11.7104		0.00671503	0.00696373	0.00715026	0.00708808	0.00708808	0.00727461	0.00752332	0.00777202	0.00789637	0.0078342	0.0078342	0.0080829	0.00839378	0.00858031	0.00858031	0.00864249	0.00858031	0.00789637	0.00683938	0.00615544	0.00627979	0.00683938	0.00721244	0.00721244	0.00702591	0.00671503	0.00640415	0.00634197	0.00627979	0.00627979	0.00634197	0.00646632	0.00646632	0.0065285	0.0065285	0.00627979	0.00596891	0.00603109	0.00665285	0.00733679	0.00764767	0.00770984	0.00777202	0.00770984	0.00764767	0.00770984	0.00777202	0.00795855
11.7417		0.00627979	0.00646632	0.00665285	0.00659067	0.0065285	0.0067772	0.00702591	0.00727461	0.00733679	0.00733679	0.00727461	0.00746114	0.0078342	0.0080829	0.00820725	0.00839378	0.00826943	0.00764767	0.00665285	0.00609326	0.00634197	0.00702591	0.00746114	0.00752332	0.00739896	0.00702591	0.00671503	0.0065285	0.00646632	0.00634197	0.00634197	0.00627979	0.00627979	0.00634197	0.00640415	0.00627979	0.00596891	0.00596891	0.00640415	0.00696373	0.00739896	0.00758549	0.00764767	0.00758549	0.00739896	0.00733679	0.00733679	0.00758549
11.773		0.00603109	0.00609326	0.00615544	0.00609326	0.00603109	0.00621762	0.00646632	0.00665285	0.00671503	0.00671503	0.00671503	0.00683938	0.00715026	0.00733679	0.00758549	0.00789637	0.0078342	0.00721244	0.00640415	0.00609326	0.00646632	0.00715026	0.00764767	0.00770984	0.00758549	0.00727461	0.00696373	0.0067772	0.00665285	0.00659067	0.00659067	0.0065285	0.00640415	0.00640415	0.0065285	0.00646632	0.00621762	0.00603109	0.00621762	0.00665285	0.00708808	0.00746114	0.00752332	0.00733679	0.00702591	0.00683938	0.00683938	0.00708808
11.8043		0.00621762	0.00615544	0.00603109	0.00584456	0.00578238	0.00590674	0.00603109	0.00609326	0.00615544	0.00621762	0.00621762	0.00627979	0.00640415	0.00659067	0.00690155	0.00739896	0.00746114	0.00690155	0.00621762	0.00609326	0.0065285	0.00715026	0.00758549	0.00770984	0.00764767	0.00739896	0.00702591	0.0067772	0.00671503	0.00683938	0.00702591	0.00702591	0.00690155	0.00690155	0.00702591	0.00708808	0.00683938	0.00640415	0.00621762	0.00640415	0.00683938	0.00727461	0.00727461	0.00696373	0.00659067	0.00634197	0.00621762	0.0065285
11.8356		0.00690155	0.00671503	0.00640415	0.00603109	0.00590674	0.00590674	0.00590674	0.00590674	0.00590674	0.00590674	0.00578238	0.00572021	0.00572021	0.00590674	0.00634197	0.00696373	0.00721244	0.0067772	0.00627979	0.00615544	0.00646632	0.00702591	0.00739896	0.00764767	0.00758549	0.00733679	0.00696373	0.00671503	0.00665285	0.00696373	0.00733679	0.00746114	0.00746114	0.00746114	0.00770984	0.00789637	0.00758549	0.00690155	0.00634197	0.00627979	0.00671503	0.00708808	0.00708808	0.00665285	0.00627979	0.00596891	0.00578238	0.00609326
11.8669		0.00777202	0.00758549	0.00702591	0.00659067	0.00640415	0.00634197	0.00627979	0.00621762	0.00615544	0.00603109	0.00572021	0.00540933	0.00534715	0.00553368	0.00609326	0.00671503	0.00702591	0.00683938	0.00646632	0.00621762	0.00634197	0.00671503	0.00708808	0.00739896	0.00746114	0.00727461	0.00690155	0.00665285	0.00665285	0.00696373	0.00739896	0.00758549	0.00764767	0.00777202	0.0080829	0.00826943	0.00789637	0.00715026	0.00646632	0.00634197	0.00671503	0.00708808	0.00715026	0.00683938	0.00640415	0.00609326	0.00578238	0.00590674
11.8982		0.00851813	0.00820725	0.00764767	0.00721244	0.00708808	0.00708808	0.00708808	0.00702591	0.00690155	0.00659067	0.00609326	0.00565803	0.00553368	0.00572021	0.00621762	0.00671503	0.00702591	0.00696373	0.00665285	0.00627979	0.00615544	0.00634197	0.00671503	0.00696373	0.00715026	0.00715026	0.00690155	0.00665285	0.00659067	0.00683938	0.00727461	0.00746114	0.00746114	0.00758549	0.00795855	0.00820725	0.0078342	0.00715026	0.00659067	0.0065285	0.00683938	0.00733679	0.00758549	0.00746114	0.00715026	0.00671503	0.00621762	0.00621762
11.9295		0.00882902	0.00851813	0.00802073	0.00770984	0.00764767	0.00777202	0.0078342	0.00789637	0.00777202	0.00746114	0.00696373	0.0065285	0.00634197	0.00646632	0.0067772	0.00708808	0.00721244	0.00708808	0.00671503	0.00615544	0.00584456	0.00596891	0.00627979	0.00646632	0.0067772	0.00696373	0.0067772	0.00646632	0.00640415	0.00665285	0.00702591	0.00721244	0.00727461	0.00733679	0.00764767	0.00789637	0.00758549	0.00708808	0.00671503	0.0067772	0.00721244	0.00777202	0.00814508	0.00814508	0.00795855	0.00764767	0.00708808	0.00683938
11.9609		0.00876684	0.00845596	0.00802073	0.00777202	0.0078342	0.00802073	0.00814508	0.00826943	0.00826943	0.0080829	0.00777202	0.00746114	0.00733679	0.00733679	0.00752332	0.00764767	0.00752332	0.00721244	0.00671503	0.00603109	0.00565803	0.00578238	0.00596891	0.00615544	0.00646632	0.00665285	0.00646632	0.00621762	0.00609326	0.00634197	0.0067772	0.00702591	0.00715026	0.00721244	0.00746114	0.00758549	0.00739896	0.00702591	0.00683938	0.00702591	0.00752332	0.00814508	0.00845596	0.00845596	0.00845596	0.00826943	0.00777202	0.00746114
11.9922		0.00845596	0.00814508	0.0078342	0.00752332	0.00758549	0.00777202	0.00802073	0.00820725	0.00833161	0.00833161	0.00814508	0.00795855	0.00789637	0.00789637	0.00795855	0.00802073	0.00777202	0.00739896	0.00683938	0.00615544	0.00572021	0.00578238	0.00590674	0.00609326	0.00627979	0.00640415	0.00615544	0.00590674	0.00584456	0.00609326	0.00646632	0.0067772	0.00702591	0.00721244	0.00727461	0.00733679	0.00721244	0.00702591	0.00696373	0.00715026	0.00770984	0.00820725	0.00839378	0.00839378	0.00851813	0.00845596	0.00795855	0.00764767
12.0235		0.0080829	0.00777202	0.00746114	0.00715026	0.00702591	0.00733679	0.00764767	0.00789637	0.00814508	0.00820725	0.0080829	0.00795855	0.00789637	0.00795855	0.0080829	0.0080829	0.00789637	0.00752332	0.00708808	0.0065285	0.00609326	0.00609326	0.00621762	0.00634197	0.00640415	0.00627979	0.00596891	0.00572021	0.00572021	0.00590674	0.00615544	0.00640415	0.0067772	0.00702591	0.00715026	0.00715026	0.00708808	0.00702591	0.00696373	0.00715026	0.00758549	0.00802073	0.00814508	0.00814508	0.00820725	0.00820725	0.0078342	0.00752332
12.0548		0.00770984	0.00733679	0.00702591	0.00665285	0.00659067	0.00683938	0.00727461	0.00758549	0.00777202	0.0078342	0.00777202	0.00764767	0.00764767	0.00770984	0.00789637	0.00789637	0.00777202	0.00758549	0.00733679	0.00690155	0.00659067	0.00659067	0.0067772	0.00683938	0.0067772	0.00646632	0.00609326	0.00584456	0.00584456	0.00590674	0.00596891	0.00615544	0.0065285	0.00690155	0.00696373	0.00683938	0.00683938	0.00683938	0.0067772	0.00690155	0.00727461	0.00764767	0.0078342	0.00777202	0.0078342	0.00789637	0.00758549	0.00733679
12.0861		0.00708808	0.00683938	0.00659067	0.00627979	0.00615544	0.0065285	0.00696373	0.00721244	0.00739896	0.00739896	0.00733679	0.00721244	0.00721244	0.00733679	0.00746114	0.00758549	0.00752332	0.00752332	0.00746114	0.00721244	0.00702591	0.00708808	0.00727461	0.00739896	0.00727461	0.00690155	0.00646632	0.00627979	0.00621762	0.00615544	0.00603109	0.00615544	0.00646632	0.0067772	0.0067772	0.00659067	0.00646632	0.00646632	0.00646632	0.00659067	0.00690155	0.00727461	0.00739896	0.00739896	0.00746114	0.00752332	0.00733679	0.00715026
12.1174		0.00659067	0.00640415	0.00621762	0.00590674	0.00584456	0.00621762	0.00665285	0.00683938	0.00696373	0.00690155	0.0067772	0.00665285	0.00665285	0.00671503	0.00696373	0.00721244	0.00727461	0.00733679	0.00733679	0.00727461	0.00721244	0.00733679	0.00758549	0.00770984	0.00764767	0.00739896	0.00696373	0.0067772	0.00659067	0.00640415	0.00621762	0.00627979	0.00659067	0.00690155	0.0067772	0.00646632	0.00621762	0.00603109	0.00603109	0.00615544	0.00646632	0.00683938	0.00702591	0.00702591	0.00702591	0.00708808	0.00708808	0.00702591
12.1487		0.00640415	0.00627979	0.00603109	0.00565803	0.00559585	0.00603109	0.00640415	0.0065285	0.00646632	0.00634197	0.00609326	0.00596891	0.00596891	0.00609326	0.00640415	0.00683938	0.00715026	0.00721244	0.00727461	0.00721244	0.00721244	0.00733679	0.00752332	0.00770984	0.00777202	0.00764767	0.00733679	0.00708808	0.00683938	0.00659067	0.00634197	0.00634197	0.00683938	0.00721244	0.00715026	0.0067772	0.00627979	0.00596891	0.00572021	0.00572021	0.00609326	0.0065285	0.00683938	0.00683938	0.0067772	0.0067772	0.00683938	0.00696373
12.18		0.0067772	0.00665285	0.00627979	0.00578238	0.00572021	0.00603109	0.00627979	0.00634197	0.00621762	0.00590674	0.00553368	0.00534715	0.00534715	0.00559585	0.00603109	0.00659067	0.00696373	0.00715026	0.00721244	0.00715026	0.00708808	0.00708808	0.00721244	0.00739896	0.00764767	0.00764767	0.00746114	0.00721244	0.00690155	0.00659067	0.00640415	0.00646632	0.00708808	0.00764767	0.00770984	0.00739896	0.00690155	0.00640415	0.00590674	0.00572021	0.00596891	0.0065285	0.00690155	0.00690155	0.00671503	0.00659067	0.00659067	0.00683938
12.2114		0.00739896	0.00727461	0.00683938	0.00634197	0.00621762	0.00640415	0.00659067	0.00659067	0.00640415	0.00590674	0.00540933	0.00516062	0.0052228	0.00540933	0.00584456	0.00634197	0.00671503	0.00702591	0.00715026	0.00708808	0.00683938	0.00671503	0.0067772	0.00702591	0.00733679	0.00758549	0.00752332	0.00721244	0.00683938	0.00659067	0.00646632	0.00659067	0.00727461	0.00795855	0.00814508	0.00789637	0.00752332	0.00702591	0.00634197	0.00590674	0.00609326	0.00665285	0.00708808	0.00721244	0.00702591	0.00671503	0.00665285	0.00683938
12.2427		0.00789637	0.00777202	0.00746114	0.00702591	0.00690155	0.00702591	0.00721244	0.00727461	0.00715026	0.00659067	0.00596891	0.00565803	0.00565803	0.00584456	0.00603109	0.00627979	0.0065285	0.00690155	0.00715026	0.00696373	0.00659067	0.00640415	0.00646632	0.0067772	0.00721244	0.00752332	0.00746114	0.00708808	0.00671503	0.00659067	0.0065285	0.00665285	0.00727461	0.00795855	0.0080829	0.00795855	0.00777202	0.00733679	0.00665285	0.00609326	0.00621762	0.00690155	0.00746114	0.00770984	0.00770984	0.00733679	0.00708808	0.00715026
12.274		0.0080829	0.00802073	0.00777202	0.00746114	0.00733679	0.00752332	0.00770984	0.00795855	0.00795855	0.00758549	0.00702591	0.00665285	0.00659067	0.00665285	0.00665285	0.00665285	0.00665285	0.00690155	0.00715026	0.00690155	0.00634197	0.00615544	0.00627979	0.00659067	0.00702591	0.00739896	0.00727461	0.00683938	0.0065285	0.00646632	0.0065285	0.0067772	0.00727461	0.00770984	0.00777202	0.00764767	0.00758549	0.00727461	0.00665285	0.00621762	0.00646632	0.00721244	0.00789637	0.00826943	0.00839378	0.00820725	0.00777202	0.00758549
12.3053		0.00814508	0.0080829	0.0078342	0.00752332	0.00746114	0.00758549	0.00789637	0.00820725	0.00845596	0.00833161	0.00795855	0.00758549	0.00746114	0.00746114	0.00752332	0.00739896	0.00721244	0.00727461	0.00733679	0.00702591	0.00640415	0.00609326	0.00615544	0.00646632	0.00683938	0.00715026	0.00696373	0.00640415	0.00609326	0.00621762	0.00646632	0.00683938	0.00727461	0.00746114	0.00739896	0.00727461	0.00727461	0.00708808	0.00659067	0.00634197	0.00671503	0.00758549	0.00820725	0.00858031	0.00876684	0.00864249	0.00826943	0.00789637
12.3366		0.00826943	0.0080829	0.00770984	0.00746114	0.00739896	0.00746114	0.00770984	0.0080829	0.00845596	0.00851813	0.00826943	0.00802073	0.00789637	0.00795855	0.0080829	0.0080829	0.00789637	0.0078342	0.00777202	0.00733679	0.0067772	0.00646632	0.00640415	0.00646632	0.0067772	0.00690155	0.00659067	0.00596891	0.00572021	0.00596891	0.00634197	0.00683938	0.00721244	0.00727461	0.00708808	0.00708808	0.00715026	0.00708808	0.00665285	0.00646632	0.00683938	0.00764767	0.00820725	0.00851813	0.00870466	0.00858031	0.00820725	0.00777202
12.3679		0.00826943	0.00795855	0.00758549	0.00727461	0.00721244	0.00733679	0.00746114	0.00777202	0.0080829	0.00820725	0.0080829	0.00789637	0.0078342	0.00795855	0.00820725	0.00839378	0.00839378	0.00833161	0.00820725	0.0078342	0.00739896	0.00708808	0.0067772	0.00665285	0.0067772	0.00683938	0.00640415	0.00572021	0.00553368	0.00578238	0.00627979	0.00683938	0.00715026	0.00715026	0.00690155	0.00690155	0.00708808	0.00708808	0.00671503	0.00646632	0.00671503	0.00733679	0.00795855	0.00820725	0.00826943	0.0080829	0.00777202	0.00746114
12.3992		0.00802073	0.00770984	0.00721244	0.00702591	0.00702591	0.00715026	0.00727461	0.00739896	0.00764767	0.00777202	0.00764767	0.00752332	0.00752332	0.00764767	0.00789637	0.00820725	0.00839378	0.00851813	0.00845596	0.00820725	0.00789637	0.00758549	0.00715026	0.00690155	0.00696373	0.00696373	0.0065285	0.00584456	0.00565803	0.00596891	0.00640415	0.00690155	0.00715026	0.00696373	0.00671503	0.00665285	0.00690155	0.00690155	0.00659067	0.00627979	0.00640415	0.00690155	0.00746114	0.00777202	0.00777202	0.00758549	0.00727461	0.00708808
12.4305		0.00764767	0.00727461	0.0067772	0.00659067	0.0067772	0.00696373	0.00702591	0.00715026	0.00727461	0.00733679	0.00721244	0.00715026	0.00715026	0.00727461	0.00746114	0.00777202	0.0080829	0.00833161	0.00839378	0.00820725	0.00795855	0.00770984	0.00727461	0.00696373	0.00708808	0.00721244	0.00690155	0.00634197	0.00615544	0.00634197	0.0067772	0.00708808	0.00721244	0.00696373	0.00659067	0.00640415	0.0065285	0.0065285	0.00627979	0.00603109	0.00596891	0.00634197	0.00690155	0.00721244	0.00727461	0.00708808	0.00683938	0.0067772
12.4618		0.00733679	0.00690155	0.00640415	0.00615544	0.00634197	0.00665285	0.00671503	0.0067772	0.00690155	0.00696373	0.00683938	0.00671503	0.00671503	0.00683938	0.00696373	0.00727461	0.00758549	0.00795855	0.00814508	0.00802073	0.00777202	0.00752332	0.00721244	0.00696373	0.00721244	0.00739896	0.00721244	0.00683938	0.00665285	0.0067772	0.00708808	0.00746114	0.00752332	0.00715026	0.00671503	0.00640415	0.00627979	0.00615544	0.00596891	0.00572021	0.00559585	0.00590674	0.00640415	0.00683938	0.00690155	0.00665285	0.00646632	0.0065285
12.4932		0.00727461	0.00683938	0.00627979	0.00596891	0.00603109	0.00627979	0.00640415	0.00646632	0.0065285	0.0065285	0.00640415	0.00634197	0.00634197	0.00640415	0.0065285	0.0067772	0.00715026	0.00752332	0.00777202	0.00777202	0.00752332	0.00739896	0.00721244	0.00708808	0.00727461	0.00746114	0.00733679	0.00702591	0.00683938	0.00696373	0.00727461	0.00764767	0.00770984	0.00739896	0.00696373	0.00665285	0.00640415	0.00615544	0.00584456	0.00553368	0.00540933	0.00572021	0.00615544	0.00659067	0.00665285	0.00634197	0.00615544	0.00634197
12.5245		0.00770984	0.00727461	0.00665285	0.00609326	0.00596891	0.00615544	0.00627979	0.00634197	0.00640415	0.00634197	0.00615544	0.00603109	0.00596891	0.00596891	0.00609326	0.00634197	0.00665285	0.00702591	0.00739896	0.00752332	0.00746114	0.00739896	0.00733679	0.00733679	0.00739896	0.00746114	0.00733679	0.00708808	0.00690155	0.00696373	0.00715026	0.00746114	0.00764767	0.00752332	0.00727461	0.00702591	0.0067772	0.0065285	0.00615544	0.00565803	0.0054715	0.00572021	0.00621762	0.00659067	0.00665285	0.00621762	0.00596891	0.00615544
12.5558		0.00826943	0.00795855	0.00733679	0.00671503	0.00646632	0.00646632	0.00659067	0.00671503	0.0067772	0.00665285	0.00640415	0.00609326	0.00596891	0.00590674	0.00590674	0.00609326	0.00627979	0.00659067	0.00690155	0.00715026	0.00727461	0.00727461	0.00733679	0.00739896	0.00739896	0.00739896	0.00733679	0.00708808	0.00690155	0.00690155	0.00696373	0.00715026	0.00746114	0.00758549	0.00746114	0.00739896	0.00727461	0.00715026	0.00665285	0.00596891	0.00559585	0.00590674	0.00640415	0.00683938	0.00690155	0.00640415	0.00609326	0.00615544
12.5871		0.00851813	0.00839378	0.00795855	0.00746114	0.00715026	0.00708808	0.00721244	0.00746114	0.00764767	0.00758549	0.00721244	0.00683938	0.0065285	0.00634197	0.00615544	0.00615544	0.00615544	0.00627979	0.0065285	0.0067772	0.00690155	0.00696373	0.00702591	0.00715026	0.00721244	0.00733679	0.00727461	0.00708808	0.00683938	0.00671503	0.00665285	0.00683938	0.00727461	0.00758549	0.00764767	0.00764767	0.00770984	0.00758549	0.00690155	0.00609326	0.00578238	0.00609326	0.00665285	0.00715026	0.00727461	0.00696373	0.00659067	0.00646632
12.6184		0.00839378	0.00833161	0.00814508	0.00789637	0.00770984	0.00764767	0.0078342	0.00820725	0.00851813	0.00858031	0.00826943	0.0078342	0.00752332	0.00721244	0.00690155	0.00659067	0.00634197	0.00627979	0.00640415	0.0065285	0.00659067	0.00659067	0.00659067	0.00671503	0.00690155	0.00715026	0.00721244	0.00696373	0.00671503	0.0065285	0.00640415	0.00659067	0.00708808	0.00746114	0.00752332	0.00764767	0.0078342	0.00758549	0.00683938	0.00609326	0.00590674	0.00621762	0.0067772	0.00727461	0.00758549	0.00752332	0.00721244	0.00696373
12.6497		0.00814508	0.00814508	0.0080829	0.00802073	0.00789637	0.0078342	0.00802073	0.00851813	0.00895337	0.00907772	0.00901554	0.00864249	0.00833161	0.00802073	0.00770984	0.00727461	0.00683938	0.00665285	0.00665285	0.00665285	0.0065285	0.00634197	0.00621762	0.00627979	0.00659067	0.00696373	0.00708808	0.0067772	0.0065285	0.00634197	0.00621762	0.00640415	0.00690155	0.00715026	0.00715026	0.00733679	0.00752332	0.00727461	0.00665285	0.00609326	0.00603109	0.00646632	0.00690155	0.00733679	0.00764767	0.00770984	0.00752332	0.00721244
12.681		0.00777202	0.00789637	0.00795855	0.00795855	0.00789637	0.00777202	0.00789637	0.00839378	0.00882902	0.00901554	0.00901554	0.00889119	0.00858031	0.00839378	0.00820725	0.0078342	0.00739896	0.00715026	0.00708808	0.00702591	0.0067772	0.00640415	0.00603109	0.00603109	0.00640415	0.00683938	0.00690155	0.00659067	0.00634197	0.00621762	0.00615544	0.00634197	0.00665285	0.00671503	0.00665285	0.00671503	0.00696373	0.00683938	0.00634197	0.00603109	0.00621762	0.00659067	0.00702591	0.00727461	0.00746114	0.00764767	0.00758549	0.00727461
12.7123		0.00752332	0.00770984	0.00777202	0.0078342	0.00770984	0.00752332	0.00758549	0.00795855	0.00833161	0.00845596	0.00858031	0.00851813	0.00833161	0.00826943	0.00826943	0.0080829	0.0078342	0.00764767	0.00752332	0.00746114	0.00727461	0.0067772	0.00621762	0.00609326	0.00640415	0.00690155	0.00696373	0.0065285	0.00627979	0.00621762	0.00621762	0.00640415	0.0065285	0.00634197	0.00609326	0.00609326	0.00627979	0.00627979	0.00609326	0.00609326	0.00634197	0.00671503	0.00696373	0.00702591	0.00715026	0.00733679	0.00746114	0.00733679
12.7436		0.00739896	0.00746114	0.00752332	0.00752332	0.00739896	0.00715026	0.00715026	0.00739896	0.00770984	0.0078342	0.00789637	0.0078342	0.00777202	0.00777202	0.0078342	0.00789637	0.0078342	0.00770984	0.00764767	0.00770984	0.00764767	0.00721244	0.00665285	0.00640415	0.00665285	0.00708808	0.00721244	0.00683938	0.00646632	0.00640415	0.00640415	0.00659067	0.0065285	0.00609326	0.00565803	0.00553368	0.00572021	0.00590674	0.00596891	0.00609326	0.00640415	0.0067772	0.00690155	0.00671503	0.00671503	0.00696373	0.00727461	0.00727461
12.775		0.00727461	0.00721244	0.00715026	0.00708808	0.00690155	0.00671503	0.00671503	0.00690155	0.00708808	0.00715026	0.00715026	0.00708808	0.00702591	0.00708808	0.00721244	0.00733679	0.00739896	0.00746114	0.00746114	0.00764767	0.00777202	0.00746114	0.00696373	0.00671503	0.00690155	0.00733679	0.00752332	0.00721244	0.00683938	0.0067772	0.00683938	0.00690155	0.00671503	0.00609326	0.00553368	0.00528497	0.0054715	0.00572021	0.00590674	0.00609326	0.00646632	0.0067772	0.0067772	0.0065285	0.00646632	0.00671503	0.00696373	0.00708808
12.8063		0.00708808	0.00696373	0.0067772	0.00659067	0.00646632	0.00634197	0.00627979	0.00640415	0.0065285	0.0065285	0.00640415	0.00634197	0.00627979	0.00634197	0.0065285	0.00671503	0.00696373	0.00708808	0.00727461	0.00746114	0.00770984	0.00758549	0.00708808	0.00690155	0.00708808	0.00752332	0.00777202	0.00752332	0.00727461	0.00727461	0.00733679	0.00733679	0.00702591	0.00634197	0.00565803	0.00540933	0.00553368	0.00572021	0.00590674	0.00603109	0.00634197	0.00659067	0.00659067	0.00646632	0.00640415	0.00646632	0.00659067	0.00671503
12.8376		0.00715026	0.00696373	0.00665285	0.00634197	0.00615544	0.00609326	0.00603109	0.00596891	0.00596891	0.00596891	0.00590674	0.00578238	0.00565803	0.00572021	0.00590674	0.00621762	0.00659067	0.00683938	0.00715026	0.00752332	0.00770984	0.00758549	0.00715026	0.00696373	0.00721244	0.00770984	0.00795855	0.0078342	0.00764767	0.00764767	0.00770984	0.00758549	0.00721244	0.0065285	0.00590674	0.00572021	0.00584456	0.00603109	0.00609326	0.00603109	0.00621762	0.00640415	0.00640415	0.00640415	0.00640415	0.00640415	0.00634197	0.00634197
12.8689		0.00752332	0.00739896	0.00696373	0.0065285	0.00621762	0.00621762	0.00609326	0.00584456	0.00572021	0.00565803	0.00565803	0.00553368	0.00528497	0.00528497	0.0054715	0.00584456	0.00634197	0.00671503	0.00721244	0.00758549	0.00777202	0.00752332	0.00708808	0.00696373	0.00721244	0.00764767	0.00795855	0.00795855	0.0078342	0.00777202	0.00770984	0.00758549	0.00727461	0.00671503	0.00627979	0.00615544	0.00634197	0.00659067	0.00659067	0.00640415	0.00640415	0.00646632	0.00646632	0.0065285	0.0065285	0.00640415	0.00615544	0.00609326
12.9002		0.00795855	0.00789637	0.00758549	0.00708808	0.00671503	0.00665285	0.0065285	0.00621762	0.00603109	0.00603109	0.00596891	0.00572021	0.00540933	0.00534715	0.00540933	0.00572021	0.00615544	0.00659067	0.00708808	0.00758549	0.00764767	0.00727461	0.00683938	0.00665285	0.00690155	0.00739896	0.0078342	0.00795855	0.00789637	0.00770984	0.00758549	0.00746114	0.00721244	0.00683938	0.00659067	0.0065285	0.00683938	0.00721244	0.00721244	0.00696373	0.0067772	0.00671503	0.00671503	0.0067772	0.00683938	0.00665285	0.00634197	0.00615544
12.9315		0.00814508	0.00820725	0.00802073	0.00764767	0.00739896	0.00733679	0.00721244	0.00708808	0.00696373	0.00696373	0.00683938	0.00646632	0.00603109	0.00584456	0.00578238	0.00590674	0.00609326	0.00640415	0.00683938	0.00727461	0.00727461	0.00690155	0.00640415	0.00621762	0.00646632	0.00702591	0.00758549	0.00777202	0.00770984	0.00752332	0.00739896	0.00733679	0.00715026	0.00690155	0.00671503	0.00683938	0.00721244	0.00758549	0.00758549	0.00733679	0.00715026	0.00696373	0.00696373	0.00715026	0.00727461	0.00715026	0.00683938	0.0065285
12.9628		0.00802073	0.0080829	0.0080829	0.00795855	0.00789637	0.00789637	0.00795855	0.00802073	0.0080829	0.00802073	0.00777202	0.00733679	0.00690155	0.00665285	0.00659067	0.00640415	0.00621762	0.00627979	0.00659067	0.00690155	0.00696373	0.00659067	0.00603109	0.00572021	0.00596891	0.00665285	0.00721244	0.00739896	0.00733679	0.00727461	0.00721244	0.00708808	0.00696373	0.0067772	0.00671503	0.00683938	0.00721244	0.00758549	0.00752332	0.00733679	0.00715026	0.00702591	0.00702591	0.00733679	0.00764767	0.00777202	0.00758549	0.00715026
12.9941		0.00764767	0.00770984	0.00777202	0.00789637	0.00802073	0.00814508	0.00826943	0.00851813	0.00870466	0.00858031	0.00833161	0.00795855	0.00764767	0.00752332	0.00739896	0.00702591	0.0065285	0.00634197	0.00659067	0.00683938	0.00683938	0.00640415	0.00578238	0.00540933	0.00559585	0.00627979	0.00690155	0.00702591	0.00690155	0.00690155	0.00690155	0.0067772	0.00665285	0.0065285	0.0065285	0.00671503	0.00702591	0.00721244	0.00708808	0.00696373	0.00690155	0.00683938	0.00696373	0.00733679	0.00777202	0.00802073	0.00795855	0.00752332
13.0254		0.00708808	0.00721244	0.00739896	0.00764767	0.00789637	0.0080829	0.00820725	0.00845596	0.00864249	0.00851813	0.00833161	0.0080829	0.00795855	0.00795855	0.0078342	0.00739896	0.00683938	0.00665285	0.00690155	0.00708808	0.00702591	0.0065285	0.00584456	0.00553368	0.00565803	0.00621762	0.0067772	0.0067772	0.00665285	0.00665285	0.00665285	0.00659067	0.00646632	0.00627979	0.00627979	0.0065285	0.00671503	0.0067772	0.00659067	0.0065285	0.00659067	0.00665285	0.0067772	0.00715026	0.00758549	0.0078342	0.00789637	0.00752332
13.0568		0.00665285	0.0067772	0.00702591	0.00739896	0.00770984	0.00777202	0.00777202	0.00795855	0.0080829	0.00795855	0.0078342	0.00777202	0.00777202	0.0078342	0.0078342	0.00746114	0.00696373	0.00696373	0.00727461	0.00746114	0.00733679	0.00690155	0.00640415	0.00609326	0.00609326	0.00646632	0.00683938	0.00683938	0.00671503	0.00665285	0.00659067	0.0065285	0.00640415	0.00615544	0.00603109	0.00621762	0.00634197	0.00634197	0.00615544	0.00615544	0.00640415	0.0065285	0.00659067	0.00683938	0.00708808	0.00727461	0.00739896	0.00727461
13.0881		0.00634197	0.0065285	0.00683938	0.00721244	0.00746114	0.00733679	0.00721244	0.00721244	0.00727461	0.00715026	0.00708808	0.00708808	0.00721244	0.00739896	0.00746114	0.00721244	0.00696373	0.00708808	0.00746114	0.00770984	0.00758549	0.00733679	0.00702591	0.00683938	0.00665285	0.0067772	0.00696373	0.00702591	0.00696373	0.00690155	0.00690155	0.00683938	0.00671503	0.00627979	0.00584456	0.00584456	0.00590674	0.00584456	0.00572021	0.00584456	0.00621762	0.00646632	0.00646632	0.00640415	0.0065285	0.00665285	0.0067772	0.00690155
13.1194		0.00609326	0.00627979	0.00659067	0.00690155	0.00708808	0.00690155	0.00659067	0.00646632	0.00640415	0.00634197	0.00634197	0.00640415	0.00646632	0.00671503	0.00683938	0.0067772	0.00665285	0.00702591	0.00746114	0.00777202	0.00777202	0.00764767	0.00752332	0.00727461	0.00696373	0.00696373	0.00715026	0.00721244	0.00727461	0.00733679	0.00739896	0.00746114	0.00733679	0.00659067	0.00584456	0.0054715	0.0054715	0.00540933	0.00534715	0.00559585	0.00609326	0.00640415	0.00634197	0.00603109	0.00590674	0.00596891	0.00609326	0.00646632
13.1507		0.00590674	0.00609326	0.00634197	0.0065285	0.00659067	0.00640415	0.00603109	0.00584456	0.00572021	0.00565803	0.00565803	0.00572021	0.00578238	0.00596891	0.00615544	0.00621762	0.00634197	0.0067772	0.00733679	0.00764767	0.00770984	0.00770984	0.00764767	0.00733679	0.00696373	0.00683938	0.00708808	0.00733679	0.00746114	0.00764767	0.00789637	0.00814508	0.00795855	0.00690155	0.00578238	0.0052228	0.0052228	0.00534715	0.00534715	0.00559585	0.00603109	0.00634197	0.00609326	0.00565803	0.00540933	0.00540933	0.00553368	0.00590674
13.182		0.00596891	0.00621762	0.00627979	0.00621762	0.00621762	0.00603109	0.00565803	0.00540933	0.00534715	0.00528497	0.00528497	0.00534715	0.00534715	0.00540933	0.00553368	0.00572021	0.00596891	0.00646632	0.00702591	0.00739896	0.00758549	0.00758549	0.00746114	0.00708808	0.00665285	0.00659067	0.00690155	0.00727461	0.00758549	0.0078342	0.00820725	0.00845596	0.0080829	0.00696373	0.00572021	0.00516062	0.00528497	0.00553368	0.00572021	0.00590674	0.00621762	0.00627979	0.00596891	0.00540933	0.00516062	0.00509845	0.00509845	0.0054715
13.2133		0.00646632	0.00665285	0.00659067	0.00640415	0.00621762	0.00603109	0.00572021	0.00534715	0.00528497	0.00534715	0.00534715	0.00528497	0.0052228	0.00509845	0.00509845	0.00534715	0.00578238	0.00627979	0.0067772	0.00715026	0.00727461	0.00727461	0.00702591	0.00665285	0.00634197	0.00634197	0.00665285	0.00708808	0.00752332	0.0078342	0.0080829	0.00820725	0.0078342	0.0067772	0.00584456	0.00540933	0.00553368	0.00590674	0.00627979	0.0065285	0.00659067	0.00646632	0.00609326	0.00559585	0.00540933	0.0052228	0.00503627	0.00528497
13.2446		0.00708808	0.00727461	0.00715026	0.00683938	0.00671503	0.0065285	0.00615544	0.00584456	0.00578238	0.00584456	0.00584456	0.00578238	0.00559585	0.00534715	0.00509845	0.00528497	0.00572021	0.00621762	0.00665285	0.00696373	0.00702591	0.00690155	0.00659067	0.00627979	0.00603109	0.00609326	0.00640415	0.00690155	0.00733679	0.00758549	0.00770984	0.00777202	0.00746114	0.00671503	0.00609326	0.00590674	0.00609326	0.00646632	0.00690155	0.00721244	0.00721244	0.00690155	0.0065285	0.00621762	0.00603109	0.00572021	0.0054715	0.00559585
13.2759		0.00739896	0.00758549	0.00752332	0.00733679	0.00721244	0.00708808	0.00683938	0.00665285	0.00665285	0.0067772	0.00683938	0.0067772	0.00665285	0.00627979	0.00584456	0.00572021	0.00584456	0.00621762	0.00659067	0.00671503	0.00671503	0.0065285	0.00621762	0.00590674	0.00584456	0.00590674	0.00615544	0.00665285	0.00708808	0.00727461	0.00727461	0.00727461	0.00715026	0.00671503	0.00634197	0.00640415	0.00665285	0.00702591	0.00746114	0.00777202	0.00764767	0.00727461	0.00690155	0.0067772	0.00665285	0.00640415	0.00621762	0.00621762
13.3072		0.00727461	0.00752332	0.00752332	0.00746114	0.00752332	0.00752332	0.00746114	0.00752332	0.00758549	0.00770984	0.0078342	0.00789637	0.0078342	0.00758549	0.00708808	0.00659067	0.00627979	0.00621762	0.00640415	0.0065285	0.00646632	0.00627979	0.00590674	0.00565803	0.00559585	0.00559585	0.00578238	0.00627979	0.0067772	0.00696373	0.00696373	0.00696373	0.00690155	0.00665285	0.0065285	0.00671503	0.00696373	0.00739896	0.0078342	0.00814508	0.00789637	0.00739896	0.00715026	0.00708808	0.00702591	0.00690155	0.00683938	0.0067772
13.3386		0.00696373	0.00721244	0.00733679	0.00739896	0.00752332	0.00770984	0.00777202	0.00795855	0.0080829	0.00826943	0.00845596	0.00864249	0.00864249	0.00845596	0.0080829	0.00752332	0.0067772	0.00634197	0.00640415	0.0065285	0.0065285	0.00634197	0.00590674	0.00559585	0.0054715	0.00540933	0.0054715	0.00590674	0.00640415	0.00665285	0.00671503	0.0067772	0.00671503	0.00659067	0.00659067	0.0067772	0.00702591	0.00739896	0.00795855	0.00820725	0.00789637	0.00739896	0.00721244	0.00715026	0.00708808	0.00702591	0.00708808	0.00702591
13.3699		0.00659067	0.0067772	0.00702591	0.00721244	0.00746114	0.00764767	0.00777202	0.00795855	0.00814508	0.00833161	0.00858031	0.00876684	0.00876684	0.00870466	0.00858031	0.0080829	0.00727461	0.00665285	0.00665285	0.00683938	0.00690155	0.0067772	0.00634197	0.00590674	0.00565803	0.00540933	0.00534715	0.00565803	0.00603109	0.00634197	0.00646632	0.0065285	0.0065285	0.0065285	0.0065285	0.00659067	0.0067772	0.00715026	0.0078342	0.00814508	0.00777202	0.00733679	0.00721244	0.00708808	0.00702591	0.00696373	0.00702591	0.00702591
13.4012		0.00615544	0.00634197	0.00665285	0.00702591	0.00733679	0.00746114	0.00752332	0.00764767	0.0078342	0.00802073	0.00833161	0.00839378	0.00833161	0.00839378	0.00839378	0.00814508	0.00752332	0.00702591	0.00702591	0.00727461	0.00739896	0.00733679	0.00702591	0.00665285	0.00627979	0.00590674	0.00572021	0.00578238	0.00603109	0.00627979	0.00640415	0.0065285	0.0065285	0.00646632	0.00640415	0.00627979	0.00634197	0.00671503	0.00746114	0.0078342	0.00758549	0.00727461	0.00715026	0.00708808	0.00696373	0.00696373	0.00702591	0.00696373
13.4325		0.00565803	0.00584456	0.00627979	0.00683938	0.00715026	0.00715026	0.00708808	0.00715026	0.00733679	0.00752332	0.00777202	0.00777202	0.00770984	0.00777202	0.00795855	0.00789637	0.00752332	0.00721244	0.00727461	0.00746114	0.00764767	0.0078342	0.00770984	0.00746114	0.00708808	0.00665285	0.00634197	0.00627979	0.00646632	0.00659067	0.00665285	0.0067772	0.00683938	0.00665285	0.00640415	0.00609326	0.00596891	0.00627979	0.00702591	0.00746114	0.00733679	0.00708808	0.00708808	0.00702591	0.00702591	0.00702591	0.00696373	0.00683938
13.4638		0.00534715	0.0054715	0.00603109	0.00659067	0.00683938	0.00671503	0.0065285	0.00659067	0.0067772	0.00690155	0.00702591	0.00702591	0.00696373	0.00708808	0.00733679	0.00746114	0.00733679	0.00721244	0.00727461	0.00746114	0.00777202	0.00802073	0.00814508	0.00795855	0.00758549	0.00721244	0.00690155	0.00683938	0.00702591	0.00715026	0.00721244	0.00733679	0.00746114	0.00721244	0.00671503	0.00615544	0.00584456	0.00603109	0.00671503	0.00708808	0.00696373	0.0067772	0.00683938	0.00690155	0.00690155	0.00702591	0.00690155	0.00665285
13.4951		0.00540933	0.0054715	0.00596891	0.00640415	0.00646632	0.00627979	0.00603109	0.00603109	0.00621762	0.00627979	0.00627979	0.00621762	0.00615544	0.00627979	0.00665285	0.00696373	0.00708808	0.00715026	0.00721244	0.00746114	0.00777202	0.00814508	0.00826943	0.0080829	0.00770984	0.00733679	0.00715026	0.00721244	0.00746114	0.00770984	0.00777202	0.00802073	0.00820725	0.00789637	0.00721244	0.0065285	0.00603109	0.00609326	0.00659067	0.00690155	0.00671503	0.00646632	0.0065285	0.00659067	0.00671503	0.00683938	0.00671503	0.00640415
13.5264		0.00603109	0.00603109	0.00634197	0.00646632	0.00634197	0.00603109	0.00572021	0.00572021	0.00578238	0.00572021	0.00559585	0.0054715	0.00540933	0.00553368	0.00590674	0.00640415	0.0067772	0.00696373	0.00715026	0.00739896	0.00777202	0.0080829	0.00814508	0.00795855	0.00758549	0.00727461	0.00721244	0.00746114	0.0078342	0.0080829	0.00820725	0.00858031	0.00876684	0.00833161	0.00758549	0.00690155	0.00634197	0.00634197	0.00671503	0.00696373	0.00671503	0.00640415	0.00634197	0.00640415	0.00659067	0.00671503	0.0065285	0.00621762
13.5577		0.00683938	0.00671503	0.00690155	0.00690155	0.00665285	0.00621762	0.00584456	0.00572021	0.00572021	0.00553368	0.00528497	0.00503627	0.00484974	0.00491192	0.00528497	0.00590674	0.00646632	0.00671503	0.00690155	0.00721244	0.00752332	0.0078342	0.00789637	0.00764767	0.00739896	0.00708808	0.00715026	0.00758549	0.0080829	0.00826943	0.00833161	0.00864249	0.00882902	0.00839378	0.00777202	0.00708808	0.00665285	0.00665285	0.00702591	0.00727461	0.00708808	0.00671503	0.0065285	0.00640415	0.0065285	0.00659067	0.00640415	0.00621762
13.589		0.00746114	0.00727461	0.00739896	0.00746114	0.00721244	0.0067772	0.00640415	0.00621762	0.00603109	0.00578238	0.0054715	0.00516062	0.00497409	0.00491192	0.00516062	0.00565803	0.00627979	0.00646632	0.0065285	0.0067772	0.00708808	0.00733679	0.00739896	0.00721244	0.00702591	0.0067772	0.00696373	0.00758549	0.0080829	0.0080829	0.0080829	0.00839378	0.00858031	0.00826943	0.00777202	0.00733679	0.00702591	0.00702591	0.00733679	0.00764767	0.00764767	0.00739896	0.00702591	0.00671503	0.00665285	0.00671503	0.00665285	0.00646632
13.6204		0.00770984	0.00752332	0.00764767	0.00777202	0.00764767	0.00739896	0.00708808	0.00696373	0.0067772	0.00646632	0.00621762	0.00603109	0.00584456	0.00565803	0.00565803	0.00596891	0.00634197	0.00627979	0.00615544	0.00621762	0.00646632	0.0067772	0.00683938	0.00665285	0.00646632	0.00627979	0.00659067	0.00721244	0.00770984	0.00770984	0.00764767	0.00795855	0.00820725	0.0080829	0.00789637	0.00764767	0.00733679	0.00733679	0.00758549	0.00795855	0.0080829	0.00795855	0.00752332	0.00715026	0.00696373	0.00702591	0.00715026	0.00702591
13.6517		0.00764767	0.00746114	0.00758549	0.00777202	0.00777202	0.00770984	0.00764767	0.00758549	0.00739896	0.00715026	0.00708808	0.00708808	0.00702591	0.00683938	0.00665285	0.00665285	0.00665285	0.00634197	0.00596891	0.00584456	0.00596891	0.00627979	0.00627979	0.00609326	0.00590674	0.00584456	0.00615544	0.0067772	0.00721244	0.00727461	0.00727461	0.00758549	0.00789637	0.00795855	0.00795855	0.00777202	0.00752332	0.00746114	0.00764767	0.00795855	0.00814508	0.00802073	0.00777202	0.00739896	0.00721244	0.00739896	0.00764767	0.00758549
13.683		0.00727461	0.00721244	0.00733679	0.00752332	0.00758549	0.00764767	0.00777202	0.0078342	0.00764767	0.00746114	0.00758549	0.0078342	0.00795855	0.00777202	0.00752332	0.00733679	0.00708808	0.0065285	0.00603109	0.00572021	0.00578238	0.00603109	0.00603109	0.00578238	0.00565803	0.00565803	0.00590674	0.00640415	0.00671503	0.0067772	0.00690155	0.00727461	0.00758549	0.00777202	0.0078342	0.00770984	0.00739896	0.00733679	0.00752332	0.00777202	0.00789637	0.0078342	0.00770984	0.00752332	0.00733679	0.00758549	0.00795855	0.00795855
13.7143		0.00683938	0.00683938	0.00696373	0.00715026	0.00721244	0.00739896	0.00758549	0.00764767	0.00746114	0.00733679	0.00764767	0.0080829	0.00826943	0.0080829	0.00789637	0.00777202	0.00739896	0.0067772	0.00615544	0.00584456	0.00590674	0.00621762	0.00615544	0.00590674	0.00578238	0.00578238	0.00596891	0.00621762	0.00640415	0.00640415	0.00659067	0.00696373	0.00727461	0.00746114	0.00746114	0.00727461	0.00702591	0.00696373	0.00727461	0.00752332	0.00758549	0.00752332	0.00758549	0.00746114	0.00739896	0.00764767	0.0080829	0.00814508
13.7456		0.00640415	0.00640415	0.00659067	0.0067772	0.00690155	0.00708808	0.00727461	0.00727461	0.00708808	0.00696373	0.00733679	0.00777202	0.00795855	0.00789637	0.0078342	0.0078342	0.00746114	0.00683938	0.00640415	0.00621762	0.00634197	0.00665285	0.00665285	0.00646632	0.00640415	0.00634197	0.00627979	0.00627979	0.00627979	0.00627979	0.00646632	0.0067772	0.00702591	0.00708808	0.00702591	0.0067772	0.0065285	0.00659067	0.00690155	0.00721244	0.00715026	0.00715026	0.00727461	0.00733679	0.00739896	0.00777202	0.00820725	0.00833161
13.7769		0.00596891	0.00590674	0.00615544	0.00646632	0.00665285	0.00683938	0.00690155	0.00683938	0.00659067	0.0065285	0.00683938	0.00721244	0.00733679	0.00739896	0.00752332	0.00764767	0.00733679	0.0067772	0.0065285	0.00659067	0.0067772	0.00708808	0.00715026	0.00715026	0.00721244	0.00702591	0.0067772	0.0065285	0.00640415	0.00640415	0.00659067	0.0067772	0.00696373	0.00696373	0.0067772	0.00640415	0.00609326	0.00621762	0.0065285	0.0067772	0.00671503	0.0067772	0.00696373	0.00715026	0.00733679	0.0078342	0.00833161	0.00839378
13.8082		0.00553368	0.0054715	0.00578238	0.00609326	0.00634197	0.00640415	0.00640415	0.00627979	0.00609326	0.00609326	0.00627979	0.00646632	0.00659067	0.0067772	0.00702591	0.00733679	0.00715026	0.00671503	0.00659067	0.00683938	0.00708808	0.00733679	0.00752332	0.00777202	0.00789637	0.00764767	0.00721244	0.00690155	0.00671503	0.0067772	0.00696373	0.00715026	0.00721244	0.00715026	0.00696373	0.00659067	0.00615544	0.00609326	0.00627979	0.00640415	0.00640415	0.00646632	0.00665285	0.00683938	0.00721244	0.00777202	0.00820725	0.00826943
13.8395		0.00540933	0.00528497	0.00559585	0.00584456	0.00596891	0.00603109	0.00596891	0.00578238	0.00572021	0.00565803	0.00572021	0.00572021	0.00578238	0.00603109	0.0065285	0.00696373	0.00702591	0.00671503	0.00665285	0.00690155	0.00715026	0.00739896	0.00770984	0.00814508	0.00826943	0.00795855	0.00746114	0.00708808	0.00696373	0.00708808	0.00733679	0.00752332	0.00758549	0.00758549	0.00752332	0.00721244	0.00665285	0.00627979	0.00634197	0.00640415	0.00634197	0.00627979	0.00640415	0.00659067	0.00702591	0.00758549	0.00795855	0.00795855
13.8708		0.00584456	0.00565803	0.00578238	0.00596891	0.00596891	0.00590674	0.00578238	0.00559585	0.0054715	0.00540933	0.0052228	0.00509845	0.00509845	0.0054715	0.00596891	0.00659067	0.00683938	0.00671503	0.00659067	0.0067772	0.00696373	0.00721244	0.00770984	0.00826943	0.00833161	0.00802073	0.00752332	0.00715026	0.00702591	0.00708808	0.00733679	0.00764767	0.00789637	0.00802073	0.00802073	0.00777202	0.00721244	0.0067772	0.00665285	0.0067772	0.00665285	0.00646632	0.00634197	0.0065285	0.00702591	0.00752332	0.00777202	0.00770984
13.9022		0.00671503	0.00646632	0.00646632	0.0065285	0.00646632	0.00634197	0.00603109	0.00578238	0.00559585	0.00540933	0.00509845	0.00478756	0.00478756	0.00509845	0.00559585	0.00627979	0.00665285	0.00665285	0.0065285	0.00659067	0.00665285	0.00690155	0.00746114	0.0080829	0.00814508	0.00789637	0.00746114	0.00702591	0.00683938	0.00690155	0.00715026	0.00764767	0.00802073	0.00826943	0.00820725	0.00789637	0.00752332	0.00715026	0.00708808	0.00727461	0.00727461	0.00696373	0.00671503	0.00683938	0.00721244	0.00758549	0.00770984	0.00752332
13.9335		0.00752332	0.00721244	0.00721244	0.00721244	0.00721244	0.00702591	0.00671503	0.00634197	0.00615544	0.00596891	0.00553368	0.00516062	0.00509845	0.00528497	0.00565803	0.00621762	0.00659067	0.00659067	0.00640415	0.00634197	0.00640415	0.00659067	0.00715026	0.00770984	0.00777202	0.00758549	0.00721244	0.0067772	0.0065285	0.00659067	0.00696373	0.00752332	0.00802073	0.00820725	0.0080829	0.00777202	0.00752332	0.00733679	0.00739896	0.00764767	0.00777202	0.00758549	0.00733679	0.00727461	0.00746114	0.00770984	0.00770984	0.00739896
13.9648		0.00789637	0.00764767	0.00764767	0.00770984	0.00777202	0.00764767	0.00733679	0.00708808	0.00702591	0.00690155	0.00640415	0.00596891	0.00584456	0.00603109	0.00621762	0.00646632	0.00671503	0.0065285	0.00634197	0.00615544	0.00609326	0.00634197	0.00683938	0.00721244	0.00727461	0.00708808	0.00671503	0.00627979	0.00609326	0.00627979	0.00671503	0.00727461	0.00777202	0.00802073	0.00789637	0.00758549	0.00746114	0.00746114	0.00758549	0.0078342	0.0080829	0.00795855	0.00770984	0.00752332	0.00758549	0.00770984	0.00770984	0.00733679
13.9961		0.00789637	0.00777202	0.00777202	0.00789637	0.00789637	0.00789637	0.00770984	0.00758549	0.00764767	0.00764767	0.00721244	0.0067772	0.00671503	0.00683938	0.00690155	0.00702591	0.00696373	0.00665285	0.00634197	0.00596891	0.00584456	0.00609326	0.00659067	0.0067772	0.00671503	0.0065285	0.00615544	0.00578238	0.00572021	0.00603109	0.0065285	0.00702591	0.00752332	0.00770984	0.00758549	0.00739896	0.00739896	0.00758549	0.00777202	0.00795855	0.00814508	0.00795855	0.00764767	0.00739896	0.00752332	0.00777202	0.0078342	0.00746114
14.0274		0.00764767	0.00764767	0.00770984	0.00777202	0.00777202	0.00777202	0.00777202	0.00777202	0.0078342	0.00777202	0.00746114	0.00715026	0.00721244	0.00739896	0.00739896	0.00746114	0.00733679	0.00690155	0.00640415	0.00590674	0.00565803	0.00590674	0.00634197	0.00646632	0.00627979	0.00603109	0.00572021	0.00540933	0.0054715	0.00584456	0.00627979	0.00683938	0.00727461	0.00739896	0.00733679	0.00715026	0.00727461	0.00764767	0.00789637	0.0080829	0.00802073	0.00770984	0.00727461	0.00708808	0.00733679	0.00777202	0.00795855	0.00777202
14.0587		0.00733679	0.00733679	0.00752332	0.00752332	0.00746114	0.00758549	0.00764767	0.00764767	0.00752332	0.00733679	0.00715026	0.00715026	0.00727461	0.00752332	0.00758549	0.00764767	0.00758549	0.00708808	0.00646632	0.00596891	0.00572021	0.00596891	0.00640415	0.00646632	0.00621762	0.00590674	0.00559585	0.00534715	0.00534715	0.00565803	0.00609326	0.00659067	0.00696373	0.00708808	0.00702591	0.00696373	0.00708808	0.00746114	0.0078342	0.00795855	0.0078342	0.00739896	0.00683938	0.0067772	0.00715026	0.00770984	0.00802073	0.00795855
14.09		0.00690155	0.00702591	0.00721244	0.00721244	0.00708808	0.00721244	0.00733679	0.00733679	0.00702591	0.0067772	0.00665285	0.0067772	0.00702591	0.00727461	0.00746114	0.00764767	0.00758549	0.00715026	0.00659067	0.00609326	0.00590674	0.00615544	0.00659067	0.0067772	0.00659067	0.00627979	0.00596891	0.00559585	0.0054715	0.00565803	0.00596891	0.00634197	0.00665285	0.00683938	0.0067772	0.00671503	0.00683938	0.00715026	0.00752332	0.00770984	0.00758549	0.00715026	0.00665285	0.0065285	0.00702591	0.00758549	0.00795855	0.00802073
14.1213		0.00646632	0.00659067	0.00683938	0.0067772	0.00665285	0.0067772	0.00696373	0.00683938	0.0065285	0.00621762	0.00615544	0.00627979	0.0065285	0.00671503	0.00708808	0.00739896	0.00746114	0.00715026	0.00665285	0.00634197	0.00621762	0.00640415	0.0067772	0.00715026	0.00721244	0.00702591	0.00665285	0.00609326	0.00572021	0.00565803	0.00584456	0.00603109	0.00634197	0.00665285	0.00665285	0.0065285	0.0065285	0.0067772	0.00715026	0.00733679	0.00727461	0.00696373	0.0065285	0.0065285	0.00690155	0.00739896	0.00770984	0.0078342
14.1526		0.00603109	0.00609326	0.00627979	0.00634197	0.00621762	0.00634197	0.00646632	0.00634197	0.00603109	0.00578238	0.00572021	0.00578238	0.00590674	0.00621762	0.00665285	0.00708808	0.00727461	0.00708808	0.0067772	0.00659067	0.00646632	0.00646632	0.00683938	0.00733679	0.00770984	0.00770984	0.00727461	0.00659067	0.00603109	0.00578238	0.00572021	0.00590674	0.00627979	0.00665285	0.0067772	0.0065285	0.00634197	0.00646632	0.00665285	0.0067772	0.0067772	0.00659067	0.00646632	0.0065285	0.00683938	0.00715026	0.00739896	0.00739896
14.184		0.00590674	0.00578238	0.00590674	0.00596891	0.00596891	0.00615544	0.00615544	0.00596891	0.00565803	0.00540933	0.00540933	0.00540933	0.0054715	0.00578238	0.00627979	0.0067772	0.00708808	0.00702591	0.00683938	0.00671503	0.00659067	0.00646632	0.0067772	0.00739896	0.00789637	0.0080829	0.00770984	0.00702591	0.00640415	0.00590674	0.00578238	0.00596891	0.00640415	0.00690155	0.00708808	0.00683938	0.00646632	0.00621762	0.00621762	0.00621762	0.00621762	0.00621762	0.00627979	0.00646632	0.00671503	0.00696373	0.00708808	0.00702591
14.2153		0.00627979	0.00603109	0.00590674	0.00596891	0.00603109	0.00621762	0.00621762	0.00590674	0.00553368	0.00528497	0.00516062	0.00509845	0.00516062	0.0054715	0.00596891	0.0065285	0.00690155	0.00696373	0.00683938	0.00671503	0.00646632	0.00634197	0.00671503	0.00733679	0.00789637	0.0080829	0.0078342	0.00733679	0.00671503	0.00609326	0.00590674	0.00615544	0.00665285	0.00715026	0.00733679	0.00721244	0.0067772	0.00627979	0.00596891	0.00584456	0.00584456	0.00596891	0.00615544	0.00640415	0.00665285	0.00683938	0.00696373	0.00683938
14.2466		0.00708808	0.00671503	0.00646632	0.00634197	0.00646632	0.00671503	0.0067772	0.00634197	0.00584456	0.00553368	0.00534715	0.0052228	0.00528497	0.0054715	0.00578238	0.00634197	0.0067772	0.0067772	0.00659067	0.00640415	0.00621762	0.00621762	0.00665285	0.00733679	0.00777202	0.00789637	0.00777202	0.00746114	0.00690155	0.00634197	0.00609326	0.00627979	0.0067772	0.00721244	0.00746114	0.00739896	0.00708808	0.0065285	0.00596891	0.00578238	0.00578238	0.00596891	0.00621762	0.00646632	0.00671503	0.00690155	0.00696373	0.00690155
14.2779		0.0078342	0.00746114	0.00708808	0.00690155	0.00696373	0.00727461	0.00746114	0.00708808	0.00659067	0.00615544	0.00596891	0.00584456	0.00584456	0.00590674	0.00603109	0.00640415	0.00665285	0.0065285	0.00615544	0.00596891	0.00590674	0.00603109	0.0065285	0.00721244	0.00758549	0.00764767	0.00752332	0.00739896	0.00702591	0.00646632	0.00615544	0.00640415	0.00690155	0.00727461	0.00739896	0.00739896	0.00715026	0.00665285	0.00615544	0.00590674	0.00590674	0.00603109	0.00627979	0.0065285	0.0067772	0.00696373	0.00702591	0.00708808
14.3092		0.0080829	0.0078342	0.00752332	0.00727461	0.00733679	0.00770984	0.00789637	0.00770984	0.00727461	0.00696373	0.00683938	0.00671503	0.00671503	0.00671503	0.00671503	0.00683938	0.00683938	0.00634197	0.00584456	0.00559585	0.00565803	0.00584456	0.00640415	0.00696373	0.00727461	0.00721244	0.00702591	0.00702591	0.00690155	0.00646632	0.00615544	0.00640415	0.00690155	0.00727461	0.00727461	0.00727461	0.00708808	0.0067772	0.00640415	0.00615544	0.00615544	0.00621762	0.00640415	0.00665285	0.00690155	0.00702591	0.00715026	0.00727461
14.3405		0.00795855	0.00789637	0.00770984	0.00746114	0.00746114	0.00770984	0.00795855	0.00789637	0.00764767	0.00752332	0.00739896	0.00727461	0.00727461	0.00739896	0.00739896	0.00746114	0.00721244	0.00646632	0.00572021	0.0054715	0.00553368	0.00578238	0.00621762	0.00671503	0.00696373	0.00683938	0.00659067	0.00659067	0.00659067	0.00627979	0.00603109	0.00627979	0.00683938	0.00715026	0.00721244	0.00715026	0.00702591	0.00690155	0.00671503	0.00659067	0.00646632	0.0065285	0.00665285	0.00683938	0.00702591	0.00708808	0.00721244	0.00733679
14.3718		0.00752332	0.00770984	0.00777202	0.00752332	0.00739896	0.00752332	0.00770984	0.00777202	0.00764767	0.00758549	0.00752332	0.00739896	0.00746114	0.00758549	0.00777202	0.0078342	0.00752332	0.00671503	0.00590674	0.00565803	0.00565803	0.00584456	0.00615544	0.00659067	0.00696373	0.0067772	0.00634197	0.00627979	0.00634197	0.00603109	0.00584456	0.00609326	0.00665285	0.00702591	0.00702591	0.00696373	0.00696373	0.00696373	0.00690155	0.00683938	0.00671503	0.00671503	0.0067772	0.00690155	0.00702591	0.00708808	0.00708808	0.00715026
14.4031		0.00696373	0.00733679	0.00758549	0.00739896	0.00715026	0.00715026	0.00733679	0.00739896	0.00739896	0.00739896	0.00733679	0.00727461	0.00727461	0.00746114	0.00770984	0.0078342	0.00758549	0.00690155	0.00621762	0.00596891	0.00596891	0.00603109	0.00634197	0.00683938	0.00727461	0.00702591	0.00646632	0.00621762	0.00621762	0.00590674	0.00572021	0.00590674	0.00646632	0.00683938	0.00690155	0.00671503	0.00671503	0.0067772	0.00690155	0.00683938	0.0067772	0.00671503	0.00671503	0.0067772	0.00683938	0.00690155	0.00683938	0.00683938
14.4344		0.00640415	0.0067772	0.00715026	0.00702591	0.00671503	0.00671503	0.00690155	0.00702591	0.00702591	0.00702591	0.00708808	0.00702591	0.00696373	0.00708808	0.00733679	0.00758549	0.00752332	0.00702591	0.0065285	0.00634197	0.00627979	0.00627979	0.00665285	0.00733679	0.00789637	0.00770984	0.00696373	0.0065285	0.00634197	0.00596891	0.00572021	0.00596891	0.00646632	0.00690155	0.00683938	0.0065285	0.00640415	0.00646632	0.00665285	0.00671503	0.00671503	0.00665285	0.00665285	0.00665285	0.00665285	0.00665285	0.00665285	0.00659067
14.4658		0.00578238	0.00615544	0.00659067	0.0065285	0.00621762	0.00621762	0.00646632	0.00659067	0.00659067	0.00659067	0.00665285	0.00659067	0.0065285	0.00665285	0.00683938	0.00715026	0.00721244	0.00702591	0.0067772	0.00665285	0.0065285	0.00659067	0.00702591	0.00777202	0.00845596	0.00826943	0.00746114	0.00690155	0.00659067	0.00615544	0.00590674	0.00615544	0.00671503	0.00715026	0.00702591	0.00659067	0.00627979	0.00627979	0.00640415	0.00659067	0.00671503	0.00671503	0.00659067	0.0065285	0.00640415	0.00634197	0.00634197	0.00627979
14.4971		0.00534715	0.00559585	0.00596891	0.00596891	0.00578238	0.00584456	0.00615544	0.00621762	0.00615544	0.00615544	0.00615544	0.00609326	0.00603109	0.00609326	0.00634197	0.00671503	0.00690155	0.00696373	0.00690155	0.0067772	0.00671503	0.00683938	0.00733679	0.0080829	0.00864249	0.00845596	0.00770984	0.00708808	0.00665285	0.00627979	0.00609326	0.00640415	0.00708808	0.00758549	0.00758549	0.00708808	0.0065285	0.00627979	0.00640415	0.00659067	0.00665285	0.00665285	0.0065285	0.00634197	0.00615544	0.00603109	0.00596891	0.00590674
14.5284		0.00540933	0.00540933	0.00565803	0.00565803	0.00553368	0.00572021	0.00603109	0.00603109	0.00584456	0.00572021	0.00572021	0.00559585	0.0054715	0.00559585	0.00584456	0.00621762	0.0065285	0.0067772	0.00683938	0.00683938	0.0067772	0.00702591	0.00752332	0.00802073	0.00839378	0.00820725	0.00764767	0.00708808	0.00671503	0.00634197	0.00627979	0.00659067	0.00733679	0.00802073	0.00820725	0.00770984	0.00702591	0.00659067	0.00659067	0.00665285	0.00659067	0.00646632	0.00634197	0.00615544	0.00596891	0.00584456	0.00578238	0.00578238
14.5597		0.00603109	0.00584456	0.00584456	0.00584456	0.00572021	0.00590674	0.00615544	0.00609326	0.00578238	0.00553368	0.00540933	0.00528497	0.00516062	0.00516062	0.00540933	0.00572021	0.00609326	0.00646632	0.00671503	0.0067772	0.0067772	0.00696373	0.00739896	0.00770984	0.0078342	0.00764767	0.00733679	0.00708808	0.00671503	0.00640415	0.00634197	0.00665285	0.00727461	0.00814508	0.00845596	0.0080829	0.00739896	0.00696373	0.0067772	0.00665285	0.00646632	0.00621762	0.00609326	0.00603109	0.00596891	0.00596891	0.00596891	0.00590674
14.591		0.00690155	0.00659067	0.0065285	0.00634197	0.00615544	0.00634197	0.00659067	0.0065285	0.00609326	0.00559585	0.00534715	0.0052228	0.00516062	0.00503627	0.00509845	0.00540933	0.00572021	0.00609326	0.00646632	0.0065285	0.0065285	0.00671503	0.00702591	0.00727461	0.00727461	0.00715026	0.00708808	0.00690155	0.00659067	0.00621762	0.00615544	0.00640415	0.00702591	0.0078342	0.00826943	0.0080829	0.00758549	0.00715026	0.0067772	0.00646632	0.00621762	0.00603109	0.00603109	0.00615544	0.00627979	0.00646632	0.00659067	0.00646632
14.6223		0.00752332	0.00727461	0.00708808	0.00683938	0.00665285	0.0067772	0.00715026	0.00715026	0.00671503	0.00615544	0.00578238	0.00565803	0.0054715	0.00528497	0.00516062	0.00534715	0.00559585	0.00584456	0.00615544	0.00627979	0.00627979	0.00640415	0.00659067	0.0067772	0.0067772	0.0067772	0.00683938	0.00671503	0.00634197	0.00596891	0.00590674	0.00615544	0.00659067	0.00727461	0.00770984	0.00770984	0.00746114	0.00708808	0.00659067	0.00621762	0.00596891	0.00596891	0.00615544	0.0065285	0.00696373	0.00733679	0.00746114	0.00721244
14.6536		0.00764767	0.00752332	0.00739896	0.00721244	0.00702591	0.00715026	0.00752332	0.00770984	0.00752332	0.00702591	0.00659067	0.00640415	0.00615544	0.00578238	0.00559585	0.00565803	0.00565803	0.00572021	0.00590674	0.00609326	0.00603109	0.00609326	0.00621762	0.00634197	0.00640415	0.00659067	0.00671503	0.00659067	0.00621762	0.00584456	0.00578238	0.00590674	0.00627979	0.00671503	0.00708808	0.00721244	0.00708808	0.00683938	0.00646632	0.00609326	0.00596891	0.00609326	0.00646632	0.00702591	0.00764767	0.00820725	0.00839378	0.00795855
14.6849		0.00764767	0.00752332	0.00746114	0.00733679	0.00721244	0.00733679	0.00764767	0.00795855	0.00795855	0.00770984	0.00739896	0.00715026	0.00683938	0.00646632	0.00621762	0.00621762	0.00596891	0.00578238	0.00584456	0.00603109	0.00596891	0.00590674	0.00590674	0.00603109	0.00615544	0.00640415	0.0065285	0.00640415	0.00609326	0.00590674	0.00578238	0.00584456	0.00603109	0.00634197	0.00659067	0.00671503	0.0067772	0.00671503	0.00646632	0.00621762	0.00615544	0.00640415	0.0067772	0.00733679	0.00802073	0.00870466	0.00889119	0.00845596
14.7162		0.00758549	0.00746114	0.00739896	0.00727461	0.00715026	0.00721244	0.00752332	0.0078342	0.00795855	0.0078342	0.00764767	0.00746114	0.00721244	0.00690155	0.00671503	0.00659067	0.00634197	0.00609326	0.00609326	0.00621762	0.00615544	0.00596891	0.00584456	0.00584456	0.00596891	0.00621762	0.00634197	0.00615544	0.00603109	0.00596891	0.00584456	0.00584456	0.00603109	0.00621762	0.00634197	0.00634197	0.00640415	0.00659067	0.00659067	0.0065285	0.00659067	0.00671503	0.00702591	0.00739896	0.00795855	0.00858031	0.00876684	0.00845596
14.7476		0.00752332	0.00739896	0.00721244	0.00702591	0.00690155	0.00696373	0.00721244	0.00746114	0.00758549	0.00746114	0.00739896	0.00727461	0.00708808	0.00690155	0.0067772	0.0067772	0.00659067	0.00646632	0.00659067	0.00671503	0.0065285	0.00627979	0.00609326	0.00596891	0.00603109	0.00615544	0.00621762	0.00615544	0.00603109	0.00603109	0.00596891	0.00603109	0.00615544	0.00621762	0.00615544	0.00596891	0.00603109	0.00640415	0.00671503	0.0067772	0.00690155	0.00702591	0.00715026	0.00727461	0.00758549	0.00814508	0.00833161	0.00814508
14.7789		0.00708808	0.00702591	0.00690155	0.00671503	0.00659067	0.00659067	0.0067772	0.00690155	0.00702591	0.00702591	0.00696373	0.00690155	0.0067772	0.00665285	0.0065285	0.00659067	0.00665285	0.00683938	0.00708808	0.00721244	0.00702591	0.00671503	0.00640415	0.00621762	0.00621762	0.00634197	0.00640415	0.00640415	0.00640415	0.00627979	0.00615544	0.00615544	0.00627979	0.00627979	0.00596891	0.00559585	0.00565803	0.00609326	0.00659067	0.0067772	0.00690155	0.00708808	0.00715026	0.00708808	0.00727461	0.00764767	0.0078342	0.00770984
14.8102		0.00646632	0.00634197	0.00640415	0.00634197	0.00621762	0.00621762	0.00634197	0.00646632	0.00659067	0.00659067	0.00665285	0.00659067	0.00646632	0.00627979	0.00621762	0.00627979	0.0065285	0.00690155	0.00733679	0.00752332	0.00733679	0.00696373	0.00665285	0.00640415	0.00640415	0.00646632	0.00659067	0.0067772	0.00690155	0.00665285	0.00627979	0.00621762	0.00640415	0.00627979	0.00584456	0.00534715	0.00528497	0.00578238	0.00640415	0.00659067	0.00665285	0.00690155	0.00708808	0.00696373	0.00696373	0.00721244	0.00739896	0.00727461
14.8415		0.00603109	0.00578238	0.00584456	0.00596891	0.00596891	0.00596891	0.00596891	0.00609326	0.00615544	0.00627979	0.00634197	0.00634197	0.00615544	0.00596891	0.00584456	0.00596891	0.00634197	0.00683938	0.00733679	0.00758549	0.00746114	0.00715026	0.0067772	0.00646632	0.00640415	0.00646632	0.00659067	0.00702591	0.00727461	0.00690155	0.00634197	0.00627979	0.00640415	0.00627979	0.00584456	0.00528497	0.00516062	0.00565803	0.00621762	0.00646632	0.00646632	0.00665285	0.00690155	0.00683938	0.00671503	0.00683938	0.00690155	0.00683938
14.8728		0.00603109	0.00572021	0.00572021	0.00578238	0.00578238	0.00584456	0.00590674	0.00590674	0.00596891	0.00603109	0.00603109	0.00603109	0.00584456	0.00565803	0.00559585	0.00578238	0.00621762	0.0067772	0.00733679	0.00758549	0.00746114	0.00715026	0.0067772	0.00646632	0.00634197	0.00634197	0.0065285	0.00702591	0.00727461	0.00696373	0.00640415	0.00627979	0.00634197	0.00621762	0.00596891	0.00553368	0.00534715	0.00578238	0.00640415	0.0065285	0.00646632	0.00659067	0.00683938	0.0067772	0.00665285	0.00659067	0.00659067	0.00659067
14.9041		0.0065285	0.00621762	0.00621762	0.00615544	0.00609326	0.00609326	0.00615544	0.00621762	0.00621762	0.00609326	0.00596891	0.00584456	0.00565803	0.00553368	0.0054715	0.00572021	0.00615544	0.00665285	0.00715026	0.00739896	0.00727461	0.00696373	0.00665285	0.00627979	0.00615544	0.00627979	0.00659067	0.00702591	0.00715026	0.00683938	0.00640415	0.00627979	0.00627979	0.00621762	0.00615544	0.00596891	0.00584456	0.00627979	0.0067772	0.00690155	0.00665285	0.00671503	0.00696373	0.00702591	0.00683938	0.00671503	0.00659067	0.0065285
14.9354		0.00715026	0.00702591	0.00702591	0.00696373	0.0067772	0.0067772	0.00690155	0.00696373	0.00690155	0.00671503	0.00640415	0.00609326	0.00590674	0.00578238	0.00578238	0.00590674	0.00615544	0.0065285	0.00690155	0.00715026	0.00696373	0.00659067	0.00627979	0.00596891	0.00596891	0.00621762	0.00671503	0.00708808	0.00696373	0.00659067	0.00634197	0.00627979	0.00627979	0.00621762	0.00634197	0.00646632	0.0065285	0.00683938	0.00715026	0.00715026	0.0067772	0.00683938	0.00721244	0.00746114	0.00733679	0.00715026	0.00690155	0.00671503
14.9667		0.00752332	0.00758549	0.00770984	0.00777202	0.00764767	0.00758549	0.00764767	0.00777202	0.0078342	0.00764767	0.00727461	0.0067772	0.0065285	0.0065285	0.00646632	0.00640415	0.00634197	0.00640415	0.00665285	0.00683938	0.00659067	0.00615544	0.00590674	0.00578238	0.00584456	0.00627979	0.0067772	0.00696373	0.00671503	0.00646632	0.00634197	0.00627979	0.00621762	0.00621762	0.00646632	0.0067772	0.00696373	0.00721244	0.00733679	0.00715026	0.0067772	0.00690155	0.00746114	0.00789637	0.00795855	0.00777202	0.00746114	0.00715026
14.998		0.00758549	0.00770984	0.00802073	0.00820725	0.00820725	0.0080829	0.0080829	0.00833161	0.00851813	0.00845596	0.0080829	0.00758549	0.00733679	0.00739896	0.00733679	0.00708808	0.00665285	0.00646632	0.00659067	0.00665285	0.00627979	0.00584456	0.00565803	0.00565803	0.00584456	0.00634197	0.0067772	0.0067772	0.00659067	0.00646632	0.00634197	0.00621762	0.00615544	0.00615544	0.00634197	0.00671503	0.00708808	0.00727461	0.00733679	0.00715026	0.00683938	0.00696373	0.00764767	0.00814508	0.00826943	0.00814508	0.0078342	0.00758549
15.0294		0.00733679	0.00758549	0.00795855	0.00826943	0.00833161	0.00820725	0.00820725	0.00839378	0.00858031	0.00858031	0.00833161	0.00795855	0.0078342	0.00802073	0.00802073	0.00764767	0.00715026	0.00683938	0.0067772	0.00665285	0.00621762	0.00578238	0.00572021	0.00578238	0.00596891	0.00640415	0.0067772	0.0067772	0.00659067	0.0065285	0.00640415	0.00615544	0.00603109	0.00596891	0.00609326	0.00640415	0.00683938	0.00715026	0.00727461	0.00708808	0.00690155	0.00715026	0.00777202	0.00820725	0.00826943	0.00814508	0.00795855	0.00777202
15.0607		0.00702591	0.00727461	0.00770984	0.0080829	0.00820725	0.0080829	0.00795855	0.00802073	0.00814508	0.00820725	0.0080829	0.00789637	0.00795855	0.00814508	0.00820725	0.00802073	0.00758549	0.00733679	0.00715026	0.00696373	0.00646632	0.00609326	0.00596891	0.00603109	0.00615544	0.0065285	0.00696373	0.00702591	0.00690155	0.00671503	0.00646632	0.00621762	0.00596891	0.00578238	0.00572021	0.00596891	0.00640415	0.00690155	0.00708808	0.00708808	0.00696373	0.00727461	0.00789637	0.00814508	0.0080829	0.00795855	0.0078342	0.00770984
15.092		0.00671503	0.00696373	0.00733679	0.00764767	0.0078342	0.00770984	0.00752332	0.00746114	0.00752332	0.00752332	0.00752332	0.00752332	0.00764767	0.00795855	0.00802073	0.00789637	0.00770984	0.00758549	0.00746114	0.00727461	0.00690155	0.00659067	0.00646632	0.00640415	0.00640415	0.00671503	0.00715026	0.00733679	0.00727461	0.00708808	0.00671503	0.00646632	0.00615544	0.00572021	0.00540933	0.00559585	0.00603109	0.00659067	0.00696373	0.00696373	0.00696373	0.00727461	0.00770984	0.0078342	0.00777202	0.00777202	0.00770984	0.00746114
15.1233		0.00646632	0.00665285	0.00690155	0.00721244	0.00733679	0.00721244	0.00696373	0.00683938	0.00683938	0.00696373	0.00696373	0.00708808	0.00727461	0.00746114	0.00752332	0.00739896	0.00733679	0.00739896	0.00752332	0.00752332	0.00733679	0.00715026	0.00702591	0.00690155	0.00671503	0.00690155	0.00727461	0.00758549	0.00764767	0.00746114	0.00708808	0.00683938	0.00646632	0.00578238	0.00528497	0.00528497	0.00578238	0.00640415	0.00683938	0.00690155	0.00683938	0.00702591	0.00721244	0.00727461	0.00733679	0.00752332	0.00746114	0.00702591
15.1546		0.00634197	0.00640415	0.0065285	0.0067772	0.00690155	0.0067772	0.00646632	0.00627979	0.00634197	0.00646632	0.0065285	0.00665285	0.0067772	0.00690155	0.0067772	0.00665285	0.0067772	0.00708808	0.00739896	0.00758549	0.00758549	0.00752332	0.00739896	0.00727461	0.00702591	0.00696373	0.00727461	0.00764767	0.00777202	0.00764767	0.00746114	0.00733679	0.00690155	0.00609326	0.00534715	0.00528497	0.00578238	0.00640415	0.0067772	0.00683938	0.00665285	0.00659067	0.00665285	0.00665285	0.00683938	0.00715026	0.00715026	0.00665285
15.1859		0.00627979	0.00627979	0.00634197	0.00640415	0.00646632	0.00634197	0.00603109	0.00590674	0.00596891	0.00615544	0.00621762	0.00627979	0.00634197	0.00627979	0.00609326	0.00603109	0.00627979	0.0067772	0.00727461	0.00758549	0.00770984	0.00764767	0.00758549	0.00746114	0.00715026	0.00702591	0.00727461	0.00758549	0.00770984	0.00770984	0.00777202	0.00770984	0.00733679	0.00640415	0.00553368	0.0054715	0.00596891	0.00659067	0.00690155	0.00683938	0.00659067	0.00634197	0.00621762	0.00615544	0.00640415	0.0067772	0.0067772	0.00627979
15.2172		0.00634197	0.00640415	0.00634197	0.00627979	0.00627979	0.00615544	0.00584456	0.00565803	0.00578238	0.00603109	0.00615544	0.00609326	0.00590674	0.00578238	0.00559585	0.00559585	0.00590674	0.00646632	0.00702591	0.00746114	0.00758549	0.00758549	0.00752332	0.00733679	0.00708808	0.00696373	0.00721244	0.00752332	0.00764767	0.00770984	0.0078342	0.00795855	0.00752332	0.00659067	0.00584456	0.00578238	0.00634197	0.00696373	0.00727461	0.00708808	0.0067772	0.00640415	0.00609326	0.00596891	0.00627979	0.00659067	0.0065285	0.00609326
15.2485		0.0065285	0.00671503	0.00671503	0.0065285	0.00640415	0.00627979	0.00603109	0.00578238	0.00584456	0.00615544	0.00621762	0.00596891	0.00565803	0.00540933	0.00528497	0.00540933	0.00565803	0.00615544	0.00671503	0.00715026	0.00727461	0.00721244	0.00715026	0.00702591	0.00690155	0.00690155	0.00715026	0.00746114	0.00758549	0.00764767	0.00777202	0.00789637	0.00752332	0.00665285	0.00609326	0.00615544	0.00671503	0.00739896	0.00777202	0.00758549	0.00715026	0.00671503	0.00627979	0.00621762	0.00646632	0.00671503	0.00659067	0.00609326
15.2798		0.00665285	0.00696373	0.00715026	0.00702591	0.00690155	0.00683938	0.00665285	0.00640415	0.00640415	0.00659067	0.0065285	0.00609326	0.00565803	0.00540933	0.00540933	0.0054715	0.00553368	0.00590674	0.00640415	0.00683938	0.00683938	0.00671503	0.00665285	0.00659067	0.00659067	0.0067772	0.00708808	0.00739896	0.00746114	0.00746114	0.00758549	0.00764767	0.00739896	0.00671503	0.00640415	0.0065285	0.00708808	0.0078342	0.00820725	0.00795855	0.00739896	0.00690155	0.00659067	0.00671503	0.00702591	0.00727461	0.00702591	0.00646632
15.3112		0.00659067	0.00702591	0.00733679	0.00739896	0.00739896	0.00746114	0.00739896	0.00721244	0.00727461	0.00739896	0.00721244	0.00659067	0.00609326	0.00590674	0.00590674	0.00578238	0.00559585	0.00572021	0.00621762	0.00659067	0.00646632	0.00621762	0.00615544	0.00615544	0.00627979	0.00659067	0.00696373	0.00721244	0.00721244	0.00715026	0.00721244	0.00727461	0.00715026	0.00683938	0.00671503	0.00690155	0.00733679	0.00802073	0.00839378	0.00802073	0.00739896	0.00696373	0.00683938	0.00715026	0.00758549	0.00789637	0.00777202	0.00727461
15.3425		0.00634197	0.00683938	0.00727461	0.00746114	0.00758549	0.00777202	0.0078342	0.00777202	0.00789637	0.00802073	0.00789637	0.00727461	0.0067772	0.00671503	0.00671503	0.00634197	0.00584456	0.00584456	0.00627979	0.0065285	0.00621762	0.00584456	0.00572021	0.00584456	0.00603109	0.00634197	0.00671503	0.00690155	0.00690155	0.0067772	0.0067772	0.0067772	0.00683938	0.00683938	0.00696373	0.00708808	0.00739896	0.00795855	0.00820725	0.0078342	0.00715026	0.0067772	0.00690155	0.00721244	0.00777202	0.00826943	0.00845596	0.0080829
15.3738		0.00603109	0.00646632	0.00696373	0.00727461	0.00752332	0.00777202	0.0078342	0.00789637	0.0080829	0.00833161	0.00820725	0.00764767	0.00727461	0.00733679	0.00746114	0.00702591	0.00634197	0.00621762	0.0065285	0.00665285	0.00621762	0.00565803	0.00559585	0.00572021	0.00584456	0.00609326	0.00646632	0.00665285	0.00665285	0.00646632	0.00634197	0.00634197	0.0065285	0.00683938	0.00702591	0.00702591	0.00721244	0.00758549	0.0078342	0.00746114	0.00683938	0.0065285	0.00665285	0.00702591	0.00758549	0.00820725	0.00864249	0.00851813
15.4051		0.00578238	0.00615544	0.00665285	0.00702591	0.00733679	0.00746114	0.00752332	0.00758549	0.0078342	0.00814508	0.0080829	0.00764767	0.00739896	0.00758549	0.00777202	0.00746114	0.00671503	0.00646632	0.0067772	0.00683938	0.00640415	0.00590674	0.00584456	0.00596891	0.00603109	0.00609326	0.00634197	0.0065285	0.00659067	0.00640415	0.00615544	0.00615544	0.00640415	0.00671503	0.00683938	0.0067772	0.00683938	0.00721244	0.00746114	0.00715026	0.00659067	0.00627979	0.00640415	0.0067772	0.00727461	0.0078342	0.00826943	0.00833161
15.4364		0.00559585	0.00596891	0.00646632	0.00683938	0.00702591	0.00708808	0.00702591	0.00702591	0.00721244	0.00758549	0.00758549	0.00727461	0.00715026	0.00739896	0.00770984	0.00739896	0.0067772	0.00646632	0.00683938	0.00708808	0.0067772	0.00646632	0.0065285	0.00665285	0.0065285	0.00640415	0.00646632	0.00671503	0.00683938	0.00671503	0.00640415	0.00627979	0.00646632	0.00659067	0.00646632	0.00627979	0.00640415	0.00683938	0.00715026	0.00696373	0.0065285	0.00621762	0.00627979	0.00659067	0.00702591	0.00739896	0.00764767	0.00777202
15.4677		0.00559585	0.00590674	0.00634197	0.00665285	0.00671503	0.00659067	0.00640415	0.00627979	0.00640415	0.00671503	0.00690155	0.0067772	0.00671503	0.00696373	0.00721244	0.00708808	0.00659067	0.00640415	0.00683938	0.00721244	0.00715026	0.00702591	0.00721244	0.00733679	0.00708808	0.0067772	0.00671503	0.00696373	0.00727461	0.00721244	0.00696373	0.00690155	0.00683938	0.0065285	0.00609326	0.00578238	0.00590674	0.00646632	0.00690155	0.00683938	0.00640415	0.00615544	0.00621762	0.00640415	0.00659067	0.00683938	0.00702591	0.00727461
15.499		0.00565803	0.00596891	0.00627979	0.00640415	0.00634197	0.00615544	0.00590674	0.00565803	0.00565803	0.00590674	0.00615544	0.00615544	0.00615544	0.00634197	0.00659067	0.0065285	0.00627979	0.00634197	0.00683938	0.00727461	0.00739896	0.00739896	0.00764767	0.00770984	0.00739896	0.00702591	0.00702591	0.00727461	0.00764767	0.00777202	0.00770984	0.00770984	0.00746114	0.00671503	0.00590674	0.0054715	0.00559585	0.00621762	0.0067772	0.00671503	0.00627979	0.00603109	0.00609326	0.00615544	0.00621762	0.00634197	0.00659067	0.00683938
15.5303		0.00596891	0.00627979	0.00646632	0.00640415	0.00609326	0.00578238	0.00553368	0.00528497	0.00516062	0.00534715	0.00559585	0.00565803	0.00565803	0.00572021	0.00584456	0.00590674	0.00596891	0.00621762	0.00665285	0.00715026	0.00739896	0.00746114	0.00764767	0.00764767	0.00739896	0.00721244	0.00727461	0.00752332	0.00789637	0.00814508	0.00826943	0.00833161	0.00795855	0.00696373	0.00603109	0.00553368	0.00565803	0.00640415	0.00690155	0.00671503	0.00621762	0.00596891	0.00596891	0.00596891	0.00584456	0.00590674	0.00609326	0.00640415
15.5616		0.0065285	0.00690155	0.00708808	0.0067772	0.00621762	0.00584456	0.0054715	0.0052228	0.00503627	0.00509845	0.00528497	0.00528497	0.0052228	0.0052228	0.00534715	0.00553368	0.00584456	0.00615544	0.00646632	0.00690155	0.00721244	0.00727461	0.00733679	0.00727461	0.00708808	0.00715026	0.00739896	0.00770984	0.00795855	0.00820725	0.00845596	0.00858031	0.00814508	0.00721244	0.00640415	0.00596891	0.00609326	0.00683938	0.00727461	0.00702591	0.00640415	0.00609326	0.00609326	0.00603109	0.00572021	0.00559585	0.00559585	0.00584456
15.593		0.00715026	0.00764767	0.00789637	0.00752332	0.00683938	0.00627979	0.00590674	0.00553368	0.00528497	0.00528497	0.00540933	0.00540933	0.0052228	0.00509845	0.00516062	0.0054715	0.00590674	0.00621762	0.00634197	0.0065285	0.0067772	0.00690155	0.00683938	0.00671503	0.00671503	0.00696373	0.00739896	0.00770984	0.00789637	0.0080829	0.00833161	0.00845596	0.0080829	0.00739896	0.00683938	0.0065285	0.00665285	0.00733679	0.0078342	0.00752332	0.00690155	0.00659067	0.0065285	0.00627979	0.00584456	0.00540933	0.00528497	0.0054715
15.6243		0.00746114	0.0080829	0.00851813	0.00826943	0.00764767	0.00708808	0.00665285	0.00621762	0.00590674	0.00596891	0.00615544	0.00609326	0.00578238	0.00553368	0.00553368	0.00584456	0.00627979	0.0065285	0.00640415	0.00634197	0.00634197	0.00646632	0.00640415	0.00621762	0.00627979	0.00665285	0.00715026	0.00752332	0.00770984	0.00789637	0.0080829	0.00814508	0.00789637	0.00758549	0.00727461	0.00702591	0.00715026	0.00777202	0.00820725	0.00795855	0.00746114	0.00721244	0.00702591	0.00659067	0.00609326	0.00559585	0.00540933	0.00559585
15.6556		0.00733679	0.00814508	0.00864249	0.00858031	0.00814508	0.00770984	0.00733679	0.00690155	0.00665285	0.0067772	0.00708808	0.00715026	0.0067772	0.00640415	0.00640415	0.00659067	0.00683938	0.00683938	0.00659067	0.00621762	0.00603109	0.00603109	0.00609326	0.00596891	0.00596891	0.00627979	0.00671503	0.00708808	0.00733679	0.00746114	0.00764767	0.00777202	0.00770984	0.00770984	0.00764767	0.00746114	0.00758549	0.0080829	0.00839378	0.00820725	0.0078342	0.00752332	0.00721244	0.00683938	0.00640415	0.00615544	0.00603109	0.00621762
15.6869		0.00696373	0.00777202	0.00839378	0.00839378	0.0080829	0.00789637	0.00770984	0.00739896	0.00721244	0.00746114	0.00795855	0.00802073	0.00764767	0.00733679	0.00739896	0.00739896	0.00733679	0.00715026	0.00671503	0.00621762	0.00590674	0.00590674	0.00596891	0.00596891	0.00584456	0.00584456	0.00621762	0.00659067	0.00690155	0.00708808	0.00721244	0.00733679	0.00752332	0.00770984	0.0078342	0.00770984	0.0078342	0.00814508	0.00833161	0.0080829	0.00777202	0.00752332	0.00721244	0.00690155	0.0067772	0.00671503	0.00683938	0.00702591
15.7182		0.00646632	0.00721244	0.00777202	0.0078342	0.00770984	0.00770984	0.00777202	0.00758549	0.00746114	0.00777202	0.00826943	0.00845596	0.00814508	0.00789637	0.00795855	0.00789637	0.00764767	0.00733679	0.00690155	0.00634197	0.00609326	0.00615544	0.00627979	0.00621762	0.00596891	0.00572021	0.00584456	0.00627979	0.00665285	0.00683938	0.00683938	0.00690155	0.00721244	0.00752332	0.00770984	0.00777202	0.0078342	0.00802073	0.00802073	0.0078342	0.00746114	0.00721244	0.00708808	0.00702591	0.00708808	0.00721244	0.00733679	0.00746114
15.7495		0.00596891	0.00659067	0.00708808	0.00721244	0.00721244	0.00739896	0.00752332	0.00746114	0.00733679	0.00764767	0.00814508	0.00839378	0.00820725	0.00802073	0.00814508	0.00802073	0.00764767	0.00739896	0.00715026	0.0067772	0.00659067	0.00671503	0.00690155	0.00690155	0.0065285	0.00603109	0.00590674	0.00627979	0.00671503	0.00683938	0.00671503	0.00665285	0.00690155	0.00721244	0.00739896	0.00739896	0.00752332	0.00764767	0.00764767	0.00752332	0.00721244	0.00696373	0.00690155	0.00702591	0.00721244	0.00727461	0.00727461	0.00739896
15.7808		0.0054715	0.00590674	0.00640415	0.00665285	0.0067772	0.00702591	0.00715026	0.00708808	0.00702591	0.00721244	0.00770984	0.00802073	0.00789637	0.0078342	0.00802073	0.00789637	0.00758549	0.00746114	0.00733679	0.00715026	0.00708808	0.00733679	0.00764767	0.00777202	0.00727461	0.00659067	0.00627979	0.0065285	0.00696373	0.00708808	0.00690155	0.00671503	0.0067772	0.00690155	0.00690155	0.00683938	0.00696373	0.00715026	0.00721244	0.00721244	0.00696373	0.00665285	0.00665285	0.00690155	0.00702591	0.00696373	0.00683938	0.00696373
15.8121		0.00509845	0.00540933	0.00584456	0.00615544	0.00640415	0.00659067	0.00671503	0.00671503	0.00659067	0.00671503	0.00715026	0.00739896	0.00746114	0.00752332	0.00770984	0.00764767	0.00739896	0.00733679	0.00739896	0.00739896	0.00746114	0.00777202	0.00826943	0.00839378	0.00789637	0.00708808	0.00659067	0.00671503	0.00727461	0.00752332	0.00739896	0.00721244	0.00708808	0.00690155	0.0065285	0.00634197	0.00646632	0.00671503	0.00683938	0.00690155	0.00671503	0.00646632	0.00646632	0.00659067	0.00665285	0.00646632	0.00621762	0.00634197
15.8434		0.00503627	0.00528497	0.00565803	0.00590674	0.00609326	0.00621762	0.00627979	0.00627979	0.00615544	0.00621762	0.00646632	0.00671503	0.00683938	0.00708808	0.00733679	0.00739896	0.00727461	0.00727461	0.00739896	0.00746114	0.00764767	0.00802073	0.00858031	0.00876684	0.00826943	0.00739896	0.0067772	0.00683938	0.00739896	0.00777202	0.00789637	0.00789637	0.00777202	0.00727461	0.00659067	0.00621762	0.00627979	0.0065285	0.00665285	0.00665285	0.0065285	0.00634197	0.00627979	0.00634197	0.00627979	0.00596891	0.00553368	0.00565803
15.8748		0.00553368	0.00559585	0.00584456	0.00596891	0.00596891	0.00596891	0.00596891	0.00584456	0.00572021	0.00572021	0.00584456	0.00596891	0.00615544	0.00646632	0.00683938	0.00708808	0.00721244	0.00727461	0.00733679	0.00739896	0.00758549	0.00802073	0.00864249	0.00882902	0.00826943	0.00746114	0.00683938	0.00683938	0.00739896	0.0078342	0.0080829	0.00833161	0.00833161	0.0078342	0.00708808	0.00665285	0.0065285	0.00659067	0.00659067	0.0065285	0.00646632	0.00627979	0.00615544	0.00609326	0.00596891	0.00553368	0.00503627	0.00516062
15.9061		0.00634197	0.00621762	0.00634197	0.00640415	0.00627979	0.00603109	0.00584456	0.00559585	0.0054715	0.00540933	0.00534715	0.00534715	0.00553368	0.00590674	0.00634197	0.00683938	0.00721244	0.00733679	0.00721244	0.00721244	0.00733679	0.00777202	0.00833161	0.00851813	0.0080829	0.00739896	0.00683938	0.00683938	0.00733679	0.00764767	0.00789637	0.00820725	0.00839378	0.00814508	0.00764767	0.00721244	0.00690155	0.00683938	0.00671503	0.00659067	0.0065285	0.00640415	0.00615544	0.00603109	0.00590674	0.00540933	0.00484974	0.00484974
15.9374		0.00702591	0.00683938	0.00690155	0.00702591	0.00683938	0.00646632	0.00603109	0.00572021	0.00559585	0.00553368	0.00534715	0.00516062	0.0052228	0.00553368	0.00603109	0.00665285	0.00715026	0.00727461	0.00708808	0.00690155	0.00690155	0.00727461	0.00770984	0.00789637	0.00770984	0.00721244	0.0067772	0.00690155	0.00727461	0.00752332	0.00764767	0.00795855	0.00826943	0.00820725	0.00795855	0.00764767	0.00733679	0.00715026	0.00696373	0.0067772	0.0067772	0.00671503	0.00640415	0.00621762	0.00603109	0.00559585	0.00503627	0.00497409
15.9687		0.00739896	0.00721244	0.00727461	0.00752332	0.00746114	0.00702591	0.00646632	0.00609326	0.00609326	0.00609326	0.00584456	0.00553368	0.00534715	0.00559585	0.00609326	0.00665285	0.00715026	0.00727461	0.00690155	0.0065285	0.00640415	0.00671503	0.00721244	0.00746114	0.00733679	0.00696373	0.00665285	0.00683938	0.00721244	0.00739896	0.00739896	0.00770984	0.0080829	0.00820725	0.00814508	0.00795855	0.00770984	0.00746114	0.00721244	0.00696373	0.00702591	0.00702591	0.00671503	0.0065285	0.00634197	0.00596891	0.00553368	0.00540933
16		0.00746114	0.00727461	0.00746114	0.00777202	0.0078342	0.00739896	0.00683938	0.0065285	0.0065285	0.00659067	0.00640415	0.00596891	0.00572021	0.00584456	0.00627979	0.0067772	0.00715026	0.00721244	0.00683938	0.00634197	0.00609326	0.00646632	0.00702591	0.00727461	0.00708808	0.0067772	0.0065285	0.00671503	0.00715026	0.00727461	0.00727461	0.00758549	0.00795855	0.00820725	0.00820725	0.0080829	0.00789637	0.00764767	0.00733679	0.00708808	0.00715026	0.00727461	0.00702591	0.0067772	0.00659067	0.00627979	0.00590674	0.00578238
[truncated: 202 more columns]

## Sheet: ExtData_Fig4b
	x (nm)	0	0.0313112	0.0626223	0.0939335	0.125245	0.156556	0.187867	0.219178	0.250489	0.2818	0.313112	0.344423	0.375734	0.407045	0.438356	0.469667	0.500978	0.53229	0.563601	0.594912	0.626223	0.657534	0.688845	0.720157	0.751468	0.782779	0.81409	0.845401	0.876712	0.908023	0.939335	0.970646	1.00196	1.03327	1.06458	1.09589	1.1272	1.15851	1.18982	1.22114	1.25245	1.28376	1.31507	1.34638	1.37769	1.409	1.44031	1.47162
y (nm)	I_THz (pA)
0		-1.31176	-1.38235	-1.31176	-1.46471	-1.47647	-1.40588	-1.39412	-1.52353	-1.54706	-1.53529	-1.41765	-1.45294	-1.48824	-1.53529	-1.39412	-1.01765	-1.05294	-1.24118	-1.34706	-1.44118	-1.5	-1.5	-1.40588	-1.54706	-1.59412	-1.46471	-1.74706	-2.00588	-1.58235	-0.911765	-0.794118	-0.888235	-1.44118	-1.84118	-1.93529	-1.61765	-1.41765	-1.39412	-1.59412	-1.67647	-1.53529	-1.26471	-1.20588	-1.27647	-1.22941	-0.935294	-1.05294	-1.39412
0.0313112		-1.35882	-1.38235	-1.3	-1.46471	-1.48824	-1.41765	-1.38235	-1.5	-1.53529	-1.52353	-1.41765	-1.45294	-1.46471	-1.5	-1.40588	-1.02941	-1.04118	-1.25294	-1.37059	-1.45294	-1.51176	-1.51176	-1.41765	-1.54706	-1.58235	-1.46471	-1.75882	-2.05294	-1.61765	-0.982353	-0.9	-0.994118	-1.44118	-1.80588	-1.92353	-1.59412	-1.38235	-1.37059	-1.58235	-1.68824	-1.54706	-1.26471	-1.19412	-1.3	-1.27647	-0.982353	-1.05294	-1.39412
0.0626223		-1.39412	-1.37059	-1.27647	-1.45294	-1.5	-1.42941	-1.38235	-1.48824	-1.5	-1.5	-1.41765	-1.44118	-1.41765	-1.46471	-1.40588	-1.05294	-1.02941	-1.25294	-1.39412	-1.48824	-1.52353	-1.51176	-1.41765	-1.54706	-1.57059	-1.45294	-1.74706	-2.08824	-1.65294	-1.08824	-1.04118	-1.12353	-1.46471	-1.75882	-1.88824	-1.55882	-1.27647	-1.3	-1.55882	-1.7	-1.57059	-1.27647	-1.18235	-1.33529	-1.33529	-1.04118	-1.06471	-1.38235
0.0939335		-1.41765	-1.35882	-1.25294	-1.45294	-1.51176	-1.44118	-1.39412	-1.46471	-1.48824	-1.47647	-1.41765	-1.42941	-1.37059	-1.40588	-1.40588	-1.06471	-1.01765	-1.24118	-1.40588	-1.5	-1.53529	-1.52353	-1.41765	-1.53529	-1.54706	-1.41765	-1.72353	-2.08824	-1.66471	-1.15882	-1.15882	-1.24118	-1.48824	-1.71176	-1.82941	-1.5	-1.17059	-1.20588	-1.52353	-1.71176	-1.59412	-1.27647	-1.18235	-1.35882	-1.37059	-1.1	-1.1	-1.38235
0.125245		-1.44118	-1.32353	-1.22941	-1.44118	-1.53529	-1.46471	-1.40588	-1.46471	-1.46471	-1.44118	-1.40588	-1.41765	-1.32353	-1.35882	-1.39412	-1.06471	-0.982353	-1.19412	-1.40588	-1.52353	-1.54706	-1.52353	-1.42941	-1.51176	-1.51176	-1.38235	-1.67647	-2.06471	-1.65294	-1.20588	-1.25294	-1.34706	-1.51176	-1.67647	-1.73529	-1.44118	-1.08824	-1.14706	-1.48824	-1.71176	-1.61765	-1.3	-1.18235	-1.35882	-1.39412	-1.15882	-1.15882	-1.39412
0.156556		-1.46471	-1.28824	-1.20588	-1.41765	-1.53529	-1.48824	-1.42941	-1.46471	-1.44118	-1.40588	-1.39412	-1.41765	-1.25294	-1.26471	-1.37059	-1.05294	-0.947059	-1.15882	-1.39412	-1.53529	-1.54706	-1.52353	-1.41765	-1.5	-1.47647	-1.3	-1.62941	-2.00588	-1.61765	-1.20588	-1.32353	-1.40588	-1.53529	-1.65294	-1.65294	-1.38235	-1.02941	-1.11176	-1.44118	-1.7	-1.62941	-1.34706	-1.21765	-1.37059	-1.40588	-1.21765	-1.21765	-1.41765
0.187867		-1.48824	-1.27647	-1.18235	-1.40588	-1.53529	-1.5	-1.44118	-1.46471	-1.41765	-1.35882	-1.37059	-1.40588	-1.22941	-1.19412	-1.32353	-1.01765	-0.923529	-1.11176	-1.37059	-1.52353	-1.53529	-1.5	-1.41765	-1.48824	-1.44118	-1.19412	-1.57059	-1.92353	-1.55882	-1.20588	-1.35882	-1.44118	-1.55882	-1.61765	-1.57059	-1.3	-1.01765	-1.1	-1.41765	-1.68824	-1.65294	-1.39412	-1.27647	-1.38235	-1.40588	-1.24118	-1.3	-1.45294
0.219178		-1.51176	-1.25294	-1.14706	-1.37059	-1.53529	-1.53529	-1.47647	-1.46471	-1.40588	-1.32353	-1.35882	-1.41765	-1.24118	-1.15882	-1.27647	-0.994118	-0.9	-1.06471	-1.32353	-1.48824	-1.5	-1.48824	-1.41765	-1.47647	-1.40588	-1.11176	-1.51176	-1.84118	-1.51176	-1.18235	-1.37059	-1.46471	-1.57059	-1.59412	-1.5	-1.22941	-1.01765	-1.13529	-1.40588	-1.68824	-1.66471	-1.44118	-1.35882	-1.39412	-1.39412	-1.25294	-1.35882	-1.48824
0.250489		-1.54706	-1.24118	-1.1	-1.32353	-1.54706	-1.59412	-1.51176	-1.46471	-1.40588	-1.31176	-1.35882	-1.44118	-1.25294	-1.15882	-1.22941	-0.970588	-0.9	-1.04118	-1.27647	-1.44118	-1.46471	-1.46471	-1.41765	-1.46471	-1.38235	-1.02941	-1.46471	-1.74706	-1.47647	-1.19412	-1.39412	-1.48824	-1.58235	-1.57059	-1.44118	-1.18235	-1.05294	-1.18235	-1.39412	-1.68824	-1.7	-1.48824	-1.40588	-1.41765	-1.37059	-1.24118	-1.40588	-1.51176
0.2818		-1.57059	-1.22941	-1.04118	-1.27647	-1.57059	-1.66471	-1.55882	-1.46471	-1.41765	-1.33529	-1.37059	-1.45294	-1.3	-1.17059	-1.20588	-0.970588	-0.911765	-1.01765	-1.22941	-1.39412	-1.41765	-1.44118	-1.41765	-1.46471	-1.35882	-0.982353	-1.40588	-1.65294	-1.44118	-1.20588	-1.40588	-1.5	-1.58235	-1.54706	-1.40588	-1.15882	-1.1	-1.25294	-1.40588	-1.7	-1.74706	-1.53529	-1.45294	-1.44118	-1.34706	-1.20588	-1.42941	-1.53529
0.313112		-1.58235	-1.20588	-0.970588	-1.22941	-1.61765	-1.81765	-1.61765	-1.46471	-1.44118	-1.38235	-1.40588	-1.47647	-1.34706	-1.19412	-1.18235	-0.970588	-0.935294	-1.00588	-1.18235	-1.32353	-1.37059	-1.41765	-1.40588	-1.45294	-1.3	-0.982353	-1.38235	-1.60588	-1.41765	-1.24118	-1.41765	-1.5	-1.57059	-1.52353	-1.37059	-1.14706	-1.15882	-1.33529	-1.44118	-1.73529	-1.79412	-1.55882	-1.47647	-1.45294	-1.32353	-1.17059	-1.45294	-1.54706
0.344423		-1.59412	-1.17059	-0.9	-1.19412	-1.66471	-1.94706	-1.66471	-1.45294	-1.46471	-1.41765	-1.42941	-1.48824	-1.35882	-1.20588	-1.15882	-0.982353	-0.970588	-1.01765	-1.14706	-1.24118	-1.32353	-1.39412	-1.39412	-1.41765	-1.25294	-1.00588	-1.37059	-1.55882	-1.41765	-1.28824	-1.42941	-1.48824	-1.55882	-1.5	-1.32353	-1.14706	-1.18235	-1.38235	-1.48824	-1.78235	-1.84118	-1.59412	-1.5	-1.47647	-1.3	-1.12353	-1.46471	-1.54706
0.375734		-1.59412	-1.15882	-0.852941	-1.17059	-1.73529	-2.08824	-1.68824	-1.45294	-1.48824	-1.46471	-1.45294	-1.5	-1.37059	-1.20588	-1.15882	-1.00588	-1.01765	-1.02941	-1.12353	-1.19412	-1.28824	-1.35882	-1.37059	-1.39412	-1.19412	-1.05294	-1.37059	-1.54706	-1.45294	-1.35882	-1.44118	-1.46471	-1.53529	-1.46471	-1.28824	-1.13529	-1.19412	-1.41765	-1.53529	-1.84118	-1.88824	-1.59412	-1.51176	-1.5	-1.28824	-1.08824	-1.45294	-1.54706
0.407045		-1.59412	-1.15882	-0.841176	-1.15882	-1.79412	-2.17059	-1.72353	-1.44118	-1.5	-1.51176	-1.46471	-1.48824	-1.37059	-1.20588	-1.15882	-1.02941	-1.06471	-1.06471	-1.11176	-1.15882	-1.27647	-1.32353	-1.33529	-1.34706	-1.15882	-1.11176	-1.39412	-1.55882	-1.53529	-1.41765	-1.45294	-1.44118	-1.5	-1.45294	-1.26471	-1.11176	-1.18235	-1.44118	-1.57059	-1.87647	-1.91176	-1.59412	-1.51176	-1.53529	-1.28824	-1.05294	-1.44118	-1.54706
0.438356		-1.59412	-1.18235	-0.841176	-1.15882	-1.82941	-2.22941	-1.73529	-1.42941	-1.51176	-1.53529	-1.45294	-1.47647	-1.35882	-1.19412	-1.15882	-1.06471	-1.12353	-1.08824	-1.1	-1.14706	-1.27647	-1.27647	-1.28824	-1.28824	-1.11176	-1.15882	-1.39412	-1.57059	-1.62941	-1.48824	-1.46471	-1.41765	-1.46471	-1.44118	-1.25294	-1.11176	-1.15882	-1.45294	-1.60588	-1.9	-1.9	-1.58235	-1.53529	-1.57059	-1.28824	-1.02941	-1.41765	-1.54706
0.469667		-1.59412	-1.21765	-0.864706	-1.15882	-1.84118	-2.24118	-1.74706	-1.44118	-1.52353	-1.53529	-1.44118	-1.45294	-1.33529	-1.20588	-1.17059	-1.1	-1.18235	-1.1	-1.08824	-1.14706	-1.3	-1.24118	-1.24118	-1.24118	-1.08824	-1.19412	-1.37059	-1.58235	-1.74706	-1.55882	-1.51176	-1.40588	-1.44118	-1.44118	-1.27647	-1.12353	-1.17059	-1.46471	-1.61765	-1.9	-1.86471	-1.55882	-1.54706	-1.60588	-1.3	-1.04118	-1.40588	-1.54706
0.500978		-1.58235	-1.24118	-0.9	-1.17059	-1.81765	-2.22941	-1.75882	-1.44118	-1.53529	-1.53529	-1.42941	-1.44118	-1.32353	-1.19412	-1.18235	-1.13529	-1.22941	-1.11176	-1.06471	-1.15882	-1.32353	-1.20588	-1.20588	-1.22941	-1.1	-1.22941	-1.32353	-1.54706	-1.84118	-1.61765	-1.55882	-1.40588	-1.42941	-1.45294	-1.31176	-1.17059	-1.21765	-1.47647	-1.61765	-1.86471	-1.81765	-1.54706	-1.55882	-1.64118	-1.33529	-1.07647	-1.41765	-1.55882
0.53229		-1.57059	-1.27647	-0.935294	-1.17059	-1.78235	-2.20588	-1.75882	-1.45294	-1.54706	-1.53529	-1.41765	-1.42941	-1.32353	-1.19412	-1.17059	-1.15882	-1.25294	-1.1	-1.02941	-1.15882	-1.35882	-1.18235	-1.18235	-1.24118	-1.15882	-1.28824	-1.21765	-1.46471	-1.86471	-1.65294	-1.59412	-1.40588	-1.42941	-1.47647	-1.35882	-1.24118	-1.31176	-1.5	-1.61765	-1.79412	-1.73529	-1.53529	-1.58235	-1.66471	-1.37059	-1.14706	-1.42941	-1.57059
0.563601		-1.55882	-1.3	-0.994118	-1.17059	-1.7	-2.13529	-1.75882	-1.47647	-1.54706	-1.51176	-1.40588	-1.41765	-1.32353	-1.19412	-1.13529	-1.15882	-1.27647	-1.08824	-1.00588	-1.18235	-1.38235	-1.15882	-1.15882	-1.27647	-1.27647	-1.35882	-1.1	-1.31176	-1.78235	-1.64118	-1.60588	-1.39412	-1.44118	-1.51176	-1.39412	-1.31176	-1.39412	-1.53529	-1.60588	-1.71176	-1.65294	-1.51176	-1.59412	-1.7	-1.41765	-1.24118	-1.45294	-1.60588
0.594912		-1.55882	-1.34706	-1.07647	-1.18235	-1.64118	-2.02941	-1.74706	-1.5	-1.54706	-1.5	-1.40588	-1.41765	-1.33529	-1.18235	-1.08824	-1.11176	-1.27647	-1.06471	-0.970588	-1.20588	-1.40588	-1.15882	-1.15882	-1.31176	-1.39412	-1.41765	-0.970588	-1.04118	-1.65294	-1.61765	-1.60588	-1.35882	-1.45294	-1.54706	-1.40588	-1.37059	-1.44118	-1.54706	-1.58235	-1.65294	-1.60588	-1.5	-1.60588	-1.74706	-1.47647	-1.34706	-1.48824	-1.62941
0.626223		-1.54706	-1.37059	-1.15882	-1.18235	-1.55882	-1.92353	-1.72353	-1.52353	-1.54706	-1.48824	-1.40588	-1.41765	-1.32353	-1.15882	-1.01765	-1.06471	-1.26471	-1.05294	-0.947059	-1.20588	-1.41765	-1.15882	-1.15882	-1.35882	-1.48824	-1.48824	-0.876471	-0.758824	-1.55882	-1.57059	-1.59412	-1.32353	-1.47647	-1.58235	-1.44118	-1.39412	-1.46471	-1.54706	-1.55882	-1.60588	-1.55882	-1.48824	-1.61765	-1.78235	-1.53529	-1.44118	-1.51176	-1.64118
0.657534		-1.53529	-1.40588	-1.25294	-1.17059	-1.47647	-1.80588	-1.68824	-1.54706	-1.55882	-1.47647	-1.40588	-1.41765	-1.28824	-1.11176	-0.947059	-0.994118	-1.24118	-1.04118	-0.935294	-1.19412	-1.40588	-1.17059	-1.15882	-1.37059	-1.58235	-1.57059	-0.817647	-0.276471	-1.45294	-1.51176	-1.57059	-1.31176	-1.5	-1.61765	-1.45294	-1.40588	-1.45294	-1.52353	-1.54706	-1.58235	-1.53529	-1.48824	-1.61765	-1.80588	-1.60588	-1.53529	-1.53529	-1.62941
0.688845		-1.51176	-1.41765	-1.33529	-1.18235	-1.39412	-1.68824	-1.66471	-1.55882	-1.57059	-1.46471	-1.39412	-1.39412	-1.24118	-1.06471	-0.864706	-0.935294	-1.21765	-1.01765	-0.923529	-1.15882	-1.39412	-1.17059	-1.18235	-1.39412	-1.66471	-1.64118	-0.782353	0.0411765	-1.39412	-1.47647	-1.55882	-1.3	-1.53529	-1.65294	-1.47647	-1.40588	-1.44118	-1.48824	-1.53529	-1.57059	-1.51176	-1.48824	-1.61765	-1.79412	-1.65294	-1.61765	-1.55882	-1.60588
0.720157		-1.47647	-1.44118	-1.39412	-1.18235	-1.31176	-1.59412	-1.64118	-1.58235	-1.59412	-1.46471	-1.37059	-1.35882	-1.18235	-1.00588	-0.805882	-0.888235	-1.18235	-1.00588	-0.9	-1.11176	-1.34706	-1.18235	-1.20588	-1.39412	-1.72353	-1.7	-0.770588	0.194118	-1.32353	-1.44118	-1.54706	-1.27647	-1.54706	-1.68824	-1.48824	-1.39412	-1.40588	-1.45294	-1.52353	-1.58235	-1.51176	-1.48824	-1.59412	-1.75882	-1.68824	-1.7	-1.55882	-1.55882
0.751468		-1.44118	-1.46471	-1.42941	-1.19412	-1.21765	-1.51176	-1.61765	-1.60588	-1.60588	-1.44118	-1.31176	-1.28824	-1.14706	-0.982353	-0.770588	-0.841176	-1.13529	-0.994118	-0.9	-1.06471	-1.27647	-1.19412	-1.22941	-1.37059	-1.73529	-1.74706	-0.805882	0.170588	-1.26471	-1.39412	-1.53529	-1.25294	-1.54706	-1.71176	-1.5	-1.38235	-1.38235	-1.41765	-1.51176	-1.58235	-1.51176	-1.47647	-1.57059	-1.7	-1.7	-1.78235	-1.57059	-1.52353
0.782779		-1.41765	-1.5	-1.46471	-1.21765	-1.14706	-1.44118	-1.60588	-1.65294	-1.64118	-1.41765	-1.21765	-1.20588	-1.13529	-0.982353	-0.770588	-0.817647	-1.11176	-1.01765	-0.9	-1.01765	-1.20588	-1.20588	-1.25294	-1.34706	-1.68824	-1.74706	-0.841176	0.0294118	-1.22941	-1.35882	-1.5	-1.22941	-1.53529	-1.71176	-1.51176	-1.35882	-1.35882	-1.40588	-1.51176	-1.58235	-1.5	-1.46471	-1.54706	-1.65294	-1.68824	-1.84118	-1.57059	-1.47647
0.81409		-1.40588	-1.52353	-1.51176	-1.25294	-1.11176	-1.37059	-1.59412	-1.7	-1.66471	-1.39412	-1.11176	-1.13529	-1.12353	-0.994118	-0.805882	-0.782353	-1.07647	-1.04118	-0.935294	-0.982353	-1.15882	-1.24118	-1.28824	-1.3	-1.64118	-1.7	-0.888235	-0.182353	-1.20588	-1.32353	-1.5	-1.21765	-1.51176	-1.68824	-1.5	-1.33529	-1.32353	-1.40588	-1.52353	-1.58235	-1.5	-1.45294	-1.51176	-1.59412	-1.65294	-1.87647	-1.57059	-1.42941
0.845401		-1.39412	-1.54706	-1.54706	-1.32353	-1.1	-1.31176	-1.59412	-1.75882	-1.68824	-1.37059	-1.01765	-1.06471	-1.13529	-1.01765	-0.841176	-0.770588	-1.06471	-1.08824	-0.970588	-0.970588	-1.13529	-1.27647	-1.33529	-1.27647	-1.57059	-1.65294	-0.947059	-0.441176	-1.18235	-1.3	-1.51176	-1.22941	-1.48824	-1.66471	-1.47647	-1.3	-1.3	-1.40588	-1.53529	-1.59412	-1.47647	-1.42941	-1.48824	-1.55882	-1.61765	-1.87647	-1.57059	-1.39412
0.876712		-1.38235	-1.55882	-1.59412	-1.38235	-1.12353	-1.26471	-1.59412	-1.81765	-1.73529	-1.37059	-0.958824	-1.02941	-1.13529	-1.06471	-0.9	-0.805882	-1.07647	-1.14706	-0.994118	-0.970588	-1.12353	-1.33529	-1.37059	-1.26471	-1.51176	-1.60588	-0.994118	-0.676471	-1.15882	-1.32353	-1.55882	-1.25294	-1.44118	-1.61765	-1.45294	-1.25294	-1.27647	-1.41765	-1.55882	-1.60588	-1.46471	-1.40588	-1.47647	-1.52353	-1.57059	-1.84118	-1.55882	-1.33529
0.908023		-1.35882	-1.55882	-1.61765	-1.42941	-1.15882	-1.25294	-1.59412	-1.82941	-1.75882	-1.37059	-0.935294	-1.01765	-1.15882	-1.08824	-0.958824	-0.841176	-1.1	-1.20588	-1.01765	-0.970588	-1.12353	-1.35882	-1.39412	-1.26471	-1.45294	-1.54706	-1.02941	-0.817647	-1.13529	-1.35882	-1.61765	-1.3	-1.39412	-1.55882	-1.41765	-1.20588	-1.27647	-1.44118	-1.58235	-1.60588	-1.45294	-1.38235	-1.46471	-1.5	-1.53529	-1.80588	-1.54706	-1.3
0.939335		-1.31176	-1.54706	-1.65294	-1.48824	-1.21765	-1.26471	-1.59412	-1.81765	-1.75882	-1.39412	-0.923529	-1.02941	-1.17059	-1.1	-1.00588	-0.9	-1.17059	-1.25294	-1.01765	-0.947059	-1.11176	-1.37059	-1.40588	-1.26471	-1.39412	-1.48824	-1.06471	-0.876471	-1.11176	-1.39412	-1.68824	-1.34706	-1.34706	-1.5	-1.37059	-1.17059	-1.31176	-1.48824	-1.61765	-1.62941	-1.44118	-1.35882	-1.47647	-1.5	-1.51176	-1.75882	-1.54706	-1.28824
0.970646		-1.24118	-1.51176	-1.67647	-1.53529	-1.27647	-1.3	-1.59412	-1.80588	-1.75882	-1.40588	-0.958824	-1.06471	-1.18235	-1.1	-1.05294	-0.982353	-1.25294	-1.31176	-1.01765	-0.923529	-1.1	-1.35882	-1.40588	-1.25294	-1.31176	-1.42941	-1.06471	-0.9	-1.08824	-1.41765	-1.78235	-1.38235	-1.27647	-1.41765	-1.3	-1.14706	-1.37059	-1.55882	-1.68824	-1.65294	-1.44118	-1.33529	-1.48824	-1.5	-1.48824	-1.73529	-1.57059	-1.34706
1.00196		-1.17059	-1.48824	-1.68824	-1.57059	-1.33529	-1.34706	-1.59412	-1.75882	-1.73529	-1.42941	-1.00588	-1.11176	-1.19412	-1.1	-1.08824	-1.08824	-1.37059	-1.35882	-1.00588	-0.923529	-1.11176	-1.34706	-1.39412	-1.22941	-1.20588	-1.37059	-1.05294	-0.888235	-1.06471	-1.45294	-1.85294	-1.41765	-1.22941	-1.33529	-1.20588	-1.11176	-1.42941	-1.66471	-1.80588	-1.7	-1.44118	-1.31176	-1.5	-1.52353	-1.48824	-1.7	-1.60588	-1.41765
1.03327		-1.08824	-1.44118	-1.68824	-1.59412	-1.37059	-1.38235	-1.59412	-1.71176	-1.7	-1.44118	-1.06471	-1.18235	-1.19412	-1.07647	-1.13529	-1.21765	-1.44118	-1.39412	-0.994118	-0.935294	-1.14706	-1.33529	-1.37059	-1.20588	-1.1	-1.3	-1.05294	-0.852941	-1.01765	-1.48824	-1.9	-1.45294	-1.18235	-1.21765	-1.1	-1.08824	-1.5	-1.82941	-1.92353	-1.73529	-1.42941	-1.28824	-1.53529	-1.55882	-1.5	-1.68824	-1.65294	-1.51176
1.06458		-0.982353	-1.39412	-1.66471	-1.60588	-1.40588	-1.40588	-1.59412	-1.67647	-1.66471	-1.46471	-1.12353	-1.21765	-1.17059	-1.04118	-1.18235	-1.35882	-1.52353	-1.40588	-1.00588	-0.970588	-1.19412	-1.35882	-1.35882	-1.20588	-1.01765	-1.24118	-1.05294	-0.829412	-0.994118	-1.51176	-1.91176	-1.47647	-1.14706	-1.11176	-0.982353	-1.06471	-1.54706	-1.97059	-2.00588	-1.75882	-1.39412	-1.25294	-1.55882	-1.60588	-1.51176	-1.66471	-1.7	-1.61765
1.09589		-0.852941	-1.32353	-1.64118	-1.59412	-1.42941	-1.44118	-1.59412	-1.65294	-1.64118	-1.48824	-1.18235	-1.24118	-1.14706	-1.01765	-1.24118	-1.45294	-1.59412	-1.44118	-1.01765	-1.01765	-1.26471	-1.37059	-1.35882	-1.24118	-0.982353	-1.19412	-1.06471	-0.805882	-0.970588	-1.53529	-1.86471	-1.46471	-1.08824	-1.00588	-0.888235	-1.05294	-1.59412	-2.06471	-2.02941	-1.72353	-1.35882	-1.21765	-1.57059	-1.65294	-1.53529	-1.64118	-1.74706	-1.7
1.1272		-0.652941	-1.24118	-1.60588	-1.58235	-1.45294	-1.46471	-1.60588	-1.62941	-1.61765	-1.51176	-1.24118	-1.25294	-1.1	-1.00588	-1.3	-1.54706	-1.65294	-1.46471	-1.06471	-1.06471	-1.32353	-1.39412	-1.37059	-1.3	-0.982353	-1.18235	-1.08824	-0.805882	-0.970588	-1.53529	-1.80588	-1.41765	-1.04118	-0.935294	-0.817647	-1.02941	-1.61765	-2.08824	-2.01765	-1.67647	-1.27647	-1.19412	-1.59412	-1.68824	-1.54706	-1.61765	-1.75882	-1.78235
1.15851		-0.429412	-1.15882	-1.57059	-1.57059	-1.46471	-1.5	-1.61765	-1.61765	-1.61765	-1.53529	-1.3	-1.24118	-1.07647	-1.00588	-1.34706	-1.60588	-1.72353	-1.5	-1.12353	-1.11176	-1.33529	-1.40588	-1.39412	-1.37059	-1.04118	-1.20588	-1.14706	-0.829412	-0.982353	-1.54706	-1.72353	-1.37059	-0.994118	-0.9	-0.711765	-1.01765	-1.62941	-2.08824	-1.98235	-1.61765	-1.20588	-1.17059	-1.59412	-1.71176	-1.55882	-1.60588	-1.74706	-1.81765
1.18982		-0.323529	-1.12353	-1.54706	-1.54706	-1.48824	-1.52353	-1.64118	-1.61765	-1.60588	-1.57059	-1.35882	-1.24118	-1.06471	-1.01765	-1.37059	-1.65294	-1.78235	-1.53529	-1.20588	-1.11176	-1.31176	-1.39412	-1.40588	-1.42941	-1.12353	-1.27647	-1.21765	-0.864706	-1.01765	-1.55882	-1.67647	-1.32353	-0.970588	-0.9	-0.652941	-1.01765	-1.64118	-2.06471	-1.92353	-1.55882	-1.11176	-1.14706	-1.60588	-1.73529	-1.57059	-1.59412	-1.72353	-1.78235
1.22114		-0.3	-1.1	-1.52353	-1.54706	-1.51176	-1.54706	-1.66471	-1.64118	-1.61765	-1.60588	-1.39412	-1.25294	-1.08824	-1.06471	-1.39412	-1.68824	-1.82941	-1.57059	-1.27647	-1.08824	-1.22941	-1.37059	-1.40588	-1.48824	-1.21765	-1.34706	-1.3	-0.911765	-1.06471	-1.59412	-1.66471	-1.26471	-0.935294	-0.923529	-0.652941	-1.04118	-1.64118	-2.02941	-1.86471	-1.5	-1.01765	-1.14706	-1.61765	-1.73529	-1.55882	-1.57059	-1.68824	-1.72353
1.25245		-0.382353	-1.11176	-1.5	-1.53529	-1.53529	-1.57059	-1.67647	-1.64118	-1.61765	-1.64118	-1.42941	-1.26471	-1.13529	-1.13529	-1.41765	-1.7	-1.85294	-1.60588	-1.33529	-1.04118	-1.11176	-1.33529	-1.41765	-1.51176	-1.32353	-1.39412	-1.37059	-0.982353	-1.14706	-1.64118	-1.68824	-1.20588	-0.911765	-0.958824	-0.711765	-1.07647	-1.64118	-1.98235	-1.80588	-1.44118	-0.935294	-1.14706	-1.65294	-1.73529	-1.54706	-1.55882	-1.66471	-1.65294
1.28376		-0.5	-1.12353	-1.5	-1.53529	-1.54706	-1.59412	-1.68824	-1.64118	-1.64118	-1.66471	-1.46471	-1.27647	-1.19412	-1.24118	-1.45294	-1.7	-1.84118	-1.61765	-1.38235	-0.982353	-0.994118	-1.28824	-1.41765	-1.54706	-1.39412	-1.44118	-1.40588	-1.05294	-1.25294	-1.68824	-1.7	-1.15882	-0.9	-1.01765	-0.829412	-1.13529	-1.61765	-1.92353	-1.74706	-1.39412	-0.852941	-1.15882	-1.68824	-1.73529	-1.52353	-1.53529	-1.62941	-1.60588
1.31507		-0.652941	-1.14706	-1.5	-1.53529	-1.55882	-1.60588	-1.67647	-1.62941	-1.64118	-1.68824	-1.48824	-1.31176	-1.27647	-1.34706	-1.5	-1.7	-1.82941	-1.61765	-1.40588	-0.947059	-0.9	-1.27647	-1.42941	-1.55882	-1.42941	-1.45294	-1.41765	-1.12353	-1.35882	-1.78235	-1.71176	-1.1	-0.911765	-1.1	-0.935294	-1.21765	-1.60588	-1.84118	-1.68824	-1.32353	-0.723529	-1.15882	-1.73529	-1.74706	-1.5	-1.5	-1.59412	-1.55882
1.34638		-0.817647	-1.18235	-1.5	-1.52353	-1.54706	-1.60588	-1.65294	-1.60588	-1.65294	-1.71176	-1.51176	-1.34706	-1.35882	-1.41765	-1.53529	-1.7	-1.80588	-1.61765	-1.44118	-0.935294	-0.852941	-1.27647	-1.44118	-1.57059	-1.45294	-1.45294	-1.42941	-1.19412	-1.41765	-1.86471	-1.72353	-1.05294	-0.935294	-1.20588	-1.07647	-1.32353	-1.59412	-1.75882	-1.64118	-1.24118	-0.547059	-1.17059	-1.77059	-1.73529	-1.46471	-1.45294	-1.55882	-1.53529
1.37769		-0.911765	-1.24118	-1.5	-1.5	-1.52353	-1.60588	-1.64118	-1.58235	-1.65294	-1.73529	-1.54706	-1.37059	-1.40588	-1.46471	-1.57059	-1.7	-1.77059	-1.61765	-1.46471	-0.982353	-0.876471	-1.31176	-1.45294	-1.57059	-1.46471	-1.41765	-1.41765	-1.24118	-1.47647	-1.94706	-1.73529	-1.00588	-0.947059	-1.31176	-1.22941	-1.40588	-1.59412	-1.68824	-1.60588	-1.15882	-0.417647	-1.15882	-1.78235	-1.71176	-1.45294	-1.44118	-1.52353	-1.51176
1.409		-1.01765	-1.28824	-1.5	-1.46471	-1.48824	-1.58235	-1.60588	-1.55882	-1.65294	-1.75882	-1.57059	-1.40588	-1.44118	-1.48824	-1.57059	-1.68824	-1.73529	-1.60588	-1.5	-1.06471	-0.947059	-1.35882	-1.45294	-1.57059	-1.46471	-1.39412	-1.40588	-1.27647	-1.51176	-1.99412	-1.73529	-0.970588	-0.958824	-1.38235	-1.35882	-1.46471	-1.59412	-1.62941	-1.55882	-1.1	-0.323529	-1.14706	-1.73529	-1.68824	-1.45294	-1.42941	-1.5	-1.5
1.44031		-1.13529	-1.33529	-1.5	-1.42941	-1.44118	-1.54706	-1.57059	-1.53529	-1.65294	-1.79412	-1.59412	-1.41765	-1.45294	-1.47647	-1.54706	-1.66471	-1.7	-1.59412	-1.53529	-1.19412	-1.05294	-1.39412	-1.46471	-1.57059	-1.45294	-1.35882	-1.39412	-1.31176	-1.55882	-2.04118	-1.75882	-0.947059	-0.958824	-1.41765	-1.42941	-1.51176	-1.60588	-1.59412	-1.51176	-1.06471	-0.323529	-1.11176	-1.68824	-1.65294	-1.47647	-1.45294	-1.5	-1.5
1.47162		-1.22941	-1.37059	-1.5	-1.39412	-1.38235	-1.51176	-1.54706	-1.51176	-1.67647	-1.84118	-1.62941	-1.42941	-1.44118	-1.45294	-1.51176	-1.64118	-1.68824	-1.59412	-1.57059	-1.32353	-1.17059	-1.41765	-1.46471	-1.57059	-1.45294	-1.32353	-1.39412	-1.35882	-1.59412	-2.08824	-1.80588	-0.935294	-0.935294	-1.44118	-1.47647	-1.54706	-1.60588	-1.55882	-1.48824	-1.07647	-0.417647	-1.07647	-1.62941	-1.64118	-1.52353	-1.51176	-1.52353	-1.51176
1.50294		-1.31176	-1.39412	-1.5	-1.35882	-1.32353	-1.48824	-1.52353	-1.51176	-1.71176	-1.92353	-1.66471	-1.44118	-1.41765	-1.41765	-1.48824	-1.60588	-1.65294	-1.59412	-1.60588	-1.40588	-1.28824	-1.44118	-1.45294	-1.55882	-1.46471	-1.31176	-1.39412	-1.40588	-1.62941	-2.11176	-1.84118	-0.935294	-0.923529	-1.44118	-1.5	-1.57059	-1.60588	-1.54706	-1.48824	-1.13529	-0.617647	-1.07647	-1.58235	-1.64118	-1.57059	-1.57059	-1.55882	-1.54706
1.53425		-1.37059	-1.42941	-1.51176	-1.34706	-1.27647	-1.45294	-1.51176	-1.53529	-1.79412	-2.00588	-1.72353	-1.44118	-1.39412	-1.39412	-1.46471	-1.58235	-1.62941	-1.59412	-1.62941	-1.47647	-1.38235	-1.44118	-1.41765	-1.54706	-1.48824	-1.32353	-1.40588	-1.45294	-1.65294	-2.11176	-1.86471	-0.947059	-0.9	-1.44118	-1.52353	-1.57059	-1.60588	-1.54706	-1.5	-1.22941	-0.852941	-1.1	-1.54706	-1.64118	-1.62941	-1.65294	-1.60588	-1.55882
1.56556		-1.44118	-1.46471	-1.53529	-1.35882	-1.26471	-1.44118	-1.51176	-1.55882	-1.86471	-2.08824	-1.78235	-1.45294	-1.37059	-1.37059	-1.44118	-1.54706	-1.59412	-1.57059	-1.64118	-1.53529	-1.42941	-1.42941	-1.37059	-1.52353	-1.51176	-1.35882	-1.42941	-1.5	-1.66471	-2.07647	-1.84118	-0.935294	-0.888235	-1.44118	-1.54706	-1.57059	-1.60588	-1.55882	-1.51176	-1.33529	-1.01765	-1.17059	-1.53529	-1.64118	-1.67647	-1.71176	-1.64118	-1.58235
1.59687		-1.5	-1.51176	-1.57059	-1.40588	-1.28824	-1.44118	-1.51176	-1.59412	-1.93529	-2.14706	-1.84118	-1.44118	-1.34706	-1.35882	-1.44118	-1.51176	-1.55882	-1.57059	-1.65294	-1.54706	-1.44118	-1.38235	-1.25294	-1.48824	-1.54706	-1.40588	-1.45294	-1.54706	-1.66471	-1.99412	-1.78235	-0.923529	-0.888235	-1.45294	-1.57059	-1.57059	-1.59412	-1.55882	-1.52353	-1.40588	-1.18235	-1.27647	-1.54706	-1.65294	-1.71176	-1.75882	-1.66471	-1.59412
1.62818		-1.55882	-1.55882	-1.61765	-1.45294	-1.33529	-1.44118	-1.51176	-1.61765	-1.98235	-2.17059	-1.84118	-1.44118	-1.32353	-1.35882	-1.42941	-1.48824	-1.51176	-1.57059	-1.66471	-1.55882	-1.42941	-1.3	-1.13529	-1.45294	-1.58235	-1.44118	-1.47647	-1.58235	-1.66471	-1.9	-1.67647	-0.864706	-0.9	-1.48824	-1.60588	-1.59412	-1.59412	-1.55882	-1.51176	-1.44118	-1.33529	-1.39412	-1.57059	-1.68824	-1.73529	-1.78235	-1.66471	-1.59412
1.65949		-1.60588	-1.59412	-1.66471	-1.52353	-1.38235	-1.44118	-1.51176	-1.61765	-1.98235	-2.15882	-1.81765	-1.41765	-1.3	-1.35882	-1.44118	-1.46471	-1.47647	-1.57059	-1.66471	-1.54706	-1.40588	-1.18235	-1.01765	-1.40588	-1.60588	-1.48824	-1.48824	-1.60588	-1.66471	-1.80588	-1.59412	-0.817647	-0.947059	-1.52353	-1.64118	-1.60588	-1.59412	-1.53529	-1.48824	-1.46471	-1.42941	-1.47647	-1.61765	-1.72353	-1.73529	-1.75882	-1.65294	-1.57059
1.6908		-1.64118	-1.60588	-1.7	-1.58235	-1.40588	-1.44118	-1.5	-1.61765	-1.95882	-2.11176	-1.74706	-1.39412	-1.3	-1.37059	-1.45294	-1.46471	-1.44118	-1.55882	-1.65294	-1.52353	-1.34706	-1.06471	-0.911765	-1.37059	-1.62941	-1.52353	-1.48824	-1.64118	-1.7	-1.74706	-1.51176	-0.805882	-1.01765	-1.55882	-1.67647	-1.62941	-1.59412	-1.52353	-1.46471	-1.48824	-1.5	-1.55882	-1.66471	-1.78235	-1.73529	-1.75882	-1.64118	-1.57059
1.72211		-1.65294	-1.60588	-1.71176	-1.61765	-1.42941	-1.41765	-1.46471	-1.59412	-1.91176	-2.02941	-1.68824	-1.38235	-1.32353	-1.39412	-1.48824	-1.48824	-1.41765	-1.53529	-1.62941	-1.47647	-1.24118	-0.947059	-0.841176	-1.34706	-1.65294	-1.54706	-1.48824	-1.66471	-1.77059	-1.75882	-1.47647	-0.829412	-1.11176	-1.59412	-1.71176	-1.66471	-1.60588	-1.51176	-1.45294	-1.51176	-1.55882	-1.62941	-1.75882	-1.84118	-1.73529	-1.75882	-1.64118	-1.54706
1.75342		-1.67647	-1.59412	-1.7	-1.61765	-1.41765	-1.40588	-1.44118	-1.57059	-1.84118	-1.91176	-1.62941	-1.37059	-1.33529	-1.44118	-1.53529	-1.53529	-1.41765	-1.48824	-1.58235	-1.41765	-1.11176	-0.852941	-0.817647	-1.34706	-1.67647	-1.58235	-1.48824	-1.68824	-1.86471	-1.84118	-1.46471	-0.888235	-1.20588	-1.61765	-1.73529	-1.68824	-1.61765	-1.5	-1.46471	-1.54706	-1.60588	-1.68824	-1.88824	-1.92353	-1.77059	-1.79412	-1.64118	-1.53529
1.78474		-1.68824	-1.58235	-1.66471	-1.58235	-1.38235	-1.37059	-1.41765	-1.54706	-1.75882	-1.78235	-1.58235	-1.35882	-1.37059	-1.48824	-1.60588	-1.59412	-1.41765	-1.44118	-1.53529	-1.34706	-0.970588	-0.794118	-0.829412	-1.35882	-1.72353	-1.61765	-1.47647	-1.7	-1.98235	-1.98235	-1.5	-0.994118	-1.28824	-1.62941	-1.74706	-1.71176	-1.64118	-1.5	-1.48824	-1.60588	-1.65294	-1.75882	-2.01765	-2.02941	-1.81765	-1.84118	-1.65294	-1.53529
1.81605		-1.71176	-1.57059	-1.61765	-1.53529	-1.3	-1.32353	-1.41765	-1.53529	-1.67647	-1.66471	-1.53529	-1.35882	-1.39412	-1.54706	-1.66471	-1.66471	-1.44118	-1.40588	-1.46471	-1.21765	-0.852941	-0.747059	-0.888235	-1.38235	-1.75882	-1.64118	-1.46471	-1.71176	-2.08824	-2.13529	-1.55882	-1.11176	-1.35882	-1.61765	-1.74706	-1.74706	-1.65294	-1.5	-1.51176	-1.67647	-1.7	-1.81765	-2.14706	-2.13529	-1.87647	-1.91176	-1.67647	-1.52353
1.84736		-1.73529	-1.55882	-1.57059	-1.46471	-1.20588	-1.31176	-1.44118	-1.53529	-1.61765	-1.59412	-1.5	-1.37059	-1.42941	-1.60588	-1.77059	-1.77059	-1.46471	-1.37059	-1.41765	-1.1	-0.723529	-0.770588	-0.947059	-1.39412	-1.78235	-1.62941	-1.44118	-1.71176	-2.17059	-2.26471	-1.62941	-1.25294	-1.40588	-1.61765	-1.73529	-1.75882	-1.67647	-1.52353	-1.54706	-1.77059	-1.74706	-1.84118	-2.24118	-2.21765	-1.92353	-1.95882	-1.68824	-1.52353
1.87867		-1.75882	-1.54706	-1.52353	-1.40588	-1.14706	-1.3	-1.45294	-1.52353	-1.57059	-1.53529	-1.47647	-1.39412	-1.46471	-1.66471	-1.9	-1.87647	-1.5	-1.35882	-1.38235	-1.01765	-0.594118	-0.805882	-1.01765	-1.40588	-1.75882	-1.60588	-1.40588	-1.7	-2.21765	-2.3	-1.68824	-1.39412	-1.46471	-1.60588	-1.73529	-1.79412	-1.7	-1.54706	-1.59412	-1.85294	-1.75882	-1.84118	-2.27647	-2.25294	-1.94706	-1.97059	-1.68824	-1.52353
1.90998		-1.77059	-1.53529	-1.48824	-1.35882	-1.1	-1.3	-1.47647	-1.52353	-1.54706	-1.5	-1.46471	-1.40588	-1.5	-1.73529	-2.00588	-1.95882	-1.53529	-1.35882	-1.35882	-0.982353	-0.547059	-0.852941	-1.06471	-1.39412	-1.68824	-1.55882	-1.37059	-1.67647	-2.22941	-2.31176	-1.72353	-1.48824	-1.53529	-1.60588	-1.73529	-1.81765	-1.74706	-1.57059	-1.61765	-1.91176	-1.75882	-1.81765	-2.27647	-2.25294	-1.92353	-1.92353	-1.66471	-1.51176
1.94129		-1.78235	-1.52353	-1.45294	-1.32353	-1.1	-1.32353	-1.48824	-1.51176	-1.51176	-1.46471	-1.46471	-1.40588	-1.52353	-1.78235	-2.08824	-2.01765	-1.54706	-1.37059	-1.35882	-0.958824	-0.523529	-0.852941	-1.08824	-1.37059	-1.61765	-1.48824	-1.32353	-1.65294	-2.18235	-2.28824	-1.74706	-1.58235	-1.59412	-1.60588	-1.72353	-1.84118	-1.78235	-1.59412	-1.65294	-1.95882	-1.74706	-1.77059	-2.26471	-2.24118	-1.86471	-1.81765	-1.64118	-1.51176
1.9726		-1.77059	-1.52353	-1.44118	-1.3	-1.11176	-1.35882	-1.51176	-1.51176	-1.5	-1.46471	-1.47647	-1.41765	-1.53529	-1.81765	-2.15882	-2.04118	-1.54706	-1.37059	-1.37059	-0.958824	-0.558824	-0.864706	-1.08824	-1.32353	-1.53529	-1.41765	-1.25294	-1.61765	-2.11176	-2.25294	-1.75882	-1.67647	-1.65294	-1.60588	-1.71176	-1.86471	-1.81765	-1.61765	-1.68824	-1.99412	-1.72353	-1.72353	-2.25294	-2.21765	-1.77059	-1.68824	-1.59412	-1.51176
2.00391		-1.77059	-1.53529	-1.45294	-1.32353	-1.15882	-1.39412	-1.53529	-1.5	-1.47647	-1.47647	-1.5	-1.44118	-1.53529	-1.82941	-2.19412	-2.05294	-1.53529	-1.39412	-1.39412	-0.994118	-0.629412	-0.864706	-1.07647	-1.26471	-1.46471	-1.35882	-1.20588	-1.59412	-2.00588	-2.17059	-1.78235	-1.80588	-1.72353	-1.60588	-1.72353	-1.9	-1.85294	-1.64118	-1.74706	-2.01765	-1.7	-1.68824	-2.22941	-2.19412	-1.7	-1.59412	-1.55882	-1.52353
2.03523		-1.77059	-1.55882	-1.48824	-1.37059	-1.24118	-1.44118	-1.57059	-1.48824	-1.47647	-1.5	-1.53529	-1.45294	-1.54706	-1.84118	-2.21765	-2.04118	-1.53529	-1.42941	-1.41765	-1.05294	-0.770588	-0.888235	-1.07647	-1.21765	-1.40588	-1.3	-1.19412	-1.54706	-1.88824	-2.06471	-1.81765	-1.94706	-1.80588	-1.61765	-1.73529	-1.93529	-1.87647	-1.65294	-1.78235	-2.02941	-1.67647	-1.66471	-2.19412	-2.19412	-1.66471	-1.53529	-1.53529	-1.53529
2.06654		-1.77059	-1.59412	-1.53529	-1.41765	-1.32353	-1.48824	-1.60588	-1.5	-1.48824	-1.54706	-1.55882	-1.47647	-1.55882	-1.85294	-2.21765	-2.04118	-1.55882	-1.46471	-1.46471	-1.14706	-0.888235	-0.935294	-1.1	-1.20588	-1.35882	-1.27647	-1.19412	-1.5	-1.74706	-1.94706	-1.86471	-2.05294	-1.85294	-1.64118	-1.75882	-1.94706	-1.87647	-1.65294	-1.80588	-1.99412	-1.64118	-1.64118	-2.19412	-2.22941	-1.66471	-1.46471	-1.51176	-1.55882
2.09785		-1.77059	-1.61765	-1.55882	-1.46471	-1.40588	-1.55882	-1.64118	-1.51176	-1.51176	-1.57059	-1.59412	-1.5	-1.57059	-1.84118	-2.19412	-2.02941	-1.57059	-1.51176	-1.51176	-1.27647	-1.01765	-1.01765	-1.18235	-1.20588	-1.32353	-1.28824	-1.20588	-1.44118	-1.64118	-1.85294	-1.9	-2.14706	-1.88824	-1.66471	-1.79412	-1.94706	-1.84118	-1.65294	-1.78235	-1.92353	-1.60588	-1.62941	-2.19412	-2.24118	-1.65294	-1.44118	-1.51176	-1.57059
2.12916		-1.77059	-1.64118	-1.59412	-1.51176	-1.48824	-1.61765	-1.68824	-1.54706	-1.54706	-1.60588	-1.60588	-1.51176	-1.59412	-1.81765	-2.17059	-2.00588	-1.59412	-1.55882	-1.57059	-1.38235	-1.17059	-1.15882	-1.31176	-1.24118	-1.3	-1.33529	-1.24118	-1.37059	-1.54706	-1.75882	-1.92353	-2.18235	-1.9	-1.68824	-1.82941	-1.93529	-1.80588	-1.64118	-1.73529	-1.81765	-1.53529	-1.60588	-2.18235	-2.22941	-1.61765	-1.40588	-1.53529	-1.59412
2.16047		-1.78235	-1.65294	-1.60588	-1.57059	-1.55882	-1.7	-1.75882	-1.58235	-1.59412	-1.62941	-1.60588	-1.53529	-1.60588	-1.79412	-2.11176	-1.97059	-1.60588	-1.59412	-1.61765	-1.45294	-1.32353	-1.35882	-1.42941	-1.32353	-1.3	-1.37059	-1.28824	-1.32353	-1.47647	-1.67647	-1.91176	-2.18235	-1.88824	-1.72353	-1.88824	-1.93529	-1.77059	-1.64118	-1.68824	-1.68824	-1.45294	-1.57059	-2.14706	-2.19412	-1.58235	-1.39412	-1.57059	-1.61765
2.19178		-1.78235	-1.66471	-1.62941	-1.62941	-1.64118	-1.78235	-1.81765	-1.61765	-1.64118	-1.65294	-1.61765	-1.54706	-1.60588	-1.77059	-2.06471	-1.92353	-1.61765	-1.61765	-1.64118	-1.51176	-1.44118	-1.48824	-1.54706	-1.38235	-1.32353	-1.40588	-1.35882	-1.27647	-1.42941	-1.62941	-1.87647	-2.14706	-1.86471	-1.75882	-1.94706	-1.94706	-1.75882	-1.66471	-1.65294	-1.60588	-1.37059	-1.52353	-2.08824	-2.12353	-1.53529	-1.39412	-1.61765	-1.66471
2.22309		-1.78235	-1.67647	-1.65294	-1.68824	-1.7	-1.84118	-1.85294	-1.66471	-1.68824	-1.67647	-1.61765	-1.54706	-1.61765	-1.75882	-2.01765	-1.86471	-1.61765	-1.62941	-1.65294	-1.55882	-1.52353	-1.60588	-1.65294	-1.41765	-1.34706	-1.41765	-1.39412	-1.27647	-1.40588	-1.60588	-1.85294	-2.1	-1.82941	-1.79412	-2.00588	-1.97059	-1.77059	-1.68824	-1.62941	-1.54706	-1.27647	-1.46471	-2.04118	-2.05294	-1.48824	-1.40588	-1.66471	-1.68824
2.2544		-1.77059	-1.66471	-1.66471	-1.74706	-1.74706	-1.87647	-1.86471	-1.68824	-1.75882	-1.68824	-1.60588	-1.55882	-1.61765	-1.73529	-1.95882	-1.80588	-1.61765	-1.64118	-1.64118	-1.58235	-1.59412	-1.71176	-1.75882	-1.44118	-1.35882	-1.44118	-1.41765	-1.3	-1.40588	-1.59412	-1.84118	-2.04118	-1.78235	-1.81765	-2.04118	-1.99412	-1.79412	-1.73529	-1.60588	-1.48824	-1.17059	-1.41765	-2.00588	-1.99412	-1.44118	-1.40588	-1.72353	-1.7
2.28571		-1.75882	-1.65294	-1.66471	-1.78235	-1.77059	-1.88824	-1.86471	-1.71176	-1.81765	-1.7	-1.60588	-1.55882	-1.61765	-1.73529	-1.9	-1.73529	-1.61765	-1.64118	-1.61765	-1.58235	-1.64118	-1.84118	-1.84118	-1.45294	-1.35882	-1.45294	-1.44118	-1.32353	-1.39412	-1.59412	-1.81765	-1.99412	-1.74706	-1.81765	-2.06471	-2.00588	-1.81765	-1.77059	-1.59412	-1.44118	-1.08824	-1.39412	-2.00588	-1.95882	-1.41765	-1.42941	-1.75882	-1.7
2.31703		-1.75882	-1.64118	-1.64118	-1.78235	-1.77059	-1.87647	-1.82941	-1.71176	-1.86471	-1.72353	-1.61765	-1.58235	-1.64118	-1.72353	-1.81765	-1.66471	-1.61765	-1.64118	-1.60588	-1.59412	-1.66471	-1.93529	-1.9	-1.44118	-1.33529	-1.45294	-1.45294	-1.32353	-1.39412	-1.59412	-1.81765	-1.94706	-1.73529	-1.81765	-2.07647	-2.01765	-1.84118	-1.78235	-1.58235	-1.41765	-1.01765	-1.38235	-2.02941	-1.94706	-1.41765	-1.45294	-1.78235	-1.7
2.34834		-1.74706	-1.61765	-1.61765	-1.78235	-1.77059	-1.86471	-1.78235	-1.7	-1.9	-1.75882	-1.62941	-1.60588	-1.66471	-1.72353	-1.74706	-1.61765	-1.60588	-1.64118	-1.59412	-1.59412	-1.7	-2.00588	-1.94706	-1.42941	-1.31176	-1.45294	-1.45294	-1.32353	-1.38235	-1.59412	-1.79412	-1.92353	-1.73529	-1.81765	-2.07647	-2.02941	-1.84118	-1.77059	-1.55882	-1.39412	-0.982353	-1.39412	-2.11176	-1.98235	-1.44118	-1.48824	-1.78235	-1.7
2.37965		-1.74706	-1.59412	-1.59412	-1.78235	-1.78235	-1.84118	-1.73529	-1.68824	-1.94706	-1.78235	-1.65294	-1.64118	-1.7	-1.72353	-1.67647	-1.55882	-1.58235	-1.64118	-1.60588	-1.61765	-1.75882	-2.05294	-1.97059	-1.42941	-1.28824	-1.45294	-1.44118	-1.32353	-1.39412	-1.59412	-1.75882	-1.87647	-1.75882	-1.82941	-2.06471	-2.02941	-1.81765	-1.72353	-1.54706	-1.39412	-0.982353	-1.42941	-2.19412	-2.01765	-1.48824	-1.52353	-1.78235	-1.68824
2.41096		-1.74706	-1.58235	-1.55882	-1.75882	-1.78235	-1.81765	-1.68824	-1.68824	-1.98235	-1.81765	-1.66471	-1.66471	-1.74706	-1.73529	-1.62941	-1.51176	-1.55882	-1.64118	-1.61765	-1.64118	-1.81765	-2.08824	-1.98235	-1.44118	-1.3	-1.45294	-1.44118	-1.32353	-1.41765	-1.61765	-1.7	-1.81765	-1.78235	-1.84118	-2.05294	-2.02941	-1.78235	-1.65294	-1.52353	-1.41765	-1.04118	-1.48824	-2.25294	-2.04118	-1.53529	-1.55882	-1.78235	-1.67647
2.44227		-1.73529	-1.57059	-1.53529	-1.73529	-1.77059	-1.78235	-1.65294	-1.7	-2.00588	-1.81765	-1.68824	-1.68824	-1.78235	-1.73529	-1.58235	-1.45294	-1.54706	-1.64118	-1.61765	-1.65294	-1.86471	-2.11176	-1.97059	-1.45294	-1.32353	-1.46471	-1.44118	-1.34706	-1.46471	-1.62941	-1.65294	-1.73529	-1.79412	-1.82941	-2.02941	-2.02941	-1.73529	-1.59412	-1.5	-1.47647	-1.13529	-1.54706	-2.27647	-2.04118	-1.57059	-1.60588	-1.78235	-1.67647
2.47358		-1.71176	-1.55882	-1.5	-1.7	-1.74706	-1.74706	-1.64118	-1.72353	-2.01765	-1.78235	-1.68824	-1.7	-1.80588	-1.75882	-1.54706	-1.41765	-1.53529	-1.64118	-1.62941	-1.66471	-1.9	-2.11176	-1.93529	-1.46471	-1.37059	-1.47647	-1.45294	-1.37059	-1.5	-1.62941	-1.59412	-1.66471	-1.80588	-1.81765	-1.99412	-2.02941	-1.7	-1.53529	-1.48824	-1.55882	-1.26471	-1.60588	-2.27647	-2.02941	-1.59412	-1.64118	-1.77059	-1.67647
2.50489		-1.7	-1.54706	-1.46471	-1.65294	-1.71176	-1.7	-1.60588	-1.73529	-2.00588	-1.75882	-1.66471	-1.7	-1.81765	-1.75882	-1.51176	-1.39412	-1.52353	-1.64118	-1.62941	-1.65294	-1.9	-2.08824	-1.86471	-1.46471	-1.39412	-1.48824	-1.45294	-1.39412	-1.52353	-1.60588	-1.51176	-1.60588	-1.79412	-1.78235	-1.92353	-1.99412	-1.66471	-1.47647	-1.48824	-1.64118	-1.39412	-1.68824	-2.27647	-1.98235	-1.59412	-1.65294	-1.75882	-1.66471
2.5362		-1.67647	-1.54706	-1.45294	-1.61765	-1.68824	-1.67647	-1.59412	-1.73529	-1.97059	-1.71176	-1.64118	-1.67647	-1.81765	-1.74706	-1.48824	-1.37059	-1.51176	-1.64118	-1.61765	-1.64118	-1.9	-2.02941	-1.77059	-1.46471	-1.40588	-1.5	-1.46471	-1.40588	-1.53529	-1.54706	-1.44118	-1.54706	-1.78235	-1.74706	-1.84118	-1.93529	-1.62941	-1.42941	-1.5	-1.74706	-1.48824	-1.80588	-2.27647	-1.92353	-1.59412	-1.66471	-1.75882	-1.66471
2.56751		-1.66471	-1.54706	-1.44118	-1.58235	-1.65294	-1.65294	-1.57059	-1.71176	-1.91176	-1.68824	-1.60588	-1.64118	-1.80588	-1.7	-1.46471	-1.37059	-1.51176	-1.62941	-1.60588	-1.61765	-1.86471	-1.95882	-1.66471	-1.42941	-1.40588	-1.48824	-1.45294	-1.41765	-1.53529	-1.48824	-1.37059	-1.5	-1.74706	-1.68824	-1.73529	-1.84118	-1.58235	-1.39412	-1.52353	-1.86471	-1.57059	-1.92353	-2.26471	-1.86471	-1.58235	-1.7	-1.73529	-1.65294
2.59883		-1.64118	-1.55882	-1.41765	-1.54706	-1.62941	-1.64118	-1.55882	-1.68824	-1.86471	-1.65294	-1.55882	-1.59412	-1.75882	-1.65294	-1.42941	-1.37059	-1.52353	-1.60588	-1.57059	-1.60588	-1.85294	-1.88824	-1.60588	-1.38235	-1.35882	-1.44118	-1.41765	-1.42941	-1.54706	-1.42941	-1.31176	-1.46471	-1.7	-1.64118	-1.64118	-1.74706	-1.53529	-1.35882	-1.54706	-1.95882	-1.65294	-2.00588	-2.24118	-1.79412	-1.58235	-1.74706	-1.71176	-1.62941
2.63014		-1.64118	-1.55882	-1.40588	-1.51176	-1.59412	-1.60588	-1.53529	-1.65294	-1.80588	-1.64118	-1.51176	-1.54706	-1.68824	-1.59412	-1.39412	-1.37059	-1.52353	-1.58235	-1.55882	-1.59412	-1.84118	-1.81765	-1.53529	-1.32353	-1.25294	-1.37059	-1.37059	-1.41765	-1.54706	-1.39412	-1.27647	-1.44118	-1.65294	-1.58235	-1.57059	-1.65294	-1.48824	-1.35882	-1.57059	-2.02941	-1.73529	-2.08824	-2.21765	-1.72353	-1.58235	-1.80588	-1.7	-1.61765
2.66145		-1.64118	-1.55882	-1.40588	-1.48824	-1.55882	-1.55882	-1.48824	-1.59412	-1.75882	-1.61765	-1.47647	-1.5	-1.64118	-1.52353	-1.33529	-1.37059	-1.53529	-1.57059	-1.54706	-1.59412	-1.81765	-1.75882	-1.48824	-1.22941	-1.11176	-1.26471	-1.3	-1.40588	-1.54706	-1.37059	-1.25294	-1.41765	-1.59412	-1.51176	-1.5	-1.59412	-1.44118	-1.34706	-1.59412	-2.05294	-1.81765	-2.13529	-2.15882	-1.66471	-1.58235	-1.84118	-1.7	-1.61765
2.69276		-1.64118	-1.55882	-1.40588	-1.47647	-1.53529	-1.51176	-1.41765	-1.53529	-1.68824	-1.60588	-1.44118	-1.46471	-1.60588	-1.46471	-1.27647	-1.35882	-1.54706	-1.55882	-1.53529	-1.59412	-1.79412	-1.7	-1.45294	-1.15882	-0.982353	-1.14706	-1.21765	-1.39412	-1.55882	-1.37059	-1.27647	-1.40588	-1.52353	-1.42941	-1.41765	-1.53529	-1.40588	-1.33529	-1.59412	-2.04118	-1.87647	-2.17059	-2.08824	-1.61765	-1.57059	-1.87647	-1.7	-1.62941
2.72407		-1.65294	-1.57059	-1.41765	-1.47647	-1.5	-1.45294	-1.34706	-1.45294	-1.65294	-1.60588	-1.41765	-1.45294	-1.57059	-1.41765	-1.22941	-1.34706	-1.55882	-1.54706	-1.52353	-1.58235	-1.75882	-1.66471	-1.44118	-1.11176	-0.864706	-1.05294	-1.15882	-1.38235	-1.57059	-1.39412	-1.3	-1.39412	-1.45294	-1.32353	-1.33529	-1.47647	-1.35882	-1.33529	-1.58235	-2.01765	-1.92353	-2.19412	-2.01765	-1.57059	-1.57059	-1.88824	-1.7	-1.66471
2.75538		-1.66471	-1.57059	-1.44118	-1.48824	-1.47647	-1.39412	-1.20588	-1.37059	-1.60588	-1.58235	-1.40588	-1.44118	-1.55882	-1.40588	-1.20588	-1.34706	-1.55882	-1.53529	-1.51176	-1.57059	-1.72353	-1.65294	-1.45294	-1.08824	-0.747059	-0.982353	-1.11176	-1.37059	-1.55882	-1.40588	-1.32353	-1.39412	-1.40588	-1.15882	-1.21765	-1.41765	-1.3	-1.32353	-1.57059	-1.98235	-1.94706	-2.18235	-1.92353	-1.53529	-1.55882	-1.87647	-1.71176	-1.71176
2.78669		-1.7	-1.58235	-1.45294	-1.48824	-1.45294	-1.3	-1.08824	-1.24118	-1.55882	-1.55882	-1.39412	-1.44118	-1.55882	-1.39412	-1.20588	-1.35882	-1.57059	-1.51176	-1.51176	-1.55882	-1.68824	-1.62941	-1.45294	-1.07647	-0.605882	-0.947059	-1.1	-1.35882	-1.54706	-1.41765	-1.33529	-1.38235	-1.35882	-1.01765	-1.11176	-1.37059	-1.22941	-1.32353	-1.57059	-1.94706	-1.97059	-2.14706	-1.82941	-1.51176	-1.55882	-1.82941	-1.7	-1.75882
2.818		-1.75882	-1.58235	-1.45294	-1.5	-1.42941	-1.22941	-0.982353	-1.12353	-1.5	-1.53529	-1.38235	-1.44118	-1.54706	-1.39412	-1.24118	-1.37059	-1.57059	-1.5	-1.51176	-1.54706	-1.64118	-1.60588	-1.47647	-1.1	-0.547059	-0.935294	-1.1	-1.35882	-1.51176	-1.42941	-1.32353	-1.35882	-1.28824	-0.911765	-1.01765	-1.3	-1.17059	-1.34706	-1.59412	-1.9	-1.95882	-2.08824	-1.71176	-1.47647	-1.54706	-1.75882	-1.68824	-1.78235
2.84932		-1.80588	-1.58235	-1.45294	-1.5	-1.41765	-1.17059	-0.923529	-1.02941	-1.44118	-1.48824	-1.37059	-1.44118	-1.53529	-1.37059	-1.26471	-1.40588	-1.57059	-1.5	-1.52353	-1.54706	-1.59412	-1.55882	-1.48824	-1.12353	-0.547059	-0.935294	-1.14706	-1.37059	-1.5	-1.41765	-1.27647	-1.32353	-1.24118	-0.841176	-0.958824	-1.25294	-1.13529	-1.37059	-1.61765	-1.88824	-1.94706	-2.00588	-1.64118	-1.44118	-1.53529	-1.7	-1.65294	-1.77059
2.88063		-1.81765	-1.55882	-1.44118	-1.5	-1.40588	-1.14706	-0.888235	-0.958824	-1.39412	-1.45294	-1.35882	-1.45294	-1.51176	-1.3	-1.27647	-1.41765	-1.57059	-1.48824	-1.53529	-1.53529	-1.53529	-1.51176	-1.48824	-1.14706	-0.594118	-0.970588	-1.22941	-1.39412	-1.47647	-1.41765	-1.22941	-1.25294	-1.19412	-0.817647	-0.935294	-1.24118	-1.12353	-1.41765	-1.66471	-1.88824	-1.94706	-1.92353	-1.57059	-1.40588	-1.51176	-1.65294	-1.60588	-1.73529
2.91194		-1.79412	-1.53529	-1.41765	-1.5	-1.39412	-1.13529	-0.876471	-0.911765	-1.35882	-1.44118	-1.37059	-1.46471	-1.48824	-1.19412	-1.26471	-1.44118	-1.54706	-1.46471	-1.54706	-1.52353	-1.47647	-1.45294	-1.46471	-1.17059	-0.7	-1.01765	-1.32353	-1.42941	-1.46471	-1.41765	-1.17059	-1.19412	-1.15882	-0.805882	-0.947059	-1.22941	-1.13529	-1.45294	-1.7	-1.9	-1.94706	-1.84118	-1.51176	-1.37059	-1.48824	-1.61765	-1.57059	-1.68824
2.94325		-1.73529	-1.48824	-1.39412	-1.48824	-1.38235	-1.13529	-0.888235	-0.876471	-1.3	-1.41765	-1.38235	-1.47647	-1.46471	-1.1	-1.25294	-1.44118	-1.51176	-1.42941	-1.53529	-1.51176	-1.41765	-1.38235	-1.44118	-1.18235	-0.805882	-1.08824	-1.40588	-1.45294	-1.47647	-1.41765	-1.12353	-1.12353	-1.1	-0.805882	-0.982353	-1.24118	-1.14706	-1.48824	-1.74706	-1.91176	-1.94706	-1.74706	-1.45294	-1.33529	-1.46471	-1.59412	-1.53529	-1.65294
2.97456		-1.66471	-1.44118	-1.37059	-1.46471	-1.35882	-1.14706	-0.911765	-0.864706	-1.26471	-1.41765	-1.40588	-1.5	-1.44118	-0.994118	-1.21765	-1.42941	-1.46471	-1.37059	-1.51176	-1.51176	-1.39412	-1.31176	-1.41765	-1.20588	-0.852941	-1.15882	-1.46471	-1.47647	-1.48824	-1.44118	-1.1	-1.07647	-1.01765	-0.805882	-1.02941	-1.25294	-1.17059	-1.5	-1.77059	-1.92353	-1.93529	-1.66471	-1.39412	-1.3	-1.45294	-1.57059	-1.51176	-1.60588
3.00587		-1.60588	-1.39412	-1.33529	-1.44118	-1.33529	-1.15882	-0.970588	-0.888235	-1.24118	-1.41765	-1.42941	-1.53529	-1.42941	-0.923529	-1.17059	-1.40588	-1.39412	-1.28824	-1.48824	-1.51176	-1.37059	-1.25294	-1.40588	-1.22941	-0.923529	-1.22941	-1.52353	-1.47647	-1.48824	-1.45294	-1.11176	-1.04118	-0.935294	-0.817647	-1.1	-1.28824	-1.21765	-1.52353	-1.78235	-1.92353	-1.93529	-1.60588	-1.34706	-1.28824	-1.44118	-1.57059	-1.5	-1.55882
3.03718		-1.54706	-1.33529	-1.27647	-1.40588	-1.28824	-1.20588	-1.04118	-0.947059	-1.25294	-1.44118	-1.46471	-1.55882	-1.41765	-0.852941	-1.11176	-1.35882	-1.3	-1.19412	-1.45294	-1.5	-1.37059	-1.24118	-1.41765	-1.26471	-0.982353	-1.32353	-1.58235	-1.48824	-1.5	-1.46471	-1.12353	-1.04118	-0.852941	-0.817647	-1.18235	-1.35882	-1.3	-1.53529	-1.75882	-1.92353	-1.94706	-1.54706	-1.27647	-1.28824	-1.44118	-1.58235	-1.5	-1.52353
3.06849		-1.51176	-1.26471	-1.24118	-1.37059	-1.26471	-1.22941	-1.14706	-1.01765	-1.27647	-1.46471	-1.5	-1.57059	-1.41765	-0.805882	-1.04118	-1.27647	-1.20588	-1.11176	-1.42941	-1.5	-1.38235	-1.26471	-1.44118	-1.32353	-1.07647	-1.39412	-1.61765	-1.48824	-1.51176	-1.5	-1.15882	-1.06471	-0.805882	-0.817647	-1.25294	-1.41765	-1.39412	-1.55882	-1.73529	-1.9	-1.93529	-1.5	-1.24118	-1.3	-1.45294	-1.59412	-1.51176	-1.48824
3.0998		-1.5	-1.24118	-1.20588	-1.35882	-1.22941	-1.26471	-1.25294	-1.1	-1.28824	-1.48824	-1.53529	-1.59412	-1.40588	-0.735294	-0.970588	-1.17059	-1.1	-1.05294	-1.40588	-1.48824	-1.39412	-1.31176	-1.46471	-1.37059	-1.18235	-1.45294	-1.65294	-1.48824	-1.53529	-1.51176	-1.22941	-1.11176	-0.723529	-0.817647	-1.32353	-1.48824	-1.46471	-1.57059	-1.68824	-1.85294	-1.9	-1.45294	-1.19412	-1.33529	-1.46471	-1.60588	-1.52353	-1.46471
3.13112		-1.51176	-1.25294	-1.19412	-1.32353	-1.20588	-1.3	-1.35882	-1.18235	-1.31176	-1.48824	-1.54706	-1.60588	-1.40588	-0.711765	-0.9	-1.07647	-1.01765	-1.00588	-1.37059	-1.46471	-1.39412	-1.35882	-1.5	-1.39412	-1.27647	-1.5	-1.68824	-1.5	-1.53529	-1.53529	-1.28824	-1.15882	-0.676471	-0.817647	-1.35882	-1.53529	-1.52353	-1.57059	-1.66471	-1.78235	-1.82941	-1.41765	-1.18235	-1.35882	-1.47647	-1.59412	-1.53529	-1.45294
3.16243		-1.54706	-1.28824	-1.19412	-1.31176	-1.20588	-1.33529	-1.41765	-1.26471	-1.31176	-1.47647	-1.54706	-1.60588	-1.41765	-0.735294	-0.864706	-0.994118	-0.970588	-0.982353	-1.34706	-1.44118	-1.39412	-1.38235	-1.5	-1.41765	-1.37059	-1.54706	-1.7	-1.5	-1.53529	-1.53529	-1.34706	-1.20588	-0.688235	-0.841176	-1.37059	-1.54706	-1.54706	-1.58235	-1.64118	-1.71176	-1.72353	-1.37059	-1.18235	-1.37059	-1.47647	-1.59412	-1.54706	-1.45294
3.19374		-1.59412	-1.34706	-1.24118	-1.32353	-1.19412	-1.37059	-1.47647	-1.32353	-1.28824	-1.45294	-1.53529	-1.60588	-1.42941	-0.805882	-0.852941	-0.970588	-0.958824	-0.970588	-1.3	-1.40588	-1.37059	-1.39412	-1.5	-1.44118	-1.41765	-1.58235	-1.72353	-1.48824	-1.5	-1.52353	-1.38235	-1.24118	-0.711765	-0.864706	-1.38235	-1.54706	-1.55882	-1.57059	-1.62941	-1.65294	-1.64118	-1.32353	-1.19412	-1.38235	-1.47647	-1.57059	-1.55882	-1.46471
3.22505		-1.64118	-1.39412	-1.27647	-1.33529	-1.22941	-1.40588	-1.52353	-1.35882	-1.26471	-1.40588	-1.51176	-1.59412	-1.44118	-0.876471	-0.888235	-0.982353	-0.982353	-0.982353	-1.26471	-1.37059	-1.35882	-1.37059	-1.5	-1.45294	-1.46471	-1.60588	-1.73529	-1.48824	-1.47647	-1.51176	-1.40588	-1.25294	-0.758824	-0.9	-1.37059	-1.53529	-1.54706	-1.55882	-1.60588	-1.59412	-1.54706	-1.24118	-1.19412	-1.39412	-1.46471	-1.55882	-1.55882	-1.48824
3.25636		-1.66471	-1.41765	-1.33529	-1.37059	-1.27647	-1.45294	-1.55882	-1.35882	-1.22941	-1.37059	-1.46471	-1.57059	-1.45294	-0.970588	-0.970588	-1.04118	-1.04118	-1.00588	-1.21765	-1.32353	-1.33529	-1.37059	-1.48824	-1.46471	-1.48824	-1.60588	-1.73529	-1.47647	-1.45294	-1.5	-1.41765	-1.26471	-0.794118	-0.923529	-1.35882	-1.51176	-1.53529	-1.52353	-1.55882	-1.53529	-1.45294	-1.15882	-1.19412	-1.40588	-1.46471	-1.53529	-1.57059	-1.51176
3.28767		-1.66471	-1.45294	-1.38235	-1.40588	-1.32353	-1.5	-1.58235	-1.37059	-1.20588	-1.32353	-1.42941	-1.55882	-1.48824	-1.11176	-1.06471	-1.11176	-1.11176	-1.02941	-1.15882	-1.26471	-1.34706	-1.35882	-1.47647	-1.48824	-1.5	-1.59412	-1.72353	-1.46471	-1.41765	-1.5	-1.42941	-1.25294	-0.805882	-0.947059	-1.33529	-1.48824	-1.51176	-1.48824	-1.51176	-1.46471	-1.37059	-1.08824	-1.18235	-1.40588	-1.45294	-1.52353	-1.57059	-1.54706
3.31898		-1.66471	-1.46471	-1.41765	-1.44118	-1.37059	-1.52353	-1.59412	-1.35882	-1.19412	-1.26471	-1.39412	-1.53529	-1.5	-1.24118	-1.18235	-1.18235	-1.20588	-1.06471	-1.1	-1.20588	-1.37059	-1.37059	-1.46471	-1.5	-1.48824	-1.58235	-1.7	-1.44118	-1.39412	-1.48824	-1.44118	-1.25294	-0.817647	-0.958824	-1.31176	-1.46471	-1.5	-1.45294	-1.46471	-1.41765	-1.3	-1.05294	-1.15882	-1.39412	-1.44118	-1.51176	-1.58235	-1.57059
3.35029		-1.65294	-1.46471	-1.45294	-1.48824	-1.40588	-1.53529	-1.58235	-1.34706	-1.19412	-1.20588	-1.35882	-1.51176	-1.53529	-1.37059	-1.26471	-1.24118	-1.26471	-1.1	-1.02941	-1.15882	-1.38235	-1.37059	-1.45294	-1.48824	-1.46471	-1.55882	-1.68824	-1.39412	-1.32353	-1.46471	-1.44118	-1.25294	-0.841176	-0.970588	-1.27647	-1.45294	-1.5	-1.41765	-1.41765	-1.37059	-1.24118	-1.04118	-1.15882	-1.37059	-1.41765	-1.5	-1.59412	-1.59412
3.3816		-1.64118	-1.46471	-1.48824	-1.51176	-1.42941	-1.53529	-1.55882	-1.33529	-1.20588	-1.17059	-1.33529	-1.5	-1.54706	-1.42941	-1.32353	-1.25294	-1.3	-1.11176	-0.970588	-1.1	-1.39412	-1.37059	-1.44118	-1.45294	-1.44118	-1.54706	-1.67647	-1.33529	-1.20588	-1.40588	-1.42941	-1.25294	-0.852941	-0.982353	-1.24118	-1.45294	-1.51176	-1.39412	-1.38235	-1.31176	-1.18235	-1.04118	-1.15882	-1.35882	-1.39412	-1.5	-1.59412	-1.59412
3.41292		-1.61765	-1.48824	-1.51176	-1.54706	-1.45294	-1.51176	-1.53529	-1.33529	-1.22941	-1.15882	-1.3	-1.47647	-1.54706	-1.47647	-1.37059	-1.26471	-1.32353	-1.13529	-0.923529	-1.06471	-1.40588	-1.37059	-1.40588	-1.41765	-1.40588	-1.54706	-1.67647	-1.27647	-1.06471	-1.33529	-1.39412	-1.24118	-0.876471	-0.994118	-1.20588	-1.46471	-1.53529	-1.37059	-1.34706	-1.24118	-1.12353	-1.04118	-1.18235	-1.34706	-1.38235	-1.5	-1.59412	-1.59412
3.44423		-1.61765	-1.51176	-1.54706	-1.57059	-1.45294	-1.47647	-1.5	-1.35882	-1.27647	-1.15882	-1.3	-1.46471	-1.54706	-1.5	-1.38235	-1.25294	-1.33529	-1.14706	-0.888235	-1.04118	-1.39412	-1.37059	-1.38235	-1.39412	-1.39412	-1.57059	-1.71176	-1.22941	-0.958824	-1.20588	-1.34706	-1.20588	-0.888235	-0.994118	-1.15882	-1.46471	-1.54706	-1.34706	-1.31176	-1.18235	-1.07647	-1.05294	-1.19412	-1.33529	-1.37059	-1.5	-1.60588	-1.59412
3.47554		-1.64118	-1.54706	-1.57059	-1.57059	-1.46471	-1.44118	-1.46471	-1.37059	-1.34706	-1.18235	-1.32353	-1.46471	-1.54706	-1.51176	-1.39412	-1.25294	-1.32353	-1.17059	-0.888235	-1.04118	-1.39412	-1.34706	-1.34706	-1.35882	-1.40588	-1.64118	-1.79412	-1.22941	-0.876471	-1.11176	-1.28824	-1.19412	-0.9	-0.982353	-1.11176	-1.46471	-1.55882	-1.33529	-1.3	-1.15882	-1.05294	-1.07647	-1.19412	-1.32353	-1.37059	-1.51176	-1.60588	-1.55882
3.50685		-1.65294	-1.58235	-1.59412	-1.57059	-1.46471	-1.41765	-1.44118	-1.39412	-1.39412	-1.20588	-1.33529	-1.46471	-1.54706	-1.51176	-1.38235	-1.22941	-1.33529	-1.20588	-0.923529	-1.06471	-1.37059	-1.32353	-1.31176	-1.34706	-1.44118	-1.74706	-1.91176	-1.26471	-0.817647	-1.02941	-1.25294	-1.18235	-0.923529	-0.970588	-1.04118	-1.46471	-1.55882	-1.33529	-1.32353	-1.15882	-1.05294	-1.11176	-1.20588	-1.32353	-1.37059	-1.53529	-1.60588	-1.53529
3.53816		-1.65294	-1.60588	-1.59412	-1.54706	-1.46471	-1.41765	-1.42941	-1.41765	-1.41765	-1.22941	-1.35882	-1.45294	-1.53529	-1.48824	-1.34706	-1.20588	-1.31176	-1.24118	-0.982353	-1.11176	-1.37059	-1.33529	-1.28824	-1.34706	-1.5	-1.9	-2.02941	-1.32353	-0.782353	-0.970588	-1.24118	-1.19412	-0.935294	-0.947059	-0.970588	-1.45294	-1.55882	-1.34706	-1.35882	-1.20588	-1.08824	-1.15882	-1.20588	-1.3	-1.38235	-1.54706	-1.60588	-1.48824
3.56947		-1.62941	-1.59412	-1.57059	-1.52353	-1.46471	-1.44118	-1.44118	-1.45294	-1.45294	-1.25294	-1.37059	-1.45294	-1.51176	-1.45294	-1.27647	-1.14706	-1.28824	-1.27647	-1.06471	-1.15882	-1.38235	-1.35882	-1.27647	-1.34706	-1.54706	-2.04118	-2.14706	-1.39412	-0.782353	-0.935294	-1.22941	-1.20588	-0.947059	-0.9	-0.911765	-1.44118	-1.55882	-1.35882	-1.39412	-1.27647	-1.15882	-1.22941	-1.21765	-1.28824	-1.38235	-1.54706	-1.59412	-1.44118
3.60078		-1.59412	-1.57059	-1.53529	-1.48824	-1.46471	-1.46471	-1.44118	-1.46471	-1.46471	-1.25294	-1.37059	-1.44118	-1.5	-1.40588	-1.19412	-1.07647	-1.25294	-1.3	-1.15882	-1.22941	-1.39412	-1.37059	-1.27647	-1.35882	-1.59412	-2.13529	-2.21765	-1.44118	-0.829412	-0.923529	-1.22941	-1.21765	-0.970588	-0.876471	-0.876471	-1.44118	-1.54706	-1.37059	-1.42941	-1.37059	-1.25294	-1.31176	-1.24118	-1.27647	-1.38235	-1.54706	-1.55882	-1.39412
3.63209		-1.57059	-1.53529	-1.48824	-1.45294	-1.46471	-1.5	-1.45294	-1.47647	-1.48824	-1.26471	-1.35882	-1.41765	-1.48824	-1.37059	-1.11176	-1.00588	-1.20588	-1.32353	-1.25294	-1.3	-1.39412	-1.39412	-1.26471	-1.35882	-1.64118	-2.18235	-2.22941	-1.46471	-0.888235	-0.947059	-1.21765	-1.22941	-0.994118	-0.876471	-0.864706	-1.44118	-1.53529	-1.37059	-1.46471	-1.41765	-1.35882	-1.39412	-1.27647	-1.27647	-1.38235	-1.53529	-1.52353	-1.33529
3.66341		-1.54706	-1.51176	-1.44118	-1.40588	-1.46471	-1.52353	-1.45294	-1.46471	-1.47647	-1.24118	-1.34706	-1.39412	-1.46471	-1.33529	-1.01765	-0.947059	-1.17059	-1.33529	-1.35882	-1.37059	-1.39412	-1.39412	-1.24118	-1.37059	-1.66471	-2.18235	-2.18235	-1.48824	-0.935294	-0.970588	-1.20588	-1.22941	-1.02941	-0.923529	-0.888235	-1.42941	-1.51176	-1.37059	-1.48824	-1.47647	-1.41765	-1.45294	-1.33529	-1.3	-1.39412	-1.51176	-1.48824	-1.25294
3.69472		-1.54706	-1.48824	-1.39412	-1.37059	-1.46471	-1.54706	-1.45294	-1.45294	-1.45294	-1.19412	-1.3	-1.35882	-1.44118	-1.28824	-0.970588	-0.911765	-1.15882	-1.34706	-1.41765	-1.41765	-1.39412	-1.38235	-1.20588	-1.39412	-1.7	-2.13529	-2.08824	-1.47647	-0.982353	-0.982353	-1.18235	-1.24118	-1.1	-1.00588	-0.935294	-1.42941	-1.5	-1.37059	-1.5	-1.51176	-1.47647	-1.51176	-1.38235	-1.33529	-1.40588	-1.51176	-1.45294	-1.20588
3.72603		-1.54706	-1.47647	-1.34706	-1.32353	-1.46471	-1.55882	-1.44118	-1.44118	-1.41765	-1.13529	-1.25294	-1.3	-1.40588	-1.24118	-0.923529	-0.9	-1.15882	-1.35882	-1.45294	-1.46471	-1.37059	-1.34706	-1.19412	-1.40588	-1.72353	-2.04118	-1.93529	-1.45294	-1.01765	-0.982353	-1.15882	-1.25294	-1.19412	-1.12353	-1.02941	-1.42941	-1.47647	-1.35882	-1.51176	-1.55882	-1.53529	-1.57059	-1.41765	-1.37059	-1.44118	-1.53529	-1.44118	-1.18235
3.75734		-1.55882	-1.47647	-1.28824	-1.27647	-1.46471	-1.55882	-1.42941	-1.41765	-1.38235	-1.06471	-1.20588	-1.25294	-1.38235	-1.20588	-0.9	-0.9	-1.18235	-1.35882	-1.48824	-1.48824	-1.32353	-1.27647	-1.17059	-1.41765	-1.71176	-1.9	-1.73529	-1.40588	-1.02941	-0.970588	-1.12353	-1.28824	-1.31176	-1.25294	-1.14706	-1.44118	-1.46471	-1.34706	-1.51176	-1.58235	-1.57059	-1.61765	-1.45294	-1.40588	-1.48824	-1.57059	-1.44118	-1.20588
3.78865		-1.57059	-1.48824	-1.24118	-1.24118	-1.45294	-1.54706	-1.41765	-1.41765	-1.34706	-1.01765	-1.18235	-1.21765	-1.35882	-1.20588	-0.9	-0.911765	-1.21765	-1.35882	-1.47647	-1.46471	-1.25294	-1.20588	-1.15882	-1.41765	-1.66471	-1.72353	-1.58235	-1.32353	-1.01765	-0.947059	-1.08824	-1.32353	-1.39412	-1.35882	-1.25294	-1.45294	-1.45294	-1.33529	-1.51176	-1.60588	-1.59412	-1.61765	-1.46471	-1.42941	-1.54706	-1.61765	-1.45294	-1.22941
3.81996		-1.58235	-1.48824	-1.20588	-1.19412	-1.44118	-1.53529	-1.40588	-1.41765	-1.32353	-0.982353	-1.17059	-1.19412	-1.35882	-1.24118	-0.923529	-0.947059	-1.24118	-1.34706	-1.45294	-1.40588	-1.12353	-1.1	-1.13529	-1.41765	-1.61765	-1.59412	-1.44118	-1.19412	-0.994118	-0.935294	-1.06471	-1.35882	-1.44118	-1.41765	-1.34706	-1.46471	-1.44118	-1.32353	-1.5	-1.61765	-1.60588	-1.60588	-1.46471	-1.45294	-1.60588	-1.66471	-1.47647	-1.24118
3.85127		-1.59412	-1.48824	-1.20588	-1.15882	-1.41765	-1.5	-1.40588	-1.44118	-1.31176	-0.970588	-1.18235	-1.20588	-1.37059	-1.28824	-0.982353	-1.01765	-1.27647	-1.32353	-1.39412	-1.27647	-0.970588	-0.982353	-1.12353	-1.40588	-1.58235	-1.48824	-1.28824	-1.06471	-0.958824	-0.935294	-1.06471	-1.37059	-1.46471	-1.45294	-1.40588	-1.48824	-1.42941	-1.28824	-1.48824	-1.61765	-1.60588	-1.57059	-1.45294	-1.48824	-1.65294	-1.72353	-1.46471	-1.22941
3.88258		-1.57059	-1.48824	-1.18235	-1.13529	-1.39412	-1.46471	-1.39412	-1.45294	-1.32353	-0.982353	-1.20588	-1.24118	-1.39412	-1.35882	-1.07647	-1.12353	-1.3	-1.27647	-1.27647	-1.11176	-0.805882	-0.852941	-1.11176	-1.41765	-1.55882	-1.41765	-1.14706	-0.947059	-0.935294	-0.958824	-1.07647	-1.39412	-1.48824	-1.46471	-1.44118	-1.48824	-1.41765	-1.25294	-1.46471	-1.60588	-1.59412	-1.53529	-1.45294	-1.51176	-1.68824	-1.75882	-1.45294	-1.18235
3.91389		-1.54706	-1.45294	-1.18235	-1.11176	-1.35882	-1.42941	-1.39412	-1.46471	-1.34706	-1.01765	-1.22941	-1.27647	-1.41765	-1.40588	-1.20588	-1.26471	-1.34706	-1.22941	-1.13529	-0.935294	-0.476471	-0.664706	-1.1	-1.42941	-1.54706	-1.38235	-1.06471	-0.888235	-0.923529	-0.982353	-1.1	-1.41765	-1.5	-1.47647	-1.46471	-1.48824	-1.40588	-1.24118	-1.45294	-1.59412	-1.57059	-1.5	-1.46471	-1.54706	-1.73529	-1.78235	-1.41765	-1.1
3.94521		-1.48824	-1.41765	-1.15882	-1.07647	-1.32353	-1.39412	-1.39412	-1.48824	-1.38235	-1.07647	-1.3	-1.34706	-1.45294	-1.45294	-1.35882	-1.40588	-1.39412	-1.18235	-0.994118	-0.805882	-0.229412	-0.464706	-1.1	-1.45294	-1.54706	-1.37059	-1.02941	-0.841176	-0.911765	-1.00588	-1.13529	-1.44118	-1.52353	-1.48824	-1.47647	-1.47647	-1.39412	-1.24118	-1.44118	-1.58235	-1.55882	-1.5	-1.5	-1.57059	-1.78235	-1.78235	-1.37059	-1.00588
3.97652		-1.40588	-1.35882	-1.12353	-1.05294	-1.27647	-1.34706	-1.38235	-1.5	-1.41765	-1.17059	-1.37059	-1.39412	-1.47647	-1.5	-1.46471	-1.53529	-1.45294	-1.17059	-0.911765	-0.605882	-0.0882353	-0.347059	-1.11176	-1.46471	-1.54706	-1.38235	-1.04118	-0.805882	-0.9	-1.00588	-1.17059	-1.47647	-1.53529	-1.47647	-1.47647	-1.46471	-1.39412	-1.27647	-1.44118	-1.57059	-1.54706	-1.5	-1.54706	-1.61765	-1.81765	-1.77059	-1.32353	-0.911765
4.00783		-1.32353	-1.25294	-1.07647	-1.01765	-1.24118	-1.27647	-1.37059	-1.51176	-1.44118	-1.3	-1.45294	-1.44118	-1.48824	-1.53529	-1.54706	-1.64118	-1.51176	-1.20588	-0.876471	-0.5	-0.0411765	-0.323529	-1.13529	-1.46471	-1.53529	-1.39412	-1.06471	-0.805882	-0.9	-1.01765	-1.20588	-1.51176	-1.55882	-1.46471	-1.46471	-1.46471	-1.40588	-1.34706	-1.46471	-1.57059	-1.54706	-1.52353	-1.60588	-1.66471	-1.82941	-1.75882	-1.27647	-0.841176
4.03914		-1.21765	-1.14706	-1.01765	-0.982353	-1.20588	-1.24118	-1.35882	-1.5	-1.46471	-1.41765	-1.55882	-1.48824	-1.5	-1.55882	-1.61765	-1.73529	-1.55882	-1.26471	-0.9	-0.5	-0.0411765	-0.335294	-1.14706	-1.44118	-1.51176	-1.40588	-1.11176	-0.817647	-0.9	-1.01765	-1.25294	-1.54706	-1.57059	-1.44118	-1.46471	-1.46471	-1.41765	-1.40588	-1.5	-1.59412	-1.54706	-1.55882	-1.65294	-1.68824	-1.84118	-1.78235	-1.27647	-0.817647
4.07045		-1.12353	-1.05294	-0.982353	-0.947059	-1.17059	-1.20588	-1.32353	-1.47647	-1.48824	-1.51176	-1.66471	-1.54706	-1.5	-1.55882	-1.65294	-1.84118	-1.61765	-1.33529	-0.935294	-0.523529	-0.111765	-0.417647	-1.15882	-1.40588	-1.47647	-1.41765	-1.18235	-0.852941	-0.923529	-1.05294	-1.32353	-1.59412	-1.57059	-1.41765	-1.45294	-1.46471	-1.45294	-1.46471	-1.53529	-1.61765	-1.57059	-1.59412	-1.67647	-1.71176	-1.86471	-1.82941	-1.32353	-0.841176
4.10176		-1.05294	-0.970588	-0.947059	-0.935294	-1.15882	-1.18235	-1.3	-1.44118	-1.5	-1.60588	-1.79412	-1.59412	-1.5	-1.57059	-1.68824	-1.88824	-1.64118	-1.38235	-0.994118	-0.570588	-0.194118	-0.547059	-1.19412	-1.38235	-1.45294	-1.44118	-1.27647	-0.9	-0.947059	-1.08824	-1.35882	-1.61765	-1.57059	-1.38235	-1.44118	-1.48824	-1.47647	-1.51176	-1.55882	-1.64118	-1.59412	-1.62941	-1.68824	-1.7	-1.87647	-1.9	-1.38235	-0.935294
4.13307		-0.982353	-0.911765	-0.947059	-0.947059	-1.14706	-1.18235	-1.27647	-1.40588	-1.5	-1.67647	-1.91176	-1.62941	-1.51176	-1.58235	-1.7	-1.91176	-1.66471	-1.40588	-1.04118	-0.629412	-0.311765	-0.723529	-1.24118	-1.37059	-1.44118	-1.47647	-1.37059	-0.982353	-0.982353	-1.12353	-1.39412	-1.64118	-1.55882	-1.34706	-1.44118	-1.51176	-1.5	-1.53529	-1.57059	-1.64118	-1.61765	-1.66471	-1.68824	-1.68824	-1.9	-1.97059	-1.44118	-1.04118
4.16438		-0.958824	-0.888235	-0.970588	-0.970588	-1.15882	-1.20588	-1.27647	-1.38235	-1.5	-1.72353	-1.98235	-1.66471	-1.54706	-1.60588	-1.71176	-1.9	-1.66471	-1.41765	-1.08824	-0.723529	-0.452941	-0.852941	-1.28824	-1.37059	-1.44118	-1.51176	-1.45294	-1.06471	-1.01765	-1.15882	-1.41765	-1.65294	-1.54706	-1.3	-1.44118	-1.54706	-1.51176	-1.53529	-1.57059	-1.65294	-1.64118	-1.7	-1.67647	-1.66471	-1.88824	-2.02941	-1.5	-1.15882
4.19569		-0.970588	-0.9	-1.01765	-1.01765	-1.18235	-1.22941	-1.27647	-1.35882	-1.48824	-1.72353	-1.98235	-1.67647	-1.55882	-1.61765	-1.72353	-1.88824	-1.66471	-1.44118	-1.11176	-0.805882	-0.629412	-0.947059	-1.33529	-1.39412	-1.45294	-1.54706	-1.51176	-1.15882	-1.06471	-1.20588	-1.45294	-1.66471	-1.54706	-1.25294	-1.45294	-1.57059	-1.53529	-1.52353	-1.57059	-1.65294	-1.65294	-1.71176	-1.65294	-1.64118	-1.87647	-2.08824	-1.55882	-1.27647
4.22701		-1.02941	-0.947059	-1.11176	-1.11176	-1.22941	-1.25294	-1.27647	-1.34706	-1.47647	-1.68824	-1.93529	-1.67647	-1.58235	-1.62941	-1.73529	-1.86471	-1.65294	-1.45294	-1.14706	-0.864706	-0.829412	-1.02941	-1.37059	-1.40588	-1.46471	-1.55882	-1.55882	-1.25294	-1.11176	-1.25294	-1.46471	-1.68824	-1.53529	-1.24118	-1.48824	-1.61765	-1.53529	-1.51176	-1.57059	-1.66471	-1.65294	-1.71176	-1.60588	-1.60588	-1.86471	-2.14706	-1.61765	-1.37059
4.25832		-1.12353	-1.02941	-1.21765	-1.21765	-1.27647	-1.27647	-1.25294	-1.32353	-1.46471	-1.66471	-1.86471	-1.65294	-1.59412	-1.62941	-1.73529	-1.85294	-1.65294	-1.46471	-1.17059	-0.935294	-0.947059	-1.11176	-1.38235	-1.41765	-1.47647	-1.55882	-1.59412	-1.34706	-1.17059	-1.27647	-1.48824	-1.68824	-1.54706	-1.25294	-1.51176	-1.65294	-1.54706	-1.5	-1.59412	-1.66471	-1.65294	-1.68824	-1.55882	-1.55882	-1.85294	-2.18235	-1.66471	-1.44118
4.28963		-1.24118	-1.13529	-1.32353	-1.32353	-1.34706	-1.28824	-1.24118	-1.3	-1.44118	-1.61765	-1.78235	-1.62941	-1.58235	-1.61765	-1.73529	-1.84118	-1.65294	-1.48824	-1.20588	-1.04118	-1.08824	-1.17059	-1.38235	-1.41765	-1.47647	-1.54706	-1.61765	-1.40588	-1.24118	-1.31176	-1.5	-1.7	-1.55882	-1.3	-1.55882	-1.68824	-1.54706	-1.5	-1.60588	-1.68824	-1.65294	-1.65294	-1.5	-1.52353	-1.84118	-2.20588	-1.71176	-1.48824
4.32094		-1.35882	-1.24118	-1.40588	-1.41765	-1.39412	-1.32353	-1.24118	-1.28824	-1.44118	-1.58235	-1.68824	-1.59412	-1.57059	-1.61765	-1.73529	-1.81765	-1.64118	-1.5	-1.25294	-1.15882	-1.22941	-1.21765	-1.35882	-1.39412	-1.45294	-1.53529	-1.62941	-1.46471	-1.31176	-1.32353	-1.5	-1.7	-1.58235	-1.38235	-1.60588	-1.73529	-1.54706	-1.48824	-1.64118	-1.71176	-1.64118	-1.61765	-1.42941	-1.48824	-1.84118	-2.22941	-1.75882	-1.53529
4.35225		-1.41765	-1.32353	-1.47647	-1.48824	-1.44118	-1.33529	-1.24118	-1.31176	-1.41765	-1.54706	-1.64118	-1.54706	-1.57059	-1.64118	-1.74706	-1.77059	-1.61765	-1.52353	-1.31176	-1.26471	-1.35882	-1.24118	-1.28824	-1.31176	-1.40588	-1.5	-1.65294	-1.53529	-1.37059	-1.32353	-1.5	-1.7	-1.61765	-1.46471	-1.66471	-1.75882	-1.53529	-1.48824	-1.66471	-1.75882	-1.61765	-1.58235	-1.37059	-1.45294	-1.84118	-2.22941	-1.77059	-1.55882
4.38356		-1.45294	-1.38235	-1.53529	-1.53529	-1.46471	-1.37059	-1.27647	-1.33529	-1.41765	-1.51176	-1.59412	-1.52353	-1.55882	-1.66471	-1.75882	-1.7	-1.60588	-1.53529	-1.35882	-1.35882	-1.41765	-1.25294	-1.20588	-1.18235	-1.35882	-1.47647	-1.65294	-1.58235	-1.40588	-1.32353	-1.48824	-1.7	-1.65294	-1.55882	-1.73529	-1.77059	-1.51176	-1.47647	-1.7	-1.80588	-1.61765	-1.55882	-1.32353	-1.42941	-1.84118	-2.20588	-1.77059	-1.59412
4.41487		-1.47647	-1.41765	-1.57059	-1.57059	-1.5	-1.39412	-1.31176	-1.37059	-1.42941	-1.48824	-1.55882	-1.5	-1.55882	-1.7	-1.75882	-1.65294	-1.58235	-1.55882	-1.39412	-1.40588	-1.48824	-1.26471	-1.11176	-1.06471	-1.28824	-1.45294	-1.65294	-1.60588	-1.41765	-1.33529	-1.48824	-1.7	-1.7	-1.65294	-1.80588	-1.75882	-1.48824	-1.47647	-1.75882	-1.84118	-1.61765	-1.55882	-1.32353	-1.42941	-1.81765	-2.17059	-1.75882	-1.60588
4.44618		-1.48824	-1.46471	-1.61765	-1.60588	-1.51176	-1.40588	-1.34706	-1.40588	-1.44118	-1.47647	-1.52353	-1.47647	-1.55882	-1.73529	-1.73529	-1.60588	-1.55882	-1.55882	-1.40588	-1.45294	-1.53529	-1.27647	-1.06471	-0.994118	-1.24118	-1.44118	-1.64118	-1.61765	-1.44118	-1.34706	-1.5	-1.7	-1.77059	-1.77059	-1.84118	-1.71176	-1.45294	-1.47647	-1.80588	-1.88824	-1.61765	-1.57059	-1.35882	-1.44118	-1.78235	-2.1	-1.72353	-1.61765
4.4775		-1.5	-1.51176	-1.64118	-1.61765	-1.53529	-1.40588	-1.37059	-1.41765	-1.44118	-1.46471	-1.5	-1.45294	-1.54706	-1.74706	-1.7	-1.54706	-1.52353	-1.55882	-1.41765	-1.48824	-1.55882	-1.28824	-1.01765	-0.947059	-1.22941	-1.41765	-1.61765	-1.61765	-1.44118	-1.35882	-1.5	-1.72353	-1.84118	-1.9	-1.86471	-1.67647	-1.42941	-1.47647	-1.84118	-1.9	-1.60588	-1.59412	-1.40588	-1.45294	-1.72353	-2.01765	-1.68824	-1.64118
4.50881		-1.5	-1.54706	-1.65294	-1.61765	-1.53529	-1.40588	-1.38235	-1.41765	-1.44118	-1.45294	-1.47647	-1.40588	-1.53529	-1.74706	-1.66471	-1.47647	-1.48824	-1.54706	-1.41765	-1.51176	-1.59412	-1.3	-1.01765	-0.958824	-1.22941	-1.41765	-1.60588	-1.60588	-1.44118	-1.37059	-1.51176	-1.73529	-1.87647	-1.97059	-1.86471	-1.64118	-1.40588	-1.48824	-1.86471	-1.91176	-1.59412	-1.60588	-1.46471	-1.46471	-1.66471	-1.9	-1.65294	-1.65294
4.54012		-1.48824	-1.55882	-1.64118	-1.61765	-1.53529	-1.41765	-1.39412	-1.42941	-1.44118	-1.45294	-1.45294	-1.35882	-1.51176	-1.72353	-1.61765	-1.40588	-1.44118	-1.53529	-1.44118	-1.53529	-1.61765	-1.31176	-1.02941	-0.994118	-1.25294	-1.40588	-1.58235	-1.59412	-1.41765	-1.39412	-1.53529	-1.73529	-1.9	-1.99412	-1.84118	-1.61765	-1.40588	-1.5	-1.86471	-1.9	-1.55882	-1.60588	-1.52353	-1.48824	-1.60588	-1.77059	-1.61765	-1.65294
4.57143		-1.46471	-1.54706	-1.61765	-1.60588	-1.54706	-1.44118	-1.40588	-1.44118	-1.44118	-1.45294	-1.44118	-1.28824	-1.46471	-1.68824	-1.58235	-1.32353	-1.40588	-1.53529	-1.46471	-1.55882	-1.61765	-1.32353	-1.06471	-1.06471	-1.27647	-1.40588	-1.57059	-1.58235	-1.41765	-1.40588	-1.54706	-1.73529	-1.88824	-1.97059	-1.80588	-1.61765	-1.40588	-1.51176	-1.88824	-1.87647	-1.53529	-1.60588	-1.58235	-1.5	-1.55882	-1.66471	-1.57059	-1.65294
4.60274		-1.41765	-1.51176	-1.58235	-1.60588	-1.55882	-1.46471	-1.42941	-1.45294	-1.45294	-1.46471	-1.42941	-1.21765	-1.42941	-1.66471	-1.54706	-1.22941	-1.37059	-1.54706	-1.51176	-1.59412	-1.64118	-1.34706	-1.13529	-1.17059	-1.32353	-1.40588	-1.54706	-1.57059	-1.40588	-1.44118	-1.57059	-1.73529	-1.84118	-1.91176	-1.75882	-1.61765	-1.44118	-1.54706	-1.88824	-1.84118	-1.5	-1.61765	-1.64118	-1.52353	-1.51176	-1.60588	-1.53529	-1.64118
4.63405		-1.37059	-1.47647	-1.54706	-1.59412	-1.57059	-1.51176	-1.46471	-1.46471	-1.46471	-1.48824	-1.44118	-1.15882	-1.39412	-1.62941	-1.51176	-1.15882	-1.32353	-1.55882	-1.57059	-1.64118	-1.65294	-1.38235	-1.24118	-1.3	-1.38235	-1.40588	-1.53529	-1.57059	-1.40588	-1.47647	-1.59412	-1.7	-1.80588	-1.84118	-1.7	-1.61765	-1.47647	-1.57059	-1.87647	-1.81765	-1.47647	-1.61765	-1.7	-1.55882	-1.5	-1.55882	-1.51176	-1.64118
4.66536		-1.32353	-1.44118	-1.51176	-1.59412	-1.60588	-1.55882	-1.51176	-1.48824	-1.48824	-1.51176	-1.45294	-1.13529	-1.35882	-1.59412	-1.48824	-1.13529	-1.31176	-1.57059	-1.64118	-1.67647	-1.66471	-1.41765	-1.35882	-1.40588	-1.42941	-1.40588	-1.51176	-1.55882	-1.40588	-1.51176	-1.60588	-1.66471	-1.74706	-1.77059	-1.65294	-1.61765	-1.52353	-1.61765	-1.85294	-1.78235	-1.45294	-1.61765	-1.78235	-1.58235	-1.48824	-1.54706	-1.51176	-1.61765
4.69667		-1.28824	-1.41765	-1.5	-1.59412	-1.61765	-1.60588	-1.55882	-1.5	-1.5	-1.55882	-1.48824	-1.12353	-1.32353	-1.57059	-1.46471	-1.13529	-1.31176	-1.59412	-1.7	-1.72353	-1.68824	-1.46471	-1.44118	-1.48824	-1.47647	-1.42941	-1.5	-1.54706	-1.40588	-1.54706	-1.60588	-1.62941	-1.7	-1.7	-1.60588	-1.60588	-1.57059	-1.64118	-1.80588	-1.72353	-1.44118	-1.61765	-1.84118	-1.60588	-1.5	-1.55882	-1.53529	-1.61765
4.72798		-1.26471	-1.40588	-1.5	-1.60588	-1.64118	-1.65294	-1.59412	-1.53529	-1.52353	-1.59412	-1.53529	-1.14706	-1.3	-1.55882	-1.45294	-1.15882	-1.32353	-1.61765	-1.78235	-1.77059	-1.71176	-1.51176	-1.51176	-1.55882	-1.53529	-1.46471	-1.5	-1.54706	-1.41765	-1.57059	-1.59412	-1.58235	-1.66471	-1.66471	-1.54706	-1.58235	-1.60588	-1.66471	-1.73529	-1.65294	-1.40588	-1.60588	-1.86471	-1.62941	-1.52353	-1.59412	-1.55882	-1.61765
4.7593		-1.26471	-1.41765	-1.53529	-1.60588	-1.64118	-1.67647	-1.64118	-1.55882	-1.54706	-1.62941	-1.57059	-1.18235	-1.31176	-1.55882	-1.45294	-1.19412	-1.35882	-1.64118	-1.82941	-1.79412	-1.73529	-1.55882	-1.59412	-1.60588	-1.57059	-1.52353	-1.51176	-1.54706	-1.45294	-1.60588	-1.57059	-1.53529	-1.64118	-1.64118	-1.48824	-1.53529	-1.64118	-1.68824	-1.65294	-1.58235	-1.39412	-1.58235	-1.87647	-1.64118	-1.54706	-1.64118	-1.59412	-1.62941
4.79061		-1.26471	-1.44118	-1.57059	-1.60588	-1.62941	-1.68824	-1.67647	-1.59412	-1.55882	-1.65294	-1.59412	-1.24118	-1.33529	-1.54706	-1.44118	-1.24118	-1.40588	-1.65294	-1.84118	-1.79412	-1.75882	-1.60588	-1.64118	-1.64118	-1.61765	-1.57059	-1.53529	-1.55882	-1.5	-1.65294	-1.57059	-1.47647	-1.61765	-1.61765	-1.41765	-1.47647	-1.65294	-1.68824	-1.59412	-1.5	-1.34706	-1.54706	-1.85294	-1.64118	-1.58235	-1.67647	-1.62941	-1.65294
4.82192		-1.26471	-1.46471	-1.60588	-1.59412	-1.60588	-1.68824	-1.7	-1.62941	-1.57059	-1.65294	-1.60588	-1.28824	-1.37059	-1.54706	-1.42941	-1.28824	-1.44118	-1.66471	-1.82941	-1.75882	-1.75882	-1.64118	-1.68824	-1.66471	-1.65294	-1.61765	-1.54706	-1.57059	-1.55882	-1.72353	-1.55882	-1.42941	-1.59412	-1.59412	-1.35882	-1.41765	-1.66471	-1.68824	-1.52353	-1.42941	-1.27647	-1.5	-1.79412	-1.62941	-1.61765	-1.74706	-1.65294	-1.66471
4.85323		-1.22941	-1.48824	-1.65294	-1.59412	-1.58235	-1.66471	-1.73529	-1.65294	-1.59412	-1.64118	-1.60588	-1.34706	-1.39412	-1.53529	-1.40588	-1.33529	-1.48824	-1.65294	-1.75882	-1.7	-1.75882	-1.66471	-1.7	-1.66471	-1.66471	-1.66471	-1.57059	-1.59412	-1.61765	-1.78235	-1.55882	-1.39412	-1.57059	-1.55882	-1.24118	-1.34706	-1.66471	-1.67647	-1.46471	-1.35882	-1.20588	-1.44118	-1.7	-1.60588	-1.65294	-1.80588	-1.68824	-1.7
4.88454		-1.17059	-1.48824	-1.68824	-1.59412	-1.55882	-1.65294	-1.73529	-1.67647	-1.59412	-1.61765	-1.60588	-1.38235	-1.41765	-1.51176	-1.39412	-1.37059	-1.52353	-1.62941	-1.66471	-1.65294	-1.73529	-1.66471	-1.7	-1.66471	-1.68824	-1.68824	-1.59412	-1.61765	-1.66471	-1.81765	-1.54706	-1.35882	-1.55882	-1.53529	-1.14706	-1.25294	-1.65294	-1.66471	-1.42941	-1.28824	-1.15882	-1.37059	-1.61765	-1.55882	-1.66471	-1.84118	-1.7	-1.73529
4.91585		-1.08824	-1.46471	-1.7	-1.59412	-1.53529	-1.61765	-1.71176	-1.68824	-1.58235	-1.59412	-1.59412	-1.40588	-1.44118	-1.48824	-1.38235	-1.40588	-1.54706	-1.59412	-1.59412	-1.59412	-1.7	-1.66471	-1.68824	-1.66471	-1.72353	-1.71176	-1.60588	-1.64118	-1.68824	-1.81765	-1.51176	-1.33529	-1.55882	-1.51176	-1.07647	-1.18235	-1.62941	-1.65294	-1.40588	-1.24118	-1.11176	-1.27647	-1.54706	-1.52353	-1.68824	-1.85294	-1.7	-1.75882
4.94716		-1.01765	-1.45294	-1.71176	-1.59412	-1.53529	-1.59412	-1.68824	-1.67647	-1.57059	-1.55882	-1.57059	-1.44118	-1.44118	-1.46471	-1.37059	-1.44118	-1.55882	-1.54706	-1.51176	-1.54706	-1.67647	-1.65294	-1.66471	-1.66471	-1.75882	-1.73529	-1.62941	-1.66471	-1.7	-1.77059	-1.48824	-1.3	-1.55882	-1.51176	-1.05294	-1.13529	-1.60588	-1.61765	-1.39412	-1.24118	-1.1	-1.20588	-1.5	-1.5	-1.7	-1.85294	-1.68824	-1.78235
4.97847		-0.958824	-1.42941	-1.71176	-1.60588	-1.52353	-1.55882	-1.65294	-1.66471	-1.54706	-1.51176	-1.53529	-1.45294	-1.45294	-1.44118	-1.38235	-1.48824	-1.55882	-1.48824	-1.44118	-1.51176	-1.66471	-1.64118	-1.62941	-1.66471	-1.80588	-1.75882	-1.64118	-1.7	-1.68824	-1.7	-1.45294	-1.27647	-1.55882	-1.53529	-1.07647	-1.13529	-1.57059	-1.60588	-1.39412	-1.26471	-1.11176	-1.18235	-1.5	-1.48824	-1.7	-1.84118	-1.68824	-1.79412
5.00978		-0.9	-1.40588	-1.7	-1.60588	-1.52353	-1.53529	-1.61765	-1.64118	-1.52353	-1.45294	-1.51176	-1.46471	-1.45294	-1.41765	-1.40588	-1.51176	-1.55882	-1.45294	-1.39412	-1.5	-1.68824	-1.64118	-1.60588	-1.65294	-1.84118	-1.78235	-1.66471	-1.74706	-1.67647	-1.64118	-1.42941	-1.27647	-1.57059	-1.54706	-1.18235	-1.20588	-1.57059	-1.58235	-1.41765	-1.33529	-1.15882	-1.19412	-1.51176	-1.5	-1.7	-1.82941	-1.68824	-1.80588
5.0411		-0.864706	-1.39412	-1.67647	-1.61765	-1.53529	-1.5	-1.59412	-1.61765	-1.5	-1.41765	-1.48824	-1.47647	-1.46471	-1.41765	-1.41765	-1.53529	-1.55882	-1.42941	-1.35882	-1.5	-1.71176	-1.65294	-1.58235	-1.65294	-1.87647	-1.82941	-1.68824	-1.79412	-1.66471	-1.59412	-1.40588	-1.28824	-1.57059	-1.57059	-1.32353	-1.32353	-1.57059	-1.58235	-1.45294	-1.40588	-1.21765	-1.24118	-1.55882	-1.52353	-1.7	-1.84118	-1.71176	-1.81765
5.07241		-0.852941	-1.37059	-1.65294	-1.61765	-1.54706	-1.48824	-1.55882	-1.60588	-1.48824	-1.40588	-1.48824	-1.48824	-1.46471	-1.41765	-1.44118	-1.55882	-1.54706	-1.42941	-1.35882	-1.51176	-1.75882	-1.68824	-1.57059	-1.64118	-1.9	-1.86471	-1.72353	-1.84118	-1.66471	-1.53529	-1.39412	-1.3	-1.57059	-1.60588	-1.44118	-1.44118	-1.60588	-1.60588	-1.51176	-1.48824	-1.3	-1.3	-1.59412	-1.54706	-1.71176	-1.87647	-1.75882	-1.81765
5.10372		-0.864706	-1.37059	-1.62941	-1.62941	-1.57059	-1.47647	-1.53529	-1.57059	-1.47647	-1.39412	-1.5	-1.5	-1.46471	-1.44118	-1.47647	-1.57059	-1.54706	-1.42941	-1.38235	-1.53529	-1.79412	-1.71176	-1.55882	-1.64118	-1.92353	-1.92353	-1.75882	-1.9	-1.68824	-1.5	-1.37059	-1.3	-1.58235	-1.64118	-1.54706	-1.54706	-1.64118	-1.64118	-1.58235	-1.57059	-1.39412	-1.37059	-1.61765	-1.57059	-1.73529	-1.92353	-1.81765	-1.82941
5.13503		-0.9	-1.37059	-1.60588	-1.64118	-1.60588	-1.48824	-1.51176	-1.53529	-1.45294	-1.39412	-1.51176	-1.48824	-1.45294	-1.45294	-1.51176	-1.59412	-1.53529	-1.45294	-1.41765	-1.55882	-1.82941	-1.73529	-1.54706	-1.61765	-1.93529	-1.94706	-1.78235	-1.94706	-1.71176	-1.47647	-1.37059	-1.31176	-1.58235	-1.66471	-1.62941	-1.64118	-1.68824	-1.67647	-1.65294	-1.65294	-1.46471	-1.41765	-1.64118	-1.59412	-1.75882	-1.97059	-1.87647	-1.84118
5.16634		-0.947059	-1.37059	-1.59412	-1.64118	-1.62941	-1.51176	-1.5	-1.5	-1.41765	-1.39412	-1.51176	-1.47647	-1.44118	-1.45294	-1.55882	-1.60588	-1.53529	-1.48824	-1.5	-1.60588	-1.84118	-1.71176	-1.53529	-1.60588	-1.92353	-1.95882	-1.80588	-1.94706	-1.72353	-1.45294	-1.38235	-1.31176	-1.59412	-1.67647	-1.67647	-1.71176	-1.73529	-1.71176	-1.73529	-1.75882	-1.54706	-1.48824	-1.66471	-1.62941	-1.78235	-2.01765	-1.94706	-1.85294
5.19765		-0.970588	-1.35882	-1.55882	-1.64118	-1.65294	-1.54706	-1.48824	-1.45294	-1.39412	-1.38235	-1.5	-1.44118	-1.40588	-1.45294	-1.59412	-1.61765	-1.53529	-1.53529	-1.57059	-1.65294	-1.84118	-1.68824	-1.5	-1.59412	-1.9	-1.94706	-1.80588	-1.93529	-1.71176	-1.45294	-1.39412	-1.33529	-1.59412	-1.67647	-1.7	-1.77059	-1.77059	-1.73529	-1.80588	-1.84118	-1.61765	-1.54706	-1.68824	-1.65294	-1.82941	-2.07647	-2.00588	-1.86471
5.22896		-0.958824	-1.33529	-1.52353	-1.64118	-1.66471	-1.55882	-1.48824	-1.41765	-1.35882	-1.35882	-1.46471	-1.40588	-1.37059	-1.45294	-1.62941	-1.64118	-1.55882	-1.57059	-1.65294	-1.71176	-1.84118	-1.64118	-1.46471	-1.55882	-1.84118	-1.92353	-1.78235	-1.9	-1.68824	-1.45294	-1.41765	-1.35882	-1.59412	-1.67647	-1.7	-1.78235	-1.77059	-1.74706	-1.84118	-1.92353	-1.68824	-1.61765	-1.7	-1.68824	-1.86471	-2.14706	-2.08824	-1.9
5.26027		-0.947059	-1.28824	-1.48824	-1.61765	-1.67647	-1.57059	-1.48824	-1.40588	-1.31176	-1.3	-1.41765	-1.35882	-1.33529	-1.44118	-1.65294	-1.66471	-1.58235	-1.61765	-1.73529	-1.78235	-1.82941	-1.59412	-1.41765	-1.51176	-1.79412	-1.88824	-1.74706	-1.84118	-1.66471	-1.46471	-1.45294	-1.39412	-1.60588	-1.67647	-1.68824	-1.74706	-1.74706	-1.73529	-1.86471	-1.97059	-1.79412	-1.68824	-1.7	-1.68824	-1.91176	-2.21765	-2.15882	-1.92353
5.29159		-0.935294	-1.27647	-1.46471	-1.60588	-1.67647	-1.58235	-1.48824	-1.39412	-1.27647	-1.22941	-1.35882	-1.28824	-1.28824	-1.41765	-1.67647	-1.68824	-1.60588	-1.65294	-1.80588	-1.84118	-1.81765	-1.55882	-1.39412	-1.48824	-1.74706	-1.82941	-1.7	-1.77059	-1.61765	-1.45294	-1.48824	-1.41765	-1.61765	-1.66471	-1.65294	-1.68824	-1.7	-1.71176	-1.86471	-1.99412	-1.88824	-1.78235	-1.68824	-1.66471	-1.93529	-2.26471	-2.20588	-1.92353
5.3229		-0.970588	-1.27647	-1.45294	-1.60588	-1.67647	-1.59412	-1.46471	-1.39412	-1.26471	-1.18235	-1.26471	-1.24118	-1.25294	-1.40588	-1.68824	-1.7	-1.60588	-1.66471	-1.84118	-1.88824	-1.80588	-1.53529	-1.37059	-1.46471	-1.71176	-1.77059	-1.65294	-1.68824	-1.57059	-1.45294	-1.51176	-1.47647	-1.64118	-1.66471	-1.62941	-1.62941	-1.65294	-1.68824	-1.86471	-1.99412	-1.94706	-1.85294	-1.66471	-1.64118	-1.93529	-2.27647	-2.21765	-1.9
5.35421		-1.00588	-1.3	-1.45294	-1.59412	-1.68824	-1.59412	-1.45294	-1.37059	-1.24118	-1.13529	-1.20588	-1.19412	-1.22941	-1.39412	-1.7	-1.72353	-1.60588	-1.66471	-1.84118	-1.9	-1.78235	-1.51176	-1.35882	-1.45294	-1.68824	-1.72353	-1.61765	-1.62941	-1.51176	-1.41765	-1.53529	-1.54706	-1.65294	-1.66471	-1.60588	-1.57059	-1.61765	-1.68824	-1.84118	-1.98235	-1.98235	-1.88824	-1.64118	-1.59412	-1.92353	-2.28824	-2.17059	-1.84118
5.38552		-1.05294	-1.33529	-1.46471	-1.60588	-1.68824	-1.58235	-1.41765	-1.33529	-1.21765	-1.1	-1.15882	-1.18235	-1.20588	-1.38235	-1.7	-1.73529	-1.60588	-1.66471	-1.82941	-1.9	-1.75882	-1.5	-1.35882	-1.44118	-1.67647	-1.68824	-1.57059	-1.55882	-1.45294	-1.37059	-1.54706	-1.60588	-1.66471	-1.65294	-1.57059	-1.51176	-1.58235	-1.67647	-1.84118	-1.94706	-1.98235	-1.9	-1.60588	-1.54706	-1.88824	-2.27647	-2.08824	-1.75882
5.41683		-1.11176	-1.37059	-1.48824	-1.61765	-1.7	-1.57059	-1.37059	-1.27647	-1.19412	-1.07647	-1.14706	-1.18235	-1.18235	-1.37059	-1.7	-1.75882	-1.61765	-1.65294	-1.80588	-1.88824	-1.73529	-1.5	-1.37059	-1.45294	-1.67647	-1.66471	-1.54706	-1.5	-1.38235	-1.3	-1.54706	-1.65294	-1.66471	-1.62941	-1.52353	-1.45294	-1.54706	-1.68824	-1.84118	-1.92353	-1.95882	-1.9	-1.58235	-1.5	-1.84118	-2.25294	-1.98235	-1.66471
5.44814		-1.17059	-1.39412	-1.48824	-1.64118	-1.72353	-1.55882	-1.31176	-1.21765	-1.15882	-1.06471	-1.15882	-1.20588	-1.19412	-1.37059	-1.71176	-1.75882	-1.61765	-1.65294	-1.77059	-1.84118	-1.7	-1.5	-1.39412	-1.45294	-1.66471	-1.65294	-1.51176	-1.41765	-1.31176	-1.24118	-1.55882	-1.71176	-1.66471	-1.58235	-1.46471	-1.37059	-1.51176	-1.67647	-1.84118	-1.88824	-1.92353	-1.87647	-1.57059	-1.48824	-1.81765	-2.19412	-1.84118	-1.58235
5.47945		-1.24118	-1.39412	-1.47647	-1.65294	-1.74706	-1.54706	-1.24118	-1.14706	-1.12353	-1.06471	-1.15882	-1.24118	-1.21765	-1.38235	-1.7	-1.77059	-1.61765	-1.64118	-1.73529	-1.79412	-1.66471	-1.5	-1.40588	-1.46471	-1.66471	-1.64118	-1.48824	-1.35882	-1.22941	-1.21765	-1.57059	-1.78235	-1.65294	-1.53529	-1.39412	-1.24118	-1.48824	-1.66471	-1.84118	-1.85294	-1.88824	-1.86471	-1.57059	-1.46471	-1.78235	-2.11176	-1.7	-1.48824
5.51076		-1.28824	-1.39412	-1.46471	-1.67647	-1.77059	-1.52353	-1.17059	-1.08824	-1.1	-1.06471	-1.18235	-1.28824	-1.24118	-1.38235	-1.68824	-1.78235	-1.61765	-1.64118	-1.7	-1.73529	-1.62941	-1.5	-1.42941	-1.48824	-1.66471	-1.60588	-1.45294	-1.27647	-1.18235	-1.22941	-1.59412	-1.82941	-1.62941	-1.48824	-1.27647	-1.1	-1.46471	-1.65294	-1.81765	-1.82941	-1.84118	-1.84118	-1.57059	-1.46471	-1.77059	-2.02941	-1.60588	-1.40588
5.54207		-1.32353	-1.37059	-1.45294	-1.66471	-1.77059	-1.51176	-1.13529	-1.02941	-1.07647	-1.07647	-1.20588	-1.32353	-1.26471	-1.37059	-1.65294	-1.78235	-1.61765	-1.62941	-1.68824	-1.68824	-1.60588	-1.5	-1.44118	-1.5	-1.65294	-1.58235	-1.44118	-1.20588	-1.14706	-1.25294	-1.61765	-1.85294	-1.61765	-1.44118	-1.15882	-0.958824	-1.44118	-1.61765	-1.80588	-1.80588	-1.79412	-1.81765	-1.55882	-1.47647	-1.77059	-1.94706	-1.52353	-1.31176
5.57339		-1.32353	-1.35882	-1.42941	-1.65294	-1.75882	-1.51176	-1.12353	-1.00588	-1.06471	-1.11176	-1.24118	-1.35882	-1.27647	-1.34706	-1.61765	-1.75882	-1.61765	-1.61765	-1.66471	-1.66471	-1.57059	-1.5	-1.44118	-1.5	-1.64118	-1.54706	-1.41765	-1.15882	-1.13529	-1.28824	-1.64118	-1.86471	-1.59412	-1.41765	-1.06471	-0.852941	-1.41765	-1.59412	-1.77059	-1.78235	-1.75882	-1.81765	-1.55882	-1.48824	-1.78235	-1.88824	-1.46471	-1.20588
5.6047		-1.32353	-1.32353	-1.41765	-1.61765	-1.72353	-1.53529	-1.14706	-0.994118	-1.07647	-1.17059	-1.3	-1.39412	-1.27647	-1.28824	-1.55882	-1.73529	-1.61765	-1.59412	-1.65294	-1.65294	-1.55882	-1.48824	-1.44118	-1.5	-1.61765	-1.53529	-1.42941	-1.14706	-1.13529	-1.32353	-1.64118	-1.84118	-1.57059	-1.40588	-1.01765	-0.805882	-1.40588	-1.55882	-1.73529	-1.74706	-1.72353	-1.80588	-1.57059	-1.5	-1.78235	-1.82941	-1.41765	-1.15882
5.63601		-1.34706	-1.32353	-1.41765	-1.59412	-1.68824	-1.54706	-1.20588	-1.00588	-1.08824	-1.24118	-1.35882	-1.41765	-1.27647	-1.21765	-1.5	-1.68824	-1.59412	-1.58235	-1.64118	-1.64118	-1.54706	-1.47647	-1.44118	-1.5	-1.59412	-1.53529	-1.45294	-1.15882	-1.14706	-1.32353	-1.61765	-1.79412	-1.54706	-1.40588	-0.994118	-0.794118	-1.40588	-1.53529	-1.68824	-1.7	-1.68824	-1.79412	-1.57059	-1.52353	-1.75882	-1.77059	-1.40588	-1.13529
5.66732		-1.35882	-1.35882	-1.44118	-1.57059	-1.66471	-1.55882	-1.26471	-1.02941	-1.1	-1.32353	-1.40588	-1.44118	-1.25294	-1.13529	-1.41765	-1.64118	-1.57059	-1.57059	-1.62941	-1.62941	-1.53529	-1.46471	-1.45294	-1.5	-1.55882	-1.54706	-1.5	-1.21765	-1.15882	-1.3	-1.57059	-1.73529	-1.53529	-1.40588	-1.01765	-0.829412	-1.41765	-1.51176	-1.65294	-1.65294	-1.65294	-1.77059	-1.59412	-1.53529	-1.71176	-1.7	-1.39412	-1.15882
5.69863		-1.38235	-1.39412	-1.47647	-1.57059	-1.64118	-1.58235	-1.32353	-1.06471	-1.12353	-1.38235	-1.46471	-1.46471	-1.25294	-1.07647	-1.35882	-1.59412	-1.55882	-1.58235	-1.61765	-1.61765	-1.51176	-1.45294	-1.46471	-1.5	-1.54706	-1.55882	-1.53529	-1.27647	-1.15882	-1.24118	-1.5	-1.66471	-1.53529	-1.42941	-1.04118	-0.876471	-1.44118	-1.5	-1.61765	-1.60588	-1.60588	-1.75882	-1.60588	-1.53529	-1.65294	-1.62941	-1.39412	-1.20588
5.72994		-1.40588	-1.44118	-1.52353	-1.57059	-1.62941	-1.60588	-1.37059	-1.08824	-1.14706	-1.41765	-1.5	-1.5	-1.25294	-1.04118	-1.28824	-1.54706	-1.55882	-1.59412	-1.61765	-1.59412	-1.5	-1.44118	-1.5	-1.52353	-1.54706	-1.58235	-1.57059	-1.33529	-1.14706	-1.13529	-1.38235	-1.60588	-1.54706	-1.45294	-1.05294	-0.935294	-1.46471	-1.5	-1.59412	-1.57059	-1.57059	-1.71176	-1.60588	-1.53529	-1.59412	-1.55882	-1.40588	-1.27647
5.76125		-1.41765	-1.47647	-1.55882	-1.57059	-1.61765	-1.62941	-1.40588	-1.11176	-1.18235	-1.46471	-1.54706	-1.51176	-1.27647	-1.02941	-1.22941	-1.51176	-1.55882	-1.61765	-1.61765	-1.57059	-1.48824	-1.45294	-1.53529	-1.54706	-1.55882	-1.60588	-1.60588	-1.39412	-1.14706	-1.01765	-1.19412	-1.54706	-1.58235	-1.48824	-1.06471	-0.982353	-1.5	-1.51176	-1.57059	-1.53529	-1.53529	-1.68824	-1.61765	-1.53529	-1.53529	-1.5	-1.41765	-1.35882
5.79256		-1.41765	-1.5	-1.57059	-1.57059	-1.61765	-1.65294	-1.44118	-1.14706	-1.21765	-1.48824	-1.57059	-1.53529	-1.3	-1.05294	-1.20588	-1.5	-1.55882	-1.65294	-1.64118	-1.55882	-1.48824	-1.45294	-1.57059	-1.59412	-1.58235	-1.64118	-1.64118	-1.45294	-1.18235	-0.911765	-1.00588	-1.48824	-1.61765	-1.51176	-1.05294	-1.01765	-1.52353	-1.53529	-1.55882	-1.51176	-1.51176	-1.66471	-1.65294	-1.54706	-1.48824	-1.44118	-1.45294	-1.40588
5.82387		-1.40588	-1.5	-1.58235	-1.55882	-1.61765	-1.65294	-1.45294	-1.18235	-1.27647	-1.51176	-1.60588	-1.54706	-1.32353	-1.07647	-1.21765	-1.48824	-1.55882	-1.67647	-1.66471	-1.55882	-1.48824	-1.46471	-1.61765	-1.61765	-1.60588	-1.67647	-1.67647	-1.51176	-1.25294	-0.852941	-0.852941	-1.44118	-1.65294	-1.54706	-1.04118	-1.02941	-1.54706	-1.55882	-1.54706	-1.48824	-1.48824	-1.65294	-1.67647	-1.57059	-1.45294	-1.40588	-1.47647	-1.45294
5.85519		-1.40588	-1.51176	-1.58235	-1.55882	-1.61765	-1.66471	-1.46471	-1.21765	-1.33529	-1.53529	-1.61765	-1.54706	-1.33529	-1.12353	-1.25294	-1.48824	-1.57059	-1.7	-1.67647	-1.55882	-1.5	-1.48824	-1.64118	-1.65294	-1.62941	-1.7	-1.7	-1.58235	-1.34706	-0.829412	-0.711765	-1.41765	-1.68824	-1.55882	-1.02941	-1.02941	-1.54706	-1.58235	-1.54706	-1.48824	-1.45294	-1.62941	-1.7	-1.60588	-1.44118	-1.38235	-1.5	-1.46471
5.8865		-1.40588	-1.51176	-1.58235	-1.55882	-1.62941	-1.66471	-1.46471	-1.25294	-1.37059	-1.54706	-1.60588	-1.53529	-1.33529	-1.17059	-1.28824	-1.5	-1.57059	-1.72353	-1.68824	-1.54706	-1.5	-1.5	-1.66471	-1.67647	-1.64118	-1.71176	-1.71176	-1.64118	-1.40588	-0.852941	-0.629412	-1.39412	-1.7	-1.57059	-1.01765	-1.00588	-1.52353	-1.58235	-1.54706	-1.46471	-1.44118	-1.61765	-1.73529	-1.64118	-1.44118	-1.38235	-1.51176	-1.47647
5.91781		-1.40588	-1.51176	-1.58235	-1.55882	-1.62941	-1.66471	-1.46471	-1.28824	-1.40588	-1.54706	-1.59412	-1.5	-1.32353	-1.20588	-1.32353	-1.5	-1.55882	-1.73529	-1.68824	-1.54706	-1.5	-1.5	-1.68824	-1.68824	-1.61765	-1.7	-1.7	-1.68824	-1.46471	-0.911765	-0.641176	-1.39412	-1.72353	-1.55882	-0.970588	-0.958824	-1.46471	-1.55882	-1.53529	-1.45294	-1.41765	-1.60588	-1.77059	-1.68824	-1.45294	-1.39412	-1.54706	-1.47647
5.94912		-1.41765	-1.53529	-1.59412	-1.55882	-1.62941	-1.65294	-1.45294	-1.31176	-1.42941	-1.54706	-1.55882	-1.47647	-1.32353	-1.24118	-1.35882	-1.5	-1.55882	-1.72353	-1.68824	-1.55882	-1.51176	-1.51176	-1.68824	-1.68824	-1.60588	-1.67647	-1.68824	-1.72353	-1.52353	-0.982353	-0.688235	-1.39412	-1.74706	-1.54706	-0.9	-0.9	-1.40588	-1.51176	-1.5	-1.42941	-1.40588	-1.59412	-1.81765	-1.73529	-1.48824	-1.42941	-1.57059	-1.47647
5.98043		-1.44118	-1.54706	-1.59412	-1.55882	-1.61765	-1.62941	-1.44118	-1.32353	-1.45294	-1.53529	-1.53529	-1.45294	-1.32353	-1.27647	-1.35882	-1.5	-1.55882	-1.7	-1.67647	-1.55882	-1.53529	-1.52353	-1.67647	-1.66471	-1.57059	-1.64118	-1.66471	-1.75882	-1.57059	-1.06471	-0.770588	-1.40588	-1.77059	-1.52353	-0.817647	-0.829412	-1.33529	-1.46471	-1.46471	-1.40588	-1.40588	-1.59412	-1.84118	-1.79412	-1.51176	-1.46471	-1.61765	-1.48824
6.01174		-1.46471	-1.54706	-1.59412	-1.54706	-1.60588	-1.60588	-1.41765	-1.35882	-1.46471	-1.51176	-1.5	-1.42941	-1.33529	-1.32353	-1.35882	-1.5	-1.55882	-1.68824	-1.66471	-1.58235	-1.57059	-1.54706	-1.65294	-1.64118	-1.54706	-1.61765	-1.64118	-1.79412	-1.64118	-1.17059	-0.841176	-1.41765	-1.78235	-1.5	-0.7	-0.770588	-1.22941	-1.40588	-1.42941	-1.39412	-1.40588	-1.60588	-1.87647	-1.84118	-1.54706	-1.51176	-1.65294	-1.5
6.04305		-1.46471	-1.54706	-1.59412	-1.54706	-1.59412	-1.57059	-1.40588	-1.37059	-1.47647	-1.5	-1.46471	-1.41765	-1.35882	-1.35882	-1.35882	-1.5	-1.57059	-1.67647	-1.66471	-1.60588	-1.62941	-1.55882	-1.61765	-1.60588	-1.53529	-1.60588	-1.64118	-1.81765	-1.68824	-1.28824	-0.935294	-1.44118	-1.79412	-1.48824	-0.617647	-0.735294	-1.13529	-1.34706	-1.40588	-1.39412	-1.41765	-1.60588	-1.9	-1.86471	-1.55882	-1.55882	-1.7	-1.51176
6.07436		-1.45294	-1.52353	-1.58235	-1.54706	-1.57059	-1.53529	-1.39412	-1.37059	-1.48824	-1.47647	-1.44118	-1.41765	-1.39412	-1.37059	-1.35882	-1.5	-1.59412	-1.67647	-1.65294	-1.65294	-1.7	-1.59412	-1.55882	-1.55882	-1.53529	-1.62941	-1.64118	-1.82941	-1.75882	-1.38235	-1.01765	-1.45294	-1.80588	-1.48824	-0.652941	-0.758824	-1.06471	-1.26471	-1.39412	-1.39412	-1.44118	-1.59412	-1.86471	-1.85294	-1.55882	-1.57059	-1.73529	-1.53529
6.10568		-1.42941	-1.48824	-1.57059	-1.54706	-1.54706	-1.5	-1.35882	-1.37059	-1.48824	-1.45294	-1.41765	-1.42941	-1.41765	-1.39412	-1.35882	-1.51176	-1.60588	-1.67647	-1.65294	-1.7	-1.82941	-1.61765	-1.5	-1.51176	-1.54706	-1.65294	-1.65294	-1.81765	-1.80588	-1.44118	-1.11176	-1.48824	-1.81765	-1.5	-0.805882	-0.841176	-1.02941	-1.21765	-1.39412	-1.40588	-1.45294	-1.55882	-1.81765	-1.81765	-1.53529	-1.57059	-1.75882	-1.55882
6.13699		-1.39412	-1.45294	-1.53529	-1.53529	-1.53529	-1.46471	-1.32353	-1.35882	-1.47647	-1.42941	-1.39412	-1.44118	-1.45294	-1.41765	-1.37059	-1.52353	-1.62941	-1.67647	-1.65294	-1.75882	-1.94706	-1.65294	-1.45294	-1.48824	-1.57059	-1.68824	-1.65294	-1.80588	-1.81765	-1.46471	-1.19412	-1.52353	-1.81765	-1.53529	-0.923529	-0.923529	-1.01765	-1.20588	-1.40588	-1.44118	-1.46471	-1.52353	-1.73529	-1.73529	-1.47647	-1.54706	-1.73529	-1.57059
6.1683		-1.35882	-1.40588	-1.5	-1.52353	-1.52353	-1.44118	-1.27647	-1.32353	-1.46471	-1.40588	-1.35882	-1.44118	-1.48824	-1.42941	-1.39412	-1.54706	-1.65294	-1.66471	-1.65294	-1.82941	-2.06471	-1.7	-1.41765	-1.46471	-1.59412	-1.72353	-1.64118	-1.78235	-1.80588	-1.47647	-1.27647	-1.55882	-1.81765	-1.55882	-1.05294	-1.01765	-1.01765	-1.20588	-1.44118	-1.46471	-1.47647	-1.46471	-1.65294	-1.66471	-1.40588	-1.47647	-1.68824	-1.57059
6.19961		-1.3	-1.37059	-1.46471	-1.51176	-1.51176	-1.41765	-1.24118	-1.27647	-1.44118	-1.39412	-1.3	-1.44118	-1.51176	-1.44118	-1.41765	-1.59412	-1.66471	-1.66471	-1.64118	-1.86471	-2.15882	-1.79412	-1.42941	-1.45294	-1.59412	-1.72353	-1.62941	-1.74706	-1.78235	-1.47647	-1.35882	-1.60588	-1.78235	-1.57059	-1.17059	-1.11176	-1.01765	-1.22941	-1.48824	-1.5	-1.46471	-1.40588	-1.59412	-1.61765	-1.32353	-1.39412	-1.64118	-1.55882
6.23092		-1.27647	-1.35882	-1.44118	-1.5	-1.51176	-1.40588	-1.20588	-1.25294	-1.41765	-1.37059	-1.25294	-1.45294	-1.54706	-1.46471	-1.45294	-1.62941	-1.68824	-1.64118	-1.62941	-1.9	-2.22941	-1.91176	-1.45294	-1.44118	-1.58235	-1.68824	-1.60588	-1.72353	-1.75882	-1.48824	-1.40588	-1.65294	-1.73529	-1.55882	-1.27647	-1.18235	-1.00588	-1.24118	-1.52353	-1.53529	-1.46471	-1.34706	-1.52353	-1.57059	-1.22941	-1.3	-1.58235	-1.54706
6.26223		-1.27647	-1.35882	-1.41765	-1.5	-1.51176	-1.40588	-1.19412	-1.21765	-1.40588	-1.34706	-1.22941	-1.45294	-1.57059	-1.47647	-1.5	-1.67647	-1.7	-1.60588	-1.60588	-1.9	-2.25294	-1.99412	-1.48824	-1.44118	-1.55882	-1.65294	-1.58235	-1.7	-1.72353	-1.48824	-1.46471	-1.71176	-1.68824	-1.52353	-1.32353	-1.21765	-0.982353	-1.25294	-1.54706	-1.55882	-1.45294	-1.27647	-1.46471	-1.53529	-1.14706	-1.20588	-1.53529	-1.53529
6.29354		-1.28824	-1.37059	-1.41765	-1.5	-1.52353	-1.39412	-1.18235	-1.20588	-1.38235	-1.33529	-1.21765	-1.45294	-1.59412	-1.5	-1.53529	-1.73529	-1.71176	-1.57059	-1.57059	-1.86471	-2.22941	-2.02941	-1.51176	-1.44118	-1.51176	-1.59412	-1.55882	-1.68824	-1.68824	-1.47647	-1.5	-1.79412	-1.66471	-1.48824	-1.35882	-1.20588	-0.947059	-1.26471	-1.57059	-1.58235	-1.44118	-1.20588	-1.41765	-1.5	-1.1	-1.14706	-1.51176	-1.51176
6.32485		-1.31176	-1.38235	-1.39412	-1.5	-1.53529	-1.39412	-1.20588	-1.21765	-1.37059	-1.33529	-1.21765	-1.45294	-1.60588	-1.52353	-1.58235	-1.78235	-1.7	-1.51176	-1.51176	-1.80588	-2.18235	-2.01765	-1.53529	-1.44118	-1.46471	-1.52353	-1.52353	-1.66471	-1.66471	-1.46471	-1.53529	-1.85294	-1.64118	-1.45294	-1.37059	-1.17059	-0.888235	-1.27647	-1.57059	-1.60588	-1.42941	-1.15882	-1.37059	-1.46471	-1.07647	-1.12353	-1.48824	-1.51176
6.35616		-1.33529	-1.38235	-1.37059	-1.48824	-1.53529	-1.40588	-1.22941	-1.24118	-1.37059	-1.35882	-1.24118	-1.45294	-1.61765	-1.54706	-1.61765	-1.81765	-1.66471	-1.45294	-1.46471	-1.73529	-2.1	-1.98235	-1.54706	-1.42941	-1.40588	-1.45294	-1.48824	-1.64118	-1.64118	-1.46471	-1.53529	-1.9	-1.64118	-1.42941	-1.37059	-1.11176	-0.829412	-1.27647	-1.58235	-1.61765	-1.41765	-1.12353	-1.34706	-1.44118	-1.08824	-1.14706	-1.48824	-1.51176
6.38748		-1.35882	-1.37059	-1.34706	-1.46471	-1.53529	-1.40588	-1.27647	-1.28824	-1.37059	-1.38235	-1.26471	-1.45294	-1.62941	-1.57059	-1.64118	-1.81765	-1.61765	-1.37059	-1.40588	-1.66471	-2.01765	-1.92353	-1.54706	-1.41765	-1.34706	-1.37059	-1.45294	-1.62941	-1.62941	-1.46471	-1.53529	-1.92353	-1.64118	-1.41765	-1.37059	-1.06471	-0.747059	-1.31176	-1.59412	-1.64118	-1.41765	-1.08824	-1.32353	-1.41765	-1.12353	-1.18235	-1.48824	-1.52353
6.41879		-1.38235	-1.35882	-1.28824	-1.44118	-1.52353	-1.42941	-1.34706	-1.35882	-1.39412	-1.40588	-1.28824	-1.45294	-1.64118	-1.57059	-1.64118	-1.78235	-1.54706	-1.26471	-1.35882	-1.61765	-1.92353	-1.84118	-1.54706	-1.40588	-1.21765	-1.25294	-1.40588	-1.60588	-1.61765	-1.46471	-1.54706	-1.94706	-1.65294	-1.41765	-1.35882	-1.01765	-0.7	-1.35882	-1.60588	-1.65294	-1.40588	-1.05294	-1.28824	-1.41765	-1.20588	-1.24118	-1.48824	-1.53529
6.4501		-1.39412	-1.32353	-1.22941	-1.40588	-1.5	-1.44118	-1.39412	-1.40588	-1.41765	-1.41765	-1.28824	-1.44118	-1.64118	-1.58235	-1.62941	-1.7	-1.46471	-1.13529	-1.27647	-1.57059	-1.81765	-1.73529	-1.53529	-1.35882	-1.05294	-1.11176	-1.34706	-1.58235	-1.59412	-1.46471	-1.55882	-1.98235	-1.67647	-1.42941	-1.35882	-0.970588	-0.711765	-1.40588	-1.61765	-1.65294	-1.39412	-1.01765	-1.27647	-1.42941	-1.3	-1.3	-1.48824	-1.53529
6.48141		-1.37059	-1.26471	-1.14706	-1.35882	-1.47647	-1.45294	-1.45294	-1.45294	-1.44118	-1.42941	-1.28824	-1.40588	-1.61765	-1.59412	-1.60588	-1.61765	-1.37059	-1.00588	-1.20588	-1.52353	-1.68824	-1.64118	-1.5	-1.27647	-0.876471	-0.935294	-1.24118	-1.54706	-1.57059	-1.46471	-1.59412	-2.00588	-1.7	-1.45294	-1.37059	-0.958824	-0.782353	-1.45294	-1.64118	-1.64118	-1.37059	-0.982353	-1.24118	-1.42941	-1.37059	-1.35882	-1.48824	-1.53529
6.51272		-1.34706	-1.18235	-1.06471	-1.3	-1.45294	-1.47647	-1.5	-1.48824	-1.46471	-1.44118	-1.27647	-1.39412	-1.61765	-1.60588	-1.59412	-1.54706	-1.25294	-0.888235	-1.12353	-1.47647	-1.59412	-1.54706	-1.45294	-1.19412	-0.617647	-0.770588	-1.12353	-1.51176	-1.55882	-1.47647	-1.64118	-2.01765	-1.7	-1.47647	-1.38235	-0.958824	-0.841176	-1.48824	-1.64118	-1.61765	-1.35882	-0.970588	-1.20588	-1.41765	-1.41765	-1.40588	-1.48824	-1.52353
6.54403		-1.3	-1.12353	-0.970588	-1.24118	-1.44118	-1.5	-1.54706	-1.53529	-1.47647	-1.44118	-1.26471	-1.35882	-1.60588	-1.61765	-1.58235	-1.47647	-1.14706	-0.805882	-1.06471	-1.44118	-1.51176	-1.46471	-1.41765	-1.13529	-0.370588	-0.523529	-1.04118	-1.5	-1.54706	-1.5	-1.66471	-2.00588	-1.7	-1.5	-1.39412	-0.982353	-0.923529	-1.52353	-1.64118	-1.59412	-1.37059	-0.994118	-1.14706	-1.39412	-1.44118	-1.44118	-1.5	-1.53529
6.57534		-1.25294	-1.06471	-0.888235	-1.20588	-1.44118	-1.51176	-1.59412	-1.55882	-1.48824	-1.44118	-1.26471	-1.32353	-1.59412	-1.65294	-1.59412	-1.42941	-1.07647	-0.758824	-1.04118	-1.41765	-1.45294	-1.40588	-1.40588	-1.13529	-0.288235	-0.394118	-0.982353	-1.47647	-1.53529	-1.52353	-1.71176	-1.97059	-1.66471	-1.51176	-1.40588	-1.00588	-1.00588	-1.54706	-1.61765	-1.55882	-1.39412	-1.05294	-1.11176	-1.33529	-1.44118	-1.46471	-1.52353	-1.54706
6.60665		-1.22941	-1.02941	-0.829412	-1.18235	-1.44118	-1.53529	-1.60588	-1.57059	-1.48824	-1.45294	-1.27647	-1.31176	-1.59412	-1.71176	-1.61765	-1.40588	-1.06471	-0.805882	-1.06471	-1.40588	-1.42941	-1.38235	-1.40588	-1.15882	-0.347059	-0.358824	-0.958824	-1.46471	-1.53529	-1.54706	-1.74706	-1.92353	-1.64118	-1.52353	-1.41765	-1.04118	-1.08824	-1.57059	-1.60588	-1.53529	-1.41765	-1.13529	-1.1	-1.27647	-1.44118	-1.48824	-1.54706	-1.55882
6.63796		-1.18235	-1.01765	-0.782353	-1.18235	-1.45294	-1.54706	-1.61765	-1.57059	-1.47647	-1.46471	-1.32353	-1.3	-1.60588	-1.80588	-1.66471	-1.41765	-1.1	-0.864706	-1.11176	-1.41765	-1.44118	-1.39412	-1.41765	-1.20588	-0.476471	-0.417647	-0.947059	-1.45294	-1.54706	-1.58235	-1.75882	-1.85294	-1.60588	-1.52353	-1.41765	-1.07647	-1.15882	-1.58235	-1.59412	-1.5	-1.46471	-1.25294	-1.1	-1.25294	-1.45294	-1.51176	-1.57059	-1.59412
6.66928		-1.14706	-0.982353	-0.770588	-1.19412	-1.46471	-1.54706	-1.61765	-1.55882	-1.46471	-1.48824	-1.37059	-1.3	-1.60588	-1.87647	-1.73529	-1.44118	-1.15882	-0.970588	-1.19412	-1.45294	-1.47647	-1.42941	-1.44118	-1.24118	-0.652941	-0.558824	-0.982353	-1.46471	-1.57059	-1.61765	-1.77059	-1.78235	-1.55882	-1.51176	-1.44118	-1.11176	-1.20588	-1.59412	-1.58235	-1.46471	-1.5	-1.35882	-1.13529	-1.25294	-1.46471	-1.54706	-1.59412	-1.60588
6.70059		-1.1	-0.958824	-0.805882	-1.21765	-1.46471	-1.54706	-1.61765	-1.54706	-1.44118	-1.51176	-1.40588	-1.3	-1.59412	-1.93529	-1.80588	-1.48824	-1.25294	-1.11176	-1.28824	-1.48824	-1.51176	-1.48824	-1.46471	-1.27647	-0.817647	-0.758824	-1.04118	-1.48824	-1.60588	-1.65294	-1.75882	-1.7	-1.5	-1.5	-1.45294	-1.15882	-1.22941	-1.59412	-1.57059	-1.45294	-1.53529	-1.40588	-1.18235	-1.27647	-1.48824	-1.57059	-1.61765	-1.61765
6.7319		-1.06471	-0.970588	-0.852941	-1.26471	-1.48824	-1.54706	-1.59412	-1.51176	-1.41765	-1.53529	-1.42941	-1.27647	-1.55882	-1.95882	-1.86471	-1.53529	-1.38235	-1.26471	-1.38235	-1.52353	-1.55882	-1.53529	-1.48824	-1.32353	-0.923529	-0.888235	-1.11176	-1.51176	-1.65294	-1.67647	-1.72353	-1.64118	-1.45294	-1.5	-1.46471	-1.20588	-1.25294	-1.59412	-1.57059	-1.42941	-1.55882	-1.44118	-1.20588	-1.32353	-1.5	-1.59412	-1.65294	-1.64118
6.76321		-1.07647	-1.01765	-0.935294	-1.31176	-1.5	-1.54706	-1.57059	-1.48824	-1.40588	-1.54706	-1.44118	-1.24118	-1.51176	-1.94706	-1.9	-1.59412	-1.48824	-1.40588	-1.44118	-1.55882	-1.60588	-1.55882	-1.5	-1.35882	-1.00588	-0.982353	-1.18235	-1.54706	-1.68824	-1.68824	-1.67647	-1.58235	-1.41765	-1.48824	-1.48824	-1.28824	-1.28824	-1.59412	-1.58235	-1.41765	-1.55882	-1.44118	-1.22941	-1.34706	-1.5	-1.59412	-1.66471	-1.64118
6.79452		-1.13529	-1.12353	-1.05294	-1.35882	-1.51176	-1.53529	-1.55882	-1.46471	-1.40588	-1.55882	-1.44118	-1.18235	-1.46471	-1.91176	-1.92353	-1.64118	-1.59412	-1.48824	-1.48824	-1.57059	-1.61765	-1.58235	-1.48824	-1.37059	-1.08824	-1.06471	-1.24118	-1.57059	-1.72353	-1.67647	-1.61765	-1.52353	-1.39412	-1.5	-1.53529	-1.38235	-1.33529	-1.59412	-1.58235	-1.40588	-1.55882	-1.42941	-1.22941	-1.37059	-1.5	-1.59412	-1.66471	-1.64118
6.82583		-1.20588	-1.24118	-1.17059	-1.38235	-1.51176	-1.52353	-1.53529	-1.46471	-1.41765	-1.57059	-1.44118	-1.14706	-1.39412	-1.84118	-1.9	-1.67647	-1.68824	-1.55882	-1.51176	-1.59412	-1.64118	-1.59412	-1.47647	-1.37059	-1.15882	-1.13529	-1.3	-1.59412	-1.73529	-1.64118	-1.55882	-1.46471	-1.37059	-1.52353	-1.59412	-1.46471	-1.39412	-1.58235	-1.57059	-1.40588	-1.54706	-1.40588	-1.22941	-1.40588	-1.51176	-1.57059	-1.66471	-1.65294
6.85714		-1.28824	-1.35882	-1.28824	-1.40588	-1.51176	-1.48824	-1.51176	-1.46471	-1.45294	-1.59412	-1.46471	-1.11176	-1.3	-1.72353	-1.86471	-1.7	-1.78235	-1.59412	-1.53529	-1.59412	-1.64118	-1.59412	-1.45294	-1.37059	-1.21765	-1.20588	-1.35882	-1.60588	-1.7	-1.59412	-1.48824	-1.41765	-1.35882	-1.54706	-1.65294	-1.55882	-1.45294	-1.58235	-1.57059	-1.40588	-1.53529	-1.37059	-1.22941	-1.45294	-1.52353	-1.55882	-1.64118	-1.64118
6.88845		-1.35882	-1.42941	-1.38235	-1.41765	-1.48824	-1.45294	-1.48824	-1.48824	-1.48824	-1.62941	-1.5	-1.08824	-1.15882	-1.61765	-1.80588	-1.72353	-1.84118	-1.61765	-1.52353	-1.59412	-1.65294	-1.59412	-1.44118	-1.37059	-1.27647	-1.27647	-1.39412	-1.61765	-1.66471	-1.54706	-1.42941	-1.38235	-1.35882	-1.58235	-1.75882	-1.65294	-1.5	-1.57059	-1.57059	-1.40588	-1.51176	-1.34706	-1.25294	-1.5	-1.53529	-1.53529	-1.59412	-1.64118
6.91977		-1.39412	-1.48824	-1.44118	-1.41765	-1.45294	-1.40588	-1.46471	-1.5	-1.51176	-1.66471	-1.53529	-1.06471	-1.01765	-1.53529	-1.73529	-1.73529	-1.85294	-1.60588	-1.51176	-1.57059	-1.65294	-1.60588	-1.42941	-1.35882	-1.32353	-1.34706	-1.44118	-1.62941	-1.62941	-1.5	-1.38235	-1.35882	-1.37059	-1.61765	-1.86471	-1.78235	-1.55882	-1.57059	-1.55882	-1.40588	-1.48824	-1.3	-1.28824	-1.54706	-1.54706	-1.48824	-1.54706	-1.62941
6.95108		-1.40588	-1.52353	-1.47647	-1.41765	-1.42941	-1.37059	-1.45294	-1.51176	-1.53529	-1.68824	-1.57059	-1.02941	-0.9	-1.44118	-1.67647	-1.72353	-1.82941	-1.58235	-1.48824	-1.55882	-1.64118	-1.60588	-1.41765	-1.34706	-1.35882	-1.40588	-1.5	-1.65294	-1.59412	-1.46471	-1.35882	-1.35882	-1.38235	-1.64118	-1.94706	-1.9	-1.60588	-1.57059	-1.54706	-1.40588	-1.45294	-1.25294	-1.32353	-1.58235	-1.55882	-1.45294	-1.5	-1.62941
6.98239		-1.40588	-1.54706	-1.5	-1.40588	-1.40588	-1.35882	-1.45294	-1.53529	-1.54706	-1.71176	-1.59412	-1.01765	-0.805882	-1.37059	-1.64118	-1.71176	-1.75882	-1.53529	-1.45294	-1.54706	-1.64118	-1.60588	-1.41765	-1.32353	-1.37059	-1.46471	-1.55882	-1.66471	-1.57059	-1.44118	-1.34706	-1.37059	-1.40588	-1.64118	-1.98235	-1.95882	-1.64118	-1.55882	-1.52353	-1.38235	-1.40588	-1.21765	-1.35882	-1.61765	-1.55882	-1.42941	-1.47647	-1.64118
7.0137		-1.40588	-1.55882	-1.51176	-1.40588	-1.40588	-1.34706	-1.45294	-1.53529	-1.54706	-1.7	-1.59412	-1.02941	-0.723529	-1.3	-1.60588	-1.7	-1.68824	-1.47647	-1.40588	-1.52353	-1.61765	-1.60588	-1.41765	-1.3	-1.38235	-1.51176	-1.61765	-1.7	-1.55882	-1.44118	-1.35882	-1.40588	-1.44118	-1.65294	-1.98235	-2.00588	-1.66471	-1.55882	-1.5	-1.35882	-1.37059	-1.20588	-1.39412	-1.62941	-1.57059	-1.42941	-1.47647	-1.65294
7.04501		-1.40588	-1.57059	-1.53529	-1.41765	-1.40588	-1.33529	-1.44118	-1.54706	-1.55882	-1.68824	-1.60588	-1.07647	-0.735294	-1.27647	-1.59412	-1.68824	-1.64118	-1.40588	-1.35882	-1.51176	-1.60588	-1.59412	-1.41765	-1.27647	-1.37059	-1.57059	-1.67647	-1.75882	-1.55882	-1.44118	-1.39412	-1.45294	-1.5	-1.65294	-1.95882	-2.01765	-1.67647	-1.54706	-1.46471	-1.28824	-1.31176	-1.19412	-1.40588	-1.64118	-1.57059	-1.44118	-1.48824	-1.67647
7.07632		-1.40588	-1.57059	-1.54706	-1.44118	-1.44118	-1.33529	-1.42941	-1.54706	-1.55882	-1.66471	-1.60588	-1.12353	-0.817647	-1.28824	-1.59412	-1.66471	-1.57059	-1.34706	-1.32353	-1.5	-1.59412	-1.58235	-1.42941	-1.24118	-1.37059	-1.60588	-1.74706	-1.79412	-1.55882	-1.45294	-1.41765	-1.5	-1.55882	-1.66471	-1.92353	-2.00588	-1.68824	-1.53529	-1.44118	-1.22941	-1.25294	-1.20588	-1.44118	-1.62941	-1.58235	-1.46471	-1.51176	-1.7
7.10763		-1.41765	-1.58235	-1.54706	-1.46471	-1.46471	-1.34706	-1.39412	-1.53529	-1.55882	-1.65294	-1.60588	-1.20588	-0.911765	-1.34706	-1.58235	-1.64118	-1.51176	-1.26471	-1.28824	-1.5	-1.59412	-1.57059	-1.42941	-1.21765	-1.35882	-1.64118	-1.81765	-1.84118	-1.54706	-1.45294	-1.45294	-1.54706	-1.60588	-1.66471	-1.85294	-1.95882	-1.68824	-1.53529	-1.41765	-1.20588	-1.21765	-1.22941	-1.45294	-1.61765	-1.58235	-1.5	-1.53529	-1.73529
7.13894		-1.42941	-1.59412	-1.54706	-1.5	-1.51176	-1.34706	-1.35882	-1.51176	-1.55882	-1.64118	-1.59412	-1.27647	-1.04118	-1.40588	-1.58235	-1.59412	-1.42941	-1.20588	-1.27647	-1.51176	-1.59412	-1.55882	-1.42941	-1.21765	-1.35882	-1.66471	-1.86471	-1.86471	-1.54706	-1.45294	-1.46471	-1.57059	-1.64118	-1.66471	-1.77059	-1.88824	-1.67647	-1.53529	-1.41765	-1.19412	-1.19412	-1.25294	-1.46471	-1.58235	-1.58235	-1.53529	-1.54706	-1.73529
7.17025		-1.44118	-1.59412	-1.54706	-1.51176	-1.54706	-1.35882	-1.3	-1.47647	-1.54706	-1.61765	-1.60588	-1.35882	-1.20588	-1.48824	-1.58235	-1.53529	-1.35882	-1.14706	-1.28824	-1.51176	-1.58235	-1.54706	-1.44118	-1.24118	-1.35882	-1.68824	-1.91176	-1.9	-1.54706	-1.45294	-1.47647	-1.58235	-1.65294	-1.62941	-1.68824	-1.81765	-1.67647	-1.53529	-1.44118	-1.20588	-1.20588	-1.27647	-1.45294	-1.54706	-1.55882	-1.53529	-1.54706	-1.72353
7.20157		-1.45294	-1.59412	-1.52353	-1.53529	-1.57059	-1.37059	-1.24118	-1.44118	-1.53529	-1.61765	-1.60588	-1.42941	-1.37059	-1.55882	-1.58235	-1.48824	-1.25294	-1.1	-1.28824	-1.51176	-1.57059	-1.52353	-1.44118	-1.25294	-1.35882	-1.7	-1.94706	-1.92353	-1.53529	-1.44118	-1.46471	-1.57059	-1.61765	-1.58235	-1.61765	-1.73529	-1.67647	-1.54706	-1.45294	-1.22941	-1.19412	-1.28824	-1.45294	-1.51176	-1.53529	-1.51176	-1.53529	-1.68824
7.23288		-1.47647	-1.60588	-1.5	-1.53529	-1.60588	-1.37059	-1.18235	-1.40588	-1.52353	-1.60588	-1.60588	-1.5	-1.47647	-1.62941	-1.57059	-1.44118	-1.18235	-1.08824	-1.3	-1.51176	-1.57059	-1.51176	-1.44118	-1.27647	-1.34706	-1.68824	-1.94706	-1.93529	-1.53529	-1.42941	-1.44118	-1.54706	-1.59412	-1.53529	-1.57059	-1.68824	-1.68824	-1.57059	-1.46471	-1.24118	-1.20588	-1.33529	-1.44118	-1.46471	-1.48824	-1.48824	-1.52353	-1.66471
7.26419		-1.48824	-1.60588	-1.48824	-1.54706	-1.62941	-1.37059	-1.12353	-1.37059	-1.51176	-1.59412	-1.60588	-1.55882	-1.57059	-1.68824	-1.57059	-1.40588	-1.14706	-1.07647	-1.32353	-1.51176	-1.55882	-1.48824	-1.44118	-1.3	-1.32353	-1.65294	-1.94706	-1.92353	-1.51176	-1.40588	-1.41765	-1.52353	-1.54706	-1.47647	-1.51176	-1.64118	-1.73529	-1.60588	-1.46471	-1.21765	-1.22941	-1.37059	-1.44118	-1.42941	-1.41765	-1.42941	-1.5	-1.64118
7.2955		-1.51176	-1.61765	-1.46471	-1.54706	-1.65294	-1.37059	-1.07647	-1.33529	-1.51176	-1.55882	-1.59412	-1.62941	-1.66471	-1.75882	-1.57059	-1.39412	-1.15882	-1.1	-1.33529	-1.52353	-1.55882	-1.48824	-1.44118	-1.32353	-1.3	-1.60588	-1.91176	-1.9	-1.48824	-1.37059	-1.39412	-1.5	-1.51176	-1.41765	-1.45294	-1.60588	-1.78235	-1.64118	-1.45294	-1.18235	-1.25294	-1.40588	-1.44118	-1.39412	-1.35882	-1.35882	-1.46471	-1.61765
7.32681		-1.53529	-1.61765	-1.45294	-1.54706	-1.66471	-1.37059	-1.05294	-1.3	-1.51176	-1.54706	-1.58235	-1.7	-1.78235	-1.81765	-1.55882	-1.39412	-1.20588	-1.13529	-1.34706	-1.53529	-1.57059	-1.5	-1.45294	-1.35882	-1.28824	-1.55882	-1.86471	-1.85294	-1.44118	-1.31176	-1.37059	-1.5	-1.47647	-1.37059	-1.40588	-1.55882	-1.80588	-1.66471	-1.44118	-1.13529	-1.28824	-1.44118	-1.42941	-1.35882	-1.24118	-1.25294	-1.44118	-1.59412
7.35812		-1.54706	-1.61765	-1.42941	-1.54706	-1.68824	-1.39412	-1.04118	-1.27647	-1.5	-1.51176	-1.58235	-1.78235	-1.9	-1.86471	-1.55882	-1.41765	-1.26471	-1.18235	-1.35882	-1.53529	-1.59412	-1.53529	-1.5	-1.39412	-1.31176	-1.51176	-1.78235	-1.78235	-1.39412	-1.24118	-1.35882	-1.5	-1.44118	-1.28824	-1.34706	-1.51176	-1.80588	-1.67647	-1.40588	-1.08824	-1.32353	-1.46471	-1.44118	-1.3	-1.13529	-1.13529	-1.40588	-1.57059
7.38943		-1.57059	-1.62941	-1.42941	-1.55882	-1.72353	-1.39412	-1.01765	-1.24118	-1.48824	-1.48824	-1.58235	-1.86471	-1.98235	-1.9	-1.57059	-1.44118	-1.34706	-1.25294	-1.39412	-1.54706	-1.60588	-1.59412	-1.55882	-1.45294	-1.34706	-1.46471	-1.71176	-1.72353	-1.33529	-1.18235	-1.35882	-1.5	-1.40588	-1.21765	-1.26471	-1.45294	-1.75882	-1.65294	-1.37059	-1.04118	-1.35882	-1.51176	-1.45294	-1.27647	-1.04118	-1.04118	-1.37059	-1.55882
7.42074		-1.59412	-1.64118	-1.44118	-1.57059	-1.75882	-1.40588	-1.01765	-1.20588	-1.46471	-1.46471	-1.58235	-1.91176	-2.02941	-1.92353	-1.58235	-1.47647	-1.40588	-1.34706	-1.42941	-1.55882	-1.64118	-1.65294	-1.61765	-1.5	-1.39412	-1.42941	-1.66471	-1.68824	-1.28824	-1.14706	-1.35882	-1.5	-1.37059	-1.15882	-1.20588	-1.40588	-1.68824	-1.61765	-1.31176	-1.01765	-1.38235	-1.55882	-1.48824	-1.27647	-0.994118	-0.982353	-1.32353	-1.53529
7.45205		-1.62941	-1.66471	-1.45294	-1.60588	-1.78235	-1.41765	-1.01765	-1.19412	-1.44118	-1.45294	-1.59412	-1.94706	-2.05294	-1.93529	-1.59412	-1.5	-1.45294	-1.41765	-1.5	-1.59412	-1.65294	-1.72353	-1.68824	-1.55882	-1.44118	-1.41765	-1.62941	-1.68824	-1.3	-1.15882	-1.37059	-1.5	-1.33529	-1.12353	-1.18235	-1.37059	-1.62941	-1.54706	-1.24118	-0.994118	-1.40588	-1.60588	-1.51176	-1.31176	-0.982353	-0.947059	-1.27647	-1.5
7.48337		-1.66471	-1.67647	-1.48824	-1.65294	-1.82941	-1.44118	-1.02941	-1.19412	-1.42941	-1.42941	-1.59412	-1.94706	-2.05294	-1.94706	-1.60588	-1.51176	-1.5	-1.48824	-1.58235	-1.62941	-1.68824	-1.79412	-1.75882	-1.60588	-1.5	-1.42941	-1.61765	-1.71176	-1.35882	-1.19412	-1.39412	-1.48824	-1.3	-1.12353	-1.20588	-1.35882	-1.55882	-1.47647	-1.18235	-1.00588	-1.44118	-1.62941	-1.53529	-1.34706	-0.982353	-0.923529	-1.22941	-1.45294
7.51468		-1.7	-1.68824	-1.53529	-1.71176	-1.87647	-1.46471	-1.07647	-1.20588	-1.41765	-1.41765	-1.58235	-1.94706	-2.04118	-1.94706	-1.60588	-1.5	-1.51176	-1.54706	-1.64118	-1.65294	-1.7	-1.84118	-1.81765	-1.66471	-1.55882	-1.44118	-1.60588	-1.77059	-1.42941	-1.25294	-1.40588	-1.47647	-1.27647	-1.14706	-1.25294	-1.37059	-1.5	-1.41765	-1.14706	-1.02941	-1.44118	-1.62941	-1.54706	-1.37059	-1.01765	-0.923529	-1.19412	-1.41765
7.54599		-1.75882	-1.7	-1.58235	-1.81765	-1.93529	-1.5	-1.13529	-1.25294	-1.40588	-1.40588	-1.57059	-1.92353	-2.02941	-1.94706	-1.60588	-1.47647	-1.51176	-1.57059	-1.67647	-1.65294	-1.71176	-1.87647	-1.84118	-1.7	-1.60588	-1.46471	-1.60588	-1.84118	-1.5	-1.32353	-1.40588	-1.44118	-1.25294	-1.19412	-1.33529	-1.39412	-1.45294	-1.37059	-1.14706	-1.06471	-1.44118	-1.60588	-1.55882	-1.40588	-1.06471	-0.935294	-1.15882	-1.38235
7.5773		-1.78235	-1.68824	-1.61765	-1.9	-1.98235	-1.53529	-1.20588	-1.3	-1.40588	-1.39412	-1.55882	-1.9	-2.00588	-1.95882	-1.59412	-1.44118	-1.5	-1.58235	-1.68824	-1.64118	-1.73529	-1.9	-1.84118	-1.73529	-1.64118	-1.46471	-1.60588	-1.9	-1.58235	-1.37059	-1.40588	-1.40588	-1.22941	-1.24118	-1.39412	-1.41765	-1.41765	-1.33529	-1.14706	-1.1	-1.42941	-1.59412	-1.55882	-1.44118	-1.12353	-0.970588	-1.14706	-1.34706
7.60861		-1.81765	-1.66471	-1.65294	-1.97059	-2.01765	-1.57059	-1.28824	-1.35882	-1.42941	-1.39412	-1.54706	-1.85294	-1.99412	-1.95882	-1.58235	-1.40588	-1.48824	-1.55882	-1.65294	-1.61765	-1.74706	-1.9	-1.84118	-1.73529	-1.64118	-1.45294	-1.59412	-1.95882	-1.66471	-1.41765	-1.40588	-1.37059	-1.22941	-1.32353	-1.44118	-1.45294	-1.40588	-1.31176	-1.15882	-1.13529	-1.41765	-1.55882	-1.57059	-1.48824	-1.20588	-1.00588	-1.13529	-1.31176
7.63992		-1.84118	-1.64118	-1.66471	-2.00588	-2.02941	-1.59412	-1.35882	-1.40588	-1.45294	-1.39412	-1.51176	-1.79412	-1.98235	-1.97059	-1.57059	-1.38235	-1.46471	-1.54706	-1.61765	-1.60588	-1.75882	-1.9	-1.80588	-1.72353	-1.62941	-1.41765	-1.57059	-2.02941	-1.75882	-1.46471	-1.41765	-1.35882	-1.25294	-1.39412	-1.48824	-1.46471	-1.41765	-1.28824	-1.17059	-1.17059	-1.40588	-1.55882	-1.59412	-1.53529	-1.27647	-1.05294	-1.14706	-1.27647
7.67123		-1.82941	-1.60588	-1.66471	-2.01765	-2.02941	-1.61765	-1.40588	-1.45294	-1.46471	-1.39412	-1.48824	-1.73529	-1.94706	-1.98235	-1.57059	-1.37059	-1.46471	-1.51176	-1.59412	-1.59412	-1.75882	-1.9	-1.77059	-1.68824	-1.60588	-1.39412	-1.57059	-2.1	-1.86471	-1.51176	-1.45294	-1.35882	-1.3	-1.45294	-1.51176	-1.48824	-1.41765	-1.26471	-1.19412	-1.22941	-1.41765	-1.55882	-1.60588	-1.57059	-1.35882	-1.11176	-1.17059	-1.26471
7.70254		-1.79412	-1.57059	-1.64118	-1.98235	-2.00588	-1.62941	-1.44118	-1.48824	-1.5	-1.39412	-1.45294	-1.66471	-1.92353	-1.98235	-1.57059	-1.37059	-1.46471	-1.5	-1.55882	-1.57059	-1.75882	-1.88824	-1.74706	-1.66471	-1.57059	-1.34706	-1.55882	-2.14706	-1.94706	-1.58235	-1.5	-1.39412	-1.37059	-1.51176	-1.51176	-1.48824	-1.42941	-1.24118	-1.22941	-1.32353	-1.45294	-1.58235	-1.61765	-1.61765	-1.40588	-1.19412	-1.21765	-1.27647
7.73386		-1.73529	-1.52353	-1.60588	-1.92353	-1.94706	-1.64118	-1.47647	-1.51176	-1.51176	-1.39412	-1.40588	-1.61765	-1.9	-2.00588	-1.59412	-1.39412	-1.47647	-1.47647	-1.51176	-1.54706	-1.71176	-1.85294	-1.71176	-1.65294	-1.53529	-1.26471	-1.54706	-2.17059	-1.99412	-1.65294	-1.55882	-1.40588	-1.40588	-1.57059	-1.51176	-1.48824	-1.42941	-1.20588	-1.26471	-1.39412	-1.48824	-1.59412	-1.62941	-1.65294	-1.45294	-1.27647	-1.28824	-1.3
7.76517		-1.68824	-1.46471	-1.55882	-1.84118	-1.9	-1.65294	-1.5	-1.53529	-1.52353	-1.39412	-1.38235	-1.58235	-1.85294	-2.00588	-1.60588	-1.41765	-1.48824	-1.45294	-1.46471	-1.51176	-1.66471	-1.81765	-1.68824	-1.64118	-1.48824	-1.17059	-1.51176	-2.14706	-2.02941	-1.72353	-1.60588	-1.41765	-1.44118	-1.60588	-1.48824	-1.46471	-1.41765	-1.17059	-1.3	-1.44118	-1.52353	-1.59412	-1.64118	-1.68824	-1.51176	-1.35882	-1.37059	-1.34706
7.79648		-1.62941	-1.41765	-1.48824	-1.73529	-1.82941	-1.65294	-1.51176	-1.53529	-1.53529	-1.40588	-1.37059	-1.54706	-1.80588	-1.99412	-1.62941	-1.45294	-1.51176	-1.44118	-1.42941	-1.48824	-1.61765	-1.74706	-1.66471	-1.61765	-1.44118	-1.07647	-1.46471	-2.11176	-2.02941	-1.78235	-1.62941	-1.40588	-1.45294	-1.62941	-1.45294	-1.44118	-1.40588	-1.13529	-1.34706	-1.48824	-1.54706	-1.60588	-1.64118	-1.72353	-1.55882	-1.42941	-1.44118	-1.39412
7.82779		-1.57059	-1.35882	-1.41765	-1.65294	-1.77059	-1.65294	-1.51176	-1.53529	-1.53529	-1.42941	-1.37059	-1.52353	-1.75882	-1.97059	-1.64118	-1.47647	-1.51176	-1.42941	-1.40588	-1.45294	-1.57059	-1.66471	-1.62941	-1.61765	-1.40588	-0.994118	-1.42941	-2.05294	-2.00588	-1.81765	-1.62941	-1.37059	-1.44118	-1.62941	-1.40588	-1.40588	-1.37059	-1.07647	-1.35882	-1.51176	-1.57059	-1.60588	-1.61765	-1.75882	-1.61765	-1.5	-1.51176	-1.42941
7.8591		-1.52353	-1.27647	-1.34706	-1.59412	-1.71176	-1.64118	-1.5	-1.51176	-1.54706	-1.46471	-1.38235	-1.5	-1.7	-1.94706	-1.66471	-1.5	-1.52353	-1.41765	-1.38235	-1.41765	-1.53529	-1.60588	-1.59412	-1.60588	-1.39412	-0.923529	-1.39412	-2.00588	-1.98235	-1.84118	-1.61765	-1.31176	-1.42941	-1.61765	-1.37059	-1.37059	-1.31176	-1.01765	-1.35882	-1.53529	-1.59412	-1.60588	-1.60588	-1.75882	-1.67647	-1.55882	-1.57059	-1.47647
7.89041		-1.46471	-1.19412	-1.24118	-1.53529	-1.66471	-1.61765	-1.47647	-1.5	-1.55882	-1.5	-1.39412	-1.48824	-1.67647	-1.93529	-1.7	-1.53529	-1.53529	-1.41765	-1.35882	-1.39412	-1.47647	-1.53529	-1.53529	-1.57059	-1.37059	-0.888235	-1.37059	-1.94706	-1.94706	-1.84118	-1.60588	-1.25294	-1.40588	-1.61765	-1.35882	-1.33529	-1.24118	-0.982353	-1.35882	-1.53529	-1.61765	-1.60588	-1.55882	-1.74706	-1.72353	-1.60588	-1.61765	-1.52353
7.92172		-1.40588	-1.13529	-1.14706	-1.48824	-1.65294	-1.59412	-1.44118	-1.48824	-1.55882	-1.52353	-1.41765	-1.46471	-1.66471	-1.94706	-1.74706	-1.57059	-1.53529	-1.41765	-1.34706	-1.35882	-1.41765	-1.46471	-1.46471	-1.53529	-1.33529	-0.852941	-1.32353	-1.88824	-1.9	-1.84118	-1.60588	-1.24118	-1.40588	-1.62941	-1.35882	-1.28824	-1.18235	-0.982353	-1.35882	-1.53529	-1.61765	-1.57059	-1.51176	-1.7	-1.75882	-1.64118	-1.64118	-1.57059
7.95303		-1.34706	-1.07647	-1.07647	-1.46471	-1.65294	-1.57059	-1.41765	-1.47647	-1.55882	-1.54706	-1.44118	-1.48824	-1.66471	-1.94706	-1.78235	-1.60588	-1.54706	-1.42941	-1.32353	-1.3	-1.37059	-1.40588	-1.42941	-1.5	-1.27647	-0.782353	-1.27647	-1.81765	-1.85294	-1.81765	-1.60588	-1.24118	-1.41765	-1.65294	-1.37059	-1.24118	-1.11176	-0.982353	-1.37059	-1.53529	-1.59412	-1.51176	-1.44118	-1.66471	-1.79412	-1.65294	-1.66471	-1.61765
7.98434		-1.26471	-1.04118	-1.06471	-1.47647	-1.66471	-1.55882	-1.40588	-1.46471	-1.54706	-1.57059	-1.48824	-1.51176	-1.68824	-1.94706	-1.81765	-1.64118	-1.57059	-1.45294	-1.32353	-1.24118	-1.31176	-1.37059	-1.40588	-1.47647	-1.20588	-0.676471	-1.24118	-1.75882	-1.80588	-1.77059	-1.59412	-1.26471	-1.44118	-1.66471	-1.37059	-1.18235	-1.05294	-0.994118	-1.38235	-1.51176	-1.54706	-1.42941	-1.37059	-1.65294	-1.84118	-1.66471	-1.66471	-1.66471
8.01566		-1.22941	-1.04118	-1.07647	-1.5	-1.67647	-1.54706	-1.40588	-1.46471	-1.55882	-1.61765	-1.54706	-1.55882	-1.72353	-1.94706	-1.81765	-1.66471	-1.59412	-1.47647	-1.32353	-1.20588	-1.26471	-1.34706	-1.41765	-1.46471	-1.15882	-0.594118	-1.19412	-1.68824	-1.73529	-1.71176	-1.59412	-1.31176	-1.46471	-1.67647	-1.37059	-1.11176	-0.982353	-1.01765	-1.39412	-1.47647	-1.47647	-1.33529	-1.28824	-1.62941	-1.86471	-1.68824	-1.66471	-1.7
8.04697		-1.24118	-1.07647	-1.13529	-1.53529	-1.7	-1.54706	-1.40588	-1.46471	-1.58235	-1.68824	-1.60588	-1.61765	-1.77059	-1.93529	-1.80588	-1.67647	-1.61765	-1.51176	-1.35882	-1.20588	-1.24118	-1.34706	-1.45294	-1.47647	-1.12353	-0.558824	-1.15882	-1.64118	-1.68824	-1.65294	-1.57059	-1.37059	-1.48824	-1.66471	-1.35882	-1.04118	-0.923529	-1.02941	-1.40588	-1.45294	-1.40588	-1.20588	-1.24118	-1.62941	-1.91176	-1.7	-1.66471	-1.72353
8.07828		-1.3	-1.15882	-1.22941	-1.57059	-1.71176	-1.54706	-1.41765	-1.46471	-1.61765	-1.80588	-1.66471	-1.67647	-1.81765	-1.91176	-1.75882	-1.66471	-1.64118	-1.54706	-1.39412	-1.25294	-1.22941	-1.35882	-1.5	-1.51176	-1.12353	-0.570588	-1.11176	-1.59412	-1.64118	-1.59412	-1.57059	-1.41765	-1.5	-1.64118	-1.33529	-0.994118	-0.9	-1.06471	-1.41765	-1.41765	-1.32353	-1.13529	-1.24118	-1.64118	-1.94706	-1.72353	-1.65294	-1.72353
8.10959		-1.38235	-1.25294	-1.31176	-1.60588	-1.72353	-1.55882	-1.45294	-1.47647	-1.64118	-1.88824	-1.71176	-1.75882	-1.86471	-1.88824	-1.72353	-1.65294	-1.64118	-1.58235	-1.44118	-1.32353	-1.22941	-1.35882	-1.55882	-1.55882	-1.15882	-0.664706	-1.08824	-1.54706	-1.60588	-1.54706	-1.57059	-1.46471	-1.52353	-1.61765	-1.33529	-0.982353	-0.9	-1.11176	-1.42941	-1.41765	-1.27647	-1.13529	-1.27647	-1.65294	-1.95882	-1.73529	-1.64118	-1.68824
8.1409		-1.45294	-1.34706	-1.37059	-1.60588	-1.71176	-1.58235	-1.48824	-1.48824	-1.65294	-1.92353	-1.74706	-1.82941	-1.92353	-1.86471	-1.68824	-1.64118	-1.64118	-1.61765	-1.5	-1.39412	-1.24118	-1.37059	-1.60588	-1.61765	-1.20588	-0.829412	-1.11176	-1.53529	-1.59412	-1.5	-1.57059	-1.54706	-1.55882	-1.59412	-1.33529	-0.994118	-0.935294	-1.17059	-1.45294	-1.42941	-1.26471	-1.17059	-1.34706	-1.67647	-1.97059	-1.74706	-1.61765	-1.66471
8.17221		-1.51176	-1.39412	-1.40588	-1.59412	-1.68824	-1.59412	-1.53529	-1.5	-1.65294	-1.93529	-1.75882	-1.88824	-1.97059	-1.84118	-1.65294	-1.60588	-1.61765	-1.65294	-1.55882	-1.45294	-1.27647	-1.39412	-1.65294	-1.66471	-1.27647	-0.935294	-1.19412	-1.55882	-1.59412	-1.46471	-1.58235	-1.60588	-1.58235	-1.57059	-1.34706	-1.01765	-1.01765	-1.24118	-1.46471	-1.44118	-1.27647	-1.22941	-1.39412	-1.7	-1.98235	-1.75882	-1.60588	-1.61765
8.20352		-1.53529	-1.39412	-1.39412	-1.57059	-1.65294	-1.60588	-1.54706	-1.51176	-1.65294	-1.9	-1.73529	-1.91176	-2.00588	-1.81765	-1.61765	-1.58235	-1.60588	-1.68824	-1.61765	-1.52353	-1.32353	-1.40588	-1.68824	-1.71176	-1.33529	-1.05294	-1.32353	-1.60588	-1.60588	-1.44118	-1.59412	-1.66471	-1.61765	-1.57059	-1.38235	-1.08824	-1.11176	-1.32353	-1.48824	-1.46471	-1.28824	-1.25294	-1.41765	-1.71176	-2.00588	-1.78235	-1.60588	-1.59412
8.23483		-1.54706	-1.37059	-1.37059	-1.52353	-1.60588	-1.59412	-1.54706	-1.51176	-1.65294	-1.84118	-1.7	-1.9	-2.00588	-1.78235	-1.59412	-1.55882	-1.59412	-1.7	-1.65294	-1.57059	-1.37059	-1.41765	-1.71176	-1.75882	-1.37059	-1.14706	-1.41765	-1.67647	-1.62941	-1.41765	-1.59412	-1.72353	-1.62941	-1.57059	-1.41765	-1.15882	-1.20588	-1.37059	-1.48824	-1.48824	-1.3	-1.25294	-1.44118	-1.7	-2.00588	-1.84118	-1.61765	-1.59412
8.26614		-1.51176	-1.32353	-1.32353	-1.47647	-1.54706	-1.55882	-1.53529	-1.52353	-1.65294	-1.75882	-1.65294	-1.87647	-1.99412	-1.75882	-1.55882	-1.53529	-1.58235	-1.71176	-1.67647	-1.61765	-1.39412	-1.41765	-1.7	-1.75882	-1.38235	-1.20588	-1.48824	-1.78235	-1.66471	-1.41765	-1.59412	-1.75882	-1.61765	-1.57059	-1.45294	-1.24118	-1.31176	-1.41765	-1.5	-1.51176	-1.32353	-1.25294	-1.44118	-1.67647	-2.00588	-1.92353	-1.65294	-1.59412
8.29746		-1.48824	-1.22941	-1.25294	-1.44118	-1.5	-1.52353	-1.51176	-1.52353	-1.64118	-1.66471	-1.61765	-1.84118	-1.94706	-1.7	-1.53529	-1.52353	-1.57059	-1.71176	-1.67647	-1.64118	-1.40588	-1.40588	-1.68824	-1.78235	-1.40588	-1.25294	-1.54706	-1.9	-1.72353	-1.44118	-1.59412	-1.73529	-1.60588	-1.57059	-1.48824	-1.28824	-1.39412	-1.46471	-1.51176	-1.54706	-1.33529	-1.26471	-1.45294	-1.65294	-1.98235	-2.00588	-1.7	-1.61765
8.32877		-1.45294	-1.13529	-1.18235	-1.40588	-1.46471	-1.5	-1.48824	-1.53529	-1.62941	-1.59412	-1.57059	-1.79412	-1.91176	-1.66471	-1.51176	-1.52353	-1.57059	-1.68824	-1.66471	-1.64118	-1.40588	-1.40588	-1.68824	-1.79412	-1.41765	-1.28824	-1.57059	-1.98235	-1.79412	-1.46471	-1.59412	-1.7	-1.57059	-1.57059	-1.5	-1.32353	-1.44118	-1.5	-1.53529	-1.57059	-1.37059	-1.3	-1.47647	-1.61765	-1.94706	-2.08824	-1.78235	-1.65294
8.36008		-1.44118	-1.07647	-1.13529	-1.37059	-1.44118	-1.46471	-1.46471	-1.53529	-1.61765	-1.54706	-1.54706	-1.75882	-1.86471	-1.62941	-1.5	-1.53529	-1.55882	-1.67647	-1.64118	-1.61765	-1.39412	-1.39412	-1.67647	-1.81765	-1.45294	-1.32353	-1.59412	-2.01765	-1.86471	-1.51176	-1.59412	-1.65294	-1.54706	-1.57059	-1.51176	-1.32353	-1.46471	-1.53529	-1.55882	-1.59412	-1.39412	-1.34706	-1.5	-1.58235	-1.88824	-2.13529	-1.86471	-1.67647
8.39139		-1.44118	-1.05294	-1.11176	-1.35882	-1.41765	-1.45294	-1.45294	-1.54706	-1.61765	-1.51176	-1.51176	-1.71176	-1.79412	-1.59412	-1.48824	-1.54706	-1.57059	-1.65294	-1.59412	-1.58235	-1.33529	-1.38235	-1.68824	-1.84118	-1.46471	-1.34706	-1.58235	-2.00588	-1.9	-1.55882	-1.59412	-1.60588	-1.52353	-1.57059	-1.51176	-1.32353	-1.48824	-1.57059	-1.55882	-1.60588	-1.39412	-1.38235	-1.53529	-1.54706	-1.81765	-2.17059	-1.92353	-1.68824
8.4227		-1.47647	-1.06471	-1.11176	-1.35882	-1.40588	-1.44118	-1.45294	-1.54706	-1.64118	-1.5	-1.5	-1.67647	-1.72353	-1.55882	-1.48824	-1.57059	-1.57059	-1.61765	-1.54706	-1.52353	-1.24118	-1.37059	-1.7	-1.84118	-1.46471	-1.37059	-1.57059	-1.97059	-1.88824	-1.59412	-1.59412	-1.57059	-1.51176	-1.57059	-1.51176	-1.31176	-1.47647	-1.57059	-1.55882	-1.58235	-1.38235	-1.40588	-1.54706	-1.5	-1.75882	-2.17059	-1.95882	-1.66471
8.45401		-1.53529	-1.13529	-1.13529	-1.37059	-1.40588	-1.44118	-1.44118	-1.55882	-1.65294	-1.5	-1.48824	-1.62941	-1.66471	-1.52353	-1.5	-1.59412	-1.55882	-1.57059	-1.48824	-1.45294	-1.12353	-1.35882	-1.7	-1.81765	-1.46471	-1.39412	-1.55882	-1.9	-1.84118	-1.60588	-1.59412	-1.54706	-1.51176	-1.57059	-1.5	-1.27647	-1.45294	-1.55882	-1.54706	-1.55882	-1.34706	-1.41765	-1.54706	-1.46471	-1.68824	-2.14706	-1.97059	-1.61765
8.48532		-1.59412	-1.24118	-1.18235	-1.38235	-1.41765	-1.44118	-1.45294	-1.55882	-1.65294	-1.5	-1.46471	-1.59412	-1.60588	-1.48824	-1.5	-1.60588	-1.54706	-1.53529	-1.41765	-1.38235	-0.994118	-1.32353	-1.67647	-1.75882	-1.46471	-1.40588	-1.53529	-1.80588	-1.75882	-1.59412	-1.58235	-1.53529	-1.53529	-1.57059	-1.48824	-1.22941	-1.39412	-1.51176	-1.51176	-1.51176	-1.28824	-1.42941	-1.54706	-1.44118	-1.65294	-2.11176	-1.94706	-1.57059
8.51663		-1.66471	-1.33529	-1.22941	-1.40588	-1.42941	-1.45294	-1.45294	-1.55882	-1.65294	-1.5	-1.45294	-1.53529	-1.53529	-1.44118	-1.48824	-1.60588	-1.53529	-1.48824	-1.37059	-1.26471	-0.864706	-1.25294	-1.62941	-1.68824	-1.46471	-1.42941	-1.51176	-1.7	-1.67647	-1.57059	-1.55882	-1.53529	-1.54706	-1.55882	-1.46471	-1.19412	-1.33529	-1.44118	-1.46471	-1.48824	-1.22941	-1.42941	-1.53529	-1.41765	-1.61765	-2.06471	-1.92353	-1.51176
8.54795		-1.74706	-1.40588	-1.27647	-1.41765	-1.44118	-1.45294	-1.46471	-1.54706	-1.62941	-1.48824	-1.42941	-1.48824	-1.47647	-1.39412	-1.48824	-1.60588	-1.51176	-1.44118	-1.28824	-1.13529	-0.711765	-1.18235	-1.57059	-1.64118	-1.47647	-1.44118	-1.48824	-1.64118	-1.61765	-1.53529	-1.54706	-1.53529	-1.54706	-1.54706	-1.44118	-1.18235	-1.27647	-1.39412	-1.44118	-1.45294	-1.18235	-1.41765	-1.53529	-1.41765	-1.59412	-2.00588	-1.87647	-1.46471
8.57926		-1.85294	-1.47647	-1.32353	-1.45294	-1.45294	-1.45294	-1.46471	-1.52353	-1.59412	-1.46471	-1.39412	-1.42941	-1.41765	-1.35882	-1.48824	-1.60588	-1.5	-1.41765	-1.21765	-1.02941	-0.558824	-1.13529	-1.52353	-1.60588	-1.5	-1.46471	-1.47647	-1.60588	-1.58235	-1.51176	-1.53529	-1.53529	-1.54706	-1.53529	-1.44118	-1.20588	-1.26471	-1.38235	-1.44118	-1.42941	-1.13529	-1.40588	-1.52353	-1.40588	-1.57059	-1.93529	-1.81765	-1.41765
8.61057		-1.98235	-1.53529	-1.35882	-1.46471	-1.45294	-1.45294	-1.45294	-1.48824	-1.53529	-1.42941	-1.35882	-1.38235	-1.39412	-1.33529	-1.48824	-1.61765	-1.5	-1.40588	-1.15882	-0.947059	-0.511765	-1.11176	-1.47647	-1.57059	-1.53529	-1.5	-1.48824	-1.59412	-1.54706	-1.48824	-1.51176	-1.53529	-1.55882	-1.53529	-1.44118	-1.25294	-1.28824	-1.39412	-1.45294	-1.41765	-1.11176	-1.40588	-1.51176	-1.41765	-1.55882	-1.84118	-1.73529	-1.37059
8.64188		-2.1	-1.59412	-1.37059	-1.48824	-1.45294	-1.42941	-1.41765	-1.42941	-1.47647	-1.40588	-1.28824	-1.32353	-1.37059	-1.34706	-1.5	-1.61765	-1.5	-1.40588	-1.12353	-0.9	-0.558824	-1.11176	-1.45294	-1.55882	-1.57059	-1.54706	-1.51176	-1.58235	-1.53529	-1.46471	-1.51176	-1.53529	-1.55882	-1.55882	-1.47647	-1.33529	-1.32353	-1.41765	-1.48824	-1.40588	-1.11176	-1.40588	-1.52353	-1.42941	-1.53529	-1.75882	-1.66471	-1.34706
8.67319		-2.21765	-1.65294	-1.39412	-1.48824	-1.45294	-1.40588	-1.39412	-1.37059	-1.41765	-1.37059	-1.25294	-1.28824	-1.37059	-1.37059	-1.51176	-1.61765	-1.51176	-1.40588	-1.11176	-0.876471	-0.664706	-1.14706	-1.45294	-1.55882	-1.60588	-1.59412	-1.54706	-1.58235	-1.51176	-1.46471	-1.51176	-1.53529	-1.58235	-1.61765	-1.53529	-1.39412	-1.37059	-1.45294	-1.52353	-1.41765	-1.15882	-1.42941	-1.53529	-1.44118	-1.51176	-1.66471	-1.61765	-1.33529
8.7045		-2.27647	-1.7	-1.40588	-1.48824	-1.44118	-1.37059	-1.35882	-1.31176	-1.37059	-1.34706	-1.24118	-1.32353	-1.41765	-1.40588	-1.54706	-1.62941	-1.51176	-1.41765	-1.11176	-0.888235	-0.805882	-1.18235	-1.47647	-1.58235	-1.65294	-1.61765	-1.59412	-1.59412	-1.51176	-1.47647	-1.53529	-1.54706	-1.60588	-1.66471	-1.59412	-1.44118	-1.40588	-1.5	-1.57059	-1.44118	-1.24118	-1.47647	-1.55882	-1.44118	-1.48824	-1.60588	-1.57059	-1.34706
8.73581		-2.3	-1.73529	-1.41765	-1.48824	-1.44118	-1.35882	-1.32353	-1.26471	-1.33529	-1.32353	-1.26471	-1.39412	-1.48824	-1.46471	-1.57059	-1.62941	-1.52353	-1.44118	-1.13529	-0.911765	-0.864706	-1.21765	-1.51176	-1.61765	-1.68824	-1.65294	-1.62941	-1.60588	-1.52353	-1.5	-1.55882	-1.55882	-1.64118	-1.75882	-1.64118	-1.46471	-1.44118	-1.55882	-1.61765	-1.46471	-1.33529	-1.51176	-1.57059	-1.45294	-1.46471	-1.54706	-1.52353	-1.37059
8.76712		-2.31176	-1.75882	-1.41765	-1.5	-1.45294	-1.33529	-1.31176	-1.25294	-1.28824	-1.3	-1.31176	-1.48824	-1.57059	-1.53529	-1.59412	-1.61765	-1.53529	-1.46471	-1.18235	-0.970588	-0.935294	-1.24118	-1.55882	-1.67647	-1.72353	-1.66471	-1.66471	-1.61765	-1.53529	-1.51176	-1.58235	-1.55882	-1.65294	-1.81765	-1.68824	-1.5	-1.46471	-1.60588	-1.66471	-1.5	-1.40588	-1.55882	-1.58235	-1.46471	-1.45294	-1.5	-1.46471	-1.38235
8.79843		-2.31176	-1.74706	-1.42941	-1.5	-1.46471	-1.33529	-1.33529	-1.27647	-1.27647	-1.27647	-1.35882	-1.57059	-1.65294	-1.59412	-1.60588	-1.61765	-1.54706	-1.5	-1.26471	-1.06471	-1.00588	-1.27647	-1.60588	-1.75882	-1.75882	-1.68824	-1.68824	-1.64118	-1.55882	-1.53529	-1.59412	-1.55882	-1.64118	-1.84118	-1.7	-1.5	-1.48824	-1.64118	-1.7	-1.53529	-1.47647	-1.58235	-1.58235	-1.48824	-1.46471	-1.46471	-1.41765	-1.39412
8.82975		-2.27647	-1.71176	-1.44118	-1.51176	-1.47647	-1.35882	-1.37059	-1.32353	-1.28824	-1.27647	-1.37059	-1.62941	-1.72353	-1.62941	-1.60588	-1.61765	-1.55882	-1.53529	-1.35882	-1.17059	-1.07647	-1.28824	-1.64118	-1.84118	-1.81765	-1.68824	-1.71176	-1.65294	-1.57059	-1.54706	-1.59412	-1.53529	-1.61765	-1.81765	-1.66471	-1.48824	-1.5	-1.68824	-1.75882	-1.54706	-1.53529	-1.60588	-1.58235	-1.52353	-1.48824	-1.42941	-1.37059	-1.40588
[truncated: 229 more rows]
[truncated: 202 more columns]
