# Supplementary material for: Terahertz spectroscopy of collective charge density wave dynamics at the atomic scale
Source: Nat Phys. 2024 Jul 15;20(10):1603–8. doi: 10.1038/s41567-024-02552-7 (PMC11473363; doi:10.1038/s41567-024-02552-7)
Supplement: Supplementary file 10 — Source data for Extended Data Fig. 5a,b. [file 41567_2024_2552_MOESM10_ESM.xlsx]

## Sheet: ExtDataFig_5a
x-Bias (mV)	y-dI/dV (nS)	y-dI/dV (nS)	y-dI/dV (nS)
-1000	9.77465	11.8526	9.74478
-992.157	9.60849	11.8366	9.83642
-984.314	9.47106	11.7864	9.8856
-976.471	9.35308	11.6875	9.89194
-968.628	9.27008	11.5927	9.93919
-960.784	9.18443	11.4717	10.0172
-952.941	9.17291	11.3042	10.1577
-945.098	9.12571	11.2025	10.2131
-937.255	9.10521	11.1082	10.1627
-929.412	9.07789	11.0183	10.1538
-921.569	9.08055	10.9451	10.0755
-913.726	9.067	10.9045	10.1028
-905.882	9.06864	10.8192	10.1046
-898.039	9.06961	10.7412	10.1813
-890.196	9.08395	10.6957	10.2118
-882.353	9.06596	10.6811	10.1986
-874.51	9.05522	10.6216	10.2341
-866.667	8.99017	10.6515	10.2359
-858.824	8.91357	10.6523	10.2518
-850.981	8.84365	10.6784	10.2408
-843.137	8.75847	10.6746	10.1918
-835.294	8.68638	10.7413	10.1346
-827.451	8.59652	10.7498	9.96683
-819.608	8.51025	10.7099	9.84728
-811.765	8.39982	10.6938	9.76325
-803.922	8.31061	10.6683	9.65531
-796.079	8.18219	10.5616	9.54347
-788.235	8.07846	10.5132	9.36734
-780.392	7.93389	10.4217	9.19865
-772.549	7.81664	10.3011	9.02023
-764.706	7.67937	10.1291	8.85296
-756.863	7.56027	9.94785	8.65258
-749.02	7.42215	9.7954	8.4696
-741.177	7.29322	9.58586	8.3086
-733.333	7.15749	9.40253	8.07553
-725.49	7.04462	9.20669	7.87263
-717.647	6.91206	8.95747	7.77248
-709.804	6.79122	8.7517	7.66711
-701.961	6.66601	8.55664	7.54485
-694.118	6.54988	8.34441	7.44981
-686.275	6.43392	8.13879	7.32281
-678.432	6.32434	7.93798	7.19066
-670.588	6.21925	7.74647	7.04994
-662.745	6.09447	7.54316	6.98168
-654.902	5.98715	7.37039	6.88475
-647.059	5.88378	7.19744	6.76225
-639.216	5.78007	7.02505	6.64836
-631.373	5.68315	6.86858	6.52234
-623.53	5.58392	6.71902	6.39344
-615.686	5.48569	6.57266	6.28709
-607.843	5.39424	6.42193	6.1739
-600	5.29421	6.29372	6.04347
-592.157	5.1958	6.16339	5.93115
-584.314	5.095	6.0332	5.82718
-576.471	4.9836	5.89532	5.70372
-568.628	4.87554	5.75922	5.57798
-560.784	4.74979	5.61505	5.44561
-552.941	4.61218	5.46103	5.2961
-545.098	4.46246	5.30017	5.15805
-537.255	4.3004	5.12809	5.00092
-529.412	4.12069	4.93938	4.84113
-521.569	3.9375	4.74558	4.66472
-513.726	3.73569	4.54303	4.52652
-505.883	3.53177	4.33383	4.34714
-498.039	3.31756	4.11125	4.18266
-490.196	3.1095	3.8846	4.01442
-482.353	2.90754	3.66368	3.83903
-474.51	2.72442	3.44559	3.64514
-466.667	2.55399	3.24346	3.45755
-458.824	2.41014	3.05366	3.26274
-450.98	2.2847	2.88629	3.0712
-443.137	2.18215	2.73484	2.87105
-435.294	2.10184	2.6022	2.75774
-427.451	2.03621	2.47944	2.64986
-419.608	1.98592	2.37661	2.54026
-411.765	1.9513	2.28538	2.44403
-403.922	1.92665	2.20497	2.34513
-396.078	1.91303	2.13813	2.26541
-388.235	1.91131	2.08041	2.20118
-380.392	1.90942	2.01977	2.14714
-372.549	1.91442	1.97619	2.09566
-364.706	1.92363	1.9325	2.05234
-356.863	1.9384	1.9002	2.02206
-349.02	1.95463	1.86215	1.99014
-341.177	1.97205	1.83184	1.96281
-333.333	1.98707	1.80605	1.94108
-325.49	2.00853	1.78958	1.91389
-317.647	2.02788	1.77283	1.90557
-309.804	2.05191	1.7648	1.8945
-301.961	2.07618	1.75394	1.88139
-294.118	2.09938	1.75517	1.88763
-286.275	2.123	1.75559	1.88672
-278.431	2.14772	1.75942	1.89897
-270.588	2.17317	1.7679	1.91296
-262.745	2.2022	1.77655	1.92577
-254.902	2.22812	1.78791	1.92444
-247.059	2.25166	1.80115	1.91619
-239.216	2.27502	1.81635	1.90399
-231.373	2.28782	1.82896	1.89179
-223.529	2.29674	1.83816	1.86177
-215.686	2.2988	1.84059	1.84029
-207.843	2.29162	1.84093	1.81597
-200	2.27334	1.82767	1.7809
-192.157	2.24028	1.81345	1.73504
-184.314	2.19589	1.77735	1.68513
-176.471	2.13555	1.73874	1.62795
-168.628	2.05757	1.6824	1.56334
-160.784	1.97192	1.61347	1.49141
-152.941	1.87574	1.5406	1.41756
-145.098	1.77071	1.46359	1.34071
-137.255	1.65885	1.3769	1.26628
-129.412	1.54895	1.28987	1.19447
-121.569	1.44113	1.19841	1.12739
-113.726	1.33178	1.12101	1.069
-105.882	1.22829	1.04538	1.01442
-98.0393	1.1288	0.976455	0.965483
-90.1961	1.03682	0.916256	0.916776
-82.353	0.955585	0.863547	0.871175
-74.5099	0.889387	0.816229	0.826459
-66.6667	0.836511	0.776279	0.785383
-58.8236	0.788095	0.738183	0.742883
-50.9804	0.741774	0.69984	0.700665
-43.1373	0.698547	0.662643	0.654834
-35.2942	0.652465	0.620633	0.606037
-27.451	0.605715	0.57826	0.556203
-19.6079	0.557083	0.534071	0.508498
-11.7648	0.511632	0.489405	0.46277
-3.92163	0.471884	0.450761	0.426154
3.92151	0.442628	0.421798	0.399507
11.7646	0.425438	0.404796	0.386823
19.6078	0.420797	0.401598	0.38692
27.4509	0.425515	0.406072	0.396621
35.2941	0.437013	0.419546	0.412446
43.1372	0.453071	0.437207	0.43263
50.9803	0.469935	0.456605	0.455733
58.8235	0.486914	0.475282	0.47764
66.6666	0.502219	0.491446	0.497725
74.5097	0.51719	0.507731	0.516889
82.3529	0.53091	0.523961	0.537632
90.196	0.546512	0.542806	0.560557
98.0392	0.564101	0.565317	0.588002
105.882	0.585803	0.592392	0.621543
113.725	0.61025	0.624808	0.658766
121.569	0.638688	0.663354	0.699872
129.412	0.671347	0.707933	0.746418
137.255	0.709388	0.758146	0.79867
145.098	0.751364	0.813614	0.854547
152.941	0.797647	0.875676	0.913757
160.784	0.847783	0.941089	0.979223
168.627	0.898992	1.01098	1.04288
176.471	0.951841	1.07911	1.10775
184.314	1.00542	1.14654	1.17003
192.157	1.05652	1.21023	1.22556
200	1.102	1.26979	1.27347
207.843	1.14556	1.31748	1.31387
215.686	1.17888	1.35976	1.34495
223.529	1.20798	1.39407	1.3666
231.372	1.22715	1.41875	1.37878
239.216	1.2413	1.43538	1.38659
247.059	1.24887	1.44909	1.38777
254.902	1.25474	1.45413	1.38484
262.745	1.25484	1.45613	1.38085
270.588	1.25609	1.45439	1.37461
278.431	1.25334	1.45589	1.36772
286.274	1.25228	1.45359	1.36309
294.118	1.25016	1.45112	1.36022
301.961	1.24754	1.45151	1.358
309.804	1.24528	1.45169	1.36037
317.647	1.24382	1.45442	1.36057
325.49	1.24446	1.4572	1.36323
333.333	1.24829	1.4616	1.36784
341.176	1.2526	1.46651	1.36861
349.02	1.25698	1.47276	1.36987
356.863	1.26471	1.47741	1.36948
364.706	1.26975	1.48281	1.36824
372.549	1.27839	1.48414	1.3668
380.392	1.28392	1.48664	1.35935
388.235	1.2908	1.48543	1.35073
396.078	1.29364	1.48433	1.34189
403.922	1.30074	1.47953	1.32711
411.765	1.30158	1.47052	1.31317
419.608	1.30372	1.46042	1.29504
427.451	1.3037	1.44814	1.27667
435.294	1.30326	1.43546	1.25228
443.137	1.29999	1.42182	1.22966
450.98	1.29639	1.40428	1.20258
458.824	1.28952	1.38508	1.17574
466.667	1.28202	1.36442	1.14612
474.51	1.27259	1.34134	1.1147
482.353	1.2623	1.31682	1.08294
490.196	1.25136	1.28941	1.05055
498.039	1.23781	1.25953	1.01594
505.882	1.22362	1.23202	0.985406
513.725	1.2081	1.19958	0.949242
521.569	1.19333	1.16865	0.917981
529.412	1.17741	1.13746	0.884674
537.255	1.16296	1.1059	0.852504
545.098	1.14371	1.07585	0.823208
552.941	1.12883	1.04926	0.789982
560.784	1.11084	1.01625	0.759324
568.627	1.09221	0.987563	0.730622
576.471	1.07552	0.954931	0.703207
584.314	1.05738	0.926558	0.677208
592.157	1.0404	0.901168	0.652409
600	1.02193	0.874766	0.625219
607.843	1.00348	0.850353	0.601547
615.686	0.989097	0.824921	0.582928
623.529	0.970727	0.800176	0.561063
631.373	0.959102	0.781822	0.545939
639.216	0.946046	0.762575	0.532114
647.059	0.929214	0.741783	0.514128
654.902	0.917146	0.727246	0.5016
662.745	0.903806	0.700623	0.489378
670.588	0.891611	0.687684	0.4791
678.431	0.879931	0.671098	0.468755
686.275	0.868862	0.657007	0.457922
694.118	0.859196	0.646179	0.454427
701.961	0.84716	0.635555	0.440838
709.804	0.838749	0.62328	0.434459
717.647	0.82908	0.615793	0.429707
725.49	0.818451	0.60388	0.420713
733.333	0.806382	0.599309	0.415231
741.176	0.795707	0.587452	0.414694
749.02	0.783627	0.58004	0.411281
756.863	0.770552	0.56992	0.413455
764.706	0.760209	0.560287	0.413536
772.549	0.748517	0.554264	0.418567
780.392	0.740463	0.549637	0.418661
788.235	0.732388	0.539812	0.421005
796.078	0.721027	0.53182	0.421408
803.922	0.714904	0.525881	0.423823
811.765	0.705285	0.521985	0.42424
819.608	0.700555	0.523765	0.424902
827.451	0.694336	0.523086	0.428005
835.294	0.687888	0.519656	0.430896
843.137	0.682732	0.517985	0.434512
850.98	0.677749	0.517322	0.439301
858.824	0.673071	0.517289	0.442801
866.667	0.673643	0.516315	0.44541
874.51	0.669492	0.514324	0.444291
882.353	0.666537	0.514908	0.448414
890.196	0.662549	0.516997	0.452365
898.039	0.657842	0.520072	0.451764
905.882	0.655352	0.525188	0.455796
913.725	0.649695	0.531519	0.457149
921.569	0.643196	0.539098	0.462859
929.412	0.637508	0.545326	0.472416
937.255	0.627865	0.551104	0.481429
945.098	0.622863	0.553912	0.491684
952.941	0.622104	0.557784	0.496858
960.784	0.614351	0.561959	0.500574
968.627	0.612862	0.569039	0.507531
976.471	0.608783	0.571306	0.513879
984.314	0.608062	0.571111	0.522143
992.157	0.607227	0.57372	0.531192
1000	0.607561	0.579546	0.539632

## Sheet: ExtDataFig_5b
x-Bias (mV)	y-dI/dV (nS)	y-dI/dV (nS)
-80	50.448	53.8195
-79.3726	50.1697	53.2136
-78.7451	49.6174	52.5834
-78.1177	49.0547	51.9735
-77.4902	48.7776	51.6895
-76.8628	48.708	51.744
-76.2353	49.0447	51.8503
-75.6079	49.5293	52.0519
-74.9804	49.7679	52.0353
-74.3529	49.7098	51.9269
-73.7255	49.3415	51.6629
-73.098	48.8217	51.2665
-72.4706	48.3585	51.0264
-71.8431	47.9831	50.9623
-71.2157	47.8097	50.9525
-70.5882	47.996	51.0145
-69.9608	48.3219	51.0627
-69.3333	48.6027	51.2142
-68.7059	48.7707	51.289
-68.0784	48.732	51.249
-67.451	48.5324	51.0731
-66.8235	48.3438	50.8193
-66.1961	48.2032	50.6383
-65.5686	48.0138	50.5452
-64.9412	47.8485	50.5815
-64.3137	47.5576	50.601
-63.6863	47.2955	50.535
-63.0588	47.1477	50.3503
-62.4314	47.1971	50.1359
-61.8039	47.347	49.8969
-61.1765	47.5918	49.759
-60.549	47.7201	49.7062
-59.9216	47.7946	49.7581
-59.2941	47.7974	49.7908
-58.6667	47.5893	49.8248
-58.0392	47.3849	49.8198
-57.4118	47.1682	49.7326
-56.7843	47.0171	49.4924
-56.1569	46.936	49.2292
-55.5294	47.0183	48.9565
-54.902	47.0714	48.7773
-54.2745	47.1019	48.7694
-53.6471	46.9835	48.812
-53.0196	46.9007	48.9722
-52.3922	46.9157	49.1535
-51.7647	46.8736	49.2971
-51.1373	46.806	49.3877
-50.5098	46.7037	49.414
-49.8824	46.5891	49.2329
-49.2549	46.4619	49.0583
-48.6275	46.4139	48.8273
-48	46.3121	48.5836
-47.3725	46.3605	48.4477
-46.7451	46.3814	48.4039
-46.1176	46.3846	48.3639
-45.4902	46.346	48.4808
-44.8627	46.3218	48.5359
-44.2353	46.2284	48.5744
-43.6078	46.1569	48.559
-42.9804	46.1016	48.4047
-42.3529	46.0085	48.2415
-41.7255	45.9462	48.054
-41.098	45.8578	47.9266
-40.4706	45.7639	47.8196
-39.8431	45.6823	47.7212
-39.2157	45.6183	47.644
-38.5882	45.5118	47.5225
-37.9608	45.4305	47.3286
-37.3333	45.2392	47.1131
-36.7059	45.055	46.8649
-36.0784	44.869	46.6789
-35.451	44.6951	46.4989
-34.8235	44.5216	46.3065
-34.1961	44.3172	46.1697
-33.5686	44.0681	45.9894
-32.9412	43.8432	45.7419
-32.3137	43.5982	45.4758
-31.6863	43.3529	45.2222
-31.0588	43.1225	44.9113
-30.4314	42.8124	44.5867
-29.8039	42.5113	44.222
-29.1765	42.1749	43.8776
-28.549	41.8405	43.5862
-27.9216	41.5117	43.3086
-27.2941	41.2093	43.108
-26.6667	40.8864	42.8497
-26.0392	40.5977	42.5556
-25.4118	40.272	42.1761
-24.7843	39.9632	41.7445
-24.1569	39.6091	41.334
-23.5294	39.2207	41.0185
-22.902	38.8122	40.7077
-22.2745	38.3885	40.5088
-21.6471	37.9486	40.2532
-21.0196	37.5659	39.9733
-20.3922	37.2311	39.6402
-19.7647	36.9487	39.22
-19.1373	36.6668	38.8075
-18.5098	36.3556	38.4419
-17.8824	36.0228	38.0884
-17.2549	35.6714	37.7444
-16.6275	35.2653	37.3893
-16	34.8122	36.9925
-15.3726	34.3778	36.5726
-14.7451	33.9675	36.1643
-14.1177	33.5741	35.8035
-13.4902	33.2224	35.4592
-12.8627	32.8661	35.129
-12.2353	32.496	34.7675
-11.6078	32.1006	34.3757
-10.9804	31.6833	33.971
-10.3529	31.2425	33.5214
-9.7255	30.8145	33.1035
-9.09805	30.3984	32.7237
-8.47059	29.9885	32.3739
-7.84314	29.6313	32.0083
-7.21569	29.2905	31.6173
-6.58824	28.9496	31.1963
-5.96078	28.5933	30.7651
-5.33333	28.1665	30.318
-4.70588	27.6958	29.8818
-4.07843	27.2408	29.4279
-3.45098	26.7995	28.9803
-2.82353	26.4041	28.5435
-2.19608	26.0408	28.1269
-1.56863	25.7182	27.7586
-0.94118	25.4118	27.4241
-0.313729	25.1224	27.1216
0.313722	24.8377	26.831
0.941172	24.5704	26.5106
1.56862	24.3136	26.1705
2.19607	24.0504	25.824
2.82352	23.7807	25.503
3.45097	23.5307	25.2307
4.07843	23.3003	24.9738
4.70588	23.1034	24.7411
5.33333	22.9412	24.5267
5.96078	22.8133	24.3092
6.58824	22.6793	24.1098
7.21569	22.5209	23.9266
7.84314	22.3533	23.7549
8.47059	22.2098	23.6435
9.09804	22.1139	23.5543
9.72549	22.0475	23.4605
10.3529	21.9897	23.3541
10.9804	21.9519	23.2308
11.6078	21.9357	23.0966
12.2353	21.9123	22.995
12.8627	21.9029	22.9085
13.4902	21.855	22.8526
14.1176	21.8071	22.8237
14.7451	21.7838	22.817
15.3725	21.7952	22.8234
16	21.848	22.8625
16.6274	21.9558	22.9043
17.2549	22.0619	22.9578
17.8824	22.1669	22.9835
18.5098	22.2368	22.992
19.1373	22.2963	22.9846
19.7647	22.3341	23.0063
20.3922	22.4063	23.0452
21.0196	22.5023	23.1197
21.6471	22.6371	23.1969
22.2745	22.8204	23.2956
22.902	22.9935	23.4044
23.5294	23.1377	23.5472
24.1569	23.2594	23.6842
24.7843	23.3552	23.8237
25.4118	23.492	23.9297
26.0392	23.6489	23.9988
26.6667	23.8805	24.0825
27.2941	24.1759	24.2036
27.9216	24.4846	24.3632
28.549	24.7855	24.5838
29.1765	25.0482	24.8051
29.8039	25.2219	24.991
30.4314	25.3391	25.134
31.0588	25.3885	25.2302
31.6863	25.5118	25.3336
32.3137	25.72	25.4774
32.9412	26.01	25.6427
33.5686	26.3116	25.8271
34.1961	26.5559	25.9899
34.8235	26.7258	26.1407
35.451	26.7597	26.2535
36.0784	26.7598	26.3391
36.7059	26.8023	26.3936
37.3333	26.9301	26.4597
37.9608	27.1372	26.5407
38.5882	27.4071	26.6378
39.2157	27.6246	26.7053
39.8431	27.8168	26.7838
40.4706	27.955	26.8625
41.098	28.061	26.9143
41.7255	28.1021	26.9295
42.3529	28.1064	26.9523
42.9804	28.0578	26.9224
43.6078	28.0022	26.9308
44.2353	27.9786	26.9315
44.8627	27.9931	26.9648
45.4902	28.1503	27.0733
46.1176	28.3806	27.1563
46.7451	28.5624	27.2063
47.3725	28.6006	27.2909
48	28.539	27.3306
48.6274	28.4703	27.3548
49.2549	28.4106	27.3822
49.8824	28.392	27.438
50.5098	28.4383	27.4902
51.1373	28.524	27.5278
51.7647	28.6657	27.5265
52.3922	28.7631	27.5324
53.0196	28.8457	27.5651
53.6471	28.9676	27.5746
54.2745	29.026	27.535
54.902	29.0244	27.5823
55.5294	29.0069	27.6315
56.1569	28.9617	27.6533
56.7843	29.0127	27.6329
57.4118	29.0761	27.628
58.0392	29.1739	27.6184
58.6667	29.3265	27.6237
59.2941	29.4616	27.6746
59.9216	29.5561	27.7804
60.549	29.6225	27.9652
61.1765	29.5923	28.1178
61.8039	29.5988	28.2382
62.4314	29.5029	28.3375
63.0588	29.4063	28.437
63.6863	29.4144	28.4659
64.3137	29.5279	28.4764
64.9412	29.7072	28.4574
65.5686	29.9921	28.4013
66.1961	30.1731	28.3223
66.8235	30.3699	28.2825
67.451	30.4919	28.3323
68.0784	30.5984	28.4344
68.7059	30.7175	28.5771
69.3333	30.8008	28.7338
69.9608	30.8143	28.9301
70.5882	30.8952	29.1062
71.2157	30.903	29.2282
71.8431	30.9596	29.2944
72.4706	31.0442	29.2726
73.098	31.1047	29.2317
73.7255	31.2323	29.1745
74.3529	31.3749	29.2152
74.9804	31.5317	29.3425
75.6078	31.67	29.5209
76.2353	31.7494	29.7116
76.8627	31.8078	29.9178
77.4902	31.8891	30.0189
78.1176	31.9521	30.0893
78.7451	32.0146	30.0848
79.3725	31.9997	30.0351
80	31.8987	29.9567
