# Supplementary material for: Terahertz spectroscopy of collective charge density wave dynamics at the atomic scale
Source: Nat Phys. 2024 Jul 15;20(10):1603–8. doi: 10.1038/s41567-024-02552-7 (PMC11473363; doi:10.1038/s41567-024-02552-7)
Supplement: Supplementary file 11 — Source data for Extended Data Fig. 6a–c. [file 41567_2024_2552_MOESM11_ESM.xlsx]

## Sheet: ExtDataFig_6a
x-Delay (ps)	I_THz/I_Set (pA/nA)	I_THz/I_Set (pA/nA)	I_THz/I_Set (pA/nA)	I_THz/I_Set (pA/nA)	I_THz/I_Set (pA/nA)	I_THz/I_Set (pA/nA)
1.4	-3.68042	-0.535436	2.70416	-3.64955	-0.705132	2.23998
1.6	-2.91749	0.524984	3.30883	-2.87486	0.656817	3.93942
1.8	-2.17388	1.68926	4.99471	-2.29428	1.64744	5.19833
2	-1.8034	2.28032	6.29621	-1.85917	2.36797	6.13091
2.2	-1.52039	2.81543	6.90987	-1.53308	2.89205	6.82174
2.4	-1.21354	3.38188	7.31448	-1.2887	3.27324	7.3335
2.6	-1.04358	3.57879	7.76181	-1.10556	3.5505	7.7126
2.8	-0.988046	3.58419	8.08999	-0.968299	3.75216	7.99342
3	-0.900777	3.80841	7.67864	-0.865433	3.89885	8.20146
3.2	-0.791572	3.83134	8.1417	-0.788342	4.00554	8.35556
3.4	-0.749564	3.69546	9.36452	-0.730567	4.08314	8.46972
3.6	-0.829415	3.65297	8.83178	-0.687269	4.13958	8.55429
3.8	-0.504515	3.9362	8.31927	-0.654819	4.18064	8.61693
4	-0.257742	4.34891	9.15997	-0.6305	4.2105	8.66334
4.2	-0.386999	4.51783	9.35104	-0.612275	4.23222	8.69772
4.4	-0.716818	3.96453	8.81605	-0.598616	4.24801	8.72318
4.6	-0.887647	3.62532	8.20239	-0.58838	4.2595	8.74205
4.8	-0.856905	3.65095	8.07426	-0.580708	4.26786	8.75602
5	-0.68308	3.82257	8.50809	-0.574959	4.27394	8.76637
5.2	-0.412506	4.08928	9.36901	-0.57065	4.27836	8.77404
5.4	-0.146712	4.64427	9.90401	-0.567421	4.28158	8.77972
5.6	-0.0902444	4.92784	9.99616	-0.565001	4.28392	8.78393
5.8	-0.245147	4.72587	9.63876	-0.563187	4.28562	8.78705
6	-0.475974	4.38296	8.98913	-0.561828	4.28686	8.78936
6.2	-0.589643	4.23898	9.29259	-0.56081	4.28776	8.79107
6.4	-0.516138	4.30406	9.46343	-0.560046	4.28841	8.79234
6.6	-0.402886	4.42308	9.3353	-0.559474	4.28889	8.79327
6.8	-0.270951	4.45579	8.99812	-0.559045	4.28923	8.79397
7	-0.290071	4.58898	9.11052	-0.558724	4.28949	8.79448
7.2	-0.5303	4.44129	8.68792	-0.558483	4.28967	8.79487
7.4	-0.664992	4.26394	8.74636	-0.558303	4.2898	8.79515
7.6	-0.591586	4.3226	9.34429	-0.558167	4.2899	8.79536
7.8	-0.56604	4.26664	9.26562	-0.558066	4.28997	8.79551
8	-0.550649	4.25416	9.18245	-0.55799	4.29002	8.79563
8.2	-0.526967	4.28518	9.17121	-0.557933	4.29006	8.79571
8.4	-0.575937	4.54042	9.35553	-0.55789	4.29009	8.79578
8.6	-0.760333	4.36509	9.11052	-0.557858	4.29011	8.79582
8.8	-0.816384	4.15402	8.51034	-0.557834	4.29012	8.79586
9	-0.731515	4.20493	8.43167	-0.557817	4.29013	8.79588
9.2	-0.624074	4.29496	8.79582	-0.557803	4.29014	8.7959
9.4	-0.494242	4.31047	8.46313	-0.557793	4.29014	8.79592
9.6	-0.335669	4.28417	8.88348	-0.557785	4.29015	8.79593
9.8	-0.21859	4.43151	8.98014	-0.55778	4.29015	8.79594
10	-0.378987	4.35599	9.04758	-0.557775	4.29015	8.79594
10.2	-0.627545	4.16346	9.27012	-0.557772	4.29015	8.79594
10.4	-0.734629	4.08625	9.40948	-0.55777	4.29016	8.79595
10.6	-0.66638	4.26427	8.80481	-0.557768	4.29016	8.79595
10.8	-0.653905	4.17223	8.82279	-0.557767	4.29016	8.79595
11	-0.590595	4.22212	8.50135	-0.557766	4.29016	8.79595
11.2	-0.63413	4.08321	8.33276	-0.557765	4.29016	8.79595
11.4	-0.709083	4.0323	8.15293	-0.557764	4.29016	8.79596
11.6	-0.731217	4.10682	8.54855	-0.557764	4.29016	8.79596
11.8	-0.705175	4.24337	8.94193	-0.557764	4.29016	8.79596
12	-0.681394	4.16615	8.78233	-0.557763	4.29016	8.79596
12.2	-0.637978	4.09029	8.2406	-0.557763	4.29016	8.79596
12.4	-0.545294	4.2663	8.40244	-0.557763	4.29016	8.79596
12.6	-0.536885	4.42848	8.23835	-0.557763	4.29016	8.79596
12.8	-0.612789	4.35093	8.12146	-0.557763	4.29016	8.79596
13	-0.531133	4.34924	8.37322	-0.557763	4.29016	8.79596
13.2	-0.39289	4.28417	8.93293	-0.557763	4.29016	8.79596
13.4	-0.422165	4.24101	8.31927	-0.557763	4.29016	8.79596
13.6	-0.538114	4.26832	8.22261	-0.557763	4.29016	8.79596
13.8	-0.626196	4.35059	8.8655	-0.557763	4.29016	8.79596
14	-0.541188	4.27877	8.57553	-0.557763	4.29016	8.79596
14.2	-0.278567	4.40353	8.51484	-0.557763	4.29016	8.79596
14.4	-0.0899866	4.85298	8.87899	-0.557763	4.29016	8.79596
14.6	-0.221684	4.84826	9.22965	-0.557763	4.29016	8.79596
14.8	-0.46094	4.72621	9.61853	-0.557763	4.29016	8.79596
15	-0.560844	4.62101	9.5466	-0.557763	4.29016	8.79596
15.2	-0.605926	4.4187	9.4859	-0.557763	4.29016	8.79596
15.4	-0.660767	4.32631	8.7104	-0.557763	4.29016	8.79596
15.6	-0.617668	4.06837	8.9172	-0.557763	4.29016	8.79596
15.8	-0.54462	4.21977	8.9172	-0.557763	4.29016	8.79596
16	-0.50999	4.33002	8.73063	-0.557763	4.29016	8.79596
16.2	-0.620048	4.08996	8.34175	-0.557763	4.29016	8.79596
16.4	-0.789331	3.90012	7.88544	-0.557763	4.29016	8.79596
16.6	-0.782666	3.99757	8.24959	-0.557763	4.29016	8.79596
16.8	-0.73209	4.14289	8.53956	-0.557763	4.29016	8.79596
17	-0.799783	4.15941	8.23385	-0.557763	4.29016	8.79596
17.2	-0.830367	4.12907	8.16417	-0.557763	4.29016	8.79596
17.4	-0.788716	4.16211	8.21587	-0.557763	4.29016	8.79596
17.6	-0.744228	4.24033	8.22486	-0.557763	4.29016	8.79596
17.8	-0.674294	4.30945	8.13495	-0.557763	4.29016	8.79596
18	-0.636867	4.31519	8.29455	-0.557763	4.29016	8.79596
18.2	-0.657475	4.10074	8.72389	-0.557763	4.29016	8.79596
18.4	-0.57917	4.19212	8.82953	-0.557763	4.29016	8.79596
18.6	-0.590178	4.17998	8.20238	-0.557763	4.29016	8.79596
18.8	-0.597556	4.26596	8.34175	-0.557763	4.29016	8.79596
19	-0.60434	4.32665	8.40019	-0.557763	4.29016	8.79596
19.2	-0.681394	4.25922	8.50584	-0.557763	4.29016	8.79596
19.4	-0.69859	4.23966	9.05432	-0.557763	4.29016	8.79596
19.6	-0.610726	4.36475	8.59351	-0.557763	4.29016	8.79596
19.8	-0.615982	4.32227	8.84302	-0.557763	4.29016	8.79596
20	-0.634983	4.26596	8.37097	-0.557763	4.29016	8.79596
20.2	-0.517288	4.43893	8.71939	-0.557763	4.29016	8.79596
20.4	-0.385988	4.55998	8.85426	-0.557763	4.29016	8.79596
20.6	-0.452967	4.62943	9.10152	-0.557763	4.29016	8.79596
20.8	-0.516574	4.37756	9.3308	-0.557763	4.29016	8.79596
21	-0.489719	4.46287	9.42521	-0.557763	4.29016	8.79596
21.2	-0.467922	4.6436	8.97115	-0.557763	4.29016	8.79596
21.4	-0.453602	4.61932	8.97789	-0.557763	4.29016	8.79596
21.6	-0.495967	4.43387	8.6025	-0.557763	4.29016	8.79596
21.8	-0.558424	4.41162	8.43616	-0.557763	4.29016	8.79596
22	-0.62572	4.41229	8.89248	-0.557763	4.29016	8.79596
22.2	-0.659855	4.39544	9.06555	-0.557763	4.29016	8.79596
22.4	-0.580043	4.37588	8.62049	-0.557763	4.29016	8.79596
22.6	-0.473059	4.27001	9.13524	-0.557763	4.29016	8.79596
22.8	-0.541664	4.24202	9.13299	-0.557763	4.29016	8.79596
23	-0.582344	4.29226	8.93069	-0.557763	4.29016	8.79596
23.2	-0.507451	4.30878	8.32827	-0.557763	4.29016	8.79596
23.4	-0.572447	4.20695	8.07651	-0.557763	4.29016	8.79596

## Sheet: ExtDataFig_6b
x-Setpoint current (pA)	Decay (ps)	error (ps)
1000	0.6934	0.2
100	0.6283	0.2
10	0.6666	0.2

## Sheet: ExtDataFig_6c
x-Setpoint current (pA)	Amplitude (norm.)	error (norm.)
1000	0.3571	0.0408
100	0.5857	0.077
10	0.7617	0.1697
