# Supplementary material for: Terahertz spectroscopy of collective charge density wave dynamics at the atomic scale
Source: Nat Phys. 2024 Jul 15;20(10):1603–8. doi: 10.1038/s41567-024-02552-7 (PMC11473363; doi:10.1038/s41567-024-02552-7)
Supplement: Supplementary file 12 — Source data for Extended Data Fig. 7b. [file 41567_2024_2552_MOESM12_ESM.xlsx]

## Sheet: ExtDataFig_7
x-Time (ps)	E_THz (V/cm)	j (A/cm-2)
-5.46667	0.0312716	-2288.94
-5.33333	0.0562366	8095.86
-5.2	-0.145328	22237.8
-5.06667	-0.428849	26966.8
-4.93333	-0.733568	24082
-4.8	-0.954162	13356.1
-4.66667	-1.02491	1364.07
-4.53333	-0.983917	-7802.89
-4.4	-0.854702	-18580.5
-4.26667	-0.578612	-23055.8
-4.13333	-0.351774	-18265.7
-4	-0.180173	-10137.2
-3.86667	-0.130645	-337.273
-3.73333	-0.172815	11354.4
-3.6	-0.378325	20798.8
-3.46667	-0.626511	16696
-3.33333	-0.742524	1627.55
-3.2	-0.662013	-20086.9
-3.06667	-0.304357	-42590
-2.93333	0.267024	-63973.3
-2.8	1.09113	-77427
-2.66667	1.95598	-88457.3
-2.53333	3.02069	-107088
-2.4	4.29195	-130144
-2.26667	5.8596	-157125
-2.13333	7.71941	-177251
-2	9.72606	-190895
-1.86667	11.8835	-171482
-1.73333	13.4667	-83655
-1.6	13.7083	109697
-1.46667	11.0738	478908
-1.33333	3.26163	1.02179e+06
-1.2	-11.215	1.69697e+06
-1.06667	-33.7553	2.25413e+06
-0.933333	-60.3855	2.25457e+06
-0.8	-82.9355	1.31433e+06
-0.666667	-89.0556	-660326
-0.533333	-68.5314	-3.4026e+06
-0.4	-14.8329	-5.38733e+06
-0.266667	48.9852	-5.63169e+06
-0.133333	108.014	-3.71397e+06
8.88178e-16	130	23016.2
0.133333	107.512	3.36495e+06
0.266667	56.5986	4.80163e+06
0.4	2.77145	4.23716e+06
0.533333	-35.8288	2.48501e+06
0.666667	-51.4355	548581
0.8	-47.7953	-891001
0.933333	-31.9996	-1.59933e+06
1.06667	-12.9082	-1.32333e+06
1.2	-3.13312	-402260
1.33333	-4.13351	244703
1.46667	-8.47096	220662
1.6	-8.94693	-146586
1.73333	-5.27341	-331670
1.86667	-1.71204	-238218
2	-0.0770376	-115862
2.13333	0.815319	-104272
2.26667	2.1975	-133324
2.4	3.7236	-115485
2.53333	4.71663	-49188.9
2.66667	4.79658	39424.3
2.8	3.85664	114226
2.93333	2.3049	132340
3.06667	0.969838	92450
3.2	0.288234	35398.1
3.33333	0.19768	-9149.53
3.46667	0.487817	-23445
3.6	0.709099	-4698.53
3.73333	0.590309	34956.1
3.86667	-0.0534166	80416.6
4	-1.16386	106282
4.13333	-2.3718	90225.7
4.26667	-3.132	46685.4
4.4	-3.39017	-3169.89
4.53333	-3.06286	-56518.3
4.66667	-2.15731	-94351.2
4.8	-1.00472	-109153
4.93333	0.223704	-101796
5.06667	1.21582	-72792.8
5.2	1.81157	-40179
5.33333	2.09226	-12588.5
5.46667	2.08617	12939.8
5.6	1.81	37332
5.73333	1.27183	58277.2
5.86667	0.53877	70323
6	-0.262164	67242.4
6.13333	-0.928023	53548.2
6.26667	-1.43024	32937.9
6.4	-1.64652	3421.93
6.53333	-1.50488	-22806.5
6.66667	-1.14903	-37691.4
6.8	-0.682699	-39072.7
6.93333	-0.296711	-29544.8
7.06667	-0.0382218	-15797.6
7.2	0.047891	992.822
7.33333	-0.0598787	16798.9
7.46667	-0.318553	26813.7
7.6	-0.644781	26330.4
7.73333	-0.892912	14388.1
7.86667	-0.958636	-1467.04
8	-0.86091	-17846.2
8.13333	-0.569347	-32985.3
8.26667	-0.141385	-42088.1
8.4	0.348744	-43296
8.53333	0.803053	-29658.8
8.66667	0.995706	-5974.57
8.8	0.93338	16258.6
8.93333	0.64105	33029.8
9.06667	0.212883	34864.4
9.2	-0.119466	23660.3
9.33333	-0.303232	8631.39
9.46667	-0.307747	-5557.8
9.6	-0.181997	-13912.5
9.73333	-0.00426694	-19110.5
9.86667	0.23487	-23020.6
10	0.497894	-22834.4
10.1333	0.73297	-19253.4
10.2667	0.917878	-13058.1
10.4	1.01781	-3289.59
10.5333	0.989636	12783.4
10.6667	0.738962	37993.3
10.8	0.160868	68777.9
10.9333	-0.761328	91813.5
11.0667	-1.84191	99186.7
11.2	-2.92494	78769.7
11.3333	-3.56015	33105
11.4667	-3.64708	-16571.3
